# Supplementary material for: The Role of the LINC01376/miR-15b-3p_R-1/FGF2 Axis in A549 and H1299 Cells EMT Induced by LMW-PAHs
Source: Toxics. 2026 Jan 6;14(1):54. doi: 10.3390/toxics14010054 (PMC12846051; doi:10.3390/toxics14010054)
Supplement: Supplementary file 1 [file toxics-14-00054-s001.zip]

Archive with 7 entries (7 files):
- gene.xlsx
- LNC01376 heatmap.xlsx
- lncRNA.xlsx
- mRNA.xlsx
- PAHsVSControl_mRNA.xlsx
- scratch area.xlsx
- WB.pdf
