# Supplementary material for: The Role of the LINC01376/miR-15b-3p_R-1/FGF2 Axis in A549 and H1299 Cells EMT Induced by LMW-PAHs
Source: Toxics. 2026 Jan 6;14(1):54. doi: 10.3390/toxics14010054 (PMC12846051; doi:10.3390/toxics14010054)
Supplement: Supplementary file 1 [file toxics-14-00054-s001.zip › gene.xlsx]

## Sheet: Sheet1
gene_name	FPKM.PAHs_1	FPKM.PAHs_2	FPKM.PAHs_3	FPKM.Control_1	FPKM.Control_2	FPKM.Control_3	fc	log2(fc)	pval	qval	regulation	significant
H2BC12	0.0001	0.0001	0.0001	206.9	345.885	316.4	3.45151e-07	-21.4663	2.58368e-14	4.51938e-10	down	yes
SERF2	0.0001	0.0001	0.0001	10.1718	28.9397	22.0557	4.90459e-06	-17.6374	5.03894e-09	6.2958e-06	down	yes
TMEM189-UBE2V1	0.0001	0.0001	0.0001	0.0001	20.6766	7.80391	1.05335e-05	-16.5347	2.17711e-05	0.00265072	down	yes
LINC02582	0.0001	0.0001	0.0001	0.0001	11.6694	11.7269	1.28224e-05	-16.251	1.47618e-05	0.00194146	down	yes
CA9	0.0001	0.0001	0.0001	3.27796	5.59798	3.16856	2.49076e-05	-15.2931	3.99437e-52	1.72307e-48	down	yes
LINC02582	0.0001	0.0001	0.0001	0.0001	3.32547	5.74139	3.30872e-05	-14.8834	8.44627e-05	0.00694874	down	yes
SEC22B4P	0.0001	0.0001	0.0001	5.19577	0.0001	2.66397	3.81687e-05	-14.6772	0.000167246	0.0091537	down	yes
AC005722	0.0001	0.0001	0.0001	3.62406	3.90823	0.0001	3.98279e-05	-14.6159	8.92754e-05	0.00716333	down	yes
LINC00963	0.0001	0.0001	0.0001	0.0001	3.5706	3.36542	4.32518e-05	-14.4969	1.59418e-05	0.00206558	down	yes
CYTOR	0.0001	0.0001	0.0001	4.95537	1.90777	0.0001	4.37111e-05	-14.4816	0.000962379	0.0343077	down	yes
U47924	0.0001	0.0001	0.0001	0.0001	2.42728	3.56076	5.0099e-05	-14.2849	0.000900811	0.0326007	down	yes
MAP3K2-DT	0.0001	0.0001	0.0001	0.081646	1.88708	1.78868	7.98423e-05	-13.6125	0.000663755	0.0256087	down	yes
RDH13	0.0001	0.0001	0.0001	2.64116	0.0001	1.11246	7.99208e-05	-13.6111	0.000160351	0.00903757	down	yes
PVT1	0.0001	0.0001	0.0001	1.96906	1.64361	0.0001	8.30387e-05	-13.5559	0.000989857	0.0350498	down	yes
AC005062	0.0001	0.0001	0.0001	1.23159	1.28583	0.771803	9.12069e-05	-13.4205	8.84394e-05	0.00711801	down	yes
LINC02331	0.0001	0.0001	0.0001	1.68341	1.43058	0.015661	9.58573e-05	-13.3488	2.08177e-05	0.00257042	down	yes
CU633906	0.0001	0.0001	0.0001	1.64426	0.0001	1.29633	0.000102017	-13.2589	0.000186877	0.00961123	down	yes
SERF2	0.0001	0.0001	0.0001	0.520387	0.0001	2.18928	0.000110711	-13.1409	0.00021413	0.0103664	down	yes
LINC01560	0.0001	0.0001	0.0001	1.32254	1.33468	0.0001	0.000112895	-13.1127	0.00135722	0.0448216	down	yes
LINC01123	0.0001	0.0001	0.0001	1.24026	1.04424	0.0001	0.000131314	-12.8947	0.000524775	0.0215141	down	yes
ASH1L-AS1	0.0001	0.0001	0.0001	0.989966	0.0001	1.14277	0.000140658	-12.7955	0.00253389	0.0712967	down	yes
DLEU2	0.0001	0.0001	0.0001	0.79108	0.709094	0.469708	0.000152293	-12.6809	3.44368e-05	0.0037648	down	yes
PVT1	0.0001	0.0001	0.0001	1.32667	0.614347	0.0001	0.00015455	-12.6596	0.00106674	0.0369251	down	yes
KRT3	0.0001	0.0001	0.0001	0.427242	0.697713	0.558814	0.000178172	-12.4544	7.3189e-22	1.43509e-19	down	yes
MST1P2	1.71879	0.062722	0.474061	5553.52	0.084097	4741.34	0.000219095	-12.1562	4.66425e-06	0.00079348	down	yes
.	0.0001	0.0001	0.0001	0.683183	0.58375	0.0001	0.000236774	-12.0442	0.00162143	0.0511949	down	yes
AC093627	0.0001	0.0001	0.0001	0.636654	0.470771	0.0001	0.000270874	-11.8501	0.00225872	0.065377	down	yes
SH3BP5-AS1	0.0001	0.0001	0.0001	0.638529	0.349711	0.0001	0.000303539	-11.6858	0.00115994	0.0393973	down	yes
SH3BP5-AS1	0.0001	0.0001	0.0001	0.478511	0.390537	0.0001	0.000345166	-11.5004	0.00236098	0.0675912	down	yes
MST1L	0.0001	0.371218	0.0001	281.219	687.796	0.0001	0.000383294	-11.3493	0.000184473	0.00956562	down	yes
AC005393	0.0001	0.0001	0.0001	0.462833	0.125487	0.0001	0.00050984	-10.9377	0.000614964	0.0243003	down	yes
SNHG14	0.0001	0.0001	9.3e-05	0.1484	0.151993	0.138443	0.000667675	-10.5486	8.23324e-05	0.0068579	down	yes
H3-3A	0.0001	0.0001	0.008187	0.815527	10.5508	0.0001	0.000737872	-10.4043	0.000715348	0.0271625	down	yes
AC091729	0.002188	0.0001	0.0001	1.99014	0.435182	0.496918	0.00081718	-10.2571	4.47398e-05	0.00449763	down	yes
PSMA3-AS1	0.0001	0.002024	0.0001	0.726437	1.45825	0.0001	0.00101795	-9.94012	0.00189991	0.0576631	down	yes
AKR1B10	0.097705	0.0001	0.0001	12.551	33.7919	33.72	0.00122285	-9.67554	4.6075e-06	0.000787567	down	yes
MACC1	0.0001	0.0001	0.0001	0.0769384	0.0803271	0.0537106	0.00142196	-9.4579	1.93225e-19	2.84965e-17	down	yes
ANKRD28	0.0001	0.0001	0.074969	12.7703	33.7272	0.0001	0.00161662	-9.2728	0.00111626	0.0383106	down	yes
DUXAP8	0.008336	0.000927	0.001404	1.09069	0.153571	1.46995	0.00393004	-7.99124	3.84517e-05	0.0041012	down	yes
TMEM51-AS1	0.0001	0.0001	0.00277	0.26359	0.058323	0.172915	0.00600209	-7.38032	0.000396808	0.017066	down	yes
MIR1915HG	0.0001	0.0001	0.045403	0.0001	1.10184	1.6629	0.0164939	-5.92193	0.017747	0.340882	down	yes
CPLX2	0.013908	0.01431	0.023913	1.3086	1.1405	0.682699	0.0166457	-5.9087	0.000133734	0.00890383	down	yes
ARRDC3-AS1	0.003089	0.050003	0.0001	0.219909	1.3491	1.10478	0.0198939	-5.65153	0.00125934	0.0421192	down	yes
AL158066	0.0083	0.0001	0.002411	0.245281	0.000117	0.289093	0.0202267	-5.62759	0.0133778	0.274762	down	yes
H1-6	0.0001	0.067411	0.057497	1.22845	1.19992	3.61468	0.0206862	-5.59518	2.43856e-12	1.41199e-10	down	yes
GNG12	0.0001	0.176615	0.0001	7.7842	0.653532	0.056877	0.020815	-5.58624	0.02287	0.40793	down	yes
FTX	5.8e-05	0.0001	0.025374	0.670178	0.049149	0.425109	0.0223097	-5.48619	0.00433782	0.111803	down	yes
METTL7A	0.0238064	0.044668	0.044866	1.88532	1.81687	1.18229	0.0232042	-5.42947	8.42824e-38	9.69529e-35	down	yes
UBC	1.29581	0.590862	0.526838	53.7421	43.2792	2.57925	0.0242319	-5.36695	0.000518848	0.0212878	down	yes
DACT2	0.0159365	0.0001	0.0001	0.243769	0.2803	0.129213	0.0247006	-5.33931	4.26765e-12	2.35266e-10	down	yes
RRM2	0.09043	0.0001	0.0001	1.65945	1.46737	0.417087	0.0255735	-5.28921	0.0103992	0.225989	down	yes
PPP1R14D	0.0001	0.0001	0.148747	1.54171	1.55361	2.68632	0.0257621	-5.2786	3.27971e-10	1.34421e-08	down	yes
ERVK13-1	0.032387	0.010982	0.019826	0.254651	0.090802	1.92962	0.0277771	-5.16996	0.00196286	0.0591632	down	yes
H2BC3	4.79611	5.78092	5.00896	180.592	175.056	195.424	0.0282831	-5.14392	8.94509e-72	7.71738e-68	down	yes
AC022007	0.0001	0.0001	0.048946	0.836752	0.890352	0.0001	0.0284541	-5.13522	0.0344205	0.544041	down	yes
RNVU1-29	0.0001	57.5616	0.0001	285.702	820.704	747.384	0.0310509	-5.00922	0.0261441	0.449079	down	yes
SERPINA6	0.0763609	0.0001	0.0001	0.771002	0.907595	0.770807	0.0312569	-4.99968	4.61752e-10	1.82323e-08	down	yes
KRT12	0.0897657	0.0461336	0.0165387	1.22158	1.77786	1.44664	0.0342859	-4.86624	8.4356e-21	1.41317e-18	down	yes
BCDIN3D-AS1	0.0001	0.034118	0.084984	1.44959	1.96955	0.021612	0.0346442	-4.85124	0.0135162	0.276844	down	yes
AC092279	0.075907	0.0001	0.109293	2.42737	2.41648	0.0001	0.0382539	-4.70825	0.0358767	0.556603	down	yes
ALDOC	0.419331	0.260928	0.40814	8.5588	11.2307	8.54391	0.038414	-4.70222	1.85597e-45	4.57496e-42	down	yes
CLDN2	0.923155	0.806058	0.806971	25.6583	26.2387	11.873	0.0397708	-4.65215	2.56358e-49	8.8469e-46	down	yes
FGB	0.0616586	0.0942765	0.0722897	2.08767	2.13362	1.5037	0.0398646	-4.64875	1.0499e-35	8.23453e-33	down	yes
CDH5	0.0149126	0.0001	0.0186946	0.330961	0.291972	0.209608	0.0404872	-4.62639	3.20625e-13	2.07206e-11	down	yes
PIP	0.0001	0.211096	0.0001	1.89229	2.0011	0.999316	0.043186	-4.53329	2.49628e-08	7.1078e-07	down	yes
SLC26A9	0.00802525	0.0289869	0.0459655	0.566284	0.700029	0.649403	0.0433141	-4.52902	5.23235e-19	7.52368e-17	down	yes
TXNIP	1.02302	1.01991	0.506394	10.7411	12.9854	34.828	0.0435376	-4.52159	8.61635e-20	1.32746e-17	down	yes
IMMP1L	0.0001	0.342813	0.0001	1.97104	1.65929	4.15998	0.0440307	-4.50535	0.0186048	0.353861	down	yes
GPR89B	1.82348	1.77026	2.36499	2.18934	128.408	0.803957	0.0453477	-4.46283	0.000223882	0.00222528	down	yes
CBSL	0.020846	0.036405	0.010737	0.730645	0.028129	0.739433	0.0453796	-4.46181	0.00404577	0.105206	down	yes
AC010655	0.001303	0.095757	0.049775	1.4402	1.76288	0.002267	0.0458094	-4.44821	0.0291175	0.483687	down	yes
CKMT2-AS1	0.031565	0.0001	0.040059	0.997261	0.535922	0.003834	0.0466644	-4.42153	0.0342255	0.542275	down	yes
PLEKHS1	0.0293544	0.00438001	0.0001	0.273183	0.291315	0.154422	0.0470628	-4.40927	6.90049e-09	2.16111e-07	down	yes
AC027117	0.079003	0.036751	0.029216	0.137963	1.26717	1.66878	0.0471615	-4.40625	0.00352228	0.0935874	down	yes
TM4SF4	0.154625	0.127595	0.0794038	2.83659	3.335	1.38491	0.047856	-4.38516	1.65589e-20	2.72118e-18	down	yes
AL606500	0.14815	0.196399	0.123191	1.51461	1.79471	6.42742	0.0480387	-4.37966	0.00251648	0.0708829	down	yes
CPLX2	0.089394	0.0001	0.052302	1.23604	1.13667	0.514554	0.049111	-4.34781	0.00940852	0.21001	down	yes
NOX1	0.018619	0.0001	0.032739	0.252602	0.349478	0.429887	0.049864	-4.32586	6.13178e-10	2.37762e-08	down	yes
SUMO2P12	0.0001	0.226361	0.0001	1.29771	2.26129	0.884654	0.0509852	-4.29378	0.0313375	0.508482	down	yes
CPLX2	13.6484	14.2859	13.8017	273.613	274.127	232.919	0.0534625	-4.22533	2.04923e-58	1.17865e-54	down	yes
NRGN	0.232407	0.16037	0.198957	3.52789	3.64466	3.88407	0.0535185	-4.22382	3.03528e-25	1.00719e-22	down	yes
GRAPL	0.479441	0.000141	0.022945	0.581467	1.89382	6.66095	0.0550037	-4.18433	0.0175083	0.337906	down	yes
CSPG5	0.0514489	0.062062	0.00949874	0.841897	0.74854	0.597097	0.0562321	-4.15246	5.07059e-16	4.72935e-14	down	yes
CYP4X1	0.0001	0.0001	0.0615924	0.387853	0.328184	0.374944	0.0566393	-4.14205	7.58959e-07	1.52714e-05	down	yes
AC079466	0.007197	0.082625	0.036834	0.953839	0.239732	1.00671	0.0575636	-4.1187	0.0132309	0.273	down	yes
KYNUP1	0.0001	0.0001	0.562488	1.71535	0.907319	6.95022	0.0587794	-4.08855	0.0487234	0.686391	down	yes
AC084337	0.021436	0.1394	0.009558	1.23822	1.13935	0.49932	0.0592284	-4.07757	0.00789056	0.182007	down	yes
H4C12	36.7638	1.81238	1.34252	151.338	164.518	357.112	0.0593173	-4.0754	1.37049e-05	0.000199224	down	yes
LRG1;PLIN5	0.0545763	0.0118778	0.0133642	0.355063	0.371961	0.588114	0.060692	-4.04235	1.22156e-12	7.38803e-11	down	yes
LINC00243	0.122336	0.210914	0.095689	1.94593	1.83054	3.19934	0.0614895	-4.02352	0.00234845	0.0673795	down	yes
H3C2	15.5813	23.8729	22.9429	272.866	281.956	438.95	0.0627881	-3.99337	2.27229e-32	1.30695e-29	down	yes
CPLX2	0.094838	0.038696	0.115675	1.50334	1.51213	0.948785	0.0628639	-3.99162	0.00465224	0.118972	down	yes
H1-5	2.98877	4.3239	4.09585	44.7125	49.9971	83.2281	0.0641152	-3.96319	2.37064e-28	9.2967e-26	down	yes
H2AC12	45.5674	50.7311	61.6188	809.192	795.381	847.9	0.064391	-3.957	1.78834e-46	5.14298e-43	down	yes
INSL4	0.101858	0.096459	0.089235	1.84908	1.2479	1.30168	0.0653727	-3.93517	0.00533842	0.13299	down	yes
SPDEF	0.312273	0.175782	0.452061	4.02917	4.75111	5.33453	0.066605	-3.90823	9.58262e-22	1.8372e-19	down	yes
KCNU1	0.0001	0.0001	0.052481	0.2106	0.287732	0.250627	0.0703389	-3.82953	2.4555e-05	0.000331013	down	yes
ZNF337-AS1	0.008441	0.13422	0.009241	0.157779	1.95693	0.005916	0.0716307	-3.80328	0.0441709	0.644034	down	yes
H2AC4	30.1006	35.7441	38.64	482.856	468.318	507.446	0.0716326	-3.80324	8.99522e-45	1.94016e-41	down	yes
H2AC13	17.5798	21.3165	25.252	214.062	228.387	448.081	0.0720338	-3.79518	3.08954e-24	8.885e-22	down	yes
AC140479	0.0001	2.50612	2.64468	9.43647	6.987	54.5288	0.0725968	-3.78395	0.0259644	0.446431	down	yes
TK1	5.54054	4.22846	4.95975	63.0406	70.5971	68.3262	0.0729276	-3.77739	0.000596239	0.0237753	down	yes
CDC45	0.577806	0.346196	0.565884	7.1686	6.69512	6.39804	0.0735319	-3.76549	2.79008e-32	1.50446e-29	down	yes
H2BC17;OR2B6	0.552169	32.7434	35.8206	291.156	301.485	344.843	0.0737252	-3.7617	9.84538e-06	0.00014994	down	yes
LGALS9B	0.0345237	0.0356509	0.0001	0.193469	0.371037	0.356195	0.0763274	-3.71166	1.15361e-07	2.80756e-06	down	yes
ALDH3A1	46.2838	45.5795	43.4565	549.999	563.667	554.694	0.0811095	-3.62399	5.89741e-44	1.13066e-40	down	yes
GPX2	3.89366	4.97599	2.06492	49.4265	51.3566	33.4612	0.0814528	-3.61789	4.00137e-29	1.77035e-26	down	yes
PRRT1B	0.212981	0.150947	0.156587	2.5376	1.93062	1.83732	0.0825489	-3.59861	1.76035e-24	5.23705e-22	down	yes
H3C14	12.6679	15.9599	17.3186	138.126	148.864	258.361	0.0842512	-3.56916	3.28043e-25	1.068e-22	down	yes
H3C15	12.2585	15.5732	16.7905	134.13	144.391	249.705	0.0844757	-3.56532	2.83075e-25	9.57737e-23	down	yes
H2BC14	9.36744	12.5371	10.5804	104.248	105.226	172.212	0.0851092	-3.55454	8.60226e-28	3.22678e-25	down	yes
ESCO2	0.096187	0.156571	0.019078	1.80327	0.542747	0.838623	0.0853586	-3.55032	0.0205806	0.379742	down	yes
RIBC2	0.0777908	0.0534564	0.0001	0.648811	0.62554	0.262491	0.0854656	-3.54851	7.83663e-07	1.56869e-05	down	yes
AC087632	0.062714	0.064643	0.165409	1.57095	1.23012	0.591143	0.0863054	-3.53441	0.0221137	0.400014	down	yes
H4C1	42.1801	53.8162	59.3342	516.505	506.474	767.828	0.0867377	-3.5272	1.72967e-29	7.85408e-27	down	yes
GINS2	0.523325	0.582412	0.504904	7.61885	5.93573	4.74141	0.0880324	-3.50582	2.60018e-32	1.4473e-29	down	yes
H2BC11	6.8144	7.37833	8.43349	78.5776	81.2537	96.6674	0.0882118	-3.50288	1.35834e-36	1.30212e-33	down	yes
H3C10	29.8285	30.9892	33.7875	281.759	307.872	472.348	0.0890839	-3.48869	1.62402e-28	6.51685e-26	down	yes
H2BC13	54.5538	60.0527	68.1722	583.519	587.833	878.412	0.0891707	-3.48729	4.4462e-30	2.07349e-27	down	yes
H4C9	7.07011	6.74661	8.5752	64.4118	66.4249	119.454	0.0894637	-3.48255	3.49215e-24	9.8782e-22	down	yes
H2AC14	38.1515	36.9111	40.8642	352.91	366.568	575.173	0.0895429	-3.48128	5.71058e-29	2.40332e-26	down	yes
AC023593	0.0001	0.292559	0.11807	1.75663	1.4226	1.34838	0.0907167	-3.46249	0.0350259	0.548958	down	yes
COL21A1	0.00685022	0.014009	0.0325261	0.248516	0.249418	0.0883703	0.091054	-3.45713	3.74852e-08	1.02181e-06	down	yes
LGR6	0.843843	0.89165	1.08771	10.5356	10.4748	9.85113	0.0914796	-3.45041	1.44641e-37	1.55986e-34	down	yes
GIP	0.269309	0.110918	0.066799	1.97402	1.66589	1.20048	0.0923534	-3.43669	2.90793e-09	9.78097e-08	down	yes
AL157392	0.023996	0.043201	0.024928	0.442909	0.379392	0.165754	0.0932387	-3.42293	0.00709345	0.167309	down	yes
ASF1B	2.72402	3.18134	2.58374	30.2403	32.6984	26.773	0.0946265	-3.40161	3.36799e-40	5.28316e-37	down	yes
H3C7	14.3588	17.1531	15.5404	125.303	129.765	241.57	0.0947418	-3.39986	1.59253e-23	4.04104e-21	down	yes
CD14	0.452702	0.594189	0.45969	4.98192	4.99181	5.87673	0.0950497	-3.39517	3.54483e-23	8.4953e-21	down	yes
PPFIA4	0.0182441	0.0192556	0.0257307	0.203273	0.276022	0.17971	0.0959484	-3.3816	2.11884e-13	1.40079e-11	down	yes
TK1	6.08585	6.21003	6.87935	62.6355	68.4994	66.8852	0.0968348	-3.36833	4.23138e-39	5.61634e-36	down	yes
PRYP2	1.06355	0.0001	0.860816	5.05387	5.45395	9.33197	0.0970005	-3.36586	0.0431888	0.634661	down	yes
RRM2	0.915268	0.58576	0.481478	7.60268	8.35218	4.32135	0.097775	-3.35439	1.98414e-26	6.98701e-24	down	yes
FP671120	0.219366	0.940571	9.33634	62.7288	42.2609	0.506662	0.0994942	-3.32924	0.0403746	0.602412	down	yes
H2BS1	0.816028	1.2402	1.11882	5.6378	6.05006	20.162	0.0996879	-3.32644	1.21504e-09	4.47026e-08	down	yes
ANXA2	0.294308	0.302925	0.024106	2.49268	2.274	1.45344	0.0998918	-3.32349	0.0175228	0.338061	down	yes
H3C1	22.9535	28.8078	30.8118	248.65	256.62	320.174	0.100035	-3.32143	1.13758e-31	5.94814e-29	down	yes
FGA	1.58557	1.27249	1.46765	13.2501	15.7167	14.0496	0.100559	-3.31388	4.24114e-36	3.48481e-33	down	yes
IL21R	0.0001	0.0268407	0.0227849	0.12184	0.187651	0.183787	0.100806	-3.31034	1.62171e-06	2.97055e-05	down	yes
E2F2	0.562179	0.494365	0.531246	5.61009	5.74499	4.28432	0.101525	-3.30009	2.62059e-33	1.80873e-30	down	yes
TMEM37	0.188992	0.414931	0.294615	2.48755	3.35077	2.9189	0.102605	-3.28482	9.98443e-18	1.14094e-15	down	yes
TNFSF15	0.585389	0.233938	0.517729	5.04182	5.0755	2.62701	0.104914	-3.25272	8.04745e-19	1.10205e-16	down	yes
H3C12;H2AC17	59.5642	63.9817	68.7843	553.412	552.539	705.626	0.106167	-3.23559	3.35163e-31	1.70095e-28	down	yes
H3C3	44.3828	52.2347	59.4758	379.159	417.166	672.415	0.106277	-3.2341	2.64437e-23	6.51837e-21	down	yes
H2AC21	12.1725	31.4067	32.4968	186.112	234.214	278.413	0.108876	-3.19924	1.49247e-17	1.65081e-15	down	yes
CDT1	1.95369	2.01697	1.91488	16.6347	17.622	19.6041	0.109273	-3.19399	8.26211e-33	5.2801e-30	down	yes
H2BC10	25.3506	28.3937	32.0386	242.209	241.062	296.975	0.109943	-3.18517	5.18194e-31	2.5547e-28	down	yes
MAPK4	0.0154769	0.0255705	0.0300325	0.292161	0.173409	0.179286	0.110226	-3.18146	1.53735e-10	6.73274e-09	down	yes
MCM5	1.18128	1.24112	1.02701	11.7369	11.1026	8.15109	0.111305	-3.16741	3.10216e-38	3.82341e-35	down	yes
AL669830	0.102546	0.068608	0.228964	1.37641	0.22943	1.92024	0.113474	-3.13957	0.0275961	0.465712	down	yes
.	0.116738	0.250059	0.078904	1.30013	1.48095	1.12226	0.114185	-3.13056	0.0137318	0.280041	down	yes
H4C4	163.89	176.219	198.235	1285.9	1346.4	2070.12	0.114482	-3.1268	4.00887e-24	1.11569e-21	down	yes
MYBL2	7.20165	8.06447	8.38173	65.4092	65.1752	73.7965	0.115705	-3.11148	1.14607e-32	7.06269e-30	down	yes
HJURP	0.001095	0.741841	0.665675	4.85699	4.17413	3.08832	0.116227	-3.10498	0.0491784	0.690023	down	yes
ESCO2	0.120182	0.24012	0.21462	2.25232	1.88627	0.753378	0.117524	-3.08898	1.34766e-14	1.05221e-12	down	yes
CDCA5	2.57406	1.92114	2.99912	23.6761	22.9315	16.4762	0.118799	-3.0734	6.91423e-31	3.31403e-28	down	yes
H4C2	90.8845	96.2207	112.134	739.415	772	1003.28	0.118996	-3.07101	1.6248e-27	5.84083e-25	down	yes
MRAP2	0.551478	0.187632	0.386666	3.05202	3.27779	3.11032	0.119254	-3.06789	1.71692e-14	1.32256e-12	down	yes
FGG	0.863358	0.730638	0.492598	5.98554	6.34039	5.0064	0.120387	-3.05424	6.22749e-24	1.67899e-21	down	yes
SPC25	0.281893	0.619509	0.381188	4.40391	4.06011	2.01793	0.122362	-3.03077	4.25885e-14	3.16752e-12	down	yes
.	0.039856	0.122955	0.331392	1.60724	1.41056	0.901569	0.126093	-2.98744	0.0323651	0.520659	down	yes
BCL2L15	0.0974428	0.0802397	0.0546343	0.631504	0.740218	0.445972	0.127809	-2.96794	2.791e-16	2.70555e-14	down	yes
EGLN3	0.966122	1.0588	0.985921	8.86081	7.38346	7.0528	0.129237	-2.95191	2.15817e-32	1.28411e-29	down	yes
EXO1	0.63969	0.593677	0.476744	5.4637	5.39796	2.27455	0.130183	-2.94139	3.14503e-18	3.87625e-16	down	yes
H4C8	34.0522	41.1398	45.4301	261.996	265.511	397.886	0.130347	-2.93957	3.37029e-22	7.00655e-20	down	yes
RASD1	0.0001	0.0001	0.324189	0.928551	1.03018	0.511881	0.131299	-2.92907	0.00796756	0.0392801	down	yes
INSL4	1.06285	1.86491	1.47388	10.9013	11.4887	10.5993	0.133426	-2.90589	4.36209e-23	1.03107e-20	down	yes
MPP2	0.278028	0.155272	0.245817	2.08142	1.81424	1.13803	0.134915	-2.88988	1.56591e-17	1.721e-15	down	yes
ARHGAP33	0.182149	0.131435	0.153885	1.20593	1.11933	1.1277	0.135382	-2.88489	1.37511e-17	1.54075e-15	down	yes
PDE1A	0.0970306	0.0228317	0.0322694	0.469612	0.454139	0.19231	0.136311	-2.87502	3.03084e-07	6.62829e-06	down	yes
SLC4A8	0.0442811	0.0161289	0.0380577	0.334826	0.268032	0.118312	0.136539	-2.87262	7.07109e-10	2.69497e-08	down	yes
CDCA8	1.276	2.72997	2.69655	17.7792	16.7929	14.3802	0.136919	-2.8686	9.66633e-20	1.46309e-17	down	yes
ARX	0.1995	0.21503	0.178951	1.30983	1.40509	1.61729	0.136992	-2.86783	3.28146e-15	2.68349e-13	down	yes
SCD	96.1815	97.7795	102.428	809.849	821.758	518.964	0.137819	-2.85915	5.54394e-29	2.39152e-26	down	yes
MCM10	0.244145	0.294184	0.24654	2.54385	2.08874	1.03151	0.138569	-2.85133	1.07975e-16	1.11563e-14	down	yes
LAD1	0.0737043	0.0001	0.0191027	0.082125	0.306179	0.282165	0.13857	-2.85131	0.000613092	0.00511552	down	yes
ORC1	0.894581	1.13271	0.8113	8.11871	7.24371	4.92536	0.139916	-2.83737	1.18759e-22	2.59391e-20	down	yes
HHIP	0.0255845	0.0267451	0.0159988	0.217703	0.15262	0.116666	0.140308	-2.83333	1.17138e-09	4.32809e-08	down	yes
TCF19	0.797597	0.700332	0.607102	5.98505	5.7723	3.14999	0.141208	-2.82411	2.20453e-20	3.52215e-18	down	yes
SERPINA3;SERPINA5;SERPINA4	0.149671	0.188855	0.235963	0.997665	0.895545	2.15169	0.142028	-2.81575	5.27228e-12	2.85182e-10	down	yes
SPC24	0.994366	1.01869	0.672755	6.61571	6.45634	5.64988	0.143458	-2.8013	6.3489e-23	1.44145e-20	down	yes
CCDC74B	0.0656905	0.0884839	0.0416575	0.431786	0.374605	0.548667	0.144519	-2.79067	5.12083e-09	1.6485e-07	down	yes
KLRC3	0.282996	0.125142	0.104972	1.1124	1.47347	0.914689	0.14658	-2.77024	0.0398015	0.595898	down	yes
ACBD7	0.238291	0.167067	0.192837	1.72621	1.57132	0.772511	0.146975	-2.76635	7.81606e-13	4.86881e-11	down	yes
ERVK13-1	0.109254	0.011749	0.097402	0.413051	0.387016	0.667826	0.148788	-2.74867	0.0372944	0.569923	down	yes
DTL	0.99623	1.23433	0.693699	9.00529	8.23192	2.20873	0.150379	-2.73332	3.81307e-11	1.80259e-09	down	yes
FADS2;FEN1	10.582	11.1063	13.1622	80.6573	83.0601	66.1756	0.151594	-2.72171	1.25103e-27	4.59288e-25	down	yes
EMP2	0.807444	0.714929	0.956336	6.9667	5.11201	4.20689	0.152202	-2.71594	8.33975e-24	2.18034e-21	down	yes
H1-3	97.4431	101.464	106.028	594.349	610.387	793.644	0.152591	-2.71226	3.04965e-23	7.4115e-21	down	yes
APOH	0.214236	0.177226	0.332026	1.50629	1.88961	1.31908	0.153445	-2.70421	1.32654e-09	4.80871e-08	down	yes
SLC5A11	0.0889911	0.114332	0.0363964	0.442771	0.644046	0.471878	0.153795	-2.70092	4.45708e-08	1.19606e-06	down	yes
H3C11	14.3126	19.2137	17.7954	82.6139	88.4661	160.8	0.154639	-2.69302	8.52555e-16	7.54402e-14	down	yes
CDCA3	0.628104	0.659765	0.650995	4.66053	3.73902	4.03754	0.155894	-2.68136	5.84231e-23	1.36229e-20	down	yes
E2F1	1.76605	1.99599	2.00119	9.3661	13.7328	13.8323	0.156053	-2.67989	8.30881e-21	1.40557e-18	down	yes
KIF20A	2.10771	2.7657	1.86275	18.8291	16.199	7.8919	0.156947	-2.67165	9.5916e-19	1.30317e-16	down	yes
NES	0.014987	0.057058	0.021216	0.27621	0.195664	0.120042	0.157558	-2.66605	4.09827e-06	6.90582e-05	down	yes
HJURP	1.35546	2.05254	1.92951	12.9536	12.7474	7.66234	0.159981	-2.64403	7.48398e-23	1.67709e-20	down	yes
AC002378	0.33918	0.186397	0.267555	1.35963	1.11028	2.40575	0.162672	-2.61996	0.0398858	0.596819	down	yes
PIGR	0.08422	0.0332124	0.12486	0.365739	0.415731	0.702362	0.163288	-2.61451	7.82756e-07	1.56869e-05	down	yes
ATOH8	0.365788	0.487187	0.479392	2.92072	3.08125	2.125	0.163944	-2.60873	2.62847e-21	4.7244e-19	down	yes
H2BC4	112.462	110.764	129.389	663.563	668.232	818.749	0.163966	-2.60853	1.82263e-22	3.88266e-20	down	yes
DNM3	0.22751	0.295258	0.132801	1.59023	1.34312	1.04342	0.16485	-2.60078	4.23463e-15	3.39854e-13	down	yes
TEDC2	0.657368	1.00629	0.638111	5.062	4.1826	4.67475	0.165365	-2.59628	4.44135e-17	4.64457e-15	down	yes
AC022613	0.670456	0.935962	0.264273	5.26621	4.17433	1.78939	0.166581	-2.58571	0.0478373	0.677913	down	yes
GINS4	0.411117	0.748877	1.14467	5.24327	4.96111	3.56909	0.167326	-2.57927	2.19215e-13	1.44373e-11	down	yes
AQP3	1.51506	1.13334	1.68824	8.1822	8.20123	9.43401	0.167973	-2.5737	1.07738e-18	1.4411e-16	down	yes
AURKB	2.75369	4.15053	2.84798	19.1084	20.1685	18.7651	0.16802	-2.5733	1.71408e-21	3.21484e-19	down	yes
SLC22A11	0.0001	0.0899903	0.0001	0.15684	0.155077	0.220945	0.169256	-2.56272	0.014327	0.0621918	down	yes
CACNA1B	0.0189216	0.0147839	0.0310162	0.0952171	0.128922	0.157867	0.169426	-2.56128	5.71964e-07	1.18053e-05	down	yes
PCSK9	2.08577	1.25635	2.53153	12.8739	13.0235	8.74215	0.169565	-2.56009	1.71261e-18	2.18897e-16	down	yes
UHRF1	1.00049	0.781348	1.22141	7.65866	5.81076	4.11097	0.170829	-2.54937	4.04816e-18	4.95397e-16	down	yes
PKMYT1	0.531191	0.817235	0.822792	4.59814	4.04826	3.96981	0.172098	-2.5387	1.63473e-18	2.10502e-16	down	yes
CCL2	2.25714	4.18774	4.16933	17.4904	21.9116	22.1968	0.172312	-2.53691	1.2652e-16	1.29178e-14	down	yes
MCM7	9.1175	9.32394	11.3516	60.3697	60.8768	51.3718	0.172595	-2.53454	4.45504e-25	1.42355e-22	down	yes
AC243964	0.222875	0.331861	0.360775	2.06412	1.9708	1.26568	0.172718	-2.53351	0.0341916	0.541903	down	yes
H2BC6;H2BC7	3.19141	4.10237	3.96894	27.9648	28.1984	8.98793	0.172871	-2.53223	8.89168e-14	6.23683e-12	down	yes
KLRG2	0.124765	0.158232	0.0001	0.368223	0.758927	0.507654	0.173169	-2.52975	0.00106255	0.00806611	down	yes
GTSE1	0.593217	0.867957	0.835925	5.23664	4.65333	3.36856	0.173254	-2.52904	1.4823e-18	1.92309e-16	down	yes
CXCL1	51.9233	51.4159	54.8304	250.243	280.216	375.676	0.174554	-2.51825	3.00988e-19	4.36433e-17	down	yes
H2BU1	4.5356	5.89578	5.68695	24.2972	24.8533	42.4497	0.175964	-2.50665	6.3207e-16	5.80126e-14	down	yes
H4C3	134.795	151.841	179.606	754.916	768.897	1116.15	0.176609	-2.50137	7.15263e-18	8.39583e-16	down	yes
H2AC19	248.915	275.184	327.805	1346.63	1351.92	2097.83	0.177615	-2.49318	1.11622e-16	1.14646e-14	down	yes
CU639417	0.678428	0.851987	1.07712	5.72147	5.31429	3.50078	0.179378	-2.47892	3.96283e-09	1.30494e-07	down	yes
KIFC1	1.51326	1.81925	1.74258	10.2036	9.94025	8.04498	0.180039	-2.47362	8.25096e-23	1.82526e-20	down	yes
DMBX1	0.124702	0.132567	0.21385	1.01675	1.00547	0.59077	0.180299	-2.47154	6.52437e-11	3.03445e-09	down	yes
H2AC18	254.311	280.962	334.937	1372.01	1334.21	2117.14	0.180415	-2.4706	2.38872e-16	2.3419e-14	down	yes
SP9	0.639456	0.45479	1.0287	4.7078	4.53012	2.46477	0.181406	-2.4627	1.59953e-11	8.21423e-10	down	yes
NDC80	0.389787	0.342337	0.455218	2.53575	2.4936	1.48194	0.182351	-2.45521	6.87733e-14	4.90365e-12	down	yes
E2F8	0.24342	0.210831	0.297199	1.46568	1.54925	1.09529	0.182825	-2.45146	1.42971e-13	9.71247e-12	down	yes
H2BC5	39.9706	44.8595	51.2071	216.36	213.834	311.284	0.183468	-2.4464	1.25228e-17	1.41229e-15	down	yes
TRAIP	0.515293	0.608785	0.764039	3.2428	3.36126	3.64661	0.184195	-2.4407	9.15638e-16	8.01997e-14	down	yes
EID1	3.92893	1.63634	1.09646	18.3563	4.79868	12.8822	0.184857	-2.43552	7.25865e-07	1.46489e-05	down	yes
CCNA2	3.01636	3.56157	2.5311	20.3162	19.5933	9.15319	0.185661	-2.42926	2.85489e-16	2.75202e-14	down	yes
CCNE2	0.184236	0.0818891	0.0643601	1.00743	0.575913	0.195089	0.18583	-2.42795	1.92109e-05	0.000267325	down	yes
TGM3;AL121899	0.185985	0.242684	0.306393	1.35682	1.4075	1.1853	0.18611	-2.42578	5.0357e-12	2.73253e-10	down	yes
BIRC5	1.16782	1.38763	1.63418	9.24408	9.36326	3.86026	0.186474	-2.42295	4.71377e-14	3.4759e-12	down	yes
NCAPH	0.583518	0.634308	0.508264	3.98194	3.10388	2.14023	0.187089	-2.41821	2.47869e-17	2.64011e-15	down	yes
CASTOR2	2.79901	3.02643	3.66964	21.293	18.3879	11.0083	0.18732	-2.41643	2.24962e-19	3.28959e-17	down	yes
MCM2	4.12151	4.15858	5.02177	21.9431	26.7586	22.2441	0.187493	-2.41509	2.57385e-22	5.41607e-20	down	yes
ITIH2	0.205674	0.136108	0.152004	0.940635	0.867706	0.812129	0.188434	-2.40787	1.96722e-10	8.42292e-09	down	yes
H4C11	95.1542	113.917	126.976	401.744	439.442	936.845	0.189	-2.40354	2.64434e-11	1.30366e-09	down	yes
ACOT11	0.123968	0.0916659	0.0907682	0.566746	0.5335	0.518113	0.189329	-2.40103	5.04512e-13	3.18877e-11	down	yes
DHRS2	0.934652	0.93859	0.915544	1.82293	1.92977	10.9755	0.189351	-2.40087	1.85906e-05	0.000260162	down	yes
CST1	0.278906	0.20939	0.300481	1.36241	0.997612	1.80302	0.189471	-2.39995	1.53143e-06	2.82317e-05	down	yes
RARRES1	2.05086	3.96126	3.40011	15.7266	16.6615	17.2757	0.189519	-2.39959	9.91523e-16	8.64077e-14	down	yes
SCNN1B	0.0471997	0.0752099	0.0721892	0.213626	0.350923	0.458617	0.190193	-2.39447	3.09282e-06	5.36348e-05	down	yes
H2BC12	36.0972	39.8531	42.9894	185.706	186.448	252.452	0.190423	-2.39272	2.76396e-18	3.43109e-16	down	yes
CENPU	0.421203	0.384974	0.273856	2.24288	2.25801	1.14539	0.191282	-2.38622	1.61219e-11	8.23026e-10	down	yes
AGTR1	0.369262	0.354547	0.343109	1.97576	2.07451	1.49485	0.192407	-2.37777	5.17001e-14	3.78002e-12	down	yes
H4C5	23.106	27.034	26.1972	93.2347	100.579	199.041	0.194314	-2.36353	2.95924e-12	1.67966e-10	down	yes
KIF18B	1.98309	2.58679	2.16516	13.5135	12.0163	8.87654	0.19575	-2.35292	4.84084e-22	9.71265e-20	down	yes
SELENBP1	0.847593	0.923644	0.796571	4.38445	4.03004	4.68461	0.196029	-2.35086	1.87367e-16	1.8688e-14	down	yes
CDC6	0.776499	1.01774	0.799285	5.24047	5.1946	2.78587	0.196168	-2.34984	7.97718e-16	7.13193e-14	down	yes
FSTL4	0.456337	0.463091	0.425914	2.25712	2.1953	2.40248	0.19626	-2.34916	3.47224e-17	3.67567e-15	down	yes
SREBF1	7.23039	7.05885	7.7329	37.22	37.9279	37.0026	0.196362	-2.34841	1.65448e-22	3.5685e-20	down	yes
CTSV	0.130043	0.151298	0.111689	0.80423	0.757968	0.430776	0.197208	-2.34221	1.0513e-09	3.91797e-08	down	yes
HMGN2	12.6062	9.4065	6.01154	80.074	9.40074	52.3923	0.197538	-2.33979	1.0269e-05	0.000155159	down	yes
SCARA3	3.72234	4.04891	3.51103	20.3493	20.9465	15.2279	0.199602	-2.3248	2.02314e-23	5.05931e-21	down	yes
H2AC11	19.2889	22.7218	26.4756	180.657	156.911	4.78996	0.200043	-2.32162	0.00149779	0.0105833	down	yes
FASN	13.5134	13.7342	15.7307	82.1441	76.7289	54.2203	0.201687	-2.30981	8.20221e-21	1.40128e-18	down	yes
TYMS	7.95899	8.21347	8.05541	42.9508	41.799	34.4428	0.203267	-2.29856	6.7126e-24	1.78194e-21	down	yes
H2BC18;H3C13;H2BC21	9.33717	9.50813	13.288	30.6922	41.9011	85.0367	0.203853	-2.2944	1.88219e-09	6.60106e-08	down	yes
SOX21	0.356135	0.349038	0.515901	2.40029	2.32976	1.2515	0.20414	-2.29237	9.93784e-11	4.56057e-09	down	yes
C21orf58	0.321374	0.472318	0.44564	2.31252	2.1351	1.60369	0.204804	-2.28768	5.60289e-15	4.43477e-13	down	yes
ATXN7L2	0.10088	0.122501	0.115199	0.630976	0.492791	0.529395	0.204807	-2.28766	6.78991e-10	2.60355e-08	down	yes
RAD54L	0.493362	0.531331	0.535525	2.38357	2.98677	2.23639	0.20511	-2.28553	3.61854e-15	2.93135e-13	down	yes
ZNF367	0.643291	0.605483	0.386388	3.47035	3.03219	1.45242	0.205553	-2.28242	6.17812e-11	2.88117e-09	down	yes
PADI2	0.516128	0.414251	0.46107	2.55751	2.29381	1.88925	0.206429	-2.27628	4.83352e-16	4.53274e-14	down	yes
KIF2C	3.47781	3.73742	3.21639	18.5975	18.4825	13.4263	0.206541	-2.2755	7.31215e-22	1.43509e-19	down	yes
CHAF1A	0.849137	0.606312	0.83601	3.99829	4.39161	2.6399	0.207752	-2.26707	1.83871e-15	1.54766e-13	down	yes
KIF22	3.29924	3.28908	3.38495	15.8285	16.3471	15.7946	0.207905	-2.266	4.63348e-22	9.51794e-20	down	yes
RAB26	0.702615	0.721242	0.958825	4.09861	3.55849	3.76132	0.20867	-2.26071	7.85982e-14	5.55824e-12	down	yes
CENPM	1.53291	1.18473	1.92621	7.20573	7.22797	7.75201	0.209317	-2.25624	1.39308e-13	9.50102e-12	down	yes
H4C13	12.4292	16.8874	12.8499	58.7714	57.9779	84.6002	0.209419	-2.25553	8.77746e-14	6.18184e-12	down	yes
RAD51	0.765474	0.67335	0.640728	2.9258	3.4851	3.49268	0.20998	-2.25168	3.00063e-14	2.26096e-12	down	yes
TCN1	0.836708	0.723142	0.969826	3.69275	4.88968	3.42479	0.210679	-2.24688	7.78184e-12	4.17005e-10	down	yes
H3-2	0.561952	0.62346	0.66368	2.10734	2.28865	4.36371	0.211091	-2.24406	1.47537e-10	6.52755e-09	down	yes
LIG1	1.77163	1.44792	1.746	8.64278	7.83704	7.00702	0.211419	-2.24183	4.39674e-20	6.89688e-18	down	yes
NCAPG	0.559957	0.877571	0.431174	4.00259	3.52752	1.2869	0.211943	-2.23825	1.0169e-08	3.07194e-07	down	yes
SGCD	0.0691161	0.406478	0.191465	1.3094	1.2617	0.552361	0.213564	-2.22726	7.55377e-06	0.000118491	down	yes
MCM4	3.40542	3.04806	3.31134	17.7611	16.2057	11.5568	0.2145	-2.22095	7.8693e-20	1.22329e-17	down	yes
S1PR5	0.101353	0.0340824	0.0744665	0.404618	0.436684	0.136363	0.214697	-2.21962	0.000147911	0.00157544	down	yes
GINS1	3.57119	3.75963	2.96129	19.3179	18.4319	10.0552	0.215294	-2.21562	2.17685e-17	2.3476e-15	down	yes
NOTUM	0.0001	0.0794938	0.121165	0.340542	0.32758	0.262816	0.215652	-2.21322	0.00217141	0.0142897	down	yes
ISLR	0.23739	0.232819	0.332951	1.05091	1.36616	1.28033	0.217223	-2.20275	1.43831e-09	5.17043e-08	down	yes
STMN1	4.74392	2.76755	3.16401	16.8431	14.1332	18.0548	0.217729	-2.19939	8.85039e-15	6.94152e-13	down	yes
WDR62;OVOL3	1.16819	1.17328	1.24411	5.69817	5.49335	5.25253	0.218047	-2.19729	3.5778e-21	6.36443e-19	down	yes
SHCBP1	0.695352	1.03327	0.643324	5.02383	4.02209	1.8116	0.218461	-2.19455	1.30657e-10	5.87107e-09	down	yes
LMO1	0.0779485	0.207123	0.123725	0.546999	0.777299	0.536874	0.219644	-2.18676	1.25877e-05	0.000184382	down	yes
CCNF	2.32104	2.60326	2.27688	12.1219	10.7332	9.92693	0.219668	-2.1866	2.07734e-21	3.85425e-19	down	yes
SLC52A3	0.22012	0.141591	0.165622	0.692519	0.650912	1.05552	0.219819	-2.18561	7.18303e-09	2.22919e-07	down	yes
SNRNP25	3.05901	3.34583	3.39614	15.5608	14.4068	14.4946	0.220434	-2.18158	2.16782e-18	2.73035e-16	down	yes
POLE2	0.619895	0.388101	0.295074	2.64893	2.24306	1.00944	0.220806	-2.17915	5.66613e-08	1.49953e-06	down	yes
FAM111B	0.186789	0.113862	0.136006	0.980228	0.75796	0.236658	0.221109	-2.17717	1.0422e-05	0.000156895	down	yes
MKI67	1.3339	1.12873	1.36079	9.71149	4.17887	3.38803	0.221283	-2.17604	2.67527e-11	1.31141e-09	down	yes
AUNIP	0.730952	0.697378	0.477854	3.25408	3.23865	2.10909	0.221602	-2.17396	2.87406e-11	1.38525e-09	down	yes
TICRR	1.27586	1.44436	1.02166	6.59407	6.53085	3.72534	0.222067	-2.17093	6.54022e-16	5.97098e-14	down	yes
H2AC20	187.802	214.281	221.464	703.791	728.658	1361.05	0.223213	-2.1635	1.79437e-11	9.07973e-10	down	yes
MVK	1.15017	1.29742	1.4058	6.06936	5.65038	5.48037	0.224033	-2.15822	5.90711e-18	7.02946e-16	down	yes
CENPE	0.0555735	0.0417684	0.0468598	0.282012	0.191114	0.170002	0.224219	-2.15702	1.40539e-07	3.32648e-06	down	yes
JPH2	0.0526337	0.0254783	0.0442238	0.197223	0.204577	0.142176	0.224892	-2.1527	8.34183e-07	1.65637e-05	down	yes
POC1A	2.52727	2.32115	2.76707	10.5769	12.1514	11.131	0.224915	-2.15255	3.70563e-16	3.51322e-14	down	yes
HASPIN	1.89526	2.18876	1.74944	10.1236	9.04807	6.67132	0.225728	-2.14735	3.26196e-16	3.10967e-14	down	yes
FAM83D	4.148	4.68593	3.91986	22.2856	21.5213	12.618	0.226031	-2.14541	1.63967e-16	1.64492e-14	down	yes
INSIG1	5.78511	6.4642	5.91923	30.459	30.8366	19.0234	0.226205	-2.1443	7.16381e-19	9.88892e-17	down	yes
KIRREL2	0.197012	0.150629	0.187791	0.617646	0.676183	1.07017	0.226494	-2.14246	2.03892e-07	4.62915e-06	down	yes
ACOX2	0.671774	0.746873	0.768654	2.89777	3.28019	3.47697	0.226548	-2.14211	1.35945e-13	9.30846e-12	down	yes
H1-2	65.8958	78.827	83.8585	244.161	261.994	502.711	0.226573	-2.14195	1.03695e-10	4.73346e-09	down	yes
METTL7B	1.09149	1.93877	1.32135	6.7058	6.8195	5.67799	0.226608	-2.14173	1.18497e-11	6.21481e-10	down	yes
SULT2B1	0.220476	0.193226	0.104222	0.592366	0.812448	0.874951	0.227183	-2.13808	1.34344e-06	2.52517e-05	down	yes
WDR76	0.671615	0.90661	0.627988	3.89431	3.57005	2.23675	0.227418	-2.13658	8.92226e-13	5.49834e-11	down	yes
HLA-DMA;HLA-DMB;AL645941	0.30467	0.209759	0.372108	1.18029	1.36782	1.34765	0.227564	-2.13565	2.59154e-11	1.28129e-09	down	yes
PRADC1	1.92268	2.1752	2.57415	9.41783	8.74012	11.1014	0.228031	-2.1327	9.89667e-13	6.05557e-11	down	yes
PIMREG	1.20189	1.66205	1.4892	8.93954	5.42708	4.68791	0.228457	-2.13	1.66046e-12	9.84579e-11	down	yes
ASPM	0.475301	0.486785	0.273676	2.5318	1.9268	0.948849	0.22853	-2.12955	6.51297e-10	2.51412e-08	down	yes
TNFSF14	0.238442	0.11826	0.196225	0.796628	0.917226	0.694579	0.229579	-2.12294	1.00488e-08	3.04196e-07	down	yes
POU5F1	0.055445	0.16743	0.0579177	0.36116	0.430422	0.429104	0.230028	-2.12012	5.51026e-05	0.000670046	down	yes
PRSS23	8.10747	3.70839	1.58308	20.7841	20.6007	16.6489	0.230882	-2.11477	4.901e-07	1.02381e-05	down	yes
SKA1	0.757216	1.74176	1.50909	7.90631	3.04397	6.39105	0.231128	-2.11324	9.22368e-08	2.31329e-06	down	yes
SAPCD2	1.52078	1.37209	1.82153	7.34548	6.71969	6.32598	0.231199	-2.11279	1.0536e-15	9.08993e-14	down	yes
DRP2	0.0345771	0.0417296	0.0401724	0.259034	0.121346	0.121037	0.2323	-2.10594	1.17365e-05	0.00017428	down	yes
MTFR2	0.478559	0.863366	0.6688	2.89933	3.70057	2.05417	0.232344	-2.10566	9.96723e-10	3.72261e-08	down	yes
H2AW	10.5532	11.7838	12.8958	46.8452	41.2182	63.2687	0.232817	-2.10273	1.19593e-13	8.25428e-12	down	yes
UBE2C	7.22812	9.41781	8.61499	37.8584	36.7083	33.623	0.233487	-2.09858	1.68886e-17	1.84438e-15	down	yes
KIF11	1.40658	1.37373	0.941585	7.32628	5.80964	2.78687	0.233746	-2.09698	8.01365e-11	3.69721e-09	down	yes
UBE2T	1.89875	2.04691	1.48417	8.81632	10.333	4.05038	0.234048	-2.09512	3.68607e-10	1.47914e-08	down	yes
SCNN1A	1.38152	1.86386	1.75386	6.89847	6.86272	7.56008	0.234472	-2.09251	1.07772e-15	9.25178e-14	down	yes
DHFR	1.05382	1.69773	1.6185	9.77919	6.45922	2.35127	0.235079	-2.08878	1.21381e-07	2.92927e-06	down	yes
ORC6	0.844185	1.10902	0.818782	4.4036	4.21531	3.13261	0.235883	-2.08385	4.81818e-14	3.53777e-12	down	yes
TONSL	0.726745	0.791555	0.760558	3.20146	3.53707	2.9102	0.236182	-2.08203	7.0495e-16	6.36854e-14	down	yes
PLK1	5.37892	5.63834	5.7241	25.6042	22.4563	22.7805	0.236323	-2.08117	1.09838e-18	1.45161e-16	down	yes
CIT	1.47645	1.48747	1.31201	7.76734	5.89903	4.42366	0.23637	-2.08088	2.03302e-17	2.20627e-15	down	yes
CCDC74A	0.291643	0.456447	0.330963	1.59783	1.25194	1.68821	0.237783	-2.07228	5.0273e-09	1.62446e-07	down	yes
TIMM29	0.37646	0.319204	0.297335	0.460681	0.441901	3.26775	0.23811	-2.0703	0.00162478	0.0113367	down	yes
NNMT	28.8223	27.8482	28.2379	105.272	110.052	141.017	0.238278	-2.06928	2.34721e-15	1.94716e-13	down	yes
IQGAP3	2.89531	3.06058	3.47669	12.6748	13.9518	12.9266	0.238478	-2.06807	2.36295e-18	2.95455e-16	down	yes
SAMD11	1.66373	2.36852	1.90986	6.9285	8.06473	9.91637	0.238547	-2.06765	3.43249e-13	2.19362e-11	down	yes
VWA1	1.51002	1.49367	1.51563	6.1013	6.16546	6.63917	0.239042	-2.06466	7.31254e-16	6.57177e-14	down	yes
ABCG1	0.500508	0.672697	0.642039	2.186	2.44481	2.93018	0.24008	-2.05841	4.00707e-12	2.23039e-10	down	yes
ARHGEF39	0.633708	0.701497	0.523305	3.11303	2.78756	1.83371	0.240295	-2.05712	3.26539e-13	2.1024e-11	down	yes
HROB	1.02656	1.14341	1.36012	5.59871	4.46538	4.60933	0.240578	-2.05543	2.57528e-13	1.6896e-11	down	yes
TUBA1B;TUBA1A	50.3692	56.6945	56.487	248.475	237.271	193.183	0.240895	-2.05352	6.11246e-18	7.22401e-16	down	yes
TACC3	1.29691	1.35811	1.40764	5.4983	6.20363	5.11801	0.241538	-2.04968	5.05533e-18	6.09998e-16	down	yes
E2F7	0.739251	0.637812	0.644717	3.70059	3.32734	1.32116	0.242156	-2.04599	9.38269e-10	3.51953e-08	down	yes
ESPL1	1.64537	1.62864	1.6859	7.71751	6.84123	5.90273	0.242403	-2.04452	7.09125e-19	9.8677e-17	down	yes
LGI3	0.0001	0.060338	0.0915687	0.17417	0.187009	0.264989	0.242757	-2.04241	0.00683001	0.0349605	down	yes
ANXA13	0.126866	0.288493	0.289876	0.920821	1.33752	0.631385	0.244049	-2.03476	9.76774e-07	1.898e-05	down	yes
SOX2	0.73284	0.582109	0.725918	2.83574	3.11978	2.40152	0.244209	-2.03381	3.10613e-11	1.49293e-09	down	yes
KCNK12	0.00983105	0.0128072	0.0148438	0.0819702	0.0588779	0.0123868	0.244605	-2.03148	0.00149251	0.0105544	down	yes
ERCC6L	0.476612	0.393429	0.478086	2.58011	2.25295	0.649632	0.245888	-2.02393	1.18836e-06	2.26076e-05	down	yes
PTGER2	0.0957693	0.118726	0.0445541	0.352328	0.379673	0.320836	0.246049	-2.02298	6.0647e-05	0.000728039	down	yes
TLL1	0.191167	0.227848	0.167254	0.877421	0.971423	0.532288	0.246214	-2.02201	7.82292e-10	2.96669e-08	down	yes
GPX1	21.6139	22.7079	29.0136	102.468	97.2605	98.0505	0.246275	-2.02166	2.79072e-16	2.70555e-14	down	yes
MAD2L1	1.0672	1.29878	1.17224	6.01824	5.75306	2.58553	0.246449	-2.02064	2.81218e-11	1.36304e-09	down	yes
GEN1	0.207041	0.230251	0.256586	1.36752	0.983336	0.46192	0.246688	-2.01924	7.62573e-09	2.3581e-07	down	yes
XRCC2	0.310684	0.321173	0.283136	1.51134	1.49952	0.695476	0.246872	-2.01816	5.5693e-09	1.7829e-07	down	yes
ARRB1	2.46204	2.282	2.37569	10.3016	10.1671	8.27085	0.247732	-2.01315	7.07489e-19	9.8677e-17	down	yes
KRT5	0.142937	0.138244	0.0518934	0.37824	0.394345	0.564851	0.24904	-2.00555	3.22777e-05	0.000420697	down	yes
NEIL3	1.57819	1.27528	1.24975	6.04716	6.70919	3.70934	0.249198	-2.00464	2.9529e-12	1.67966e-10	down	yes
PBK	2.98614	2.72634	2.20194	14.251	12.7473	4.61529	0.250349	-1.99799	7.87488e-09	2.42212e-07	down	yes
AP1M2	0.220849	0.369823	0.286346	1.16719	1.20444	1.12693	0.250679	-1.99608	1.37132e-07	3.26093e-06	down	yes
ZWINT	1.38603	2.32426	2.34737	10.1579	7.21861	6.76742	0.250898	-1.99483	2.74063e-11	1.3321e-09	down	yes
TEX19	0.362012	0.269218	0.289512	0.964651	1.28696	1.39388	0.25257	-1.98524	4.70679e-07	9.85626e-06	down	yes
TTK	0.679725	0.488124	0.36835	2.83404	2.26614	0.972819	0.252955	-1.98304	1.28174e-07	3.08027e-06	down	yes
MRPL49	5.84081	6.06639	6.27535	31.038	32.1927	8.51008	0.253448	-1.98024	3.41982e-08	9.45656e-07	down	yes
POLE	1.66625	1.52713	1.43974	7.18951	6.17691	4.84486	0.254409	-1.97478	1.52831e-16	1.54216e-14	down	yes
KCNK3	0.949137	0.735847	0.439599	2.62749	3.02225	2.6459	0.256109	-1.96517	1.8471e-10	7.94807e-09	down	yes
FOXM1	4.22019	4.53329	4.52518	14.6532	19.898	16.9975	0.257594	-1.95683	6.23973e-16	5.77113e-14	down	yes
SLCO2B1	0.251312	0.310826	0.367286	1.16202	1.05611	1.38549	0.257914	-1.95504	1.36165e-10	6.07114e-09	down	yes
ACAT2	4.13986	3.93564	4.45629	15.5887	17.3556	15.615	0.258072	-1.95415	1.21757e-15	1.04006e-13	down	yes
HTR3A	0.0845572	0.152221	0.21988	0.385026	0.817416	0.561237	0.258924	-1.9494	8.49962e-05	0.000973845	down	yes
H4C15	27.7703	38.0435	18.625	82.9917	152.619	89.5224	0.259705	-1.94505	3.30699e-10	1.35218e-08	down	yes
IGFBP5	0.391273	0.366214	0.303269	1.23685	1.89878	0.938971	0.260334	-1.94157	1.34134e-09	4.85217e-08	down	yes
BLM	0.423794	0.556446	0.243161	2.09762	2.03835	0.559784	0.260534	-1.94046	7.00843e-06	0.000111047	down	yes
NUF2	0.35074	0.271976	0.357482	1.39327	1.31948	1.04668	0.260731	-1.93937	7.12576e-09	2.22075e-07	down	yes
PIF1	0.418524	0.468402	0.468056	1.77366	1.72685	1.69385	0.260856	-1.93867	3.66834e-11	1.74854e-09	down	yes
CDCA2	0.967533	1.04044	0.542029	4.74171	3.68852	1.25142	0.263385	-1.92475	8.73806e-07	1.72512e-05	down	yes
ASRGL1	0.264114	0.184541	0.369662	1.17838	0.953227	0.969676	0.263864	-1.92213	8.20992e-08	2.0956e-06	down	yes
FRMPD3	0.0459455	0.0414449	0.0108292	0.146148	0.0813521	0.143594	0.264676	-1.9177	0.000533468	0.00458416	down	yes
PCDHB5	0.233489	0.254528	0.219044	1.10242	0.766333	0.794524	0.265486	-1.91329	9.17348e-08	2.31078e-06	down	yes
RASL11A	0.0541544	0.106266	0.130382	0.412789	0.446376	0.234502	0.265897	-1.91106	0.000158541	0.00167419	down	yes
CLSPN	0.230988	0.29825	0.245388	1.18233	1.14458	0.578087	0.266653	-1.90696	1.49032e-09	5.33515e-08	down	yes
GCAT	0.507867	0.486531	0.830533	2.46752	2.24321	2.1107	0.267529	-1.90223	3.83963e-08	1.04007e-06	down	yes
KIF4A	2.22211	2.37235	2.13453	9.25044	9.08621	6.70147	0.26875	-1.89566	4.57057e-15	3.65117e-13	down	yes
NDNF	0.19436	0.259434	0.2483	0.831894	1.0423	0.734377	0.269149	-1.89352	1.20197e-07	2.91291e-06	down	yes
SLC51B	0.304916	0.576147	0.675298	1.15902	1.91832	2.69372	0.269684	-1.89066	0.000133943	0.0014463	down	yes
H3C4;H2AC7;AL031777	0.590193	0.765717	0.469329	0.924372	1.47508	4.33868	0.270882	-1.88426	0.000210351	0.00211146	down	yes
MCM6	2.6524	2.55919	2.00997	11.8607	10.3473	4.31401	0.272286	-1.87681	2.13791e-09	7.3927e-08	down	yes
CDC25C	1.53768	1.8246	1.35358	6.45338	6.14779	4.70922	0.272429	-1.87605	1.75745e-12	1.03852e-10	down	yes
OIP5	1.72439	2.12053	1.56514	6.92654	7.53436	5.35497	0.273016	-1.87294	2.95105e-10	1.22405e-08	down	yes
DHCR24	10.0517	10.0546	7.31416	54.2313	22.595	23.4569	0.273431	-1.87075	3.15723e-09	1.05577e-07	down	yes
SLC1A2	0.0161882	0.0106116	0.0114987	0.054916	0.0596272	0.0254943	0.273488	-1.87045	0.000203581	0.00205667	down	yes
EME1	0.659799	0.923046	0.95023	3.93366	2.78496	2.50855	0.274523	-1.865	3.25697e-10	1.34147e-08	down	yes
AKR1B15;AKR1B10	108.978	109.581	121.538	437.674	424.063	375.105	0.274972	-1.86264	3.40549e-15	2.77178e-13	down	yes
SLC12A2	4.10583	3.84497	2.69635	16.4112	14.3923	7.83878	0.275531	-1.85971	1.96106e-11	9.89418e-10	down	yes
NFE2	0.287632	0.327737	0.206857	0.738895	1.31139	0.931374	0.275761	-1.85851	4.07918e-06	6.88038e-05	down	yes
EHF	1.84667	1.1665	1.26929	7.32327	5.76503	2.4387	0.275807	-1.85827	2.93304e-08	8.26953e-07	down	yes
PARPBP	0.688078	0.881238	0.592153	3.30592	3.04818	1.48165	0.275847	-1.85806	6.99424e-09	2.18633e-07	down	yes
TUBB4B	8.89852	49.7453	52.0083	149.269	134.517	117.273	0.2759	-1.85778	4.34633e-05	0.000543055	down	yes
MB	0.602833	0.667968	1.03401	2.5742	2.70158	3.06061	0.276475	-1.85478	6.56302e-08	1.71324e-06	down	yes
H1-4	105.998	103.933	116.353	342.636	362.106	470.221	0.277697	-1.84842	1.83028e-12	1.07056e-10	down	yes
RAD51AP1	0.769941	0.809616	0.590068	3.41778	2.86655	1.4449	0.280704	-1.83288	1.47506e-07	3.4744e-06	down	yes
NT5DC2	1.06365	0.830034	0.954186	4.33995	3.66678	2.11247	0.281432	-1.82914	3.5841e-10	1.44833e-08	down	yes
CENPF	0.396554	0.348283	0.298235	1.75665	1.35214	0.589049	0.282077	-1.82584	8.8985e-08	2.25645e-06	down	yes
CENPI	0.811031	1.01868	0.839827	3.92851	3.78303	1.74243	0.282372	-1.82433	4.45025e-09	1.45159e-07	down	yes
ANKRD22	0.20657	0.21652	0.134905	0.701218	0.89017	0.382706	0.282659	-1.82287	7.68959e-06	0.000120294	down	yes
HMMR	0.691109	0.474266	0.566012	2.58449	2.27112	1.26809	0.282736	-1.82247	1.95939e-08	5.64746e-07	down	yes
SPTB	0.115946	0.0867251	0.199756	0.471723	0.47792	0.470551	0.283361	-1.81929	3.67699e-07	7.9308e-06	down	yes
KNL1	0.230623	0.185601	0.142871	0.746591	0.851791	0.374079	0.283451	-1.81883	2.50504e-07	5.59903e-06	down	yes
ANLN	2.01947	2.28312	1.2366	9.64617	7.927	1.96818	0.28346	-1.81878	1.47914e-05	0.00021322	down	yes
ZNF530	0.286096	0.283785	0.303528	0.992076	1.32204	0.76588	0.283575	-1.8182	2.7448e-08	7.7642e-07	down	yes
KLHDC7A	0.277392	0.377152	0.419265	1.5028	1.46401	0.807062	0.284538	-1.8133	7.04091e-08	1.82778e-06	down	yes
AURKA	6.37857	6.91397	5.99599	24.9771	28.3017	14.2052	0.285823	-1.8068	1.48842e-12	8.94864e-11	down	yes
FANCA	1.10071	1.15347	1.20778	4.62675	4.04563	3.38222	0.28719	-1.79992	1.0274e-13	7.14831e-12	down	yes
CCNB1	11.3848	14.3666	12.3123	48.8421	49.6785	33.7506	0.287769	-1.79702	6.24507e-14	4.48995e-12	down	yes
GREM2	0.155158	0.091922	0.095654	0.459809	0.447549	0.282126	0.288137	-1.79517	4.00491e-05	0.000506262	down	yes
PLEKHG6	1.22568	1.18646	1.35021	4.93841	4.66045	3.42249	0.288937	-1.79117	1.33413e-13	9.17147e-12	down	yes
CCDC150	0.0274512	0.0298261	0.0317361	0.106383	0.161988	0.0395417	0.289087	-1.79043	0.00127859	0.00936817	down	yes
C1orf61	0.074352	0.036047	0.0670629	0.189401	0.182232	0.241046	0.289649	-1.78762	8.13774e-06	0.00012673	down	yes
KLRC2;KLRC1;KLRC3;AC068775	0.40627	0.488152	0.30341	1.46558	1.23639	1.42746	0.290073	-1.78551	6.08983e-09	1.93518e-07	down	yes
GCHFR	0.528553	0.41298	1.20828	2.58919	2.04491	2.77538	0.290143	-1.78516	3.50321e-05	0.000450768	down	yes
ZNF714	0.219002	0.0234989	0.104935	0.549694	0.473217	0.166412	0.29213	-1.77532	0.00305691	0.0187655	down	yes
CDC20	12.5513	13.9744	14.9366	47.8734	47.6094	46.3067	0.292421	-1.77388	7.70617e-14	5.47202e-12	down	yes
DHCR7	11.3055	11.2777	8.89329	36.8686	35.8126	34.7333	0.293038	-1.77084	6.51025e-14	4.66118e-12	down	yes
XRCC3	1.49073	1.43304	1.37773	4.53047	4.84069	5.30641	0.293066	-1.7707	1.84561e-12	1.07588e-10	down	yes
MCM3	5.83744	6.05601	6.348	22.8658	24.6009	14.6412	0.293705	-1.76756	1.65197e-13	1.11783e-11	down	yes
AKR1C4	0.15516	0.108252	0.148321	0.570817	0.505234	0.319045	0.295128	-1.76059	0.000233135	0.00229871	down	yes
MMP28	0.0747854	0.220215	0.283194	0.634743	0.663599	0.653044	0.2963	-1.75487	0.000181163	0.00186625	down	yes
CDK1	2.4358	2.1363	1.70674	9.21678	8.48394	3.48935	0.296311	-1.75482	3.62177e-08	9.95122e-07	down	yes
H2AC16;H2BC15	2.25619	7.21821	7.9385	10.8726	32.9565	14.7706	0.29715	-1.75074	7.54137e-05	0.000882212	down	yes
ZBTB7C	0.0819541	0.038821	0.0538377	0.238263	0.2064	0.141976	0.29765	-1.74831	0.000149661	0.00159015	down	yes
MMP24	3.50792	3.28928	3.92156	11.5795	11.8291	12.5088	0.298428	-1.74454	2.05529e-13	1.364e-11	down	yes
NMB	1.90378	1.62513	2.51572	6.34482	6.69702	7.16858	0.299084	-1.74138	3.65206e-09	1.20953e-07	down	yes
HRH2	0.185318	0.132957	0.128581	0.552933	0.488615	0.44752	0.300091	-1.73653	1.37384e-06	2.5711e-05	down	yes
RAPGEF4	0.110589	0.0154776	0.0115259	0.168303	0.174483	0.114718	0.300745	-1.73339	0.0117029	0.0530426	down	yes
NCAPD3	1.86013	1.89683	1.84749	7.46137	7.23369	3.93876	0.300768	-1.73328	4.59804e-12	2.5187e-10	down	yes
DTYMK	6.39595	6.70677	7.54401	21.4215	23.2349	23.9327	0.301021	-1.73207	6.66941e-13	4.18475e-11	down	yes
BIK	0.953748	0.881001	1.28912	2.65214	3.12498	4.59731	0.301113	-1.73162	7.94183e-06	0.000124015	down	yes
CENPW	1.89963	1.53796	1.47859	6.18927	5.76108	4.31567	0.302236	-1.72625	7.88078e-08	2.02657e-06	down	yes
FANCG	3.05589	3.68056	3.52448	11.008	10.3932	12.466	0.302976	-1.72273	1.39495e-11	7.2282e-10	down	yes
CYP24A1	80.1217	82.0696	81.7724	264.921	270.489	269.081	0.303252	-1.72141	3.71163e-13	2.36325e-11	down	yes
GPR146	0.28167	0.264965	0.240988	1.24567	0.208383	1.13213	0.30455	-1.71525	0.00141403	0.0101031	down	yes
STING1	0.42911	0.446936	0.249274	1.24118	1.16923	1.28358	0.304636	-1.71484	3.90854e-07	8.35711e-06	down	yes
TPX2	9.51197	10.4104	8.65877	34.0681	36.2057	23.0023	0.306414	-1.70645	8.61642e-13	5.34807e-11	down	yes
DLL4	0.213676	0.20343	0.11079	0.298912	0.590272	0.830263	0.307015	-1.70362	0.000190616	0.00193931	down	yes
LMNB1	2.83555	2.77031	2.42406	10.6578	8.95046	6.52489	0.30727	-1.70242	1.2211e-11	6.36556e-10	down	yes
RFC3	2.05688	1.85707	1.59083	8.00608	7.21498	2.62154	0.308519	-1.69657	8.42658e-07	1.67127e-05	down	yes
LRRC45	1.09227	1.23781	1.20491	3.22413	4.47554	3.7274	0.309352	-1.69268	1.18786e-09	4.37959e-08	down	yes
EFNA1	12.7132	14.6989	14.9463	33.1962	41.7461	61.972	0.309379	-1.69255	8.48203e-09	2.58582e-07	down	yes
ZNF703	4.68137	2.29779	4.86837	13.6768	13.9977	10.6037	0.309511	-1.69194	5.63781e-09	1.79816e-07	down	yes
DLGAP5	1.34834	1.11127	0.877872	5.06106	4.30362	1.40911	0.309777	-1.6907	9.1284e-06	0.000139996	down	yes
QRFP	0.0836976	0.131503	0.286807	0.641961	0.58135	0.394808	0.310242	-1.68854	0.00173018	0.0119417	down	yes
NOL3	3.22043	3.24701	3.28001	9.95672	11.1282	10.3235	0.310344	-1.68806	5.34374e-12	2.88145e-10	down	yes
HPGD	3.84707	3.86002	3.00234	14.4873	13.3372	6.63385	0.310793	-1.68597	4.11419e-10	1.63572e-08	down	yes
CENPO	3.3189	1.39583	1.02429	11.8693	3.80088	2.7822	0.311019	-1.68493	0.000544398	0.00465952	down	yes
DSCC1	0.620602	0.517959	0.445478	2.17649	2.18478	0.72772	0.311267	-1.68377	3.86104e-05	0.00049023	down	yes
IBA57	0.552063	0.450283	0.471595	1.646	1.69059	1.39686	0.311388	-1.68321	1.608e-10	7.0243e-09	down	yes
TRIP13	3.30183	3.66205	3.45533	12.8927	11.7325	8.78565	0.311852	-1.68107	2.91665e-12	1.66645e-10	down	yes
FIGNL1	0.979571	0.605277	0.315066	2.84629	2.44021	0.80509	0.311891	-1.68089	0.00015375	0.00162758	down	yes
SERPINF2	0.459834	0.448133	0.519642	1.55523	0.982608	2.02356	0.312977	-1.67587	1.23359e-05	0.000181463	down	yes
STARD8	0.329251	0.282957	0.426454	1.37652	0.997836	0.936268	0.313737	-1.67237	2.21223e-07	4.98353e-06	down	yes
CKAP2L	0.428761	0.279465	0.166694	1.32514	1.03846	0.423527	0.313915	-1.67155	0.000104916	0.00116645	down	yes
EXOC3L4	0.149184	0.172485	0.109299	0.342928	0.419875	0.609704	0.314001	-1.67116	0.000197282	0.00199889	down	yes
MUC16	0.0148233	0.024967	0.00568818	0.0493352	0.037443	0.0579165	0.314306	-1.66976	0.000574281	0.00485508	down	yes
SKA3	0.68417	0.862179	0.643432	2.81576	2.59617	1.54517	0.314755	-1.6677	1.27156e-07	3.06008e-06	down	yes
RGS3	0.789387	0.796733	0.795837	2.77697	2.52485	2.23113	0.316205	-1.66107	3.80772e-12	2.12628e-10	down	yes
KIF24	0.736743	0.983024	1.04951	2.74079	3.63714	2.37413	0.316414	-1.66012	2.20157e-09	7.56736e-08	down	yes
DIAPH3	0.346888	0.416148	0.370469	1.47295	1.24321	0.863351	0.316665	-1.65897	1.10389e-08	3.30114e-07	down	yes
CORO1A	0.196689	0.159839	0.12493	0.448272	0.536235	0.533888	0.317084	-1.65706	1.18324e-05	0.000175402	down	yes
ASB4	0.28113	0.309518	0.320426	1.19267	1.07875	0.59576	0.317759	-1.65399	1.42304e-06	2.65742e-05	down	yes
SEMA6B	1.80821	1.60048	1.97751	5.66952	5.42386	5.85249	0.317847	-1.65359	1.22424e-10	5.54445e-09	down	yes
NCAPG2	1.82832	1.70044	1.47335	6.55942	5.90436	3.25886	0.318147	-1.65223	5.63337e-10	2.19918e-08	down	yes
SMAD6	1.98021	2.14301	2.17614	8.37197	8.45614	2.95869	0.318362	-1.65126	1.26124e-07	3.03949e-06	down	yes
MALL	7.60781	10.1181	19.0911	41.6085	40.6606	33.1707	0.318928	-1.6487	1.52836e-07	3.58802e-06	down	yes
RAB15	3.82868	3.74519	0.690185	8.53115	8.76214	8.56615	0.319576	-1.64577	0.000168833	0.00175813	down	yes
KIF23	1.22225	1.30524	1.09317	5.07258	4.19362	2.06327	0.319579	-1.64576	3.85708e-08	1.04317e-06	down	yes
NFKBID	0.429203	0.37498	0.381248	1.20123	1.08279	1.41645	0.320346	-1.6423	1.6363e-07	3.81546e-06	down	yes
GLA	3.73321	3.98278	4.3419	11.1523	13.6937	12.7279	0.320911	-1.63976	5.03589e-12	2.73253e-10	down	yes
TOP2A	6.73796	6.46764	3.94223	25.5825	21.6811	6.08207	0.321448	-1.63734	2.2109e-05	0.000303735	down	yes
KCNMB4	0.506716	0.562688	0.640583	1.72404	2.03985	1.53886	0.322472	-1.63276	1.05553e-08	3.16201e-07	down	yes
MYORG	2.33075	2.18128	2.83801	8.44492	8.40173	5.93384	0.322646	-1.63198	2.17503e-11	1.08783e-09	down	yes
NCAPD2	12.3145	13.4398	11.9181	45.6866	42.9199	28.1502	0.322657	-1.63193	8.29052e-12	4.40163e-10	down	yes
RACGAP1	5.98781	5.72829	4.58798	20.1983	19.3604	10.9118	0.323042	-1.63021	1.17704e-10	5.3447e-09	down	yes
TROAP	1.92002	2.06575	2.32081	7.11118	5.97409	6.41707	0.323375	-1.62872	2.18044e-10	9.26688e-09	down	yes
C9orf152	0.112467	0.15613	0.0541473	0.20196	0.416224	0.3791	0.323624	-1.62761	0.00204337	0.0136291	down	yes
CENPX	6.53875	7.47937	6.91896	20.7849	22.8613	21.0263	0.32374	-1.62709	2.39669e-11	1.19178e-09	down	yes
PDZK1IP1	4.10243	2.22825	2.65063	7.15484	7.8751	12.578	0.325316	-1.62009	2.65026e-06	4.65684e-05	down	yes
PTTG1	16.2658	18.2695	18.7338	59.4113	57.2755	46.7137	0.326004	-1.61704	1.82781e-12	1.07056e-10	down	yes
SPINK6	8.20015	8.08623	7.98829	23.1803	28.1793	23.0393	0.326278	-1.61583	9.21414e-10	3.4661e-08	down	yes
ESAM	0.14395	0.140183	0.028512	0.295067	0.286284	0.376578	0.326377	-1.61539	0.00357861	0.0211725	down	yes
FANCD2	1.41862	1.42214	1.26048	5.18454	4.90015	2.47789	0.326464	-1.615	3.43727e-09	1.1443e-07	down	yes
GASK1B	0.656757	0.539548	0.463568	2.179	2.06179	0.843493	0.326471	-1.61497	1.24651e-06	2.36097e-05	down	yes
IGFBPL1	2.51095	1.95899	2.47003	7.98604	7.50196	5.76093	0.326603	-1.61439	3.26283e-10	1.34147e-08	down	yes
TUBA4A	5.54276	5.19429	7.21072	21.5887	20.5481	12.8107	0.326635	-1.61425	1.5009e-10	6.60448e-09	down	yes
S100A1	0.0963403	0.0796704	0.18622	0.181972	0.461651	0.461617	0.32774	-1.60938	0.00234623	0.0151721	down	yes
ITGA4	0.0240758	0.035882	0.0360379	0.0856152	0.193733	0.0123592	0.329082	-1.60348	0.0285317	0.104392	down	yes
FBLN5	1.00643	0.783869	0.57771	2.43748	2.09528	2.65234	0.329572	-1.60133	1.05225e-07	2.5938e-06	down	yes
RRM1	5.74941	6.57028	5.24245	22.1342	20.7605	10.322	0.330011	-1.59941	1.89132e-09	6.60621e-08	down	yes
FDPS	5.35937	5.46502	5.83238	16.6471	16.2892	17.3457	0.331267	-1.59393	4.90531e-12	2.67852e-10	down	yes
SULT1A1	0.087097	0.0823743	0.118795	0.253496	0.313235	0.303313	0.331324	-1.59369	1.6117e-05	0.000229833	down	yes
TMPO	3.74954	4.47839	3.99292	14.1786	15.7287	6.92347	0.331811	-1.59157	6.61163e-09	2.08182e-07	down	yes
SKIDA1	0.273686	0.336223	0.272572	1.01913	1.00167	0.634257	0.332378	-1.5891	3.85543e-07	8.26402e-06	down	yes
ELAPOR1	0.0757991	0.0515073	0.0702158	0.175687	0.218333	0.198765	0.33321	-1.58549	0.00010292	0.00114648	down	yes
ZNF589	0.487572	0.101465	0.11804	0.943765	0.556819	0.621113	0.33326	-1.58528	0.00201475	0.0135141	down	yes
CDKN2C	3.51574	3.49745	3.45892	10.4464	12.6418	8.26862	0.333966	-1.58223	1.28963e-10	5.81009e-09	down	yes
HELLS	0.751259	0.776088	0.472219	2.73971	2.56232	0.684123	0.334031	-1.58194	7.21386e-05	0.00084677	down	yes
CDC25A	0.67275	0.880062	0.759933	2.26948	2.80333	1.83185	0.334954	-1.57796	3.23137e-08	9.00763e-07	down	yes
NUDT8	1.69632	1.91173	1.81762	5.56108	4.55127	6.06746	0.335336	-1.57632	1.33501e-07	3.19052e-06	down	yes
CXCL3	12.2876	14.5308	14.6723	25.6917	27.0048	70.8801	0.335749	-1.57454	2.50902e-05	0.00033665	down	yes
SLC29A4	0.621852	1.08065	1.09091	2.83846	2.7816	2.69835	0.33581	-1.57428	6.24435e-08	1.635e-06	down	yes
LYPD6	0.0648922	0.085786	0.0730812	0.311482	0.227135	0.127117	0.336109	-1.573	0.00078232	0.00624661	down	yes
MRPS2	9.70828	2.65699	2.56448	13.8929	13.744	16.7083	0.336671	-1.57059	0.000180384	0.00186156	down	yes
RNASEH2A;THSD8	4.33805	4.63975	4.90278	12.5431	13.8432	14.7926	0.33708	-1.56884	3.65902e-10	1.47171e-08	down	yes
SMTN	0.205068	0.2455	0.179748	0.681979	0.616331	0.570657	0.337253	-1.5681	2.40467e-09	8.20011e-08	down	yes
FADS1	21.7514	22.4282	22.0481	71.6697	69.1513	55.3901	0.337533	-1.5669	8.80677e-12	4.66137e-10	down	yes
BCL3	2.8987	3.10898	3.10739	8.03047	8.62764	10.3133	0.337952	-1.56511	2.86016e-10	1.18921e-08	down	yes
CDH6	0.110474	0.113955	0.0988053	0.440035	0.329767	0.184405	0.338746	-1.56172	1.72197e-05	0.000243545	down	yes
CENPK	0.540126	0.563343	0.236221	1.80034	1.29934	0.854936	0.338766	-1.56164	4.9492e-05	0.000608251	down	yes
CEP55	1.65939	1.53158	1.54596	6.36908	5.30788	2.29296	0.33908	-1.5603	1.43407e-06	2.67223e-05	down	yes
CCNB2	6.42825	7.32062	6.69793	22.175	22.0804	15.9631	0.339544	-1.55833	4.54986e-12	2.50025e-10	down	yes
EPHB6	0.593525	0.609548	0.632415	1.77569	1.8895	1.74038	0.339555	-1.55828	1.22127e-08	3.61459e-07	down	yes
ALDH1A1	173.731	174.295	148.921	566.15	555.581	340.39	0.339881	-1.5569	2.64995e-10	1.10714e-08	down	yes
SMC4	1.06189	0.928458	1.04555	4.57046	2.34791	2.00956	0.340045	-1.5562	1.87454e-07	4.31269e-06	down	yes
CYB5R2	0.081113	0.103004	0.0720272	0.279566	0.236997	0.232502	0.341952	-1.54814	3.18812e-05	0.000417066	down	yes
SNX22	0.703563	0.0634563	0.547456	1.07711	0.991079	1.77523	0.342007	-1.5479	0.00652619	0.0337558	down	yes
WRAP53	2.84509	3.38789	2.94586	10.1235	8.34982	8.3372	0.342359	-1.54642	5.71461e-11	2.6795e-09	down	yes
CA11	2.49698	3.14915	3.3482	7.62136	8.75103	9.89734	0.342384	-1.54631	3.53504e-08	9.74395e-07	down	yes
CYP27C1	0.193469	0.180901	0.176354	0.469192	0.712628	0.42647	0.342428	-1.54613	1.75243e-05	0.000247651	down	yes
ARMC5	0.59451	0.342022	0.879229	1.77837	1.835	1.68796	0.342511	-1.54578	5.85851e-06	9.50081e-05	down	yes
ALYREF	5.08208	5.55338	6.19304	13.136	15.2779	20.7147	0.34254	-1.54566	7.36603e-08	1.90271e-06	down	yes
IDH2	7.2635	7.69269	8.02994	21.7061	21.6252	23.6602	0.34312	-1.54321	2.67456e-11	1.31141e-09	down	yes
S100A4	94.7687	134.444	115.008	308.357	325.748	367.877	0.343539	-1.54145	9.89865e-10	3.70502e-08	down	yes
MYLIP	1.3106	1.30413	1.12375	3.96961	4.43194	2.47809	0.343621	-1.54111	5.74763e-08	1.51665e-06	down	yes
SLC44A3	0.485432	0.588477	0.519324	1.4271	1.80216	1.40014	0.344155	-1.53887	1.28669e-06	2.43175e-05	down	yes
SLC1A3	0.165265	0.278188	0.391935	1.13895	1.02607	0.252863	0.345504	-1.53323	0.00150415	0.0106152	down	yes
LSM4	3.32702	3.97589	4.07345	19.249	5.99958	7.63761	0.345932	-1.53144	1.91917e-05	0.000267274	down	yes
DEPDC1B	1.30782	1.29361	0.979364	4.26888	4.1162	1.95589	0.346272	-1.53002	7.57046e-07	1.52603e-05	down	yes
CACNA1D	0.0222704	0.0249173	0.0381267	0.107017	0.0757018	0.06366	0.346274	-1.53001	0.000408199	0.00367911	down	yes
RND1	1.55359	1.59471	1.80303	3.77604	4.08027	6.43044	0.346568	-1.52879	5.85177e-07	1.20492e-05	down	yes
P2RY6	0.458441	0.662678	0.970609	2.27462	2.01495	1.73561	0.347165	-1.52631	6.13916e-06	9.88904e-05	down	yes
UGT1A9;UGT1A1;UGT1A6;UGT1A7;UGT1A8;UGT1A10;UGT1A4;UGT1A5;UGT1A3	0.225835	0.295371	0.239999	0.776847	0.813701	0.596385	0.348069	-1.52255	3.11125e-08	8.71503e-07	down	yes
BUB1	1.85395	1.65911	1.31996	6.0528	5.41356	2.37216	0.349244	-1.51769	8.0096e-07	1.59775e-05	down	yes
AGMO	0.141698	0.171631	0.175876	0.65203	0.487329	0.259124	0.349811	-1.51535	0.000531131	0.00457091	down	yes
C1QTNF6	1.35827	1.72995	1.34752	5.04432	4.4135	3.17728	0.351064	-1.51019	4.06993e-10	1.62186e-08	down	yes
MMP7	10.7282	11.2542	10.8633	33.3052	32.0981	28.1084	0.351247	-1.50944	8.1744e-12	4.35337e-10	down	yes
SLC23A1	0.319533	0.340497	0.322308	0.922328	0.878755	0.991848	0.351723	-1.50749	8.81382e-06	0.000136031	down	yes
ASB9	2.25444	1.78775	2.27609	5.21082	5.98575	6.75524	0.351958	-1.50653	1.09008e-07	2.6642e-06	down	yes
GRB14	1.05343	0.896144	0.933609	3.29856	3.28735	1.60435	0.352026	-1.50625	1.58958e-06	2.921e-05	down	yes
DDIT4L	3.64077	3.7426	3.57171	11.857	12.9309	6.31638	0.352204	-1.50552	2.32222e-08	6.64509e-07	down	yes
FILIP1	0.134625	0.074487	0.0430474	0.231022	0.359623	0.12376	0.352965	-1.5024	0.00214162	0.0141368	down	yes
TMEM160	7.39814	7.07574	9.02647	20.7271	22.2264	23.5032	0.353618	-1.49973	4.18897e-08	1.12762e-06	down	yes
WWTR1	3.37994	3.65905	4.64111	8.05842	15.9781	8.93618	0.354235	-1.49722	1.90299e-07	4.35492e-06	down	yes
SFPQ	6.11379	5.79946	5.87819	18.7331	19.155	12.271	0.3547	-1.49533	1.82855e-10	7.9077e-09	down	yes
PCNA	64.1342	58.6204	58.0888	193.958	188.952	126.858	0.354757	-1.4951	1.66566e-10	7.25781e-09	down	yes
POLD1;SPIB;AC020909	3.49109	3.2209	3.81824	9.7811	10.2547	9.63777	0.354869	-1.49464	1.84654e-10	7.94807e-09	down	yes
PCDH9	0.189152	0.20583	0.166546	0.741222	0.635582	0.204683	0.355063	-1.49385	4.43008e-05	0.000551523	down	yes
HSPA2	1.98956	0.319772	1.56008	4.39783	3.72218	2.76958	0.355331	-1.49276	0.00122724	0.00904189	down	yes
INPP5J	0.160801	0.157674	0.13721	0.433522	0.414071	0.434762	0.355351	-1.49269	4.29115e-05	0.000536549	down	yes
RADIL	0.158532	0.181254	0.260095	0.627726	0.551791	0.508545	0.355367	-1.49262	1.51824e-05	0.00021831	down	yes
POLQ	0.587214	0.615672	0.442133	2.03244	1.68934	0.891684	0.35657	-1.48774	1.12818e-06	2.15817e-05	down	yes
KLHL13	0.0493639	0.0591846	0.0600643	0.165315	0.214729	0.0923592	0.356925	-1.48631	0.00129845	0.0094695	down	yes
TP63	1.19385	0.614209	1.17144	4.05021	2.4945	1.80078	0.35702	-1.48593	7.57887e-06	0.000118777	down	yes
CCDC33	0.309245	0.412934	0.432531	0.868175	0.971971	1.39312	0.357134	-1.48546	1.89705e-06	3.42402e-05	down	yes
ACSM3	0.478179	0.466116	0.456006	1.41204	1.6024	0.892654	0.358399	-1.48036	2.16597e-07	4.89826e-06	down	yes
MAN1C1	0.178468	0.126685	0.222878	0.511702	0.54355	0.415081	0.359124	-1.47745	1.04768e-05	0.000157472	down	yes
ATAD2	1.49695	1.29239	0.846987	4.66983	4.054	1.39636	0.359314	-1.47668	5.09716e-05	0.00062377	down	yes
PKN3	2.16765	2.09536	2.18602	5.90179	5.81269	6.22501	0.359488	-1.47598	6.21415e-09	1.97105e-07	down	yes
KNTC1	1.41364	1.55171	1.13311	4.65608	4.67403	2.06533	0.359658	-1.4753	3.00409e-07	6.57812e-06	down	yes
GALNT16	0.0464321	0.101889	0.087701	0.240098	0.219322	0.196696	0.359726	-1.47503	9.76675e-05	0.0010929	down	yes
PCYT2	1.51003	1.59389	1.38562	4.11476	3.88778	4.47439	0.359827	-1.47462	5.11817e-09	1.6485e-07	down	yes
PDE11A	0.161132	0.136147	0.115854	0.449787	0.495055	0.202943	0.35994	-1.47417	4.05714e-05	0.000511366	down	yes
SIVA1	4.14605	3.65043	4.44702	10.7337	11.3348	11.8739	0.360714	-1.47107	6.66394e-10	2.56094e-08	down	yes
LANCL2	1.176	0.648768	0.948104	2.36064	2.98092	2.34292	0.36084	-1.47057	6.66299e-07	1.35898e-05	down	yes
RHOV	4.42896	4.9445	4.71906	8.62833	13.7324	16.606	0.361655	-1.46731	1.11508e-06	2.1412e-05	down	yes
DSN1	1.66603	2.23751	1.78005	5.95159	5.99784	3.75444	0.361923	-1.46624	1.21198e-07	2.92896e-06	down	yes
MAPRE2	1.14984	1.14382	1.01845	2.57088	4.20601	2.3653	0.362289	-1.46479	1.75229e-07	4.05849e-06	down	yes
BUB1B;PAK6	0.418731	0.551355	0.41975	1.6624	1.58499	0.586898	0.362476	-1.46404	1.82494e-05	0.000256219	down	yes
OGDHL	0.13409	0.115278	0.126941	0.292478	0.331908	0.413617	0.362532	-1.46382	0.000149469	0.00158909	down	yes
SAMD14	0.0297548	0.103183	0.0598743	0.134622	0.166376	0.230538	0.362745	-1.46297	0.00371838	0.0218159	down	yes
MGAT5B	3.33054	3.30746	3.44367	9.84089	9.47654	8.45813	0.362969	-1.46208	3.48496e-11	1.66573e-09	down	yes
NEK2	1.82907	1.90356	1.38684	6.47971	5.70397	1.86544	0.364398	-1.45641	7.04207e-05	0.00082886	down	yes
RFC5	3.28466	3.31856	3.09857	11.2124	7.81384	7.58619	0.364559	-1.45578	7.31963e-09	2.26751e-07	down	yes
MAP1A	0.425709	0.430953	0.543128	1.65393	1.54357	0.639099	0.364852	-1.45462	8.73368e-06	0.000134915	down	yes
RABEP2	0.913522	0.866461	0.941614	2.62013	2.25383	2.58138	0.365054	-1.45382	1.08878e-07	2.6642e-06	down	yes
PADI3	0.398093	0.426295	0.672465	1.37423	1.37288	1.35072	0.365279	-1.45293	1.69431e-05	0.000240027	down	yes
SAA1	1.94175	1.62029	1.66142	3.00229	3.1203	8.17131	0.365433	-1.45232	0.000450305	0.00396632	down	yes
TSPAN8	1.23001	1.09983	1.13513	3.66705	3.14505	2.65122	0.366148	-1.4495	3.38552e-07	7.31128e-06	down	yes
PPIH	3.13293	2.17742	3.07304	7.6202	8.1802	7.09375	0.36618	-1.44937	2.57456e-07	5.73213e-06	down	yes
MCF2L	0.0401408	0.0588087	0.0500036	0.120152	0.179981	0.106572	0.366245	-1.44912	5.12785e-05	0.000627081	down	yes
SLC7A8	0.0635068	0.0880248	0.0739932	0.186255	0.221313	0.207727	0.366531	-1.44799	0.000597797	0.00501214	down	yes
WDHD1	0.773899	0.600293	0.503797	2.47958	1.83781	0.800018	0.36698	-1.44623	4.36936e-05	0.000545144	down	yes
GAL3ST1	0.844852	1.01972	0.40636	2.20349	2.3906	1.58743	0.367374	-1.44468	5.16171e-05	0.000629882	down	yes
RDM1	0.350141	0.635586	0.61004	1.46367	1.49795	1.37641	0.367854	-1.44279	9.13377e-05	0.00103414	down	yes
ROM1	0.473893	0.193908	0.663762	1.14107	1.12173	1.34952	0.368616	-1.43981	0.00139637	0.0100309	down	yes
RAB37	0.508047	0.431703	0.0864145	0.993004	0.75412	1.03664	0.368624	-1.43978	0.00224025	0.0146533	down	yes
SUV39H1	2.31609	2.19505	2.24808	5.51756	9.3652	3.44991	0.368698	-1.43949	5.15939e-06	8.46247e-05	down	yes
CIP2A	0.875067	0.965669	0.710616	2.71647	2.76012	1.44007	0.36887	-1.43881	1.28948e-06	2.43435e-05	down	yes
BDH1	0.155088	0.147648	0.178058	0.543361	0.607748	0.151268	0.369166	-1.43766	0.000700045	0.00567102	down	yes
OTULINL	0.092084	0.082109	0.06779	0.226475	0.272277	0.154366	0.370504	-1.43244	0.000619387	0.00516056	down	yes
DNAH5	0.0858947	0.0494155	0.0450961	0.200258	0.174882	0.110884	0.371188	-1.42978	0.00023816	0.0023429	down	yes
HOXB13	1.1503	1.34679	1.24942	3.38184	3.74634	2.94674	0.371865	-1.42715	9.95161e-08	2.47072e-06	down	yes
DDIAS	0.497987	0.455283	0.440796	1.24371	1.83423	0.666736	0.37228	-1.42554	5.0399e-05	0.000617639	down	yes
PKM	143.672	197.385	162.882	509.953	337.39	505.944	0.372382	-1.42515	1.0089e-07	2.49736e-06	down	yes
NEURL1B	0.95887	0.839358	0.789118	3.02243	2.45781	1.46764	0.372393	-1.4251	6.70348e-07	1.36563e-05	down	yes
FAM83A	0.33294	0.337929	0.246108	0.700324	0.722611	1.03529	0.373024	-1.42266	2.076e-05	0.000286571	down	yes
KIF12	0.176946	0.229025	0.227976	0.513343	0.43619	0.74727	0.373612	-1.42039	0.000699605	0.00567012	down	yes
FAAP24	1.88219	1.76809	2.14009	5.52475	5.89176	4.06535	0.37401	-1.41885	1.61039e-07	3.76012e-06	down	yes
SORT1	2.70861	4.95181	5.45582	13.7314	13.8405	7.45408	0.374472	-1.41707	2.07396e-06	3.71225e-05	down	yes
FAM110A	1.04122	1.19794	1.00316	3.09345	2.91805	2.64562	0.374527	-1.41686	4.11649e-07	8.73678e-06	down	yes
GPX3	1.47828	1.81686	2.12415	4.91025	4.67844	4.87765	0.374614	-1.41652	1.95769e-08	5.64746e-07	down	yes
NUDT1	1.3984	2.536	2.31738	5.26324	5.17161	6.25147	0.374665	-1.41633	3.72045e-06	6.31232e-05	down	yes
PLCXD3	0.163322	0.131844	0.137347	0.619962	0.417325	0.114797	0.375418	-1.41343	0.00356564	0.0211405	down	yes
TST	10.8112	12.0994	13.5326	30.0359	31.1657	35.8051	0.375676	-1.41244	4.27908e-09	1.3984e-07	down	yes
C1orf112	1.19417	1.19818	1.08678	3.52268	3.9157	1.79849	0.376657	-1.40868	1.04659e-06	2.01776e-05	down	yes
STK31	0.0771347	0.0526608	0.00677222	0.165965	0.132879	0.0636034	0.376793	-1.40816	0.0280063	0.102906	down	yes
FBXO43	0.281768	0.18748	0.217489	0.832232	0.670257	0.316456	0.377547	-1.40527	0.000558692	0.00475826	down	yes
TJP3	5.28066	5.2785	5.82069	12.8849	12.7176	17.727	0.378029	-1.40343	3.73155e-08	1.0188e-06	down	yes
SHISA5	11.7763	12.8198	40.0682	53.7282	53.9769	63.1484	0.378478	-1.40172	0.00036643	0.00335247	down	yes
DEPDC1	0.854361	0.76023	0.45106	2.7849	2.00594	0.656792	0.379184	-1.39903	0.000690072	0.00560602	down	yes
DEPP1	0.56239	0.567485	0.328132	1.2445	1.39994	1.19976	0.379274	-1.39869	4.0903e-05	0.000514793	down	yes
NKX3-2	0.215205	0.208797	0.361951	0.531158	0.662466	0.87632	0.379698	-1.39708	0.00169453	0.0117568	down	yes
SRL	0.0319788	0.084485	0.0532117	0.0999223	0.191772	0.154599	0.380189	-1.39521	0.00669245	0.0344095	down	yes
NR1H4	0.166396	0.240981	0.13655	0.575406	0.493983	0.35798	0.38107	-1.39187	0.000686139	0.00557933	down	yes
SPTSSA	36.0694	33.7306	31.3615	99.3133	100.607	65.4907	0.38115	-1.39157	2.83027e-09	9.55702e-08	down	yes
PSRC1	1.91356	1.4983	1.86939	5.7735	4.26514	3.81613	0.381186	-1.39143	4.09989e-07	8.71227e-06	down	yes
CENPL	1.0336	0.965055	0.958177	2.99901	2.90775	1.83991	0.381691	-1.38952	9.2097e-08	2.31315e-06	down	yes
C9orf50	0.688419	0.728631	0.791116	1.79035	1.97833	2.00513	0.382446	-1.38667	1.81093e-07	4.18308e-06	down	yes
DBI	1.07744	1.21839	1.10956	3.21853	2.87116	2.8088	0.382693	-1.38574	1.00617e-06	1.95072e-05	down	yes
SPDYE6	0.335552	0.21853	0.310994	1.096	0.765068	0.398033	0.382929	-1.38485	0.000842456	0.00662863	down	yes
COQ8A	1.52248	1.4823	1.68325	3.82005	4.23896	4.18238	0.382966	-1.38471	1.45378e-08	4.26616e-07	down	yes
CXCL8	31.7779	32.1001	25.682	64.4408	73.0688	95.7433	0.383961	-1.38097	1.3907e-07	3.29622e-06	down	yes
TIMELESS	5.2338	5.12927	5.92308	14.4298	15.5638	12.3707	0.384431	-1.3792	6.29997e-10	2.43735e-08	down	yes
TUBB	97.4789	99.8406	97.4339	280.465	269.808	216.363	0.384476	-1.37903	1.38026e-09	4.97212e-08	down	yes
DNA2	0.961663	1.01637	0.891213	3.09317	2.89398	1.45789	0.385389	-1.37561	3.369e-06	5.77854e-05	down	yes
LIPE	0.42645	0.478155	0.70435	1.75853	1.30703	1.10592	0.385704	-1.37443	1.44798e-05	0.000209429	down	yes
VEPH1	0.0548347	0.0669476	0.0304797	0.170258	0.157903	0.0665813	0.385725	-1.37436	0.00727851	0.036705	down	yes
PPP1R16B	0.454519	0.328298	0.311497	1.01522	1.00033	0.815587	0.386527	-1.37136	7.14585e-06	0.00011281	down	yes
CDKN3	3.15412	3.30822	3.34729	9.88309	9.73185	5.76256	0.386548	-1.37128	4.62234e-07	9.71479e-06	down	yes
ADORA1	0.221828	0.235631	0.0184568	0.343377	0.586033	0.301183	0.386737	-1.37058	0.0311057	0.111216	down	yes
CENPN	3.00801	2.66166	2.54081	8.51669	7.44213	5.22859	0.387517	-1.36767	2.4214e-08	6.906e-07	down	yes
IDI1	3.22149	3.24172	3.1369	10.1683	10.0111	4.58931	0.387591	-1.36739	9.48351e-07	1.84902e-05	down	yes
CYB5B	8.74728	10.8324	24.1417	24.5299	43.6432	44.6253	0.387606	-1.36734	0.000218149	0.00217582	down	yes
KIF4B	0.106246	0.098468	0.109526	0.296228	0.367985	0.146298	0.387706	-1.36696	0.00294818	0.0182398	down	yes
HIRIP3	0.687593	0.933209	0.611727	1.51641	2.04087	2.1922	0.388301	-1.36475	2.25627e-05	0.000308739	down	yes
BRI3BP	3.17892	3.18201	3.30978	10.9123	9.58812	4.40311	0.388327	-1.36466	9.1438e-07	1.797e-05	down	yes
PLBD1	0.226581	0.256921	0.262635	0.747937	0.784209	0.389091	0.388363	-1.36452	0.00146388	0.010399	down	yes
HFE	1.67297	2.01242	1.32277	5.05733	4.6224	3.21339	0.388437	-1.36425	2.74296e-07	6.07571e-06	down	yes
CHTF18	0.728963	0.855533	0.733668	1.83895	2.27003	1.85697	0.388566	-1.36377	4.26084e-07	9.02559e-06	down	yes
KIF14	0.374005	0.308292	0.261591	1.29075	0.849973	0.282422	0.389529	-1.3602	0.00155162	0.0109115	down	yes
TMEM14A	3.79058	3.0534	3.31988	10.4161	9.9016	5.75456	0.389834	-1.35907	3.39593e-06	5.81369e-05	down	yes
PARD6A	1.14705	1.30127	1.01125	2.73897	3.12801	2.99716	0.390288	-1.35739	1.32166e-05	0.000192938	down	yes
C8orf33	1.81189	10.3836	2.47996	12.1802	12.9094	12.4915	0.3905	-1.3566	0.00318655	0.0193333	down	yes
PHF19	3.14339	3.4168	3.12611	8.54692	8.44467	7.79719	0.390753	-1.35567	1.11583e-09	4.13414e-08	down	yes
RAB40C;WFIKKN1	0.733999	0.72505	0.698536	2.27636	2.35419	0.891032	0.390755	-1.35566	1.47394e-05	0.000212827	down	yes
AOPEP	2.56697	2.0768	2.10748	5.44588	7.57599	4.25415	0.390788	-1.35554	5.74842e-08	1.51665e-06	down	yes
RGMA	0.0388137	0.0657902	0.0406191	0.0718962	0.141625	0.157884	0.39101	-1.35472	0.00331317	0.0199542	down	yes
FANCI	2.39195	2.14368	1.94766	7.68569	6.55201	2.34173	0.391044	-1.3546	2.39427e-05	0.000323264	down	yes
PLK4	0.582783	0.518318	0.513161	1.95475	1.65585	0.515963	0.391187	-1.35407	0.000812491	0.00644335	down	yes
PC	2.67166	3.05648	3.17276	7.81471	7.41373	7.48896	0.39181	-1.35177	2.26476e-09	7.76907e-08	down	yes
B3GAT2	0.106532	0.034196	0.035773	0.213992	0.163821	0.071927	0.392451	-1.34941	0.0174862	0.0721138	down	yes
LDHD	0.731049	0.800519	0.481531	1.25464	1.72889	2.14516	0.392517	-1.34917	0.000187306	0.00191354	down	yes
JUP	32.0454	38.0393	33.5696	77.783	83.2385	101.834	0.394339	-1.34249	8.24273e-08	2.10086e-06	down	yes
CCL20	1.27237	1.5359	0.93692	1.72322	2.77764	4.99455	0.394421	-1.34219	0.00100822	0.00771823	down	yes
ARRDC4	0.285527	0.451496	0.331937	0.741671	0.882465	1.0797	0.39535	-1.3388	0.000141293	0.00151429	down	yes
ADI1	1.69915	3.35044	4.39908	11.2136	3.68446	8.98078	0.395693	-1.33755	0.000664683	0.00545924	down	yes
LFNG	2.59896	2.53168	2.36941	5.7394	7.37119	5.8119	0.396356	-1.33513	1.2934e-07	3.10397e-06	down	yes
UCP2	4.34947	4.34645	5.28066	12.0345	12.2991	10.7311	0.398594	-1.32701	2.68385e-08	7.60425e-07	down	yes
TSPAN1	0.756736	0.452496	0.82845	1.5242	1.77921	1.80662	0.398761	-1.3264	0.000140378	0.00150636	down	yes
MROH8	0.270795	0.219799	0.343673	0.773984	0.754763	0.559366	0.399531	-1.32362	0.000198578	0.00200965	down	yes
DDX39A	5.89083	6.21488	6.5213	13.8332	16.1673	16.5184	0.400418	-1.32042	1.66998e-08	4.87572e-07	down	yes
DOLPP1	5.319	6.03143	5.95633	14.9627	14.4118	13.8342	0.400539	-1.31998	2.65412e-08	7.53237e-07	down	yes
TMEM145	0.583185	0.663759	0.80052	1.55574	1.76256	1.78753	0.401005	-1.31831	1.65737e-05	0.000235456	down	yes
MTBP	0.251495	0.210161	0.180147	0.692638	0.630216	0.273524	0.402038	-1.3146	0.000354366	0.00327259	down	yes
NCMAP	0.258983	0.140675	0.149966	0.373264	0.517862	0.475084	0.402299	-1.31366	0.00128876	0.00941471	down	yes
MORC4	2.14223	2.67406	2.55729	6.5861	6.85388	4.88457	0.402388	-1.31334	7.64879e-09	2.361e-07	down	yes
SGO1	0.816615	0.722567	0.538633	2.05272	2.00933	1.10104	0.402436	-1.31317	4.88155e-05	0.000601651	down	yes
ID3	82.7272	92.6688	92.8536	219.405	235.076	212.08	0.402438	-1.31316	8.38883e-09	2.56193e-07	down	yes
HHIPL2	1.56871	1.30995	1.52224	3.22197	3.8507	3.85242	0.402826	-1.31177	5.44275e-07	1.12743e-05	down	yes
NASP	0.765727	1.13282	0.835887	2.85644	2.23492	1.69365	0.403011	-1.31111	1.27176e-06	2.40616e-05	down	yes
AC055839	0.120849	0.640585	0.20499	0.471949	0.805745	1.11893	0.403244	-1.31027	0.022731	0.0880411	down	yes
LIPT2	0.872447	0.807898	0.66424	1.95753	2.20154	1.65119	0.403525	-1.30927	2.14299e-05	0.000295346	down	yes
TSPAN15	14.3091	13.9751	14.8467	32.945	32.5708	41.3028	0.403777	-1.30837	9.46727e-08	2.36408e-06	down	yes
ANAPC15	1.78167	1.52047	2.0836	4.90885	4.76405	3.61924	0.405183	-1.30336	1.52285e-06	2.81035e-05	down	yes
PHEX	0.208308	0.217552	0.1517	0.506613	0.566166	0.351958	0.405381	-1.30265	0.000146506	0.00156433	down	yes
APLP1	10.8215	13.2165	12.976	27.2454	29.2961	34.3813	0.407093	-1.29657	1.35391e-07	3.23071e-06	down	yes
PASK	0.497423	0.466869	0.509845	1.55855	1.31623	0.74425	0.40733	-1.29573	8.24944e-06	0.000128123	down	yes
CNTN1	8.73993	7.80795	6.25978	23.839	22.9296	9.20867	0.407445	-1.29532	1.35781e-05	0.000197714	down	yes
H2AC6	22.6171	27.8379	26.2246	64.584	8.45303	115.046	0.407689	-1.29446	0.0173362	0.0717348	down	yes
RMI2	2.34725	2.76246	1.88459	6.3259	5.51463	5.30691	0.407892	-1.29374	2.6733e-07	5.92903e-06	down	yes
FGFR3	0.298962	0.30035	0.407202	0.864103	1.12547	0.47023	0.409185	-1.28917	0.000430068	0.00383307	down	yes
DENND2B	0.547266	0.570639	0.617274	1.43792	1.45378	1.34878	0.409195	-1.28914	2.7485e-07	6.08017e-06	down	yes
INCENP	2.86288	3.0168	3.055	8.97981	7.21114	5.62142	0.409616	-1.28766	3.66798e-08	1.00462e-06	down	yes
TNS2	2.41118	2.46568	2.45496	6.22102	5.90456	5.76419	0.409833	-1.28689	1.40246e-08	4.12961e-07	down	yes
TMEM97	9.00994	9.42257	10.0909	34.7441	16.9631	17.8813	0.409887	-1.2867	2.27477e-06	4.04234e-05	down	yes
FXYD2;FXYD6;FXYD6-FXYD2	0.119802	0.107412	0.120679	0.266002	0.247668	0.3329	0.410944	-1.28299	0.000261434	0.00253145	down	yes
CD226	0.0264109	0.0426276	0.0217917	0.0836184	0.0789129	0.0577756	0.412289	-1.27827	0.00445763	0.0250087	down	yes
KIF15	0.392529	0.265863	0.147356	0.924554	0.609385	0.416178	0.413179	-1.27516	0.00177123	0.0121811	down	yes
LXN	9.83047	9.34281	7.56411	23.1131	24.5058	16.9593	0.414031	-1.27219	1.68697e-07	3.923e-06	down	yes
POGLUT2	1.55744	1.16288	1.32709	4.07594	3.26602	2.41478	0.414833	-1.2694	8.43498e-06	0.000130886	down	yes
C3orf80	0.211982	0.287174	0.216645	0.589348	0.591828	0.539536	0.415991	-1.26538	0.0014794	0.010492	down	yes
CDH24	1.09261	1.39415	1.41593	3.33774	2.89637	3.13613	0.416499	-1.26362	3.27878e-06	5.64062e-05	down	yes
AXIN2;CEP112	0.506426	0.556494	0.536789	1.61047	1.49963	0.724074	0.417224	-1.2611	1.65795e-05	0.000235456	down	yes
ZWILCH	1.81492	2.3544	1.64288	6.04725	4.75531	3.12538	0.417305	-1.26083	5.25112e-06	8.58844e-05	down	yes
NUP85	4.89153	5.17305	5.03899	11.8717	12.0237	12.294	0.417348	-1.26068	1.96049e-08	5.64746e-07	down	yes
CDCA7L	3.05926	2.5483	1.36568	6.70764	5.69188	4.3057	0.417429	-1.2604	3.20331e-05	0.000418735	down	yes
C17orf97	0.549302	0.58702	0.586587	1.49054	1.58111	1.05298	0.417713	-1.25942	8.55406e-05	0.000978838	down	yes
ZNF362	1.01051	0.862199	1.60827	3.01598	2.95534	2.36079	0.417778	-1.25919	3.53578e-06	6.01675e-05	down	yes
DBF4B	1.1898	1.65643	1.75193	3.94539	3.57238	3.47396	0.418329	-1.25729	9.42342e-07	1.84355e-05	down	yes
HYAL1	0.352145	0.227539	0.419401	0.862266	0.776517	0.748761	0.418457	-1.25685	0.000637541	0.00528121	down	yes
PSME3;AOC2	8.48448	7.24503	26.1016	37.1007	35.0944	27.7551	0.41852	-1.25663	0.0014132	0.0101031	down	yes
CEACAM6;CEACAM5;AC243967	33.2935	32.713	30.8453	85.4213	85.1279	59.8778	0.420315	-1.25046	5.12424e-08	1.36449e-06	down	yes
ITGA2B	0.0777164	0.0935553	0.0845684	0.172456	0.137096	0.299128	0.420319	-1.25044	0.0072793	0.036705	down	yes
CHAC2	0.686206	0.811404	0.800545	2.15167	2.27359	1.03872	0.420601	-1.24948	0.00118843	0.00878215	down	yes
PLXND1	4.12608	3.83282	4.46554	10.7791	10.2768	8.45349	0.421034	-1.24799	3.25025e-08	9.04566e-07	down	yes
THSD7A	1.20001	1.22796	0.902297	3.23966	3.19053	1.47788	0.421122	-1.24769	1.09976e-05	0.000164868	down	yes
H2AZ2	7.42787	6.47594	5.72647	19.7646	16.3533	10.4771	0.421295	-1.2471	5.1172e-07	1.06382e-05	down	yes
PITX2	0.349445	0.280936	0.300774	1.04327	0.470363	0.694518	0.42169	-1.24574	0.000471217	0.0041216	down	yes
PYCR3	0.97187	3.51546	4.17028	5.45321	7.82656	7.2421	0.421873	-1.24512	0.00196895	0.0132816	down	yes
CCDC189	0.54809	0.376758	0.439441	0.81864	1.16201	1.24816	0.422537	-1.24285	0.000656679	0.00541376	down	yes
NCALD	0.894866	1.11568	0.855924	2.6778	2.61859	1.48406	0.422754	-1.24211	6.14578e-06	9.88904e-05	down	yes
PDK2	1.34276	1.38166	1.26366	3.03297	3.19365	3.19158	0.423445	-1.23975	1.11664e-06	2.1412e-05	down	yes
WDR90	0.53097	0.486848	0.684374	1.38208	1.37235	1.25528	0.424518	-1.2361	4.19227e-06	7.05733e-05	down	yes
ITGA7	0.136081	0.154485	0.128557	0.375749	0.280378	0.330887	0.424637	-1.2357	0.000603919	0.0050512	down	yes
MBLAC1	0.517139	0.309026	0.483302	1.06108	1.25606	0.756758	0.425995	-1.23109	0.0035665	0.0211405	down	yes
FOXO6	0.214746	0.292658	0.160605	0.530813	0.574338	0.462441	0.426137	-1.23061	0.00348639	0.0207732	down	yes
PRR36	0.144449	0.084687	0.097828	0.221744	0.299505	0.245775	0.426276	-1.23014	0.00482113	0.026537	down	yes
MMS22L	0.367303	0.297431	0.234742	0.923639	0.80302	0.38302	0.426357	-1.22987	9.17463e-05	0.00103741	down	yes
BCL2L12	2.81309	3.77584	3.47494	7.8358	7.68824	8.03176	0.427236	-1.2269	1.32712e-06	2.49994e-05	down	yes
BCHE	0.242182	0.230874	0.278943	0.678931	0.706612	0.372861	0.42766	-1.22546	0.0024476	0.0156362	down	yes
RIMBP3C	0.141141	0.131433	0.112647	0.271978	0.266366	0.358697	0.429436	-1.21949	0.00163247	0.0113811	down	yes
PMF1;BGLAP;PMF1-BGLAP	4.65627	4.90751	4.71081	11.3276	12.7097	9.14443	0.430194	-1.21694	1.67618e-07	3.90316e-06	down	yes
SLC7A7	0.253913	0.218994	0.230951	0.368374	0.471634	0.793851	0.430795	-1.21493	0.0017057	0.0118073	down	yes
VASN	2.24219	1.94844	2.28601	4.41621	5.0774	5.53736	0.430887	-1.21462	6.64106e-06	0.000105807	down	yes
SNRPG	6.68628	7.89362	10.4316	17.4389	20.4451	20.1379	0.43107	-1.21401	3.26031e-06	5.62566e-05	down	yes
PFKFB3	4.37557	4.62319	4.59786	11.9865	11.9041	7.60901	0.431645	-1.21208	1.99422e-07	4.54561e-06	down	yes
SMC2	0.84778	0.632662	0.425444	2.11958	1.64509	0.639739	0.432722	-1.20849	0.00155183	0.0109115	down	yes
RAB20	0.95227	0.623829	1.00324	2.17724	2.53742	1.24514	0.43279	-1.20826	0.00114564	0.00852996	down	yes
MARCOL	0.823304	0.713476	0.199557	1.63709	1.77014	0.603944	0.432875	-1.20798	0.00953602	0.0452044	down	yes
ZNF430	0.0945259	0.0480673	0.110773	0.225957	0.243954	0.115291	0.432954	-1.20771	0.0114111	0.0520206	down	yes
TRPA1	0.0704423	0.0549301	0.125962	0.252344	0.229308	0.0988443	0.432965	-1.20768	0.0143847	0.0623219	down	yes
TMOD1	1.16908	1.07775	1.69752	3.78531	2.86987	2.44405	0.433483	-1.20595	3.54308e-05	0.000454879	down	yes
TEDC1;CRIP2;CRIP1	4.4044	4.89554	4.37755	7.8709	9.91163	13.7295	0.434041	-1.2041	9.18432e-06	0.000140617	down	yes
RCOR2	0.244397	0.464046	0.456281	0.810131	0.848124	1.02293	0.434407	-1.20288	0.0013534	0.00979701	down	yes
MEPCE	10.5017	10.6428	11.1782	24.6093	25.566	24.2131	0.434513	-1.20253	4.55935e-08	1.21971e-06	down	yes
FAM171A2	1.13349	1.14788	1.26256	2.55661	2.73832	2.85528	0.434827	-1.20149	8.84529e-06	0.000136273	down	yes
TUBA1C	63.2324	63.8407	73.6777	138.061	162.884	160.616	0.43494	-1.20111	5.10896e-07	1.06382e-05	down	yes
LIPG	0.0575196	0.0775496	0.124837	0.184589	0.239482	0.173155	0.435191	-1.20028	0.00192553	0.0130499	down	yes
GRHL3	0.201012	0.125584	0.171255	0.370957	0.359891	0.409969	0.436398	-1.19628	0.00397204	0.0230146	down	yes
ZNF771	0.593107	0.375719	0.843104	1.28596	1.67668	1.18726	0.436621	-1.19555	0.000333077	0.00310662	down	yes
GPI;PDCD2L;AC092073	60.1142	65.3638	61.2923	129.555	169.947	128.113	0.436772	-1.19505	3.76324e-07	8.08651e-06	down	yes
SRRT	3.82126	3.97725	4.22781	9.85418	9.57239	8.07624	0.437276	-1.19338	1.097e-07	2.67734e-06	down	yes
HILPDA;METTL2B	3.50315	4.32218	4.50465	9.41044	11.1174	7.65034	0.437571	-1.19241	3.94606e-07	8.42689e-06	down	yes
CDCA7	2.42294	2.62584	1.43185	5.79879	5.57906	3.42185	0.437889	-1.19136	4.19903e-05	0.000527181	down	yes
CPA4	0.162473	0.277924	0.314925	0.75659	0.614821	0.35159	0.438376	-1.18976	0.00351245	0.0208919	down	yes
VWA7	0.324356	0.451254	0.577952	0.744795	0.856943	1.48489	0.438525	-1.18927	0.00217001	0.0142897	down	yes
CKS1B	17.5527	20.5186	20.6839	46.239	45.5573	42.1775	0.438557	-1.18916	1.32021e-07	3.15953e-06	down	yes
TUBG1	16.5592	16.2228	19.4133	38.9607	40.8541	39.1311	0.438816	-1.18831	2.43054e-07	5.43955e-06	down	yes
HGD	0.907227	1.18298	1.20631	2.55234	2.40824	2.55143	0.438833	-1.18826	5.66315e-05	0.000686219	down	yes
PLAT	0.332195	0.3377	0.345424	0.718104	0.737118	0.855171	0.439457	-1.1862	9.53715e-05	0.00107324	down	yes
CTDSP1	6.60738	7.03311	17.1669	21.8164	22.4819	25.7824	0.4396	-1.18574	0.000435926	0.00387327	down	yes
CD83	0.432084	0.43377	0.62695	1.46794	0.867872	1.05561	0.44017	-1.18387	0.00123557	0.00909542	down	yes
SLPI	43.7163	48.3688	56.9889	88.7365	92.0254	157.754	0.440375	-1.18319	3.84377e-05	0.000488396	down	yes
ANK1	0.17075	0.164625	0.201192	0.542824	0.40255	0.271412	0.44097	-1.18125	0.000302364	0.00287137	down	yes
AAAS	6.32562	7.04655	7.4641	15.4066	15.6461	16.1752	0.441186	-1.18054	1.81656e-07	4.19047e-06	down	yes
ANXA6	2.50582	3.3581	3.43924	7.15763	7.27014	6.62836	0.441827	-1.17845	1.09442e-06	2.10526e-05	down	yes
VAV3	0.499411	0.435426	0.498954	1.43113	1.34308	0.470824	0.441841	-1.1784	0.00106946	0.00810298	down	yes
NDRG2	0.327269	0.293002	0.25894	0.726566	0.538678	0.721565	0.442524	-1.17617	0.000167125	0.00174349	down	yes
ITGB3BP	0.522095	0.341375	0.401507	1.12919	1.10168	0.627506	0.44255	-1.17609	0.000381026	0.00346762	down	yes
ALG14	0.0848658	0.169299	0.242654	0.458252	0.395831	0.2678	0.442844	-1.17513	0.00328939	0.0198317	down	yes
DOK7	0.0643561	0.237026	0.143807	0.114237	0.554022	0.335937	0.443329	-1.17355	0.0459945	0.147543	down	yes
REXO5	0.894292	0.752952	0.748922	1.69382	1.9662	1.74357	0.443439	-1.17319	3.33679e-05	0.00043258	down	yes
GPR153	0.71417	0.705379	0.842736	1.4408	1.69677	1.95941	0.443848	-1.17186	8.39269e-05	0.000965439	down	yes
HAUS5	1.90865	1.95448	1.49227	4.29115	4.14293	3.62492	0.4441	-1.17104	2.50411e-06	4.41353e-05	down	yes
FGFR2	0.101747	0.119536	0.20126	0.379389	0.313327	0.258696	0.444122	-1.17097	0.00236072	0.0152177	down	yes
CEBPD	27.3944	27.5503	29.8321	50.818	56.7036	83.2586	0.444369	-1.17017	1.01905e-05	0.000154514	down	yes
CGN	0.18176	0.256159	0.134519	0.488152	0.456401	0.342208	0.444867	-1.16855	0.00104139	0.00792296	down	yes
TUBB4A	1.12313	0.915584	1.07733	2.8127	2.40662	1.78228	0.445047	-1.16797	4.48691e-05	0.000557391	down	yes
DNPH1	2.76482	2.84969	8.54366	8.54456	10.2914	12.9085	0.446004	-1.16487	0.0038517	0.0224758	down	yes
TECR	5.76136	4.96133	6.98179	12.6291	11.4781	15.5667	0.446249	-1.16408	4.3923e-06	7.35817e-05	down	yes
RFC2	6.17087	4.46019	5.50428	13.8343	10.577	11.7288	0.446466	-1.16338	4.9041e-06	8.10084e-05	down	yes
IQGAP2	0.645809	0.539969	0.3425	1.36394	1.48841	0.570609	0.446479	-1.16334	0.00103474	0.00788284	down	yes
PI3	2.40489	2.3636	2.87571	3.73965	5.04982	8.32574	0.446632	-1.16284	0.00251912	0.0160219	down	yes
KLHDC9	0.857862	0.976378	0.557792	1.47468	1.74813	2.12509	0.447284	-1.16074	0.00109497	0.00823256	down	yes
FBXO5	1.26858	1.12863	0.985195	2.93034	2.78569	1.8401	0.447638	-1.1596	2.53744e-05	0.000340198	down	yes
CKMT1A	1.09839	1.15676	1.32877	2.59946	2.78215	2.6228	0.447743	-1.15926	3.71433e-05	0.000474747	down	yes
MXD4	2.85445	2.81653	2.54272	6.83603	5.83609	5.66567	0.447911	-1.15872	3.71284e-07	7.99813e-06	down	yes
ACSBG1	0.0215542	0.108463	0.0755807	0.139701	0.194492	0.124681	0.448047	-1.15828	0.0261729	0.0977943	down	yes
ZBTB1	0.788503	2.21061	0.905058	3.96821	3.1221	1.61776	0.44834	-1.15734	0.00290404	0.0180119	down	yes
NYNRIN	0.0881752	0.0543425	0.0612567	0.138216	0.133511	0.182045	0.449067	-1.155	0.00755513	0.037721	down	yes
CEP97	0.733352	0.605899	0.428455	1.80361	1.55124	0.575714	0.449734	-1.15286	0.00144208	0.010261	down	yes
AP002495	0.280568	0.0907813	0.196851	0.458965	0.485769	0.318249	0.449888	-1.15236	0.0121236	0.054599	down	yes
KCND1	0.32457	0.291161	0.315666	0.779847	0.682815	0.607054	0.450012	-1.15197	0.000165842	0.00173341	down	yes
BRMS1L	0.427742	0.417564	0.364265	1.80316	0.588277	0.295546	0.45016	-1.15149	0.0234206	0.0899602	down	yes
MELK	5.21735	6.29017	4.5047	14.1956	13.4849	7.8543	0.450607	-1.15006	8.71232e-06	0.000134705	down	yes
RFX7	0.930963	3.24999	0.835458	4.93277	4.68195	1.51417	0.450756	-1.14958	0.0146531	0.0630838	down	yes
DFFB	0.407205	0.452483	0.553569	1.12194	1.09916	0.911496	0.451146	-1.14833	0.000250917	0.00245024	down	yes
WDR34	9.15588	10.4382	11.3121	22.8423	22.0047	23.654	0.451179	-1.14823	4.75595e-07	9.94714e-06	down	yes
AMOT	0.0430523	0.0631042	0.0625747	0.194147	0.122967	0.0565805	0.451523	-1.14713	0.0234298	0.0899602	down	yes
CAND2	0.138933	0.171131	0.284284	0.522934	0.393772	0.399348	0.451613	-1.14684	0.00270134	0.0169671	down	yes
ZNF43	0.451717	0.543638	0.398162	1.23952	0.910027	0.935442	0.451709	-1.14654	2.7617e-05	0.000367411	down	yes
MMAB	1.69761	1.67102	1.9701	3.9641	4.08823	3.75246	0.452251	-1.1448	3.14526e-06	5.44348e-05	down	yes
PALM	0.93555	0.784165	0.882218	0.90315	2.34351	2.50528	0.452357	-1.14447	0.00158053	0.0110817	down	yes
GLB1L2	0.458864	0.543263	0.494329	1.04094	1.16098	1.10335	0.452749	-1.14322	2.61827e-05	0.000350301	down	yes
CYP4F3	2.07261	1.75294	1.80089	4.23893	4.37233	3.81282	0.452866	-1.14284	2.86314e-06	5.00542e-05	down	yes
LARGE2	0.219894	0.314666	0.504649	0.598337	0.904095	0.791247	0.453075	-1.14218	0.00413808	0.0237218	down	yes
RECQL4;C8orf82;LRRC24	2.7431	2.40965	2.73291	5.55426	6.61761	5.23005	0.453149	-1.14194	3.7371e-07	8.04036e-06	down	yes
FMO5	0.205864	0.180874	0.113736	0.381131	0.468185	0.253882	0.453659	-1.14032	0.00337381	0.0202629	down	yes
SNX27	3.41604	1.67431	1.77286	6.52456	5.00803	3.52087	0.455922	-1.13314	0.000121388	0.00132819	down	yes
SRPX2	0.478623	0.4483	0.362167	0.901507	1.03273	0.892668	0.456008	-1.13287	6.17503e-05	0.000738905	down	yes
ZNF653;ELAVL3	0.336074	0.258468	0.316353	0.586724	0.715921	0.69388	0.45624	-1.13213	0.000209494	0.00210531	down	yes
CCDC34	0.710611	0.837941	0.447705	1.63423	1.6851	1.05608	0.456245	-1.13212	0.000747396	0.00600387	down	yes
TMC4	0.688082	0.519829	0.447733	1.3428	1.25431	1.0313	0.456301	-1.13194	0.000304589	0.00288933	down	yes
NREP	1.61773	1.36617	0.716867	2.79403	2.80411	2.50441	0.456742	-1.13055	0.000107971	0.00119349	down	yes
PCDHB2	0.872213	0.390253	0.562452	1.52294	1.91981	0.543666	0.457785	-1.12726	0.0084972	0.0413533	down	yes
SYT12	0.292595	0.268221	0.329995	0.59017	0.731682	0.621891	0.458296	-1.12565	7.83874e-05	0.000910212	down	yes
TM4SF20	0.136548	0.162944	0.160966	0.498763	0.34864	0.156808	0.458527	-1.12492	0.0250299	0.0946299	down	yes
SLC18A2	0.391542	0.239979	0.303933	1.03429	0.63733	0.367071	0.45885	-1.1239	0.003503	0.0208499	down	yes
UBE2S	25.7475	29.5226	27.4578	55.8231	51.5697	72.852	0.458975	-1.12351	7.23623e-06	0.00011382	down	yes
AMBP	0.654661	1.31955	1.0218	1.92855	2.05454	2.54256	0.459114	-1.12307	0.00128228	0.00938329	down	yes
CEMIP2	4.34085	4.54813	3.49478	11.3466	10.8055	4.81494	0.459217	-1.12275	5.77279e-05	0.000697545	down	yes
SNRPB;ZNF343	37.4372	38.5951	44.4611	85.2581	84.5519	92.4599	0.459425	-1.1221	1.96003e-06	3.52662e-05	down	yes
LSS	7.67284	6.80991	8.99749	17.5102	17.1739	16.4131	0.459522	-1.1218	1.18444e-06	2.25651e-05	down	yes
MVD	2.92219	2.41775	2.9786	5.92478	5.58335	6.59227	0.459578	-1.12162	7.18328e-06	0.000113297	down	yes
C4BPA	0.726676	0.833673	0.989928	1.93443	2.18082	1.42954	0.459941	-1.12048	0.000308617	0.00292111	down	yes
EPHB3	0.196909	0.122982	0.162964	0.366181	0.330311	0.352954	0.460105	-1.11997	0.00496733	0.0271324	down	yes
ITGAM	0.339118	0.255465	0.273427	0.631064	0.448375	0.806816	0.460176	-1.11974	0.00166052	0.011558	down	yes
B9D2	3.06688	2.75691	3.79438	6.69293	6.95511	7.25148	0.46021	-1.11964	5.00019e-05	0.000613208	down	yes
TKT	47.0709	49.5797	54.9045	99.1858	102.721	127.018	0.46076	-1.11791	6.61015e-06	0.000105414	down	yes
DNAJC9	1.38679	2.00973	2.31874	5.84771	3.61453	2.93747	0.460919	-1.11742	0.000277946	0.00267482	down	yes
PADI1	0.152624	0.234374	0.27358	0.432784	0.591913	0.403524	0.462519	-1.11242	0.0027521	0.0172306	down	yes
NAGA	3.92753	4.20632	3.37128	8.77267	7.96423	8.13312	0.46261	-1.11213	2.67332e-06	4.68306e-05	down	yes
CHRND	0.0675878	0.224278	0.0774508	0.31485	0.297876	0.185496	0.462675	-1.11193	0.0374494	0.127587	down	yes
FGFBP1	0.469889	0.718665	0.797741	1.86812	1.70033	0.723549	0.462791	-1.11157	0.00942023	0.0447682	down	yes
RIMBP3	0.292596	0.255932	0.277284	0.619357	0.666744	0.495945	0.463407	-1.10965	0.000408316	0.00367911	down	yes
CD3EAP	0.753497	1.87494	1.89549	3.6131	3.41077	2.73347	0.463642	-1.10892	0.00104989	0.00798058	down	yes
SASS6	0.281128	0.282301	0.200213	0.623109	0.717052	0.305721	0.463971	-1.10789	0.00473182	0.0261764	down	yes
USP5	23.0546	25.6743	26.8245	54.8851	54.8908	52.8823	0.464492	-1.10628	9.30625e-07	1.82476e-05	down	yes
RASIP1	0.205286	0.0359848	0.110405	0.313125	0.178579	0.265298	0.464565	-1.10605	0.0403061	0.134497	down	yes
BTBD11	7.78675	7.64691	5.01384	16.3248	15.568	12.1163	0.46462	-1.10588	5.15024e-06	8.45551e-05	down	yes
SMIM5	0.318154	0.305415	0.135056	0.552552	0.677789	0.40084	0.465077	-1.10446	0.00444594	0.0249725	down	yes
FBXW10;TRIM16L	7.60131	7.05682	9.99593	15.3797	11.7514	25.855	0.465294	-1.10379	0.000388088	0.00351885	down	yes
TNFRSF19	0.494414	0.289473	0.346739	1.08332	1.09063	0.255809	0.465326	-1.10369	0.0153757	0.0654758	down	yes
MIS18BP1	0.516964	0.560338	0.400097	1.40391	1.22276	0.547772	0.465405	-1.10344	0.001414	0.0101031	down	yes
SBK3	1.17899	1.17964	1.0287	2.48308	2.41039	2.38394	0.465459	-1.10328	2.36689e-05	0.000320786	down	yes
HAUS8	0.422706	0.653562	0.469855	1.19979	1.15343	0.967216	0.465638	-1.10272	0.00022622	0.00224077	down	yes
ZNF488	0.467593	0.511279	0.550013	1.39063	1.14372	0.747108	0.465916	-1.10186	0.000672339	0.00549039	down	yes
NUDT15	2.6237	2.61672	1.80911	5.91887	5.773	3.43779	0.465941	-1.10178	0.000129187	0.00139933	down	yes
CACNA1G	0.942177	0.800215	0.911974	2.19513	1.65696	1.84382	0.466012	-1.10156	1.46227e-05	0.000211318	down	yes
FGFR4	1.63245	1.40966	1.94653	3.46093	3.30516	3.93558	0.466155	-1.10112	4.08635e-05	0.000514671	down	yes
PGP;BRICD5	1.95458	1.97675	2.1561	4.81928	4.54403	3.67899	0.466744	-1.0993	6.8735e-06	0.000109009	down	yes
MID1	10.2429	9.10588	9.50506	24.6122	22.9665	14.1518	0.467416	-1.09722	4.44043e-06	7.42438e-05	down	yes
NXPH3	0.058818	0.0578023	0.0951425	0.0748913	0.195012	0.182373	0.468215	-1.09476	0.033265	0.116749	down	yes
STK11IP	1.47447	1.88713	1.80135	3.35461	3.51432	4.14897	0.468597	-1.09358	3.05959e-05	0.000402694	down	yes
GMNN	1.71777	1.72514	1.5572	4.74395	3.98702	1.93629	0.468734	-1.09316	0.000511575	0.00443744	down	yes
C4orf46	2.31897	1.94824	1.67959	4.85301	5.31181	2.51418	0.469028	-1.09226	0.000173508	0.00179597	down	yes
PRDX1	234.396	240.705	263.539	564.737	569.224	440.498	0.469139	-1.09191	1.47727e-06	2.73794e-05	down	yes
PECAM1	0.0464057	0.124055	0.100393	0.136854	0.262937	0.177344	0.469306	-1.0914	0.0183076	0.074645	down	yes
UPK3B	1.0318	1.03989	1.53968	2.43847	2.45203	2.79183	0.470089	-1.089	0.000332125	0.00310109	down	yes
METTL25	0.309944	0.45255	0.456093	0.770436	1.12591	0.693341	0.470553	-1.08757	0.00202833	0.013576	down	yes
DCLRE1B	1.15835	1.44285	1.85162	3.48422	3.34244	2.6236	0.471185	-1.08564	9.02721e-05	0.00102477	down	yes
KPTN	2.5167	2.32586	2.252	5.00387	4.77787	5.26412	0.471529	-1.08458	4.24941e-05	0.000531716	down	yes
COLCA2	0.486011	0.826594	0.597651	1.55183	1.28185	1.21511	0.471809	-1.08373	0.0019206	0.0130267	down	yes
TNFAIP2	108.098	143.008	126.57	200.161	217.88	381.704	0.472245	-1.08239	0.000261016	0.00252882	down	yes
LMCD1	0.582437	0.836596	0.512847	1.28764	1.57662	1.22645	0.472261	-1.08234	0.000100219	0.00111854	down	yes
THOP1	3.14686	2.85421	3.14327	5.96361	6.93776	6.45644	0.472386	-1.08196	2.1879e-06	3.90406e-05	down	yes
FOXRED1	2.40678	2.05469	2.31237	4.49555	4.88319	4.9512	0.472705	-1.08099	9.50507e-06	0.000145142	down	yes
POLR2L	38.7156	38.6359	43.1772	85.8013	85.4771	83.6641	0.472768	-1.0808	1.55825e-06	2.86954e-05	down	yes
TESMIN	0.278078	0.310333	0.379117	0.958034	0.369631	0.716314	0.473355	-1.07901	0.00439208	0.0247692	down	yes
STRA6	8.35526	8.80261	9.73035	16.811	17.3749	22.4816	0.474491	-1.07555	1.38726e-05	0.000201322	down	yes
DRD1	0.310334	0.200032	0.245713	0.523037	0.577255	0.490168	0.475384	-1.07284	0.00270452	0.0169696	down	yes
HAUS7;TREX2	1.37777	1.20578	1.40111	2.3074	2.87313	3.19428	0.47579	-1.0716	8.36484e-05	0.000962877	down	yes
PTK7	0.216826	0.200424	0.225594	0.432049	0.490799	0.426874	0.476279	-1.07012	0.000475917	0.00416005	down	yes
ARPC4;TTLL3;ARPC4-TTLL3	8.39165	8.25676	4.49833	14.2318	14.6431	15.5125	0.476414	-1.06971	5.5818e-05	0.000677314	down	yes
RCCD1	3.7453	2.22561	2.46386	4.44708	8.43324	4.82004	0.476531	-1.06936	0.000297926	0.00283703	down	yes
SMIM6	1.44961	1.93012	1.8066	3.37073	3.97469	3.53114	0.476835	-1.06844	0.000523235	0.0045278	down	yes
CEP128	0.268619	0.223292	0.25114	0.614691	0.540993	0.401606	0.477143	-1.0675	0.000359725	0.00330545	down	yes
ABCB9	0.532414	0.5796	0.477113	1.0703	1.24536	1.01392	0.477274	-1.06711	2.94867e-05	0.00038988	down	yes
H2AZ1	29.0094	29.947	33.3168	75.2986	69.228	48.7544	0.477404	-1.06672	3.65373e-06	6.21135e-05	down	yes
SFXN2	0.478161	0.52415	0.555155	1.22147	1.17683	0.860029	0.477996	-1.06493	8.3299e-05	0.000960136	down	yes
PIK3IP1	0.346827	0.498961	0.280807	0.68078	0.850605	0.825129	0.478077	-1.06469	0.00213126	0.0140884	down	yes
VNN3	0.121161	0.0478699	0.0793648	0.12362	0.148991	0.246928	0.478108	-1.06459	0.0241781	0.0922585	down	yes
LMNB2	10.9517	10.1553	11.2497	24.8182	23.5473	19.2355	0.478643	-1.06298	1.44903e-06	2.69139e-05	down	yes
HACD2	3.71762	3.78906	3.42669	8.90463	8.88823	5.00768	0.479522	-1.06033	1.90992e-05	0.000266201	down	yes
KPNA2	28.0294	35.9011	27.4464	83.1511	76.4202	30.9824	0.479533	-1.0603	0.000357018	0.00328903	down	yes
PFDN4	1.05695	0.836721	0.87359	2.14842	2.08066	1.54036	0.479641	-1.05997	0.000879978	0.00687993	down	yes
BLOC1S1;AC009779;RDH5	4.26102	4.45038	4.51257	8.98373	9.37157	9.21023	0.479728	-1.05971	1.69035e-06	3.08646e-05	down	yes
FAM43B	0.438003	0.455932	0.628637	1.27273	0.988345	0.90461	0.480961	-1.05601	0.00236717	0.015242	down	yes
SPAG4	1.28833	1.2813	1.31825	2.22108	2.4007	3.45117	0.481593	-1.05411	0.000800713	0.0063699	down	yes
CKAP2	2.54528	1.2487	1.01807	4.62487	4.1029	1.25209	0.482176	-1.05237	0.0127843	0.0568537	down	yes
BOC	0.380481	0.388674	0.35689	0.842932	0.916082	0.576302	0.482181	-1.05235	0.000133134	0.00143937	down	yes
CCN5	0.678859	0.388074	0.743648	1.26631	1.36572	1.11844	0.48276	-1.05062	0.0010208	0.00780066	down	yes
NAP1L2	0.30608	0.340172	0.65112	1.2747	1.03808	0.374489	0.482785	-1.05055	0.0266213	0.098983	down	yes
SELENOF	5.32792	11.8437	24.2387	23.594	38.3711	23.7603	0.483058	-1.04973	0.0091096	0.0436628	down	yes
GLUL	1.30374	1.73621	1.47136	3.13434	3.3044	2.89867	0.483144	-1.04947	6.677e-06	0.00010599	down	yes
OAZ2	2.83964	5.43492	2.95145	9.45571	9.08414	4.69344	0.483186	-1.04935	0.000369833	0.00337643	down	yes
RPL29	40.357	60.6798	48.7645	40.8603	60.1564	208.86	0.483421	-1.04865	0.0164384	0.0688123	down	yes
SNRPA	19.6375	21.6426	14.9205	39.7534	33.1519	43.3285	0.483513	-1.04837	2.26464e-05	0.000309639	down	yes
ZC3H12A	9.95781	11.5579	11.3077	20.7246	21.5515	25.5649	0.483828	-1.04743	1.14021e-05	0.00017034	down	yes
KCNE4	0.696938	0.617407	0.672614	1.05256	1.37857	1.67281	0.48416	-1.04645	0.000880733	0.00688272	down	yes
KDM8	0.172104	0.313395	0.520666	0.955001	0.499796	0.62186	0.484511	-1.0454	0.0151024	0.0646403	down	yes
PRRG2	0.276418	0.268212	0.503771	0.758204	0.904467	0.498201	0.485175	-1.04342	0.0206334	0.0819587	down	yes
VPS33B;PRC1	5.31206	5.07425	5.43396	12.4043	12.313	7.88524	0.485246	-1.04321	6.0206e-06	9.73621e-05	down	yes
ATP5MC1	12.482	13.209	14.7819	27.9035	28.388	26.878	0.486631	-1.0391	2.43759e-06	4.31391e-05	down	yes
C9orf116	0.849245	0.80653	1.29274	1.47418	2.06302	2.51611	0.48709	-1.03774	0.00401488	0.0232005	down	yes
LIMD2	0.444822	0.393487	0.383029	0.711148	0.851078	0.942294	0.487653	-1.03607	0.00120005	0.00885877	down	yes
HS3ST3B1	1.72407	1.44117	1.31138	3.53536	3.43796	2.2036	0.487812	-1.0356	8.18953e-05	0.000945852	down	yes
ZDHHC12	6.15956	7.36329	8.3553	14.792	14.8316	15.218	0.487899	-1.03535	1.53155e-05	0.000219857	down	yes
HADH	1.60274	1.83092	1.98878	3.99028	3.83369	3.2621	0.489121	-1.03174	5.48555e-06	8.92954e-05	down	yes
CREB3L1	0.277087	0.102258	0.198213	0.300401	0.356146	0.519436	0.491128	-1.02583	0.0222229	0.0866019	down	yes
ADGRD1	0.0526611	0.0575959	0.0767067	0.151105	0.11108	0.118494	0.491132	-1.02582	0.00671308	0.0344642	down	yes
SYT3	0.180046	0.0830676	0.204865	0.414041	0.216432	0.322172	0.491242	-1.02549	0.0266919	0.0991243	down	yes
RFWD3	5.9534	6.48692	6.60192	15.3235	14.5782	8.73561	0.492846	-1.02079	2.02197e-05	0.000279785	down	yes
ATP5MC3	5.45788	5.82569	6.18262	11.7642	11.567	12.1053	0.492888	-1.02067	4.57931e-06	7.61233e-05	down	yes
MT1F	0.929863	0.831354	0.6021	1.27614	1.33322	2.18376	0.493064	-1.02015	0.00511325	0.027745	down	yes
GLDC	0.420698	0.403865	0.473795	0.862599	1.0122	0.757721	0.4932	-1.01976	0.000174239	0.00180137	down	yes
BORA	0.726611	0.621615	0.825306	1.67616	1.84828	0.879641	0.493527	-1.0188	0.00224964	0.0147035	down	yes
GINS3	1.52216	1.69433	1.91106	4.34315	3.58579	2.46031	0.493544	-1.01875	0.000123549	0.00134841	down	yes
DNAJC22	1.80095	1.68293	1.73841	2.648	4.31456	3.61691	0.493624	-1.01851	7.67982e-05	0.000896355	down	yes
PLEKHH3	2.14326	1.84325	1.95838	3.93494	4.11062	3.99269	0.493833	-1.01791	2.09424e-05	0.000288857	down	yes
PTMS	35.6718	39.4227	43.0631	70.204	75.3185	93.4093	0.494525	-1.01589	3.22806e-05	0.000420697	down	yes
RAB1B	40.5368	45.9312	50.4547	98.4964	85.5428	92.6741	0.494818	-1.01503	1.03813e-05	0.000156444	down	yes
SERPINB3	0.478905	0.690169	0.651692	1.3262	1.08294	1.26968	0.494932	-1.0147	0.00433783	0.0245488	down	yes
CNTNAP3B	2.57084	2.58531	2.53183	5.51734	5.09562	4.91953	0.494961	-1.01461	3.84753e-06	6.50874e-05	down	yes
STIL	1.41206	1.12408	1.21033	3.62791	2.32336	1.61208	0.495346	-1.01349	0.000403445	0.00364283	down	yes
TARBP2	2.22213	2.26151	2.862	5.05014	4.62157	5.15231	0.495522	-1.01298	7.68824e-05	0.000896355	down	yes
TMEM98	1.35116	1.75646	1.571	3.24468	3.30867	2.88808	0.495541	-1.01292	5.32122e-05	0.000648888	down	yes
LHX2	0.796819	0.324224	0.511135	1.14123	1.23692	0.914732	0.49567	-1.01255	0.00767797	0.0381571	down	yes
U2AF2	17.0291	17.9282	19.3811	36.4152	37.5094	35.5782	0.496228	-1.01092	5.4067e-06	8.81782e-05	down	yes
PIDD1	1.31232	1.43008	1.52397	2.88804	2.56005	3.14317	0.496596	-1.00986	9.31597e-05	0.00105132	down	yes
SHPK;TRPV1	2.54622	1.73493	1.51169	4.4331	4.23598	2.9806	0.497253	-1.00795	9.49796e-05	0.00106976	down	yes
H3C6	3.12592	3.27048	3.09357	5.85779	6.62648	6.56995	0.498051	-1.00564	6.05454e-05	0.000727902	down	yes
ADSS1	0.379481	0.44584	0.307549	0.720379	0.759755	0.794107	0.498131	-1.0054	0.00112473	0.0084016	down	yes
SAA2;SAA2-SAA4;SAA4	0.757039	0.591331	0.759136	1.18407	1.40518	1.63693	0.498678	-1.00382	0.00172048	0.011889	down	yes
CDH11	1.44919	1.38125	1.7576	3.39664	3.20802	2.59566	0.498683	-1.0038	1.22437e-05	0.00018026	down	yes
BRAT1	4.5142	4.97728	4.99176	9.61175	9.0869	10.3337	0.498866	-1.00328	8.82301e-06	0.000136051	down	yes
TBCD	4.15419	4.28814	4.65381	8.88605	8.60412	8.74622	0.499159	-1.00243	7.09857e-06	0.000112166	down	yes
ZNF414	0.620679	0.598442	0.752063	1.31986	1.34692	1.28168	0.49923	-1.00222	0.00144486	0.0102766	down	yes
ZFP37	0.088508	0.0890797	0.0440042	0.156811	0.181922	0.104591	0.499841	-1.00046	0.0290049	0.105475	down	yes
GATA2	1.24342	1.06909	1.16834	2.94211	2.58077	1.44043	0.499884	-1.00033	0.000565115	0.00479347	down	yes
TMEM237	0.517479	0.56069	0.639388	1.51478	1.11896	0.798367	0.500437	-0.99874	0.000543648	0.00465541	down	no
DOK1	0.94672	0.752797	1.17392	1.93714	1.60775	2.19541	0.500572	-0.99835	0.00150334	0.0106138	down	no
PSMC3IP	0.490931	0.143425	0.354734	0.507113	0.871507	0.595594	0.501005	-0.997103	0.0309092	0.110651	down	no
ACACA	10.8218	11.0783	10.3791	26.0747	24.0063	14.3154	0.501257	-0.996378	3.44779e-05	0.00044563	down	no
NTRK3	0.446241	0.509205	0.606273	1.05264	1.07369	0.988879	0.50132	-0.996195	3.8991e-05	0.000494335	down	no
CFAP410	0.572869	0.865375	0.835241	1.5616	1.89368	1.07838	0.501468	-0.995771	0.000627373	0.00520949	down	no
HYLS1	1.26147	1.66506	1.62299	3.44432	3.94037	1.68386	0.501681	-0.995157	0.00140505	0.010064	down	no
RGS14	0.310139	0.506004	0.383058	0.796073	0.837766	0.756363	0.501715	-0.995059	0.0032015	0.0194104	down	no
LRR1	2.42048	2.47512	2.8367	6.45858	5.34899	3.59389	0.50205	-0.994097	0.000243252	0.00238544	down	no
RAD51C	0.869997	1.16479	0.812459	2.11524	1.97843	1.5766	0.502135	-0.993852	0.000210984	0.00211494	down	no
ROGDI;SEPTIN12	1.21836	0.757315	0.985631	1.65971	1.89865	2.33544	0.502444	-0.992965	0.000685307	0.00557519	down	no
NUDT16L1	3.64702	3.72834	3.5981	4.53024	9.69098	7.59405	0.503018	-0.991319	0.000884537	0.00690307	down	no
COQ7	0.982493	0.750185	0.968385	1.25703	1.70498	2.40708	0.503077	-0.99115	0.00214809	0.0141741	down	no
NKD1	0.258413	0.217465	0.203537	0.585781	0.505376	0.259304	0.503099	-0.991085	0.00133646	0.00969591	down	no
TMED1	4.01697	4.10484	5.48083	7.37612	9.45325	10.1774	0.503676	-0.989432	0.000315824	0.00297464	down	no
SERPINB7	1.06377	0.898495	0.756276	1.41979	1.80475	2.17249	0.503711	-0.989332	0.00190678	0.0129502	down	no
RANBP1	2.77483	3.19865	2.82333	4.92765	6.29715	6.23423	0.503854	-0.988922	6.30789e-05	0.000752715	down	no
SGO2	0.203137	0.152129	0.129233	0.411017	0.34256	0.207992	0.503862	-0.988899	0.00871485	0.0421712	down	no
SPTBN4	0.183638	0.105494	0.13293	0.273431	0.260584	0.303396	0.504008	-0.988481	0.00357458	0.0211665	down	no
MRPS34	20.4144	21.6711	23.636	38.4427	37.2566	54.6774	0.50409	-0.988248	9.54126e-05	0.00107324	down	no
PGD	207.541	211.89	245.644	467.577	345.842	505.917	0.504098	-0.988225	8.8867e-05	0.00101014	down	no
REEP6	4.00313	3.30885	4.187	7.91674	6.47855	8.41123	0.504197	-0.98794	0.000194691	0.00197961	down	no
CARHSP1	7.58245	7.86577	8.52249	15.3237	16.3167	15.8834	0.504393	-0.987378	1.0872e-05	0.000163269	down	no
MAP3K8	4.36265	4.70435	4.40298	9.37482	9.18705	8.14162	0.504428	-0.987281	6.07656e-06	9.81751e-05	down	no
RMI1	1.46815	1.2295	1.18754	3.6203	2.7607	1.3128	0.504975	-0.985718	0.00259226	0.0164205	down	no
CKMT1B	1.07539	1.31178	1.17454	1.93876	2.31807	2.79519	0.505061	-0.98547	0.000662271	0.00544685	down	no
ZBTB3	1.09476	1.32229	0.648883	0.632237	2.7512	2.68225	0.505455	-0.984347	0.0266792	0.0991243	down	no
RILPL2	0.80924	1.02274	0.789743	1.55439	1.6759	1.95614	0.505497	-0.984226	0.00033145	0.00309647	down	no
C1orf53	1.94009	1.70616	2.13353	3.70394	3.55674	4.16595	0.505817	-0.983311	0.00302835	0.018629	down	no
IRAK1BP1	0.143045	0.0745781	0.294811	0.372205	0.384878	0.255677	0.505977	-0.982855	0.0297736	0.107545	down	no
ARSL	6.42864	6.9348	7.91555	12.7367	15.4274	13.8494	0.506479	-0.981425	1.68056e-05	0.000238471	down	no
FHOD1	5.27405	6.40724	6.355	13.3803	11.9493	10.2629	0.506743	-0.980675	9.44372e-06	0.00014446	down	no
SAMD15	0.187973	0.144151	0.198044	0.50187	0.359722	0.183648	0.507221	-0.979314	0.0432045	0.141514	down	no
KDM4D	0.213237	0.281156	0.178013	0.571605	0.437024	0.316811	0.507308	-0.979066	0.0191588	0.0773118	down	no
CCDC102A	0.535628	1.24466	1.63136	1.51504	2.51228	2.69481	0.507524	-0.978451	0.0129148	0.0573308	down	no
BRIP1	0.572406	0.538544	0.384261	1.30231	1.08839	0.555237	0.507551	-0.978376	0.00173143	0.0119456	down	no
C4B	0.147038	0.183282	0.159013	0.260685	0.199978	0.50342	0.507563	-0.978342	0.0170682	0.0709325	down	no
CNFN	5.08828	7.1345	6.00806	12.1955	11.8639	11.853	0.507647	-0.978102	0.00042344	0.00378573	down	no
HSD17B7	1.36997	1.03157	1.39954	3.01729	2.76564	1.6933	0.508423	-0.975898	0.000558468	0.00475826	down	no
PRR19	0.343067	0.675081	0.426193	1.0725	0.924091	0.843903	0.508482	-0.975732	0.00762007	0.0379683	down	no
UBTF	5.62668	6.05059	5.80695	12.0021	11.3528	11.02	0.508633	-0.975303	1.15585e-05	0.000172081	down	no
MRPL54	4.55207	4.76774	4.86595	7.50018	8.13627	12.224	0.509171	-0.973777	0.000976901	0.00750843	down	no
SHMT1	5.46748	5.12143	5.74547	10.9575	10.7379	10.3699	0.50941	-0.973101	8.18916e-06	0.000127416	down	no
EDN1	3.63462	4.22244	3.84353	8.22062	8.2605	6.48699	0.509428	-0.973051	6.65318e-06	0.000105807	down	no
SHF	0.285889	0.249839	0.247457	0.427106	0.546941	0.563329	0.509429	-0.973047	0.00325588	0.0196572	down	no
SELENOW	6.7491	7.51923	7.92651	12.8876	13.2482	17.3919	0.509901	-0.97171	6.20719e-05	0.000742239	down	no
PPP1R3G	0.191467	0.177409	0.112092	0.302549	0.328395	0.312252	0.509934	-0.971617	0.0172523	0.0714395	down	no
PPT2;EGFL8	1.42863	1.15413	1.08578	2.40051	2.5353	2.24619	0.510796	-0.969182	0.000102261	0.00113986	down	no
CCND3	2.73454	2.71173	8.36118	6.00724	8.87662	12.1399	0.510938	-0.968779	0.0140657	0.0613302	down	no
MPC2	4.84807	5.17116	5.65862	8.58949	8.78775	13.2822	0.511354	-0.967605	0.00033634	0.00313367	down	no
ZNF675	0.0907544	0.0966937	0.100354	0.189748	0.238142	0.134753	0.511518	-0.967144	0.0210419	0.0831033	down	no
BFSP1	0.795595	0.85156	0.722102	1.352	1.701	1.57878	0.511522	-0.967132	0.00106735	0.0080919	down	no
KIF20B	0.302715	0.474211	0.242778	0.933857	0.713796	0.344685	0.511812	-0.966313	0.0109508	0.0503478	down	no
XKRX	0.147184	0.124105	0.235072	0.454191	0.259291	0.275425	0.51204	-0.96567	0.0332688	0.116749	down	no
TM7SF2;VPS51	3.42515	4.15156	4.03739	7.14904	6.5657	8.96224	0.512153	-0.965352	7.40963e-05	0.000868567	down	no
C1orf35	1.31992	1.425	1.4518	2.41649	2.50969	3.26717	0.512211	-0.96519	0.000431054	0.00383867	down	no
CCR7	0.440646	0.246722	0.338613	0.772936	0.608177	0.619489	0.512836	-0.963431	0.0140565	0.0613261	down	no
KCNN1	0.225669	0.0768993	0.198986	0.271741	0.301708	0.403923	0.513166	-0.962504	0.0371515	0.12684	down	no
FDFT1	16.9788	17.221	18.5382	38.6944	28.8591	35.1785	0.513355	-0.961971	3.48553e-05	0.000448986	down	no
FANCB	0.599136	0.586898	0.633466	1.61446	1.32399	0.604155	0.513605	-0.961268	0.0065705	0.0339443	down	no
TMEM17	0.887116	0.868742	0.891979	2.01138	1.79543	1.3475	0.513713	-0.960965	0.00114639	0.00852996	down	no
KRT18	169.067	176.674	197.256	353.627	326.645	376.676	0.51374	-0.960889	4.19403e-05	0.000527079	down	no
CEP131	0.903211	0.806758	0.91137	1.76783	1.72428	1.60344	0.514437	-0.958935	0.000292907	0.00279954	down	no
CCDC134	1.92653	2.5948	2.05839	4.09675	5.01532	3.66934	0.514789	-0.957948	0.00128555	0.00940322	down	no
GSTM4;GSTM2;GSTM1	0.433249	0.341185	0.426557	0.837314	0.78137	0.714049	0.514843	-0.957796	0.000205347	0.00206966	down	no
CYB5A	1.05867	0.939914	1.12229	1.88806	2.1286	2.04332	0.514997	-0.957363	0.000127091	0.00138182	down	no
DDC	0.246993	0.304729	0.215825	0.57206	0.559533	0.358453	0.515116	-0.95703	0.0146942	0.0632135	down	no
CBX5	12.0149	10.7575	9.24657	29.7805	24.9034	7.4595	0.515243	-0.956675	0.00707014	0.0359868	down	no
ATAD5	0.430162	0.440285	0.303269	1.09941	0.824859	0.352382	0.515546	-0.955827	0.0107751	0.0497525	down	no
ITGA10	0.165191	0.154135	0.27354	0.46411	0.37643	0.308675	0.515889	-0.954869	0.0100262	0.0470883	down	no
H2AX;DPAGT1	10.8964	10.0801	8.85101	22.5703	16.809	18.4158	0.51609	-0.954306	3.3186e-05	0.000431193	down	no
NCOA5	5.16333	5.50929	6.74674	13.0376	11.8781	8.83626	0.516099	-0.954279	6.85691e-05	0.000809991	down	no
TMSB4Y	0.218708	0.423028	0.591791	0.936052	0.912145	0.540401	0.516423	-0.953375	0.0439965	0.143292	down	no
PTRHD1	6.30475	6.13304	6.78734	12.3931	11.5803	13.2292	0.516769	-0.95241	0.000107101	0.00118539	down	no
SYNPO2	0.308662	0.320089	0.247056	0.707765	0.668399	0.316031	0.517557	-0.950211	0.00169614	0.0117632	down	no
HCFC1	9.32322	11.8788	12.202	23.2181	21.1992	20.1065	0.517701	-0.949808	3.13749e-05	0.000412004	down	no
RPS26	19.6618	19.3185	32.9841	35.785	51.9143	51.2113	0.518063	-0.948802	0.000671671	0.00548754	down	no
NAA38	4.89542	5.83881	4.96244	8.2808	9.66421	12.3454	0.518205	-0.948404	0.000286029	0.00274343	down	no
GUCY1A2	0.447685	0.448642	0.310433	0.944644	0.769034	0.614327	0.518366	-0.947956	0.000429255	0.0038278	down	no
TDP1	1.65542	1.7778	1.3189	3.42546	3.04045	2.69965	0.518476	-0.947652	0.000128312	0.00139247	down	no
PGK1;ATP7A	29.7188	29.7609	33.607	57.7189	64.1343	57.6229	0.518657	-0.947146	3.16448e-05	0.000414288	down	no
CBR3	3.0657	4.14106	3.90603	5.96126	6.72228	8.73853	0.518754	-0.946877	0.00157175	0.0110336	down	no
UBL5	10.3673	12.2528	14.1628	20.293	22.8856	27.7116	0.518871	-0.946552	0.000164632	0.00172584	down	no
POLR2F	0.600439	0.522327	0.411646	0.997474	1.05146	0.907999	0.518921	-0.946414	0.000879945	0.00687993	down	no
ABCA1	2.01488	1.98717	1.6698	3.73563	4.53473	2.65588	0.519103	-0.945907	7.94388e-05	0.0009218	down	no
DOK3	0.134575	0.205079	0.212413	0.28729	0.447147	0.328279	0.519487	-0.94484	0.0173869	0.0718071	down	no
UNG	11.7719	11.4168	11.0259	24.0373	22.9522	18.8282	0.519838	-0.943867	9.13562e-06	0.000139996	down	no
HEXIM1	17.2811	17.4438	16.8489	36.2345	36.5258	26.427	0.519964	-0.943517	1.77699e-05	0.000250506	down	no
FAXDC2	0.249831	0.18143	0.357515	0.613976	0.441788	0.459118	0.520685	-0.941517	0.00730887	0.0368205	down	no
RAB40B	0.445131	0.511411	0.40704	1.15344	0.947389	0.517143	0.520854	-0.941049	0.00429801	0.0243714	down	no
CKS2	29.6682	31.3183	27.7996	58.5372	63.3581	48.5555	0.52089	-0.940949	3.64136e-05	0.000466456	down	no
VIPR1	0.675641	0.542763	0.648917	1.19412	1.26532	1.12509	0.52094	-0.940811	0.000380062	0.0034616	down	no
COG4	8.00312	8.55841	8.50975	14.8528	16.4621	16.7851	0.521232	-0.940001	2.36848e-05	0.000320786	down	no
TRIM16;CDRT1;AC005324	4.15336	4.06251	4.2211	7.49353	5.5061	10.8576	0.521308	-0.939791	0.000689694	0.00560559	down	no
PRIM2	1.69692	1.73278	1.95316	3.92951	3.84523	2.54944	0.521384	-0.939581	0.000185825	0.00190291	down	no
ZC3H4	7.17447	5.46333	7.10626	13.429	13.4848	10.9359	0.521644	-0.938863	4.09771e-05	0.000515349	down	no
DEPTOR	1.58649	1.31647	0.687077	2.14503	2.45879	2.27817	0.521657	-0.938827	0.00424679	0.0242003	down	no
AP2S1	28.0049	38.8699	41.7014	66.091	62.5493	79.3881	0.521929	-0.938074	0.000185154	0.00189717	down	no
UBE2I	4.72446	9.79451	3.56363	14.0693	6.15045	14.4158	0.522083	-0.937648	0.0102393	0.0477789	down	no
DPF1	0.451692	0.389028	0.350831	0.719393	0.928917	0.627543	0.523563	-0.933566	0.00366135	0.0215179	down	no
S100A10	168.831	177.336	178.429	352.282	337.349	312.231	0.523621	-0.933405	2.04985e-05	0.000283188	down	no
TTLL12	7.02373	4.34354	7.46337	12.0746	11.0736	12.8139	0.523625	-0.933395	0.000258345	0.00250607	down	no
SHROOM1	1.09757	1.24703	1.3016	2.44346	2.25968	2.25662	0.523895	-0.93265	0.000364739	0.00334231	down	no
SLC6A14	0.701634	0.607992	0.261486	1.10752	0.922493	0.967835	0.52408	-0.93214	0.00877858	0.042406	down	no
ARRDC2	3.58884	3.66919	3.32414	6.14426	6.15814	7.88349	0.524236	-0.931711	0.000146466	0.00156433	down	no
PMEPA1	13.5641	13.1284	13.8592	26.6584	28.1445	22.5425	0.524294	-0.931553	1.9453e-05	0.000270042	down	no
SLC25A20	4.64154	2.88009	3.07991	6.8996	4.94528	8.36885	0.524472	-0.931061	0.00202325	0.0135577	down	no
EPHX1	88.448	93.7542	99.3629	170.358	171.172	194.923	0.524864	-0.929984	6.21167e-05	0.000742261	down	no
FUS	13.4489	14.5196	13.3377	25.6062	25.9051	27.0885	0.525525	-0.928169	3.34308e-05	0.000433069	down	no
TMEM107	1.87271	2.05757	2.33826	4.16725	3.57278	4.18774	0.525541	-0.928125	0.00031581	0.00297464	down	no
NDUFB7	25.7834	25.6832	30.0531	40.8096	46.4206	67.6987	0.526175	-0.926384	0.000681275	0.00554762	down	no
SS18L2	1.05332	1.26587	1.30106	2.68509	3.04386	1.15098	0.526204	-0.926305	0.00604948	0.0317662	down	no
GALNT6	0.591251	0.494796	0.58538	1.00671	1.11701	1.05209	0.5263	-0.926042	0.000570239	0.00482327	down	no
DDX23	5.91788	6.37236	6.80483	13.0968	12.4288	10.7523	0.526355	-0.925891	1.9701e-05	0.000273265	down	no
SEMA4B	9.04723	9.31372	9.49546	10.3387	18.9867	23.5817	0.526516	-0.925452	0.00155562	0.0109337	down	no
CLUH	9.75246	9.8871	12.0399	22.4238	20.4351	17.2804	0.526767	-0.924763	4.22733e-05	0.000529722	down	no
CXXC4	0.739103	0.593256	0.425079	1.28246	1.35709	0.694528	0.527113	-0.923815	0.00431313	0.024433	down	no
RPA3	2.97483	2.5077	3.02959	5.85001	6.16404	4.13368	0.52714	-0.923741	0.000267303	0.00258248	down	no
ARHGAP45	0.6588	0.640426	0.341327	1.16133	1.49407	0.448898	0.528479	-0.920082	0.0203531	0.0810883	down	no
METTL9	2.90946	4.05583	2.70627	6.76191	6.53684	4.99155	0.528781	-0.919257	0.000124943	0.00136104	down	no
MANEAL	4.27002	2.83168	3.13303	7.01474	5.29859	7.02949	0.529123	-0.918325	0.000655727	0.0054085	down	no
LOX	0.202827	0.301764	0.22835	0.461021	0.538694	0.384993	0.529311	-0.917812	0.00680705	0.0348636	down	no
POLE3	20.8891	19.3512	21.6148	42.179	43.5562	31.1144	0.529356	-0.91769	3.73241e-05	0.000476342	down	no
ACAP3	1.18114	1.25839	1.53466	2.39228	2.13967	2.97552	0.529365	-0.917666	0.000553085	0.00472683	down	no
SSBP3	1.85201	1.95357	1.59525	3.12544	3.29375	3.76815	0.530152	-0.915523	0.000328444	0.00307337	down	no
NRIP2	0.331729	0.247907	0.404759	0.624986	0.684283	0.547485	0.53017	-0.915474	0.0152629	0.0651495	down	no
PDZD4	0.287618	0.358337	0.401431	0.586438	0.667359	0.721456	0.530254	-0.915244	0.00584401	0.0309612	down	no
TNFRSF10C;AC107959	0.697103	0.680814	0.962352	1.65273	1.34197	1.41736	0.530425	-0.91478	0.00432923	0.0245081	down	no
MXD3;RAB24	1.86806	3.50235	1.91087	4.31794	4.14104	5.26497	0.530552	-0.914433	0.00103475	0.00788284	down	no
FBXL18	2.73368	2.43407	2.66738	4.93853	5.24313	4.57666	0.530895	-0.913501	3.04826e-05	0.000401816	down	no
MIGA2	1.82615	2.33822	2.40527	4.13371	4.088	4.1393	0.531481	-0.911909	0.000187183	0.00191341	down	no
GGH	7.79614	8.20586	6.53148	17.4807	16.7315	8.16717	0.531708	-0.911293	0.000662163	0.00544685	down	no
CCDC198	0.15055	0.173417	0.125805	0.245039	0.297187	0.303614	0.531745	-0.911195	0.0239379	0.0915241	down	no
ZNF207;RHBDL3	3.53369	3.23556	3.20882	8.16686	6.76897	3.82413	0.531882	-0.910823	0.000347407	0.00321766	down	no
CENPT	2.41878	2.91214	2.54243	4.35209	4.86546	5.57999	0.532071	-0.910309	0.000229219	0.00226527	down	no
APMAP	50.3753	28.8337	35.3615	82.8378	80.1084	52.307	0.532259	-0.909798	0.000447571	0.00395232	down	no
MANSC1	1.3211	1.23732	0.500344	1.06654	2.66416	2.01398	0.532452	-0.909277	0.0166669	0.0695662	down	no
CNTNAP3C	5.72391	7.20437	6.5123	13.1963	11.2358	12.0639	0.532676	-0.90867	0.000163884	0.00172008	down	no
CYB561A3	3.96115	4.26044	4.91776	8.22023	8.14697	8.29663	0.532737	-0.908504	6.36458e-05	0.000758431	down	no
PMM1	2.53565	2.47081	2.04628	3.71069	3.93981	5.57865	0.533121	-0.907466	0.000790787	0.00630255	down	no
TXNDC16	0.418106	0.396286	0.343702	0.94829	0.766443	0.457138	0.533224	-0.907187	0.00712343	0.0361594	down	no
COMMD4	4.0703	4.47776	4.15453	7.5771	7.2501	8.9857	0.533433	-0.90662	7.7652e-05	0.000904106	down	no
A1BG;ZNF497	0.32841	0.357281	0.290417	1.07607	0.323042	0.430109	0.533618	-0.90612	0.0217255	0.0851792	down	no
ALX1	2.50166	2.30953	3.32481	5.33007	6.48606	3.42984	0.533649	-0.906036	0.00322994	0.0195485	down	no
FNDC4	0.763993	0.244727	0.365316	0.807591	0.756686	1.00983	0.533792	-0.90565	0.0427876	0.140602	down	no
LPIN1	2.25166	2.68073	2.64964	5.62212	5.15806	3.41523	0.534118	-0.90477	8.80764e-05	0.0010038	down	no
TFR2	0.362373	0.290313	0.2783	0.42003	0.711957	0.607294	0.535271	-0.901659	0.00837603	0.0409777	down	no
ATPSCKMT	0.904749	0.537576	0.662068	1.93336	1.24359	0.7537	0.53538	-0.901366	0.0143334	0.0621922	down	no
SUOX	1.28414	3.39416	1.07392	2.06022	4.78889	3.88935	0.535666	-0.900596	0.0232316	0.089478	down	no
NTMT1	2.96906	2.57479	3.30044	4.9528	5.27295	6.25793	0.536548	-0.89822	0.000162109	0.00170353	down	no
ADGRL1	2.78369	2.08123	2.31258	4.29547	4.67962	4.38987	0.537038	-0.896903	0.000113643	0.00124979	down	no
FBXO2	0.520951	0.737183	0.794998	1.0183	1.26491	1.53884	0.537181	-0.89652	0.00665064	0.0342353	down	no
EDC4;NRN1L	5.14024	5.48758	5.92295	9.90612	10.7301	10.1661	0.537323	-0.896137	6.05776e-05	0.000727902	down	no
TWF2;TLR9;AC097637	6.62773	8.10863	7.83194	13.3389	13.1982	15.4471	0.537542	-0.895552	0.000105261	0.00116892	down	no
SELENOO	4.46616	4.86432	5.22449	9.58774	8.03051	9.45678	0.537579	-0.895451	0.000293014	0.00279954	down	no
C18orf54	0.217364	0.372751	0.171917	0.615611	0.568773	0.230724	0.538497	-0.892989	0.0312154	0.111447	down	no
GYS1	10.7909	10.9962	11.8274	20.3713	21.0263	20.9649	0.539019	-0.891593	6.01131e-05	0.000723832	down	no
ALDOA;AC093512	116.695	124.706	139.622	243.368	187.881	275.129	0.539403	-0.890565	0.000361249	0.00331738	down	no
ABCC6	0.241532	0.280512	0.243288	0.505818	0.446	0.465541	0.539971	-0.889047	0.00344758	0.0205915	down	no
SCARB1	14.7153	13.2209	16.3102	26.4588	27.9888	27.4487	0.540273	-0.888239	9.14146e-05	0.00103433	down	no
CCDC157	0.261312	0.276747	0.22273	0.311302	0.332682	0.763926	0.540367	-0.887988	0.0231196	0.0891913	down	no
TAF6L	2.53364	2.82806	3.382	5.46033	5.42921	5.28698	0.540518	-0.887586	0.000445974	0.00394427	down	no
PDK3	1.34518	1.45285	1.08843	3.03878	3.12315	1.0251	0.54076	-0.886939	0.00636134	0.0330418	down	no
KCNQ1	0.28422	0.195897	0.271255	0.411155	0.341664	0.636348	0.54088	-0.88662	0.0199612	0.0798163	down	no
AC135068;LINC02203	0.131539	0.106825	0.153938	0.269946	0.261865	0.19306	0.541204	-0.885756	0.0324858	0.114771	down	no
SPDYE2;SPDYE2B	0.964542	0.818784	0.770405	1.92907	1.67793	1.10258	0.542241	-0.882993	0.000221372	0.00220287	down	no
ZMYND19	5.95935	6.05705	6.92675	10.7368	11.1032	13.0824	0.542434	-0.882481	0.000298537	0.00283972	down	no
LDLR	10.8149	10.2508	11.3159	19.7991	15.8996	23.9899	0.542508	-0.882283	0.000356176	0.00328302	down	no
GSTP1	95.759	122.475	136.31	193.724	183.919	275.871	0.542519	-0.882254	0.000832785	0.00656451	down	no
MAP3K6	1.67576	1.82425	1.69359	3.32565	3.45289	2.79393	0.542557	-0.882153	0.000254393	0.00248138	down	no
SLC2A8	1.501	2.47392	2.08074	3.71204	3.49035	3.95865	0.542572	-0.882114	0.00115578	0.00858502	down	no
IKBKE	3.72403	4.44473	4.17251	5.7416	6.0703	10.9129	0.543075	-0.880778	0.00220005	0.0144617	down	no
SLC25A10;MRPL12;AC139530	11.1767	11.6526	13.338	19.2984	22.581	24.6563	0.543576	-0.879446	0.000203959	0.00205807	down	no
ENDOG	6.97676	7.86666	8.95451	14.8177	14.7392	14.2098	0.543744	-0.879	0.000422487	0.00378051	down	no
IMMP1L	1.47288	1.32565	1.45263	2.92276	2.36563	2.52728	0.543928	-0.878514	0.000822851	0.00650701	down	no
RFC4	1.65138	1.35804	1.2146	2.65517	3.11119	1.9959	0.544175	-0.877856	0.00128677	0.00940416	down	no
MDC1	1.74758	1.15098	1.72645	3.25851	2.77722	2.4598	0.544406	-0.877244	0.000733909	0.00591205	down	no
CYP2S1	14.9349	14.629	13.5315	25.0397	22.078	31.9821	0.544823	-0.876142	0.000272141	0.00262335	down	no
BCL7C	1.78674	2.0056	1.90862	3.50536	3.09882	3.85134	0.545258	-0.874988	0.000533298	0.00458416	down	no
DAG1	25.0478	26.3487	20.9593	48.551	43.8717	40.1219	0.545898	-0.873296	8.44162e-05	0.00097042	down	no
CASP2	3.45274	3.42905	2.93459	5.5292	8.24275	4.20738	0.545982	-0.873076	0.00048394	0.00421949	down	no
RPL39L	7.04951	8.79091	9.20817	14.5924	15.5014	15.7718	0.54613	-0.872683	0.000599841	0.00502195	down	no
STEAP1	15.4927	15.5944	14.6059	30.3325	31.3355	21.9048	0.546746	-0.871057	0.000104169	0.00115889	down	no
KIF18A	1.04411	1.00045	0.83021	2.47076	1.7779	1.00714	0.546971	-0.870463	0.00529955	0.0285227	down	no
HMGCS1	3.91082	4.27886	3.84724	8.97928	8.5434	4.48209	0.547014	-0.87035	0.000468625	0.00410255	down	no
SLC25A35	1.26149	0.98513	1.01588	2.12376	1.76836	2.06929	0.547271	-0.869673	0.00140189	0.0100497	down	no
IFT122	2.15744	2.35663	2.32263	4.16323	4.54765	3.77864	0.547395	-0.869345	9.42007e-05	0.00106237	down	no
BMP4	3.0011	2.76286	3.44705	5.09271	7.45708	4.26943	0.547648	-0.868678	0.000791796	0.00630768	down	no
TRIM28	58.2017	60.111	65.9092	114.906	113.52	107.788	0.54793	-0.867936	9.57535e-05	0.00107637	down	no
GSR	57.5457	55.4653	59.9077	111.143	113.244	91.0985	0.548103	-0.867481	8.14569e-05	0.000941419	down	no
OSGEP	1.93441	2.29923	2.52029	4.4058	3.70778	4.20757	0.548157	-0.867338	0.000546954	0.00467907	down	no
UNKL	1.012	0.999574	1.37274	2.4033	1.81488	1.95155	0.548533	-0.866349	0.00106215	0.00806611	down	no
COA3	10.2949	12.7526	13.2443	21.1257	21.6764	23.3464	0.548643	-0.86606	0.000206272	0.00207656	down	no
ELMO1	0.382302	0.382276	0.301679	0.634696	0.65149	0.656305	0.548912	-0.865352	0.0022868	0.0148732	down	no
SWSAP1	0.740333	0.423424	0.499616	1.12051	0.964391	0.940964	0.549718	-0.863236	0.0234506	0.090013	down	no
NQO1	237.637	156.851	172.247	341.816	345.004	343.74	0.54993	-0.862681	0.000359759	0.00330545	down	no
INTS3;SLC27A3	3.45075	2.99317	3.14607	6.02072	6.30053	5.11665	0.549951	-0.862624	8.3396e-05	0.000960613	down	no
ERMAP	1.60705	1.90463	1.50278	3.53651	3.10261	2.47549	0.550156	-0.862088	0.000517567	0.00448324	down	no
KCTD6	0.535125	1.15138	1.96312	2.76798	2.7142	1.14725	0.550519	-0.861135	0.0464172	0.148458	down	no
SMG9	3.8163	4.3497	4.19057	6.6411	7.48843	8.30194	0.550859	-0.860245	0.000181156	0.00186625	down	no
FBXW9	2.88815	3.59816	2.97799	5.44271	5.97549	5.76027	0.55094	-0.860034	0.000804881	0.00640011	down	no
LIF	9.8637	11.2966	4.40359	12.3776	14.7867	19.2323	0.550987	-0.85991	0.00585843	0.0309989	down	no
JDP2	0.959199	0.982592	1.01863	1.54477	2.19793	1.62924	0.551089	-0.859642	0.00071381	0.00576342	down	no
EBI3	0.4997	0.762876	0.852357	0.818319	1.08269	1.93655	0.551114	-0.859577	0.0488874	0.154384	down	no
SRSF2	12.7251	11.8981	11.4498	21.8314	27.0879	16.5184	0.551257	-0.859202	0.000157897	0.0016684	down	no
SNRPF	3.02113	3.09829	2.89346	6.02299	5.7673	4.55643	0.551357	-0.85894	0.000406508	0.00366665	down	no
GMEB2	2.17263	2.68175	2.6384	4.49438	4.52751	4.55944	0.551697	-0.858051	0.000412739	0.00371307	down	no
ATAD3A;ATAD3B	0.814216	0.830493	1.02155	1.47805	1.49605	1.85815	0.551764	-0.857878	0.00104051	0.0079197	down	no
PGAM1	109.084	86.1042	103.319	197.733	199.631	143.374	0.552037	-0.857163	0.000188767	0.00192391	down	no
NDUFB3	10.269	8.4369	9.52305	18.0285	19.4048	13.6893	0.552181	-0.856788	0.000450596	0.00396686	down	no
ST3GAL4	5.31763	5.05682	5.34378	7.55595	8.35516	12.5487	0.552295	-0.856489	0.00110502	0.00829008	down	no
KEAP1	11.4766	10.2352	14.1313	22.9628	22.72	19.1801	0.552598	-0.855698	0.000147567	0.00157274	down	no
YPEL3	0.64394	0.82377	1.03764	1.17189	1.51726	1.83926	0.553249	-0.853999	0.00962274	0.0455529	down	no
SLC25A42	0.341477	0.564475	0.417146	0.856837	0.798041	0.735983	0.553398	-0.853611	0.00744445	0.037343	down	no
SCAF1	23.5874	11.4383	12.516	28.2675	27.9935	29.6167	0.553598	-0.85309	0.00201517	0.0135141	down	no
SLC25A23	4.47021	4.78305	4.43688	8.07087	8.20281	8.44373	0.553867	-0.85239	0.000145577	0.00155634	down	no
VTN;SEBOX;AC002094	2.69272	3.30693	3.10795	4.89783	5.14252	6.38562	0.554463	-0.850837	0.00114164	0.00851374	down	no
SELENOT	11.0531	10.6967	10.8606	28.1429	17.7551	12.9051	0.554568	-0.850563	0.00106975	0.00810298	down	no
ZNRF3	3.09661	3.15434	3.51616	6.77147	6.45862	4.37936	0.554652	-0.850346	0.000244189	0.00239247	down	no
ITFG2	0.772104	0.893172	0.925045	1.50171	1.24313	1.92514	0.554674	-0.850288	0.0027609	0.0172794	down	no
REEP4	13.217	14.0917	13.8041	24.0355	23.6049	26.4556	0.554859	-0.849807	0.000119664	0.00131098	down	no
MOSPD3	1.84637	2.6387	3.16034	4.69847	4.02191	5.04818	0.55528	-0.848712	0.00399759	0.0231238	down	no
OLFM1	1.08615	1.08836	1.04044	2.12813	2.26408	1.39655	0.555378	-0.848458	0.00120034	0.00885877	down	no
SVEP1	0.51545	0.537527	0.634167	1.21059	1.09515	0.731057	0.555568	-0.847965	0.00125411	0.00920448	down	no
SLC6A6	15.1197	16.1256	7.45513	14.5304	30.7544	24.3644	0.555648	-0.847758	0.00749559	0.037478	down	no
TOPBP1	1.58351	1.95907	1.18642	4.07063	3.31147	1.12476	0.555906	-0.847088	0.0194445	0.0782633	down	no
ABCG2	3.07943	2.94977	2.61958	6.43849	6.19411	2.92328	0.555982	-0.84689	0.00197891	0.0133331	down	no
MGST2	3.75699	3.23476	3.92521	6.71297	7.25867	5.66186	0.556037	-0.846747	0.000406094	0.00366483	down	no
POLR2A	17.3776	17.832	17.2173	32.7971	32.4532	29.0317	0.556064	-0.846677	8.8752e-05	0.0010095	down	no
ACLY	78.6018	72.9203	77.2832	152.248	137.07	121.899	0.55641	-0.84578	0.000126582	0.00137716	down	no
F2RL2	0.324081	0.326688	0.385068	0.820311	0.59009	0.451089	0.556455	-0.845662	0.0175717	0.0723545	down	no
SEMA6C	0.436155	0.332206	0.525602	0.783986	0.843318	0.695386	0.557097	-0.843999	0.00611442	0.0320682	down	no
MCRS1	9.00097	11.4752	11.8002	18.2442	18.2828	21.3957	0.557233	-0.843648	0.000316769	0.00298192	down	no
ZNF837	1.30867	1.49122	1.32263	1.91037	2.64828	2.83707	0.557421	-0.843161	0.00574378	0.030495	down	no
FN3KRP	9.16695	9.71647	10.4809	17.2054	17.4459	17.9982	0.557734	-0.842352	0.000120933	0.00132405	down	no
NDC1	7.24729	7.74149	6.62612	17.2115	15.7994	5.73202	0.557906	-0.841905	0.005738	0.0304781	down	no
GEMIN4	7.19148	6.66177	8.02362	14.1477	13.9524	11.1035	0.558031	-0.841583	0.000109264	0.00120624	down	no
MEX3D	2.73965	2.92596	3.4304	4.71769	5.06094	6.51958	0.558099	-0.841407	0.00168995	0.0117297	down	no
TRMU	1.14663	1.12263	0.975523	2.06757	2.17873	1.56757	0.55811	-0.841378	0.000636312	0.0052761	down	no
P2RX5;TAX1BP3	7.5181	7.56771	8.08865	13.499	14.0218	13.9979	0.558169	-0.841227	0.000134819	0.00145303	down	no
GLRX5	11.5671	9.26088	12.5811	21.6536	19.4479	18.6978	0.558688	-0.839886	0.000219367	0.00218544	down	no
MRPL27	4.33961	2.42199	1.28226	6.95624	4.3958	3.02702	0.559415	-0.838009	0.0286893	0.104725	down	no
MRPL23	5.01021	4.66275	5.67512	7.97493	8.36965	11.0871	0.559502	-0.837786	0.00105112	0.00798641	down	no
RBL1	1.73992	1.81492	1.28574	3.82964	3.49032	1.32962	0.559632	-0.837451	0.0106371	0.0492075	down	no
PSMB3	102.691	107.697	104.158	172.262	208.127	181.174	0.560124	-0.836181	0.000165857	0.00173341	down	no
PLCXD1	3.59183	4.37352	6.02369	4.80611	7.91198	12.2527	0.560216	-0.835944	0.00915321	0.0437614	down	no
ZNF219	2.3518	2.24906	2.52955	4.01773	4.19724	4.512	0.56026	-0.835833	0.000393129	0.00355713	down	no
GADD45GIP1	3.06217	3.33953	3.74947	4.55458	6.03106	7.52474	0.560517	-0.835171	0.0036211	0.0213833	down	no
FANCM	0.254887	0.316542	0.230956	0.616977	0.471119	0.343288	0.560566	-0.835044	0.00775456	0.0384497	down	no
PRKACA	4.27527	4.46371	4.50841	8.33928	7.43785	7.82536	0.561271	-0.833231	0.000127391	0.00138422	down	no
DNM2	6.06733	5.97858	6.60758	10.9903	11.1201	11.1196	0.561344	-0.833043	0.000159405	0.00168228	down	no
TFDP1	9.22582	8.08507	5.79667	15.6902	14.0117	11.4558	0.56144	-0.832797	0.000355533	0.00327885	down	no
MIF;SLC2A11;AP000350	12.9944	14.3836	16.9977	24.1593	25.285	29.584	0.561516	-0.8326	0.000490224	0.00426997	down	no
PCNT;AP000471	1.19584	1.23441	1.35049	2.40083	2.47049	1.85941	0.561713	-0.832095	0.000367547	0.00335748	down	no
PPP1R3C	5.58885	5.61122	5.61245	10.9652	12.8395	6.12104	0.561809	-0.831849	0.00177453	0.0121848	down	no
NEURL2	0.502411	1.28586	0.792753	1.04291	1.71467	1.83584	0.561897	-0.831622	0.0404522	0.134828	down	no
RHOBTB1	3.00714	3.03798	2.73073	6.12367	6.34814	3.14437	0.561972	-0.83143	0.00152558	0.0107576	down	no
SRSF9	14.9699	15.5512	13.2823	25.28	25.6864	26.9578	0.562129	-0.831026	0.000188411	0.00192141	down	no
KIAA0895L	0.785006	0.799242	1.00523	1.43955	1.89065	1.27581	0.562197	-0.830853	0.00306073	0.0187746	down	no
RASSF4	0.399351	0.318275	0.437218	0.70696	0.768386	0.576916	0.562717	-0.829518	0.00312351	0.0190783	down	no
FP565260;GATD3B	1.92631	2.04821	2.42701	3.84797	3.41508	4.1123	0.562754	-0.829425	0.000307319	0.00291202	down	no
C5	0.899734	0.667739	0.435205	1.55022	1.44871	0.557275	0.563151	-0.828407	0.024073	0.0919185	down	no
SAC3D1	4.68816	5.63849	5.19294	8.9337	9.09818	9.52467	0.563191	-0.828305	0.000847595	0.00666299	down	no
PDE4A	0.346374	0.415185	0.299731	0.695516	0.596541	0.592152	0.563255	-0.828141	0.00534128	0.0287009	down	no
HNRNPUL1	37.9064	42.1684	38.3325	73.6224	72.0371	64.5206	0.563361	-0.827868	0.000155178	0.00164169	down	no
DNMT1;S1PR2	3.46617	3.71523	3.77221	6.54128	6.71989	6.182	0.563366	-0.827856	0.000142932	0.00152995	down	no
THOC3	5.22422	3.968	3.7495	8.08956	7.30311	7.57709	0.563424	-0.827706	0.000501728	0.00436577	down	no
BCO1	1.53748	1.06726	1.24482	2.30447	2.38575	2.14183	0.563457	-0.827622	0.00379257	0.0221984	down	no
CCDC137	4.20914	3.92677	3.81129	7.56709	6.72043	6.91236	0.56355	-0.827383	0.000586128	0.0049383	down	no
SPINK13	0.484424	0.461864	0.42403	0.815643	0.861393	0.750942	0.564386	-0.825245	0.0429161	0.14089	down	no
RAB4A	2.04497	2.13195	1.83211	2.43713	6.37244	1.82963	0.564801	-0.824186	0.0279017	0.102785	down	no
DDT;AC253536	6.07856	5.44237	4.70048	8.54092	8.15029	12.0219	0.564947	-0.823812	0.00198485	0.0133679	down	no
TOMM6;PRICKLE4	6.50342	5.62848	6.74495	10.7385	11.7777	10.8969	0.564954	-0.823796	0.000169085	0.00175827	down	no
VCP	65.9253	64.5381	71.0656	129.012	125.716	101.904	0.56509	-0.823447	0.000195398	0.00198446	down	no
NDUFB1	4.95221	5.45333	6.33446	9.807	9.26546	10.5388	0.565326	-0.822845	0.000894657	0.0069663	down	no
TOMM40	13.7962	14.4489	26.1339	40.6362	26.8757	28.6357	0.565579	-0.822199	0.00342341	0.0205036	down	no
DUSP9	0.357515	0.311761	0.516448	0.799926	0.676404	0.619722	0.565694	-0.821906	0.0242691	0.0925852	down	no
SLC2A6	4.56018	7.87073	8.47197	10.5178	11.8995	14.5244	0.565835	-0.821547	0.00234857	0.0151721	down	no
KCNH3	0.333781	0.430489	0.405859	0.606394	0.730644	0.73073	0.56589	-0.821406	0.0100901	0.0472683	down	no
GIPC1	16.0738	15.3338	16.7465	27.1445	27.8675	30.0144	0.566344	-0.82025	0.00024037	0.0023606	down	no
ASPSCR1	1.4301	1.31464	1.45141	2.32636	2.31405	2.76808	0.566396	-0.820118	0.000608919	0.00508562	down	no
SRSF6;SGK2;L3MBTL1;AL031681	2.84417	1.73027	1.83716	4.32326	4.26126	2.73505	0.566417	-0.820064	0.00134466	0.00974471	down	no
NEK8	1.22149	1.46921	1.51836	2.21071	2.44802	2.7635	0.56709	-0.818351	0.00200167	0.013455	down	no
ACO1	6.29426	6.78719	6.42219	12.3524	12.452	9.58298	0.567174	-0.818137	0.000160859	0.00169348	down	no
DNMT3B	0.972692	1.11117	0.998573	2.50436	1.55166	1.37764	0.567286	-0.817851	0.00371817	0.0218159	down	no
FN1	40.1071	36.8847	35.422	70.3732	69.5124	58.2417	0.567382	-0.817609	0.000210581	0.00211255	down	no
SMC1A	5.97964	5.80804	2.57096	10.5249	9.43465	5.34704	0.567388	-0.817592	0.00786712	0.0388626	down	no
SELENON;MTFR1L	15.1668	15.3204	15.6022	27.3897	26.1814	27.6455	0.567487	-0.817341	0.000208999	0.00210156	down	no
ANXA2	71.845	109.777	108.758	179.928	180.147	151.562	0.567552	-0.817176	0.000749092	0.0060119	down	no
EMC9	10.1007	9.62574	12.5634	14.4439	17.2416	25.2072	0.567556	-0.817165	0.00307593	0.0188571	down	no
GLYCTK	0.817007	0.57151	0.500226	0.998735	1.34008	0.988741	0.567607	-0.817037	0.00813081	0.0399593	down	no
ECM1	0.893949	1.07441	0.790892	1.64859	1.34865	1.86225	0.567807	-0.816528	0.0061887	0.0323987	down	no
URM1	11.2325	5.82157	5.24832	11.2837	11.828	16.1313	0.568313	-0.815242	0.00535394	0.0287526	down	no
KANK2	3.69312	3.37012	3.72469	7.27669	6.78726	4.91744	0.568343	-0.815167	0.000228437	0.00225884	down	no
ECHS1	72.5695	67.2733	83.9287	125.288	126.66	141.74	0.568399	-0.815023	0.000416818	0.00374204	down	no
SAE1	37.9315	39.3469	41.9893	70.8233	70.2264	68.6834	0.568664	-0.81435	0.000203704	0.00205671	down	no
AC092143;TUBB3;TCF25;MC1R	5.6312	8.04562	8.69358	14.172	13.0732	12.0805	0.56885	-0.81388	0.000619815	0.00516164	down	no
GDPD5	1.21494	1.19643	1.21671	2.09496	2.03853	2.24435	0.568856	-0.813864	0.000735951	0.00592297	down	no
SLC9A3R1	3.60383	3.51086	3.87367	6.6103	6.56056	6.14072	0.569004	-0.813489	0.000849466	0.00667161	down	no
KIF26A	0.555875	0.610104	0.657215	1.17603	1.07381	0.953256	0.569197	-0.812999	0.00225061	0.0147035	down	no
PCYOX1L	1.2032	1.46209	1.71989	2.58391	2.56448	2.55314	0.56939	-0.81251	0.00148494	0.0105227	down	no
POLA2;CDC42EP2	5.19183	5.63379	6.06001	9.32375	9.34431	10.9714	0.5697	-0.811727	0.000443359	0.0039292	down	no
AACS	2.65448	2.73137	3.24174	4.79086	5.31219	5.03485	0.569933	-0.811135	0.000372828	0.00340198	down	no
CAMK1	1.62622	1.91067	1.76526	2.62631	3.20004	3.47514	0.570032	-0.810885	0.00287984	0.0178811	down	no
AGFG2	4.20178	4.24772	4.56217	7.92235	8.05588	6.84228	0.570175	-0.810524	0.000226494	0.0022422	down	no
KHSRP	16.0294	16.8828	15.5195	26.582	27.935	30.4155	0.570237	-0.810367	0.00030828	0.00291952	down	no
MNX1	0.860531	0.869023	0.770319	1.60331	1.64454	1.13446	0.570447	-0.809834	0.00418904	0.0239265	down	no
EPB41L4A	1.60596	1.22523	1.24972	2.75233	3.26505	1.13582	0.570502	-0.809696	0.010815	0.0498697	down	no
MEA1	6.77143	8.1011	9.33821	10.9767	15.0099	16.3859	0.57138	-0.807478	0.00146488	0.0104019	down	no
RNF157	1.1672	1.33671	1.30569	2.48967	2.12893	2.0471	0.571523	-0.807116	0.000879557	0.00687993	down	no
TELO2	3.19832	2.95708	3.5541	5.51598	5.5624	5.90397	0.57174	-0.806568	0.000783708	0.00625191	down	no
PIEZO2	0.350147	0.353487	0.244274	0.675101	0.655681	0.326893	0.571829	-0.806344	0.00767236	0.0381407	down	no
SRD5A3	1.7331	2.1865	2.14477	3.50892	4.07689	3.01716	0.57195	-0.80604	0.00128966	0.00941516	down	no
TNFAIP8L1	0.505974	0.855975	0.856909	1.59389	0.765072	1.52042	0.571963	-0.806008	0.015476	0.0657407	down	no
SNX12	18.0068	36.0786	17.2471	43.2345	44.4446	36.9606	0.57231	-0.805132	0.0034604	0.0206463	down	no
RASSF1	1.5295	1.43992	1.29024	2.12874	2.02748	3.28297	0.572597	-0.804409	0.00565211	0.0301103	down	no
CCAR2	12.5017	13.3634	13.0698	22.2841	22.2464	23.4028	0.573135	-0.803052	0.000262107	0.00253513	down	no
IQCD	0.680323	1.29837	0.612046	1.46875	1.43267	1.61702	0.57337	-0.802462	0.0199648	0.0798163	down	no
ATP6V0E2	3.65494	3.88362	4.78046	7.52081	4.39186	9.56952	0.573453	-0.802253	0.00484411	0.0266194	down	no
STK17A	5.21453	5.00751	4.78041	9.73588	9.55208	6.86216	0.573705	-0.80162	0.000214353	0.00214415	down	no
DEK	1.10455	1.99845	1.68262	4.64166	1.79086	1.88745	0.575197	-0.797873	0.021964	0.0858024	down	no
EFHD1	0.408932	0.535769	0.709332	1.01732	0.923752	0.933418	0.575418	-0.797318	0.0197021	0.0790996	down	no
CKB	1.82893	2.07972	2.00615	3.17188	3.52459	3.58111	0.575505	-0.797101	0.0010106	0.00773302	down	no
ADAMTS10	2.5268	2.81611	2.84331	4.25532	4.83012	5.13893	0.575507	-0.797095	0.000625472	0.00520373	down	no
GLMP	4.99292	5.73075	5.97838	9.00255	9.6458	10.3682	0.575604	-0.796853	0.000714123	0.00576342	down	no
OBSL1	2.07676	1.90704	2.24737	3.78578	3.77328	3.26243	0.575815	-0.796322	0.000417843	0.00374734	down	no
ARHGAP18	3.81853	3.5581	2.37475	7.17979	7.19043	2.55253	0.57623	-0.795285	0.0157893	0.0668246	down	no
FAM72B	0.838925	1.17759	1.10954	2.13197	2.02278	1.26623	0.57666	-0.794207	0.00888179	0.0427609	down	no
TBXAS1	0.34688	0.234903	0.333461	0.512866	0.499161	0.574927	0.576731	-0.794031	0.0140348	0.0612471	down	no
MYO1F	0.25086	0.178635	0.25282	0.388111	0.364796	0.429913	0.576855	-0.793719	0.0130244	0.0576839	down	no
TGFBI	54.4867	44.436	56.3391	84.32	87.485	97.2637	0.577034	-0.793271	0.000733157	0.00590875	down	no
MAP4K1	0.427143	0.234761	0.191594	0.45213	0.539053	0.487836	0.57707	-0.793181	0.0394177	0.132462	down	no
GUK1	3.0766	3.54393	3.64748	3.66635	5.31871	8.79625	0.577461	-0.792205	0.00992427	0.0467239	down	no
SEPTIN4	0.063106	0.116959	0.0987838	0.145103	0.146591	0.191048	0.577634	-0.791773	0.0460691	0.1477	down	no
ATP23	0.902924	0.676408	0.637451	1.2738	1.55401	1.00841	0.577857	-0.791216	0.0100919	0.0472683	down	no
ACSL5	0.525451	0.409991	0.291567	0.77462	0.669123	0.679393	0.577923	-0.791052	0.0165896	0.069344	down	no
SREBF2	14.8115	15.7096	16.9016	27.0432	26.9611	28.0226	0.578134	-0.790523	0.000374073	0.00341153	down	no
LLGL2	4.50005	5.0584	5.40991	8.33854	8.84802	8.6921	0.578405	-0.789847	0.000303591	0.00288145	down	no
CXCL5	137.325	134.074	120.333	221.048	235.569	219.68	0.579231	-0.787789	0.000362901	0.00333078	down	no
POLE4	2.89339	3.89661	2.87052	5.29405	5.42178	5.95717	0.579411	-0.78734	0.00287549	0.017867	down	no
AP4B1	1.2333	1.8533	1.79279	2.69805	3.3002	2.4216	0.579511	-0.787091	0.00264389	0.0166888	down	no
EZH2	1.89922	1.62702	1.61362	3.76728	3.05128	2.0493	0.579605	-0.786857	0.00276804	0.0173115	down	no
BCLAF1	1.08772	2.40467	1.5976	4.1655	3.12474	1.49046	0.579679	-0.786675	0.0207728	0.082361	down	no
PLCD4	0.38731	0.40576	0.222725	0.515264	0.664491	0.572428	0.57973	-0.786546	0.0141089	0.0614303	down	no
PGAM4	8.80485	6.84671	6.15327	15.1609	13.7224	8.71465	0.579947	-0.786007	0.00268128	0.0168729	down	no
ECH1;AC008982;HNRNPL	22.2854	24.1653	27.6176	40.7034	42.5	44.4825	0.580082	-0.785671	0.000627028	0.00520913	down	no
RPA1	10.0766	11.4757	9.12934	22.1819	17.143	13.5662	0.580091	-0.78565	0.000663283	0.00545257	down	no
RPA2	8.42427	11.1685	10.5981	17.9543	16.6129	17.4778	0.580091	-0.78565	0.000776837	0.00620858	down	no
P2RX6	0.352685	0.283337	0.329612	0.478339	0.699709	0.486473	0.580127	-0.785559	0.0101925	0.0476618	down	no
PLD5	0.280166	0.281019	0.277505	0.50686	0.540661	0.397959	0.580216	-0.785338	0.00622895	0.0325797	down	no
ANAPC2	5.47779	5.44767	5.59803	10.6374	9.0908	8.74759	0.580264	-0.785219	0.000212021	0.00212329	down	no
SNCG	1.82903	2.02866	1.7901	2.88438	3.24604	3.59779	0.580558	-0.784487	0.00858316	0.0417072	down	no
NAPSA	0.325247	0.301637	0.26246	0.600674	0.630311	0.300572	0.58068	-0.784185	0.0399941	0.133766	down	no
RASAL1	0.168203	0.157911	0.261077	0.326146	0.309273	0.37449	0.58143	-0.782323	0.0417059	0.13802	down	no
ZNF688	1.0959	1.06162	1.15281	1.49893	1.54456	2.64947	0.581478	-0.782203	0.0142174	0.0618249	down	no
TMA7	16.3866	16.6715	17.6567	31.8353	30.3174	25.0115	0.58183	-0.781329	0.000506254	0.00439407	down	no
LSM3	1.86778	2.1898	1.87656	3.5407	3.61621	3.04054	0.581924	-0.781096	0.00181318	0.0124103	down	no
POLR2I	15.5659	19.056	20.7732	31.5679	29.0682	34.5452	0.581995	-0.780922	0.00102369	0.00781457	down	no
NELFCD	4.78378	3.24324	5.16788	7.68467	7.60951	7.36709	0.582266	-0.780249	0.00106458	0.0080744	down	no
SLC19A1	1.56298	1.34555	1.66836	2.69697	2.95555	2.20472	0.582506	-0.779654	0.000848257	0.00666516	down	no
GAPDH	1292.65	1422.99	1545.68	2299.37	2455.45	2558.18	0.582706	-0.77916	0.000683887	0.00556626	down	no
KRT19	25.1117	22.395	25.1053	42.0307	42.9015	39.6709	0.582746	-0.779061	0.000338544	0.00315189	down	no
TSPAN13	5.64773	6.13185	5.48811	11.6291	11.4754	6.51703	0.582944	-0.778571	0.00262811	0.0165989	down	no
ALOX12B	0.29185	0.506114	0.345475	0.412196	0.736215	0.813061	0.58295	-0.778557	0.0488419	0.154366	down	no
CACTIN	1.26713	1.53023	2.19119	3.15922	2.57739	2.81877	0.58309	-0.778209	0.00429583	0.024367	down	no
RHBDD2	9.6089	11.5678	10.494	13.5866	25.4048	15.2924	0.583429	-0.777371	0.00213184	0.0140884	down	no
MYRF	3.27626	4.02064	5.15242	7.74651	6.73672	6.85398	0.583456	-0.777304	0.00119947	0.00885877	down	no
OAZ1;SPPL2B	9.50451	12.2937	10.4056	19.2443	19.2541	16.6809	0.58362	-0.776898	0.000439772	0.00390343	down	no
MAGED1	13.7147	14.3947	15.0508	25.1532	24.8273	23.9632	0.583689	-0.776729	0.000335488	0.00312741	down	no
PON3;PON1	2.25158	2.54919	2.36663	4.18758	4.02552	4.06516	0.583747	-0.776586	0.000642426	0.00531165	down	no
PSPH	8.35379	9.16345	9.86034	14.1057	15.8587	16.9112	0.584049	-0.775839	0.000591359	0.00497289	down	no
RIPK4	4.38856	4.59609	4.82123	8.24858	8.40652	6.97615	0.584221	-0.775413	0.000561526	0.00477767	down	no
SNTA1	6.8817	6.75182	8.99505	11.6954	11.8695	15.1391	0.584658	-0.774336	0.00222054	0.0145631	down	no
NRM	3.0932	2.49013	3.21254	5.18481	4.76743	5.08818	0.584815	-0.773948	0.00211385	0.0139963	down	no
ITGB2	1.33959	1.08341	1.31153	2.05284	1.96509	2.36789	0.584816	-0.773946	0.00130306	0.00949102	down	no
ILF3	10.5174	12.0504	10.6177	18.8319	20.9461	16.9604	0.584887	-0.77377	0.000391101	0.00354063	down	no
EEF1AKMT1	1.44542	1.2361	1.33524	2.40979	2.18242	2.27491	0.584926	-0.773674	0.0122349	0.0549344	down	no
GYG2	1.52956	2.55675	2.71098	4.11402	4.183	3.32276	0.584976	-0.773552	0.00499547	0.0272602	down	no
UBALD2	11.5489	13.2322	11.6828	17.1735	19.5628	25.5438	0.585482	-0.772303	0.00203882	0.0136239	down	no
HAUS2	2.39258	1.92353	0.830312	4.55029	2.03671	2.20191	0.585558	-0.772116	0.0396647	0.133019	down	no
ATF5	2.82518	1.68999	2.1499	3.00749	2.68673	5.68226	0.585864	-0.771362	0.0198918	0.0796047	down	no
ELK1	7.83823	8.42454	9.15356	10.3119	10.557	22.5116	0.585894	-0.771289	0.0102196	0.0477265	down	no
DNM1	5.06779	5.39089	6.11491	8.98181	10.4504	8.84649	0.58608	-0.770831	0.000511764	0.00443744	down	no
ALKBH4	1.49192	1.82604	1.70643	2.71793	3.08316	2.77119	0.58612	-0.770731	0.004771	0.0263427	down	no
HNRNPA2B1	9.43053	8.93048	7.61717	18.4549	16.8473	9.00235	0.586355	-0.770154	0.00238761	0.0153381	down	no
PPP2R3B	1.9294	1.87222	2.28099	3.42887	2.98124	3.9569	0.586727	-0.769238	0.00171202	0.01184	down	no
CHAF1B;MORC3	1.6553	1.94745	1.34008	3.35804	3.0358	2.03023	0.58675	-0.769181	0.0018277	0.01248	down	no
ZNF76	1.66914	1.82978	1.91936	2.61053	2.52593	4.09266	0.587084	-0.76836	0.00513509	0.0278325	down	no
HSPA12B	0.800329	0.682603	0.47661	0.835331	1.51787	0.984353	0.587119	-0.768276	0.019422	0.0782092	down	no
PIN1	2.84631	3.24635	3.51103	4.77018	5.29508	6.28448	0.587391	-0.767608	0.00210012	0.0139268	down	no
S100A13	5.44183	6.02689	5.09636	8.97407	7.34838	11.871	0.58755	-0.767215	0.00292923	0.0181421	down	no
MZT2B	8.47187	8.80262	10.8169	11.9616	12.1106	23.7299	0.58766	-0.766946	0.0113379	0.0517691	down	no
KHK	1.75828	2.03501	2.24697	3.24406	3.67656	3.35754	0.58768	-0.766898	0.00307637	0.0188571	down	no
GRK6	5.3582	5.17719	5.27558	8.57743	8.39147	9.90671	0.588302	-0.765371	0.000847586	0.00666299	down	no
DUT	3.04731	2.74699	2.17443	5.32551	3.87041	4.3474	0.588389	-0.765158	0.00274964	0.0172214	down	no
FECH	2.76919	3.19927	2.61891	5.50443	4.99632	4.08551	0.58873	-0.764323	0.000558409	0.00475826	down	no
LIN9	0.906594	0.688771	0.645286	1.59315	1.45123	0.760718	0.588855	-0.764015	0.016869	0.0702909	down	no
ANAPC11;NPB	2.96651	4.42154	4.10648	6.76105	6.14282	6.61611	0.588859	-0.764005	0.00136457	0.00986414	down	no
MPHOSPH9	1.11964	1.06946	0.799823	2.28583	2.04861	0.73801	0.589247	-0.763057	0.0227101	0.0879799	down	no
PPP2R5D	5.89956	6.01305	5.43483	9.54118	10.5911	9.30042	0.589394	-0.762696	0.000536967	0.00460506	down	no
CENPP	0.950462	1.39613	1.02147	2.01207	2.04309	1.65886	0.589439	-0.762585	0.00238192	0.0153187	down	no
NRF1	2.90935	3.21305	3.48885	6.17694	5.72272	4.40224	0.589578	-0.762246	0.00148277	0.0105116	down	no
MLXIPL	0.210674	0.338569	0.40308	0.542188	0.519331	0.553295	0.589741	-0.761846	0.0298707	0.107681	down	no
KREMEN1	1.95347	1.6897	1.88701	3.17677	3.10672	3.0913	0.589899	-0.761459	0.00107917	0.00814217	down	no
SNRNP70	4.81927	4.39493	4.19138	7.95069	8.9217	5.84256	0.590166	-0.760808	0.000551921	0.00471923	down	no
TMEM106C	17.1153	19.9005	20.2064	26.6768	38.2566	32.0255	0.590169	-0.760799	0.00108198	0.0081562	down	no
SFRP5	1.0998	0.875694	1.28457	1.76793	1.96245	1.7924	0.590294	-0.760495	0.0153649	0.0654461	down	no
TUBD1	1.63091	1.79326	1.79498	3.62545	3.47169	1.74292	0.590397	-0.760242	0.00917045	0.0438137	down	no
MRPL41	44.1208	56.6084	61.7806	78.058	86.3765	110.8	0.59044	-0.760137	0.00210145	0.0139303	down	no
AHCYL2	3.37948	4.32643	3.66049	7.80563	8.08297	3.36026	0.590497	-0.759999	0.00664155	0.0342279	down	no
CREB3L4	2.03739	2.1836	2.1739	3.62711	3.2855	3.91708	0.590497	-0.759998	0.00228264	0.014863	down	no
G0S2	3.16333	3.76839	3.18757	3.38036	4.61999	9.1365	0.590499	-0.759993	0.0365718	0.125325	down	no
NDUFS5	7.49139	9.40871	8.06267	14.1139	12.7547	15.3985	0.590595	-0.75976	0.00373734	0.0219197	down	no
DDX11	2.10919	2.38918	2.62519	4.48869	3.7081	3.84577	0.591532	-0.757473	0.000771375	0.00617637	down	no
GAS2L1	2.4331	2.67064	2.89353	4.40812	4.69946	4.40967	0.591634	-0.757222	0.00157571	0.0110569	down	no
C11orf86	2.47366	2.79902	3.62471	4.62747	6.85979	3.55139	0.591635	-0.757221	0.0159597	0.0673332	down	no
ZSWIM9	0.698775	0.772761	0.935721	1.06974	2.0337	0.962892	0.591996	-0.75634	0.0218968	0.0856148	down	no
LDHA	87.2816	83.4128	86.0619	154.524	158.847	120.256	0.592114	-0.756054	0.000593934	0.00498702	down	no
GFER	5.58263	5.9151	7.33622	9.10736	10.7154	11.9574	0.592633	-0.754789	0.00236809	0.015242	down	no
HMGB2	4.47141	3.59846	3.28636	6.88618	6.91226	5.35712	0.592843	-0.754278	0.00256749	0.0162756	down	no
MEIS2	0.669494	0.683211	0.56793	1.2459	1.29073	0.701867	0.593064	-0.753739	0.00663759	0.0342192	down	no
ZNF503	2.68879	2.59856	3.04864	4.7299	4.98978	4.33391	0.593158	-0.753512	0.00179064	0.0122804	down	no
EIF5AL1	2.63825	2.71662	2.96775	4.58461	4.20131	5.24422	0.593195	-0.753421	0.00241241	0.0154457	down	no
AKR7A2	12.2782	14.4254	18.9752	26.0248	24.5308	26.4468	0.593213	-0.753379	0.00162422	0.0113367	down	no
AJM1;MAMDC4;PHPT1	4.72306	4.60144	5.50551	7.20818	7.49082	10.2979	0.593275	-0.753228	0.00220889	0.0145032	down	no
FCGBP	7.53313	6.45115	7.14075	12.9258	11.4355	11.2369	0.59343	-0.75285	0.000564788	0.00479347	down	no
HDHD5	4.3212	4.45504	5.19707	6.86077	6.1658	10.5191	0.593456	-0.752788	0.00465451	0.025816	down	no
NDUFA1	47.4974	53.0667	54.7296	86.6276	87.804	87.2406	0.593466	-0.752762	0.00079819	0.00635275	down	no
GRAMD1A;SCN1B	15.7871	17.2234	18.212	24.6395	27.029	34.5981	0.593771	-0.752022	0.00195207	0.0131986	down	no
GTF3C6	6.26857	6.42113	7.34852	10.7617	11.1299	11.8488	0.593893	-0.751725	0.00254031	0.0161447	down	no
EEPD1	1.02286	0.884306	1.2777	1.94812	1.99444	1.42008	0.593901	-0.751707	0.0060484	0.0317662	down	no
CAMK2N2	0.511689	0.617541	0.522923	0.963647	0.870529	0.946393	0.594178	-0.751033	0.0481403	0.152695	down	no
ZNF792	1.65071	1.81781	1.7113	3.83054	2.99246	1.88942	0.594533	-0.750171	0.00625846	0.0326746	down	no
ETFB;CLDND2	4.98329	4.84173	5.11719	7.17321	7.40716	10.522	0.595252	-0.748428	0.00206064	0.0137199	down	no
POLD2	12.6898	15.5427	13.9479	20.8438	24.5429	25.4693	0.595298	-0.748316	0.00107427	0.00811442	down	no
GPAA1	20.4377	22.3608	26.1387	37.1432	39.1524	39.4946	0.595363	-0.748159	0.000940602	0.00726178	down	no
ATP1B3	31.2508	32.5001	17.721	49.395	50.8154	36.5281	0.595823	-0.747045	0.00320482	0.0194168	down	no
RASSF5	0.19538	0.38425	0.43589	0.732487	0.458302	0.513278	0.595939	-0.746764	0.0341345	0.118748	down	no
CORO1C	7.74073	8.45501	7.96529	18.2555	17.135	5.15225	0.59594	-0.746761	0.0265865	0.0988899	down	no
CENPH	2.3921	1.99067	2.44928	4.014	3.57246	3.87041	0.596328	-0.745821	0.00412627	0.0236639	down	no
MPDU1	9.1513	11.1128	7.71735	16.452	11.935	18.5307	0.596393	-0.745664	0.00269899	0.0169596	down	no
SEPTIN9	8.36758	8.74516	7.73219	22.1432	9.67214	9.83469	0.596516	-0.745367	0.00930042	0.0443067	down	no
POLA1	1.87873	2.19655	1.8846	4.1468	3.74533	2.09304	0.596873	-0.744504	0.00482763	0.0265543	down	no
FOXA3	0.682196	0.44993	0.800681	1.36011	0.905651	0.971995	0.596959	-0.744295	0.0401764	0.134168	down	no
NSDHL	7.63033	9.33441	9.01014	14.6827	15.3957	13.413	0.597242	-0.743612	0.00106343	0.00806924	down	no
TXNRD2	1.90229	1.85005	2.50705	2.99774	3.95977	3.52278	0.597254	-0.743584	0.00267076	0.0168203	down	no
PTGFRN	6.83233	7.21117	7.65249	12.8379	13.9657	9.5116	0.597436	-0.743144	0.000919349	0.0071232	down	no
PKNOX1	0.445291	0.439994	0.479767	0.425759	1.13877	0.720002	0.59752	-0.742942	0.0314902	0.112196	down	no
SLC7A6	2.97372	3.22739	2.67947	8.41236	3.78795	2.65823	0.597675	-0.742567	0.0218664	0.0855373	down	no
NFATC2	0.413661	0.331998	0.332442	0.759041	0.610147	0.433483	0.598057	-0.741645	0.0138637	0.0606535	down	no
ZNF552	1.46608	2.09708	1.90891	3.2903	3.28449	2.57437	0.598094	-0.741555	0.00513751	0.0278325	down	no
KLHDC3	17.4408	17.5939	20.6306	29.7084	30.4387	32.9168	0.598141	-0.741443	0.000882914	0.00689352	down	no
SEC14L4	1.38521	1.26843	1.65424	2.37681	2.10463	2.71707	0.59844	-0.740722	0.0074448	0.037343	down	no
FRAT1	1.61302	1.28542	1.28697	2.18685	2.26333	2.54323	0.598478	-0.740629	0.0079032	0.0390297	down	no
TNKS1BP1	10.4494	9.81667	10.7346	15.668	15.2632	20.847	0.59872	-0.740045	0.00197725	0.0133271	down	no
MTHFD1	8.00243	8.32206	8.47937	15.1877	14.605	11.6007	0.599221	-0.738839	0.000615561	0.00513364	down	no
ID2	7.95178	9.74722	8.69047	14.3408	19.9306	9.7656	0.599257	-0.738753	0.00440026	0.0247855	down	no
GABPB2	0.505774	0.625667	0.679906	0.933646	1.09712	0.991504	0.599333	-0.73857	0.0050478	0.0275073	down	no
CCDC69	1.40287	1.64983	1.7578	2.93767	2.9155	2.17268	0.599376	-0.738467	0.00343584	0.0205567	down	no
FAM72D	1.13892	1.73074	1.40323	2.71222	2.65067	1.76522	0.599442	-0.738308	0.0125738	0.0561636	down	no
GPR37L1	0.274934	0.268452	0.304719	0.374969	0.489643	0.549939	0.599558	-0.738029	0.0220944	0.0862337	down	no
NRL	0.485719	0.289595	0.407846	0.475863	0.577815	0.919279	0.599688	-0.737715	0.0388441	0.131088	down	no
CDK2	3.97825	3.45715	3.20773	5.88503	6.45667	5.39305	0.600129	-0.736655	0.00179306	0.0122921	down	no
GDF11	0.93494	0.923805	0.838465	1.68654	1.66851	1.13933	0.600129	-0.736655	0.00342087	0.0204955	down	no
RAB34	17.5474	19.4085	21.0394	27.5432	28.8989	40.1923	0.600151	-0.736602	0.00277625	0.0173467	down	no
DZIP1L	0.500231	0.457647	0.435701	0.788813	0.818159	0.71478	0.600227	-0.73642	0.0111398	0.0509994	down	no
MAST4	2.08845	2.0313	1.80779	4.10397	3.90919	1.85945	0.600402	-0.735998	0.00462196	0.0256685	down	no
C15orf62	0.374622	0.656488	0.799281	0.791388	1.21852	1.03802	0.600537	-0.735676	0.0456451	0.146839	down	no
HDAC4	1.33503	1.67587	1.43066	2.77448	2.58799	2.03115	0.600728	-0.735215	0.00137424	0.0099174	down	no
CNPY4	2.40222	1.76035	2.44821	4.14717	3.59674	3.25657	0.600954	-0.734674	0.00561789	0.0299465	down	no
ELP6	2.83713	2.59465	3.20508	4.09617	4.87747	5.39386	0.601138	-0.734231	0.00449442	0.0250975	down	no
FAM174C	5.22167	4.92759	6.61197	8.674	8.66305	10.5399	0.601258	-0.733944	0.00412661	0.0236639	down	no
GCDH	1.20281	1.12388	1.09988	1.56938	2.07341	2.0541	0.601481	-0.733408	0.00713875	0.0361857	down	no
SLC25A1	13.1782	29.1875	33.3002	40.5603	39.8804	45.3021	0.601751	-0.732761	0.0131889	0.0582629	down	no
FOXRED2	11.0215	8.60124	12.2399	17.3725	19.5179	16.0505	0.601853	-0.732516	0.00141851	0.0101226	down	no
TMEM86A	0.407828	0.473598	0.561173	0.815603	0.721451	0.858661	0.602158	-0.731785	0.0193595	0.077977	down	no
SPR	19.6333	23.7512	24.5802	41.0434	35.2269	36.5869	0.602219	-0.731641	0.00114596	0.00852996	down	no
SEC14L2;MTFP1;AC004832	2.5347	2.78605	2.4682	4.52221	3.86113	4.52974	0.603183	-0.729332	0.00153309	0.0107885	down	no
ACTRT3	0.725974	0.868831	0.706025	1.35197	1.52456	0.937031	0.603328	-0.728984	0.033738	0.117756	down	no
ALDH9A1	15.9341	16.2323	18.3326	30.7369	29.1599	23.7785	0.603511	-0.728548	0.000810576	0.00643649	down	no
DDB1	17.3335	18.2702	19.6422	30.6526	29.2008	31.6746	0.603596	-0.728344	0.00109472	0.00823256	down	no
CPNE4	0.604688	0.598955	0.621508	0.994633	1.05035	0.978293	0.6037	-0.728096	0.0066475	0.0342353	down	no
NUBP2	2.44534	2.64611	3.11234	4.61582	4.7186	4.25436	0.603718	-0.728054	0.00232366	0.0150676	down	no
MIS18A;URB1	4.28357	4.1605	4.27885	7.62898	6.97187	6.47314	0.603726	-0.728033	0.000642446	0.00531165	down	no
CP	3.66423	2.66733	2.73518	5.10248	5.89587	3.99618	0.604669	-0.725782	0.00240018	0.0153845	down	no
FH	17.3143	14.5691	15.9319	27.5593	28.5568	22.9427	0.604805	-0.725458	0.000670173	0.00547798	down	no
UQCRQ;LEAP2	7.77517	6.1329	7.71329	9.73954	10.9114	15.093	0.604896	-0.725242	0.00439256	0.0247692	down	no
POLR2E	7.45153	8.70225	8.59797	14.5839	12.8347	13.4562	0.605551	-0.72368	0.000790497	0.00630255	down	no
ACOT1;RIOX1	4.21023	5.15329	4.47353	6.62127	10.1237	6.10443	0.605576	-0.72362	0.00341112	0.0204513	down	no
RBM10	14.6696	14.6529	16.1818	21.5959	23.5259	30.0183	0.605592	-0.723582	0.00241883	0.0154769	down	no
TPGS1	1.05882	0.791999	1.08583	1.60407	1.54411	1.70078	0.605622	-0.72351	0.0114003	0.0520014	down	no
NUMBL;COQ8B	4.81576	4.62256	5.13956	7.76937	8.08219	8.21401	0.605757	-0.723189	0.000994761	0.0076355	down	no
POP1	0.74898	0.728898	0.933983	1.80285	1.19341	0.984193	0.605926	-0.722786	0.0149266	0.0640375	down	no
NUP107	2.56559	2.75282	2.10721	5.34472	4.80121	2.1075	0.606004	-0.722601	0.0123461	0.0553728	down	no
FDX2;RAVER1;ICAM3;ZGLP1	3.27157	3.11319	3.33595	5.14266	5.04352	5.84381	0.606407	-0.721641	0.00110758	0.00830202	down	no
GLP2R	7.32811	6.81139	7.10252	11.0857	11.8886	12.0476	0.606534	-0.72134	0.00111475	0.00834492	down	no
HYKK	0.818399	0.794273	0.727347	1.4744	1.44778	0.9344	0.606761	-0.720799	0.0076006	0.0378932	down	no
CLTB	10.0204	10.3266	11.5697	17.0952	15.439	20.0492	0.60697	-0.720302	0.00241908	0.0154769	down	no
PNKD	6.77888	8.20726	8.51384	11.4298	12.5209	14.7636	0.607009	-0.72021	0.00240766	0.015421	down	no
BCAM	4.93542	4.92427	5.26995	7.81886	7.53634	9.56384	0.607152	-0.719871	0.0019535	0.0132031	down	no
ATP5MF;PTCD1;ATP5MF-PTCD1	8.95774	9.52908	11.0388	15.8474	15.583	17.1759	0.607444	-0.719176	0.00146772	0.0104177	down	no
NPHP4	0.77644	0.897312	1.00264	1.42857	1.55875	1.41685	0.607693	-0.718585	0.00312875	0.0190968	down	no
PLA2G4A	7.40574	7.71193	6.02338	14.034	14.4116	6.32429	0.608026	-0.717795	0.00731075	0.0368205	down	no
ARL4C	26.3881	21.7103	24.112	47.7813	46.6549	24.3172	0.60807	-0.71769	0.00436642	0.0246863	down	no
B3GALT4	0.526916	0.734792	0.752997	0.891428	1.05732	1.36354	0.60825	-0.717263	0.0348514	0.120672	down	no
NDUFB11	56.6988	67.5714	72.921	92.2505	93.8027	137.911	0.608682	-0.71624	0.00459036	0.0255423	down	no
MBOAT7	18.3016	19.0847	21.5171	31.8685	32.1318	32.7717	0.608683	-0.716236	0.00117613	0.00870991	down	no
ICOSLG	0.432756	0.690034	0.667253	0.895869	0.887488	1.15574	0.609044	-0.715381	0.0124715	0.0558082	down	no
BICRA	1.48039	1.17321	1.58435	2.35271	2.41878	2.18593	0.609125	-0.71519	0.00363571	0.0214328	down	no
SUCLG1	8.29987	12.7501	10.0939	17.14	17.3263	16.6442	0.609345	-0.714668	0.00165929	0.0115541	down	no
ZMPSTE24	7.48339	7.77902	6.40689	15.5235	13.5607	6.44484	0.609904	-0.713347	0.00817545	0.040133	down	no
PARP16	3.56446	3.55829	1.89633	5.34744	5.45332	3.98226	0.610098	-0.712887	0.00914354	0.043731	down	no
GSTZ1	2.17641	2.24754	2.62992	3.56081	3.72423	4.27281	0.61031	-0.712386	0.00272413	0.017074	down	no
PYROXD2	1.86076	1.92342	1.71257	2.94381	2.94438	3.11533	0.610512	-0.71191	0.00361728	0.0213754	down	no
SMPD4	5.76142	5.16257	5.18467	9.50791	9.17114	7.68321	0.61105	-0.710637	0.000693606	0.00563208	down	no
ATP6V1E2	0.946701	0.934095	1.28	1.69321	1.71144	1.76741	0.611128	-0.710453	0.00781774	0.0386962	down	no
KAZALD1	1.92297	2.02328	1.94869	3.43392	3.10553	3.10342	0.611326	-0.709986	0.0023139	0.0150269	down	no
NARF	1.66993	2.41809	2.16788	3.70244	3.60558	2.92516	0.611335	-0.709966	0.00286052	0.0177996	down	no
CASP9	2.01576	2.49215	1.80171	3.42664	2.81767	4.07045	0.611707	-0.709087	0.006414	0.0332353	down	no
CES1	2.02567	2.54856	1.95309	3.06983	3.38079	4.21943	0.611742	-0.709006	0.00869538	0.042122	down	no
DGCR6;AC007326	1.09847	1.24089	1.48778	1.87719	1.93341	2.44464	0.611829	-0.7088	0.00746966	0.0374177	down	no
UQCR10	27.1375	24.6721	25.8843	43.39	40.0832	43.4975	0.611904	-0.708622	0.00129393	0.00944046	down	no
DECR2;NME4	6.25019	6.50455	8.42438	10.9432	11.7241	11.9395	0.611993	-0.708412	0.002094	0.0139023	down	no
PROCA1	0.510783	0.266776	0.335534	0.685711	0.711006	0.420476	0.612534	-0.707138	0.046905	0.14953	down	no
SYNM	4.88309	4.39719	4.40722	10.1224	8.63571	3.57059	0.613	-0.706041	0.0146799	0.0631673	down	no
ACY1;ABHD14A;ABHD14A-ACY1	2.3288	2.62995	2.79053	3.85856	3.79577	4.98685	0.613019	-0.705997	0.00412659	0.0236639	down	no
FUZ	1.73141	2.03039	1.89937	2.72046	2.79137	3.72054	0.613188	-0.705599	0.00969492	0.0458443	down	no
BRCA2	0.122669	0.210859	0.175375	0.345539	0.29921	0.18517	0.613195	-0.705582	0.0370162	0.126478	down	no
ENO3	2.58201	2.39886	2.72227	3.68746	4.09631	4.77715	0.613263	-0.705423	0.00485636	0.0266484	down	no
TMEM121	1.35195	1.26831	1.78559	2.13303	2.57279	2.47566	0.613504	-0.704856	0.0185613	0.0754528	down	no
RTTN	1.21151	1.16274	1.14349	2.32452	2.20172	1.20653	0.613622	-0.704579	0.00467797	0.0259211	down	no
CERK	2.87615	2.95212	3.26441	5.55733	4.86699	4.389	0.613818	-0.704117	0.00236093	0.0152177	down	no
COQ2	1.6277	1.77655	1.64457	3.13566	2.86041	2.22825	0.613889	-0.703949	0.00448341	0.0250778	down	no
CCDC22	4.71218	5.01389	5.74641	7.65864	8.11828	9.42643	0.613906	-0.703911	0.00440012	0.0247855	down	no
PI4KA	4.45903	4.62419	5.09245	8.30343	7.52242	7.26408	0.613933	-0.703847	0.00118724	0.00877716	down	no
CHEK1	1.95573	1.43098	1.35178	3.35895	3.09567	1.26279	0.614	-0.703691	0.0300131	0.108116	down	no
CRTC1	0.717869	1.06634	0.433108	1.28801	1.15516	1.1672	0.614155	-0.703326	0.0168947	0.0703639	down	no
PRRT3	1.26721	1.24957	0.985554	2.00761	1.60561	2.0869	0.614431	-0.702678	0.0095198	0.0451523	down	no
ADRA1D	3.35945	3.16432	3.37864	5.05482	5.4467	5.6053	0.614797	-0.701818	0.00332838	0.0200179	down	no
SLC25A5	231.638	235.015	265.398	402.577	401.891	385.446	0.615213	-0.700843	0.00145352	0.010334	down	no
CHST12	0.950983	1.00047	1.05034	1.66671	1.57021	1.64129	0.615348	-0.700524	0.00207574	0.0138023	down	no
SRSF3	4.55711	5.01825	4.117	9.22212	8.5087	4.51766	0.615429	-0.700337	0.00489946	0.0268211	down	no
SF3B3	22.3258	21.5286	24.2489	39.9727	37.9448	32.7383	0.615452	-0.700282	0.0013025	0.00949102	down	no
DHRS4;DHRS4L2	2.84082	4.68363	4.85968	7.06437	6.66728	6.38987	0.615467	-0.700247	0.00458445	0.0255177	down	no
LAS1L	6.62067	6.83747	7.14449	11.3165	11.4904	10.6678	0.615468	-0.700244	0.000873316	0.00684024	down	no
ACD	3.38591	3.83778	4.70397	7.32897	5.3663	6.68311	0.615514	-0.700137	0.00592791	0.0312706	down	no
ZGRF1	0.243338	0.211709	0.148022	0.385892	0.376919	0.216097	0.616063	-0.69885	0.0436933	0.142546	down	no
BANF1	37.5958	40.4847	57.2161	62.4229	73.1063	84.0328	0.616211	-0.698503	0.0052514	0.0283488	down	no
POLR1E	3.59216	3.25014	3.76264	6.29068	6.45353	4.46391	0.616275	-0.698353	0.00140436	0.0100632	down	no
ERG28	11.2226	13.1667	13.1067	22.0243	21.96	16.8529	0.616334	-0.698217	0.001244	0.00915362	down	no
BICDL1	1.89172	3.85565	2.19164	2.92583	5.43077	4.52391	0.616357	-0.698161	0.0217973	0.0853251	down	no
CALR	116.09	139.863	153.746	216.211	218.738	229.668	0.616445	-0.697957	0.00233574	0.0151288	down	no
RIMS4	0.288885	0.323952	0.299268	0.499159	0.513143	0.466658	0.61672	-0.697312	0.0256027	0.0961214	down	no
SMO	7.59659	7.13462	8.67932	12.8519	12.2101	12.8943	0.616776	-0.69718	0.00139852	0.010038	down	no
OLFML2A	3.61895	4.18192	4.66819	7.09569	7.25901	5.86158	0.616783	-0.697165	0.0014931	0.0105544	down	no
KDELR1	66.0996	59.9064	76.7069	102.912	108.254	117.375	0.617008	-0.696639	0.00247611	0.0157774	down	no
XRCC6	51.7225	49.4131	53.9101	86.3184	86.8555	78.1086	0.617017	-0.696618	0.00116927	0.00867399	down	no
ECSIT	4.4993	3.74001	3.33961	4.92695	6.35177	7.48339	0.617143	-0.696322	0.00924742	0.0441029	down	no
ZNHIT2	4.54567	4.9621	5.58716	6.83352	8.74471	8.87376	0.617329	-0.695887	0.00840238	0.0410368	down	no
TDO2	0.365915	0.344273	0.440882	0.696647	0.745809	0.421786	0.617447	-0.695613	0.0337064	0.117686	down	no
COPS9	5.2314	5.22297	5.06122	7.9499	8.04549	9.13137	0.617492	-0.695506	0.00425544	0.0242335	down	no
TBC1D8	7.83751	7.35682	7.04632	12.473	12.8232	10.714	0.61762	-0.695208	0.00128638	0.00940416	down	no
WEE1	1.55886	2.57625	1.72606	3.59858	3.24553	2.64438	0.617714	-0.69499	0.00514753	0.0278522	down	no
IVD	2.46592	2.77071	1.93792	3.42443	4.13814	4.05034	0.617809	-0.694767	0.00395087	0.022915	down	no
NR2F6;USHBP1;AC010646	7.19183	6.96511	7.57544	11.7048	11.4645	12.006	0.61783	-0.694718	0.00139396	0.010022	down	no
CHST7	2.03629	2.05924	2.13232	3.99137	3.07777	3.00843	0.617991	-0.694342	0.00404768	0.0233407	down	no
TNS3	33.2876	33.3355	31.7206	54.0744	53.8514	51.1744	0.618124	-0.694032	0.0013319	0.00967662	down	no
RAD18	1.05403	0.899233	0.773517	1.9532	1.8335	0.623851	0.618242	-0.693758	0.0483765	0.153236	down	no
MRPS12	32.43	35.2061	41.2647	57.094	58.47	60.4941	0.61855	-0.693037	0.00201693	0.0135206	down	no
HDGF	68.9499	72.792	73.9615	113.979	115.562	119.12	0.618661	-0.692778	0.00159146	0.0111447	down	no
MSH5;SAPCD1	1.1692	1.2596	1.11735	1.94984	1.84774	1.93386	0.61872	-0.692642	0.00438208	0.0247343	down	no
C8orf58;PDLIM2;AC037459	0.973723	1.03981	1.02168	1.48204	1.57652	1.84513	0.618963	-0.692074	0.00341921	0.0204927	down	no
C6orf52	1.63751	1.93757	2.16021	2.46862	3.4406	3.35474	0.619096	-0.691765	0.035698	0.122776	down	no
TMCC1	2.21142	2.47137	2.35102	4.4025	4.37524	2.58199	0.619189	-0.691549	0.00414308	0.0237363	down	no
AKR1C3	228.873	228.666	252.693	387.437	391.786	367.171	0.619536	-0.690741	0.00167622	0.0116532	down	no
ATP2A2	27.0446	28.6578	26.6397	50.2196	45.3488	37.3031	0.619712	-0.69033	0.00152919	0.0107742	down	no
G6PD	228.397	260.22	293.883	378.084	391.467	493.054	0.61975	-0.690242	0.00427853	0.0243169	down	no
CEP76	0.668802	0.668823	0.817669	1.24601	1.38022	0.850589	0.619904	-0.689884	0.0130741	0.0578444	down	no
NECAB2;OSGIN1;MLYCD	1.75672	1.81212	2.00446	3.22151	2.06749	3.70102	0.619942	-0.689794	0.00651978	0.0337328	down	no
PFKL	5.94407	6.05609	6.65288	9.39625	9.5917	11.0984	0.619983	-0.689698	0.00222354	0.0145772	down	no
FZD7	8.94997	8.35157	9.45236	15.5856	16.0698	11.4963	0.619997	-0.689668	0.0013566	0.00981476	down	no
KLHDC8B	2.28581	3.00156	3.26177	3.59185	4.93563	5.26009	0.620062	-0.689517	0.0133841	0.0589141	down	no
CD37	1.26054	1.39039	1.50294	2.35047	2.5323	1.81503	0.620184	-0.689231	0.00464329	0.0257694	down	no
CPS1	1.10121	0.865476	0.894255	1.59998	1.88448	1.12753	0.620327	-0.688898	0.0071269	0.0361594	down	no
TTC30B	1.50818	1.2425	1.55765	2.64814	3.21476	1.08199	0.620359	-0.688824	0.0410384	0.136308	down	no
SMARCC1	5.515	8.43779	5.05891	11.5488	11.4259	7.65673	0.62066	-0.688125	0.00600351	0.0316018	down	no
GRAMD4	3.08376	3.50189	3.57686	5.59414	5.5376	5.23702	0.620848	-0.687688	0.00234211	0.0151587	down	no
TRAPPC1;KCNAB3	7.93388	7.63188	9.88219	11.4277	11.4187	18.1086	0.621364	-0.686491	0.00861517	0.0418302	down	no
VKORC1;PRSS53;AC135050	2.30514	3.0005	2.98463	4.48852	4.28369	4.56741	0.621477	-0.686227	0.00314112	0.0191519	down	no
SGSM1	0.419185	0.36195	0.498132	0.603676	0.697829	0.756802	0.621514	-0.686141	0.0179358	0.0735638	down	no
CRELD2	1.38065	1.35801	1.82676	2.25844	2.50852	2.57828	0.621547	-0.686064	0.00829044	0.0406166	down	no
MZT2A	1.6654	1.74936	1.71062	2.58931	2.2791	3.37497	0.621757	-0.685577	0.00889038	0.0427904	down	no
ISYNA1	2.98073	3.24273	3.33492	5.74375	4.60784	5.0215	0.62176	-0.685569	0.00482348	0.0265399	down	no
NUP93	3.67815	4.13201	4.49933	7.08401	6.24921	6.46296	0.621812	-0.68545	0.00203944	0.0136239	down	no
SF1	10.8741	10.1342	9.85795	17.2301	16.6699	15.7068	0.622219	-0.684505	0.00131317	0.00954858	down	no
CELSR2	5.16663	5.05161	5.09485	9.34772	8.22553	7.03315	0.622321	-0.684269	0.00138094	0.00995716	down	no
DNAJB5	0.423559	0.430766	0.450567	0.71758	0.812436	0.566795	0.622322	-0.684268	0.0180995	0.0739886	down	no
RGS12	0.589341	0.779908	0.660758	1.23702	1.24316	0.78118	0.622442	-0.683988	0.00836202	0.0409208	down	no
MARCHF2	7.31415	7.03344	8.47688	10.6877	11.702	14.2413	0.623091	-0.682486	0.00506677	0.0275448	down	no
GAS2L3	0.599818	0.678989	0.591661	1.26758	1.10881	0.625014	0.623199	-0.682236	0.0162161	0.0681621	down	no
AP1M1	2.1205	1.59292	1.79449	2.25521	3.15467	3.42765	0.623241	-0.682138	0.00596975	0.0314721	down	no
ASIC1	1.1264	1.12651	1.11845	1.83586	1.93828	1.6343	0.623351	-0.681884	0.00586416	0.031019	down	no
SZRD1	11.0006	8.96583	10.6219	14.1519	22.053	12.8606	0.623417	-0.68173	0.00515002	0.0278569	down	no
DENND2D	0.188585	0.199361	0.147507	0.339282	0.210643	0.308712	0.623609	-0.681287	0.0490644	0.154773	down	no
PIR	4.9943	4.0087	4.77787	7.33402	7.78355	6.96896	0.623949	-0.6805	0.0044929	0.0250975	down	no
HNF1A	0.372684	0.236921	0.375799	0.519259	0.476356	0.583534	0.624009	-0.680361	0.0432749	0.141529	down	no
EML3	3.26252	3.35879	3.21885	4.93226	5.05945	5.7749	0.624114	-0.680119	0.00331571	0.0199556	down	no
PCSK6	0.95792	1.22445	0.927951	1.65867	1.61148	1.71171	0.624328	-0.679624	0.00440741	0.0248042	down	no
NCDN	4.3142	4.09221	4.51471	7.2789	6.56299	6.8479	0.624517	-0.679188	0.00236648	0.015242	down	no
KMT5A	3.3755	4.20744	4.62327	6.43381	6.67281	6.43302	0.62469	-0.678789	0.00367846	0.0216037	down	no
ARHGAP1	12.8177	13.3082	13.0437	20.7332	20.285	21.6791	0.624743	-0.678665	0.00175382	0.012071	down	no
FAM156A	1.01921	0.769811	1.21583	1.92558	1.40567	1.47764	0.624852	-0.678413	0.0138005	0.0604077	down	no
CASTOR1;TBC1D10A;AC004997	1.55736	1.74237	1.92771	2.45385	1.7658	4.14553	0.624905	-0.678292	0.0233483	0.0897539	down	no
MAZ;PAGR1;MVP;PRRT2	17.8908	16.6861	19.0848	26.2279	27.4789	32.1251	0.625197	-0.677618	0.00324869	0.0196275	down	no
IDH3G	6.79182	7.35715	8.00986	10.3491	11.0302	14.0553	0.625345	-0.677277	0.00513905	0.0278325	down	no
MSX2	6.97562	7.61668	7.13372	10.5803	12.1308	12.013	0.625675	-0.676515	0.00329811	0.0198773	down	no
UCN2;PFKFB4	1.41959	1.80596	1.80521	2.8524	2.79136	2.39636	0.625705	-0.676444	0.00485226	0.0266484	down	no
ABCB8;ASIC3	3.75951	3.95609	4.54136	6.47375	5.65647	7.43982	0.626313	-0.675045	0.00382801	0.0223603	down	no
MFSD5	10.3227	11.4572	18.771	22.2772	23.1086	19.342	0.626483	-0.674653	0.00758274	0.037826	down	no
PEX6	5.2725	5.41905	6.06076	8.67288	8.89321	9.16148	0.62678	-0.673969	0.00303644	0.018672	down	no
MOB4;HSPE1;HSPE1-MOB4	5.47353	4.2537	4.13914	8.34813	8.23467	5.53697	0.626877	-0.673746	0.00357926	0.0211725	down	no
WDR54	6.46124	8.3504	7.01777	10.0558	12.2418	12.5206	0.626954	-0.673569	0.00437885	0.0247343	down	no
HNRNPAB	29.4194	28.3714	28.0832	51.0601	46.5571	39.3316	0.627053	-0.673341	0.00159391	0.0111574	down	no
PCSK1N	4.03559	3.65273	5.0439	5.22337	5.43909	9.63933	0.627148	-0.673123	0.0286195	0.104558	down	no
INAVA	5.55648	6.07203	6.2584	9.06346	9.2481	10.2093	0.627152	-0.673112	0.00198852	0.0133822	down	no
FMNL3	0.574106	0.570767	0.707684	1.07775	1.13737	0.737877	0.627348	-0.672663	0.0091441	0.043731	down	no
PPP2R1A	29.61	31.7544	34.4195	48.4223	52.1136	52.1276	0.627419	-0.6725	0.00240747	0.015421	down	no
TOE1	2.91205	3.53951	3.0383	5.75036	5.16842	4.20536	0.627465	-0.672394	0.0071147	0.0361576	down	no
VAMP8	2.21107	2.49194	3.94705	4.21954	4.57497	4.96609	0.628612	-0.669759	0.0377228	0.128156	down	no
MRPL51	6.96612	7.49441	7.85999	13.5205	12.0469	9.94004	0.628615	-0.669752	0.00545317	0.0291766	down	no
TRIR	19.8348	12.1274	12.6929	15.4147	26.0969	29.521	0.628656	-0.669657	0.0201873	0.0805579	down	no
PFN2;ANKUB1	12.7894	13.4308	13.5983	23.9614	24.395	14.9663	0.628819	-0.669282	0.00349353	0.020808	down	no
ISOC2	10.0942	10.815	12.8791	15.448	19.0677	19.213	0.628868	-0.669171	0.0039829	0.0230585	down	no
PLAAT4	5.14311	4.94084	5.2314	7.30374	8.37197	8.66732	0.629147	-0.668531	0.00848549	0.0413141	down	no
RCC1L	5.90724	7.61373	7.74804	10.8874	12.2828	10.6309	0.629241	-0.668316	0.00230138	0.0149568	down	no
MRM1	4.89831	6.04434	6.6321	9.68391	8.55793	9.68107	0.629403	-0.667945	0.00672807	0.0345154	down	no
ZNF446;ZNF324	4.49599	4.16823	4.02278	6.29296	6.80518	7.05368	0.629571	-0.667559	0.00203047	0.0135798	down	no
EID3	2.57612	2.14431	2.02085	4.66861	3.73816	2.29785	0.629754	-0.667139	0.031833	0.11316	down	no
JUND	31.542	29.9002	10.1585	32.6927	30.1848	50.8128	0.629788	-0.667062	0.046661	0.149044	down	no
PSMD2	37.3466	32.257	35.5977	51.5706	49.789	65.63	0.629987	-0.666606	0.00439984	0.0247855	down	no
AP2A1	15.7713	16.8809	17.6596	24.9637	25.7114	29.1321	0.630416	-0.665625	0.00293296	0.0181587	down	no
ANKRD37	1.28232	0.950159	0.933875	1.56199	2.05271	1.40477	0.630814	-0.664714	0.0308595	0.110519	down	no
PAXX	4.69167	4.73328	4.68267	6.67078	6.83242	8.85736	0.630915	-0.664483	0.0117148	0.0530637	down	no
GLS	3.65855	3.38293	2.72545	7.16382	5.88219	2.43208	0.631017	-0.664249	0.0260009	0.0971934	down	no
SLC39A8	9.33031	9.1684	7.46556	14.113	14.3335	12.689	0.631189	-0.663855	0.00211353	0.0139963	down	no
PCSK7	0.715285	0.67353	0.847876	1.32979	0.915833	1.29673	0.631414	-0.663343	0.00770474	0.0382467	down	no
EBP;AF196969;TBC1D25	7.11409	6.88968	9.44313	12.5182	12.8114	11.8018	0.631458	-0.663241	0.0035716	0.0211562	down	no
RSRC2	1.02839	0.821214	0.744658	1.79744	1.41003	0.900069	0.631583	-0.662955	0.0181289	0.0740738	down	no
CYP4F12	1.30556	1.18176	1.08747	1.81619	1.83144	2.01191	0.631639	-0.662827	0.0103279	0.0480603	down	no
SP2	3.25397	3.00866	2.73312	4.39205	4.59145	5.25261	0.631897	-0.662239	0.00668909	0.0344025	down	no
TUBGCP2	6.24585	7.14618	7.00828	10.1757	10.788	11.3187	0.631933	-0.662156	0.00260652	0.0164866	down	no
ZMYND8	2.72	2.77221	2.39959	4.17018	4.69904	3.61287	0.632249	-0.661435	0.00255936	0.0162419	down	no
MBD3;UQCR11	6.75412	7.31058	9.42108	12.9696	12.4389	11.736	0.63228	-0.661364	0.0035358	0.0210063	down	no
C6orf141	2.20616	2.60879	2.55851	4.08927	4.31059	3.25796	0.63249	-0.660885	0.00806226	0.0396789	down	no
PRR22;DUS3L;AC011499	1.55488	1.66555	1.63463	2.78004	2.14925	2.74389	0.632732	-0.660334	0.0087153	0.0421712	down	no
CCDC184	4.52339	3.84329	3.76691	5.40385	5.99673	7.76591	0.633063	-0.659579	0.0111871	0.0511891	down	no
IKBIP	2.90445	2.831	2.28137	4.89459	4.89813	2.86995	0.633107	-0.65948	0.0106352	0.0492075	down	no
COX8A;OTUB1;AP000721	27.8544	30.9224	33.1651	44.2435	41.6788	59.2804	0.633197	-0.659274	0.00620927	0.0324965	down	no
TIAM1	0.37148	0.427541	0.425683	0.793724	0.75496	0.384408	0.633547	-0.658477	0.034256	0.119027	down	no
MAPK8IP1	3.01446	3.39572	2.80822	4.53088	3.31093	6.7082	0.633566	-0.658433	0.0208301	0.0825428	down	no
SNRPD1	1.73137	1.89281	1.93706	2.9471	3.60577	2.22402	0.633623	-0.658303	0.00913845	0.0437282	down	no
PHRF1;DRD4	3.69001	3.92327	4.18397	6.7714	6.47153	5.37268	0.633729	-0.658062	0.00185899	0.0126783	down	no
CCDC159	0.64553	0.475429	0.66978	0.836594	1.03303	0.955857	0.633782	-0.657942	0.0318446	0.113178	down	no
GATD1	1.0271	1.50115	1.53868	1.99388	2.43677	1.98283	0.634121	-0.657169	0.0129239	0.0573415	down	no
LRP5	18.0716	18.4771	19.5632	29.8546	29.6791	28.8944	0.634549	-0.656196	0.00220799	0.0145028	down	no
NUP62CL	2.06441	1.78582	1.47957	3.1992	2.78306	2.41679	0.634572	-0.656145	0.0129532	0.0574423	down	no
SCARF2;KLHL22	1.5613	1.05418	1.8576	2.07467	2.75424	2.21932	0.634639	-0.655992	0.0122107	0.0548686	down	no
TMEM201	2.21968	2.14444	2.65103	4.06951	3.51267	3.46904	0.634785	-0.65566	0.00457692	0.0254922	down	no
TPM2	4.34047	4.28349	4.14634	6.83015	5.44614	7.84006	0.634822	-0.655576	0.00825959	0.0404884	down	no
PAQR7	0.792936	0.969484	1.01816	1.36714	1.4694	1.54202	0.635045	-0.655069	0.0232213	0.0894584	down	no
DDR1	7.25022	6.48235	6.1249	8.76088	11.0962	11.4077	0.635138	-0.654858	0.00418682	0.0239248	down	no
MARCHF3	0.265827	0.313018	0.268908	0.420725	0.48342	0.430501	0.635189	-0.654742	0.0468298	0.149389	down	no
HNRNPM	4.09245	3.66223	4.40432	6.97709	6.42539	5.73834	0.635239	-0.654628	0.00245053	0.0156491	down	no
CNOT3	3.55715	3.80259	3.89529	5.7849	5.99892	5.93375	0.635247	-0.654611	0.00282779	0.0176405	down	no
YJU2	3.54929	5.56362	4.25554	7.24654	7.0539	6.72849	0.635718	-0.653542	0.0116074	0.0527207	down	no
KLHDC4	1.691	1.5116	1.47558	2.3346	2.43764	2.58592	0.635781	-0.653398	0.0040426	0.0233294	down	no
SLC22A17	1.01079	0.877218	1.21297	1.22151	1.90738	1.74418	0.636351	-0.652106	0.0233553	0.0897539	down	no
MCAT	3.73462	4.3532	4.90018	6.62178	7.08386	6.70217	0.636423	-0.651942	0.00761753	0.0379666	down	no
TP53INP2	4.04582	3.67149	4.13785	5.82597	6.47508	6.31467	0.636836	-0.651006	0.0043154	0.0244379	down	no
FAM117A	0.484146	0.594994	0.445427	0.697398	0.96768	0.728477	0.636947	-0.650756	0.0389259	0.131287	down	no
TAGLN2	107.433	109.7	127.038	173.776	167.696	198.762	0.637079	-0.650456	0.00437666	0.0247343	down	no
PDHB	6.07342	6.72162	6.34926	10.4214	11.0884	8.53758	0.637138	-0.650323	0.00206999	0.0137693	down	no
SLC22A3	14.9708	14.3914	14.5444	24.8369	23.8995	20.1684	0.637206	-0.650169	0.00217687	0.0143202	down	no
CXCL2	41.0432	43.9764	43.2832	54.7803	62.7015	83.8617	0.637234	-0.650105	0.0071271	0.0361594	down	no
FAH	3.88131	4.28633	4.90236	6.1078	6.58813	7.81256	0.637296	-0.649963	0.00460359	0.0255829	down	no
NACC1	14.774	15.3187	16.748	24.8489	24.681	23.9495	0.637467	-0.649579	0.00244496	0.0156251	down	no
IFT81	0.838461	0.928327	0.555159	1.51882	1.37822	0.745184	0.637508	-0.649484	0.0314879	0.112196	down	no
PDAP1	5.31445	6.10811	8.09975	10.5343	9.69993	10.3837	0.63761	-0.649253	0.00489662	0.0268141	down	no
PPP5C	5.78134	5.37912	5.5068	7.39768	7.81633	10.925	0.637639	-0.649188	0.0064614	0.0334608	down	no
TSEN34	12.1958	12.1917	15.3302	14.8536	22.1795	25.2139	0.638067	-0.648221	0.0115398	0.0524688	down	no
VRK1	1.82021	1.94905	1.6587	3.44782	2.72062	2.33237	0.638522	-0.647192	0.00983488	0.0463917	down	no
DNAAF5	5.05433	5.7892	5.84014	9.39554	8.19133	8.5325	0.638747	-0.646684	0.0023995	0.0153845	down	no
LAMTOR4	4.22151	4.40033	4.46406	6.22025	6.66817	7.58248	0.639244	-0.645562	0.0100561	0.0471843	down	no
LPCAT3	10.6599	10.7013	10.6839	15.3785	16.4951	18.2438	0.639402	-0.645205	0.00359794	0.0212684	down	no
KRT8	141.588	134.508	144.245	227.731	248.005	181.522	0.639537	-0.6449	0.00344778	0.0205915	down	no
CENPB	42.1994	36.4654	35.0794	56.8165	57.8644	63.0352	0.640033	-0.643782	0.00365306	0.0214911	down	no
SDC3	1.63305	3.9852	4.35363	5.33199	5.31012	4.93238	0.640271	-0.643246	0.0325041	0.114789	down	no
DDX54	9.85801	10.48	10.725	15.5455	17.0632	15.8931	0.640452	-0.642837	0.00276719	0.0173115	down	no
PPP1CA	40.5087	43.7707	50.0674	69.3969	64.8279	75.4172	0.640839	-0.641967	0.00434762	0.0245881	down	no
PRR5L	0.575353	0.332282	0.38516	0.726217	0.724713	0.566404	0.640843	-0.641957	0.0376315	0.128068	down	no
PMPCA	6.08591	6.40754	5.78926	8.04176	9.95772	10.5229	0.640996	-0.641613	0.00405642	0.0233586	down	no
NUMA1	8.61262	8.75224	7.57227	12.0846	14.0915	12.7275	0.640998	-0.641609	0.00316613	0.0192446	down	no
UPF1	5.61894	6.32495	5.94567	9.1475	8.75488	10.0009	0.641128	-0.641317	0.00353656	0.0210063	down	no
PNN	0.517546	0.591349	0.36391	0.611687	0.761521	0.92398	0.641134	-0.641303	0.0411204	0.136501	down	no
RUVBL1	5.05099	4.86991	5.07651	7.91844	7.83369	7.63933	0.641149	-0.641268	0.002162	0.014255	down	no
ILVBL	4.4768	5.06148	5.84336	7.31915	7.55452	9.11598	0.641178	-0.641202	0.00572236	0.0304188	down	no
AP1B1	10.064	12.6355	12.1687	17.476	18.8856	17.9749	0.641708	-0.640012	0.00357132	0.0211562	down	no
TNFRSF1A	49.2413	41.151	51.816	71.3972	81.743	68.4606	0.641732	-0.639958	0.00384577	0.0224488	down	no
ATP5F1A	20.026	20.5334	19.8331	32.3524	35.6598	26.0726	0.641894	-0.639594	0.00305534	0.0187655	down	no
NUSAP1;AC087721	6.28521	3.59358	2.80378	9.38989	6.25999	4.10472	0.642006	-0.639341	0.0396573	0.133019	down	no
OSR2	0.53177	0.561718	0.478419	0.805914	0.762484	0.879697	0.642094	-0.639144	0.0458406	0.147171	down	no
TXN2	8.22603	9.80473	14.6079	13.9496	15.9058	20.9374	0.642585	-0.638042	0.020543	0.0816751	down	no
DPCD	3.48334	4.3034	3.75024	5.43296	6.66153	5.85786	0.642644	-0.637908	0.0120387	0.0542939	down	no
BOLA3	2.75683	2.74587	2.83771	4.90588	4.5478	3.5245	0.642649	-0.637897	0.0088466	0.0426467	down	no
COX6B1	87.4138	98.5549	107.311	142.66	147.724	165.711	0.643023	-0.637058	0.004774	0.0263433	down	no
PRPF31	20.0219	20.9115	23.2631	30.5914	32.0826	37.1413	0.643154	-0.636763	0.00478697	0.0263979	down	no
MAN1A1	2.56632	3.09582	2.14075	5.12672	4.63978	2.36337	0.643279	-0.636485	0.023075	0.0891316	down	no
CCDC87	0.71795	0.850961	0.620061	1.24879	1.37268	0.780076	0.643522	-0.63594	0.0486208	0.15388	down	no
PUF60	17.6941	21.3881	21.3519	30.3192	29.2513	34.2373	0.644232	-0.634347	0.00485336	0.0266484	down	no
RBX1	4.98344	5.63026	6.06259	9.22635	9.66019	6.9933	0.644374	-0.634031	0.00543517	0.0291074	down	no
TXNDC17	4.01058	3.46635	2.94873	4.79033	6.39991	4.98345	0.644606	-0.633511	0.00992087	0.0467239	down	no
MRPL20	3.57122	4.48312	4.6359	5.90851	6.59952	7.17454	0.644746	-0.633198	0.0107945	0.0497887	down	no
IGFBP2	4.70588	4.90865	5.36952	6.96426	7.12203	9.15305	0.644771	-0.633141	0.00715064	0.0362256	down	no
RNF167	22.1417	24.903	24.5297	35.5614	35.8195	39.6169	0.644828	-0.633014	0.00400502	0.0231591	down	no
FCSK	2.10359	1.98911	2.34082	3.06288	3.10045	3.8126	0.644904	-0.632844	0.00872412	0.042202	down	no
MSRB1	12.6303	11.5429	14.8684	18.5794	20.3265	21.6259	0.644977	-0.63268	0.00533077	0.028655	down	no
TOMM22	11.4259	13.6469	13.6152	19.1487	20.4625	20.3375	0.645352	-0.631841	0.00389868	0.0226886	down	no
LMAN2L	11.0461	12.366	10.1382	15.7875	17.6489	18.5512	0.645353	-0.631839	0.00396282	0.0229689	down	no
EIF4E2	4.62112	4.28481	5.2277	7.71878	7.72887	6.45053	0.645425	-0.631678	0.00313279	0.0191147	down	no
TTYH3	18.8073	19.7542	21.2266	31.7109	31.2277	29.6383	0.64582	-0.630797	0.0031697	0.0192446	down	no
ALDH7A1	1.63705	1.66948	1.70532	2.76833	2.7278	2.25797	0.646348	-0.629617	0.0026861	0.0168971	down	no
ATRNL1	0.618981	0.507551	0.672238	0.934534	0.92502	0.923	0.646445	-0.629399	0.0144886	0.0625784	down	no
DCAF11;FITM1;AL136295	4.75586	5.26075	5.45925	6.94343	8.25155	8.74288	0.646502	-0.629274	0.00491522	0.0268989	down	no
MAGI3	1.70315	1.5752	1.53971	3.15949	2.91911	1.36961	0.646876	-0.628439	0.0253397	0.095404	down	no
THOC6	9.37336	10.7658	12.3337	15.6125	15.8046	18.7469	0.647335	-0.627416	0.00853569	0.0415	down	no
ENO1	268.85	280.663	324.874	473.183	421.895	455.479	0.647426	-0.627212	0.00514089	0.0278337	down	no
TRIM45	0.504222	0.586481	0.78093	1.16926	0.942052	0.778607	0.647642	-0.626731	0.0408565	0.135808	down	no
TUBG2	4.07242	4.26096	4.14773	6.1868	6.47435	6.60683	0.647765	-0.626457	0.00655489	0.0338839	down	no
PRKCZ	1.34234	1.00672	1.21318	1.67082	1.75223	2.07416	0.648009	-0.625914	0.013781	0.060353	down	no
AGMAT	0.965432	0.895708	1.46524	1.79079	1.89014	1.44867	0.648468	-0.624894	0.03765	0.128074	down	no
NLRP2	7.08958	7.91353	7.6608	13.2406	11.5792	10.1233	0.648595	-0.62461	0.00388471	0.0226302	down	no
DHRS7B	2.20463	2.57915	2.74927	3.37279	3.78065	4.45942	0.648682	-0.624416	0.0114888	0.052292	down	no
HEXIM2	1.89704	2.93096	2.10441	2.40121	3.95547	4.32704	0.648876	-0.623986	0.0276197	0.101942	down	no
EHD1	3.56897	3.94869	7.65546	6.614	7.60197	9.16553	0.648937	-0.623849	0.0297101	0.107361	down	no
PCDH7	0.87764	1.16438	1.01794	1.6158	1.89746	1.19935	0.649312	-0.623016	0.0121564	0.0546816	down	no
LCMT2	1.68504	1.68122	1.70051	2.82796	2.75969	2.21336	0.649501	-0.622596	0.00731748	0.0368436	down	no
SMARCB1	1.10524	1.25608	1.32997	1.36113	1.84674	2.47487	0.649561	-0.622464	0.0179324	0.0735638	down	no
KLHL25	1.53264	1.78023	1.47161	2.74785	2.53886	2.07846	0.649608	-0.622358	0.00803006	0.0395317	down	no
MRPL14	24.1065	23.1811	26.1027	37.2247	38.4654	37.2499	0.649817	-0.621894	0.00453108	0.0252816	down	no
IGFL4	2.27771	2.24006	2.09103	4.04879	3.67756	2.4436	0.649837	-0.621851	0.0127815	0.0568537	down	no
ARHGAP11B	0.68771	0.783605	0.587937	1.29809	1.20765	0.662252	0.650019	-0.621447	0.0272606	0.100854	down	no
EIF5A	90.5057	79.554	99.2087	131.939	122.292	159.966	0.650098	-0.62127	0.00799838	0.0394094	down	no
AKR1C2	98.9024	101.865	107.926	151.705	156.18	166.925	0.650139	-0.621179	0.00514549	0.0278499	down	no
PFAS;RANGRF	10.343	10.4361	11.7916	16.7526	16.7431	16.5789	0.650443	-0.620505	0.00398362	0.0230585	down	no
RAE1	6.46276	6.43547	7.76013	11.1729	10.7063	9.87213	0.650631	-0.62009	0.00365238	0.0214911	down	no
DCTPP1	24.2933	22.2755	25.2907	35.8378	44.3303	30.2665	0.650697	-0.619941	0.00444675	0.0249725	down	no
ALX4	1.50937	1.2998	1.53397	2.40439	2.27676	1.9923	0.650808	-0.619697	0.0110005	0.0505073	down	no
L3MBTL2	3.71363	3.76845	3.73463	5.90173	5.67162	5.66157	0.650813	-0.619686	0.00422595	0.0240974	down	no
HDGFL2	2.19915	2.22156	2.70152	3.3376	3.68247	3.9179	0.651148	-0.618943	0.0124297	0.0556499	down	no
UQCC3	3.33145	3.28675	4.14459	4.90981	4.94184	6.67607	0.651197	-0.618835	0.018675	0.0757848	down	no
TMEM8B	0.791735	1.0539	1.18975	1.44558	1.58147	1.63338	0.65131	-0.618584	0.0107448	0.0496522	down	no
ATP5MPL	5.04369	5.61609	5.61989	8.51219	8.83466	7.64812	0.651317	-0.618567	0.00542676	0.0290713	down	no
RNF43;SUPT4H1	6.97725	9.17499	8.68347	13.3589	13.9144	10.8415	0.651602	-0.617938	0.00487982	0.0267476	down	no
LRP4	3.86485	3.73666	3.5879	6.40208	6.11497	4.65177	0.651729	-0.617657	0.00316728	0.0192446	down	no
BARD1	1.26177	1.01527	1.00013	1.68084	2.15269	1.19181	0.65213	-0.616769	0.0208688	0.0826074	down	no
FAM72C	1.63773	1.80236	1.4044	2.7509	3.08628	1.59075	0.652199	-0.616616	0.0400444	0.133882	down	no
MED9	3.4032	3.40836	3.24564	5.20619	5.16787	5.03899	0.652512	-0.615924	0.005201	0.0280975	down	no
PRPF8	44.5031	45.3823	46.1866	74.5186	71.2935	62.2419	0.654023	-0.612588	0.00420921	0.0240178	down	no
CACNG4	0.752496	0.659912	1.03245	1.33906	1.40365	0.995242	0.654064	-0.612495	0.0437842	0.142762	down	no
BMP8A	0.431794	0.571043	0.840998	1.05682	0.93921	0.822823	0.654108	-0.612399	0.0481845	0.152807	down	no
ACAD9	5.39191	4.60742	5.44149	8.06151	7.91228	7.62265	0.654371	-0.611819	0.00584937	0.0309699	down	no
FAT1	24.953	23.3722	20.097	46.9043	39.2799	18.3314	0.654661	-0.611181	0.029138	0.105848	down	no
ALDH18A1	23.6472	21.9143	24.7213	37.2784	35.5957	34.4691	0.654748	-0.610989	0.00417615	0.0238924	down	no
AHCY	33.3499	34.8817	40.2517	51.8934	52.4729	61.3037	0.654816	-0.610839	0.00690515	0.0352823	down	no
NR1H3	1.89009	2.42395	2.18256	2.94639	2.95332	4.01831	0.655029	-0.61037	0.018668	0.0757848	down	no
BOP1	14.7966	14.3401	17.2049	23.2056	23.3038	24.2337	0.655069	-0.610282	0.00526988	0.0284162	down	no
SERF2;HYPK	7.47305	7.91062	8.05693	11.4741	10.8761	13.4309	0.655111	-0.610189	0.00636828	0.033058	down	no
ITGB1BP1	2.61738	2.75153	2.35609	4.17806	4.11093	3.5027	0.655122	-0.610164	0.00616639	0.0322917	down	no
FNTB;CHURC1;CHURC1-FNTB	5.08532	4.8658	4.79345	7.7759	8.04426	6.68242	0.655239	-0.609907	0.00312145	0.0190725	down	no
PXMP2;PGAM5	8.50682	7.78337	8.96399	12.6838	12.7955	13.0554	0.655363	-0.609633	0.00405318	0.0233515	down	no
MTCH1	22.6025	24.1254	26.8236	37.4711	36.744	38.0077	0.655407	-0.609537	0.00492012	0.0269171	down	no
AKT1S1;PNKP	5.55799	6.07581	5.75512	8.27004	7.45222	10.8052	0.655507	-0.609316	0.0095929	0.0454241	down	no
SETD1A	4.32325	4.33931	4.0898	7.02169	6.51965	5.91242	0.655522	-0.609284	0.00313766	0.0191376	down	no
SEMA4G	1.44486	1.67108	1.17322	2.31863	2.34413	1.87649	0.65591	-0.608431	0.016173	0.068015	down	no
C1orf159	0.86199	0.680954	0.90575	1.06885	1.63149	1.03289	0.65592	-0.608409	0.0296144	0.107088	down	no
TCTN3	18.302	18.6974	17.712	29.7551	30.2654	23.3122	0.656543	-0.607039	0.00414336	0.0237363	down	no
PRDX3	29.6152	30.3114	26.9236	53.7524	52.8566	25.648	0.656677	-0.606743	0.01746	0.0720402	down	no
ERAL1	22.3404	24.3757	18.6674	30.8782	32.1535	36.507	0.656865	-0.606332	0.007486	0.0374626	down	no
CNN3	12.0352	12.0287	11.9137	20.2624	20.7468	13.757	0.65693	-0.606189	0.00481474	0.0265172	down	no
RPUSD1	6.87534	7.08966	3.51537	9.05212	8.70819	8.81387	0.657795	-0.60429	0.0233355	0.0897539	down	no
PEBP1	71.539	77.7843	83.1066	116.906	121.179	115.154	0.657994	-0.603853	0.00485989	0.0266524	down	no
C20orf27	31.8115	36.6443	38.5609	56.7939	50.5501	55.2937	0.658007	-0.603825	0.00573882	0.0304781	down	no
TSEN54	4.34121	4.68429	4.9502	6.68099	7.52129	7.03649	0.658028	-0.60378	0.0075315	0.0376357	down	no
TPI1	203.37	183.595	217.923	280.198	291.525	347.518	0.65803	-0.603775	0.00869144	0.0421148	down	no
TIGD5	4.66447	4.93862	5.57767	7.37882	7.28367	8.39715	0.658326	-0.603125	0.00706832	0.0359868	down	no
HS3ST1	0.832989	0.815593	0.818039	1.37915	1.17945	1.18786	0.658387	-0.602993	0.0154084	0.06555	down	no
RBMX	7.1333	7.41074	6.33268	12.8387	11.7279	7.1359	0.65852	-0.6027	0.00911624	0.0436825	down	no
SIX5	7.68874	8.50417	8.07407	11.0602	10.7266	15.0592	0.658604	-0.602517	0.0100754	0.047242	down	no
PTDSS1	11.8861	12.2874	12.5765	19.0129	20.0646	16.678	0.659128	-0.601369	0.00420597	0.0240073	down	no
COQ3	2.30001	2.11579	1.92572	3.68455	3.24167	2.69374	0.659204	-0.601202	0.0345265	0.119726	down	no
JAKMIP3	0.471103	0.400662	0.475397	0.784192	0.725255	0.533861	0.659305	-0.600982	0.0195161	0.0784598	down	no
VDAC3	20.8231	17.3622	20.3198	36.3725	30.3583	21.9831	0.659481	-0.600597	0.00838727	0.0409978	down	no
TRIM41	1.33531	1.51676	1.3051	1.93886	2.03838	2.32582	0.659549	-0.600449	0.00948198	0.0449853	down	no
EHMT2	5.29707	5.41749	5.191	8.35622	8.22783	7.52772	0.65966	-0.600206	0.0036529	0.0214911	down	no
PDRG1	8.83227	8.7492	9.88502	12.8543	13.579	15.2008	0.659711	-0.600094	0.00942065	0.0447682	down	no
SLC35B2	4.35558	5.2095	3.36115	6.24746	6.2683	7.0709	0.659951	-0.59957	0.0179169	0.0735385	down	no
GALNT11	1.85144	2.06263	1.681	3.63141	3.12865	1.71617	0.660089	-0.599267	0.0244401	0.0931246	down	no
KBTBD4	2.13012	2.93046	2.4933	4.60231	4.07516	2.76544	0.660136	-0.599164	0.0215241	0.0846013	down	no
DNAJC17	0.667856	0.704629	0.78734	0.890903	1.14085	1.23964	0.660215	-0.598992	0.0323374	0.114364	down	no
TEX261;AC007040	12.1121	12.1664	13.5621	19.3863	18.9749	18.932	0.660473	-0.598428	0.00519126	0.0280536	down	no
CNTNAP3	3.3377	2.9975	2.75919	4.33067	5.28428	4.15086	0.660651	-0.598041	0.00483787	0.0265937	down	no
MSMO1	15.162	14.4194	13.2751	26.473	25.8101	12.58	0.660722	-0.597884	0.0179558	0.0736106	down	no
CMTM8	4.59855	5.44967	5.21238	7.53114	8.33552	7.22598	0.660842	-0.597622	0.0169352	0.0704985	down	no
SGTA	7.0758	8.83517	9.70136	11.6171	12.1727	14.9538	0.661074	-0.597117	0.00999798	0.0469928	down	no
SDF4	10.3955	10.4803	11.0418	14.7247	15.2177	18.3046	0.661545	-0.59609	0.00840154	0.0410368	down	no
ATOX1	4.37893	4.74434	4.84231	6.839	6.7208	7.54776	0.661639	-0.595884	0.0071053	0.0361231	down	no
RAB11B	16.5747	18.0997	17.3021	24.7882	24.2753	29.4902	0.661668	-0.595821	0.00669868	0.034421	down	no
ITGB5	46.8269	55.5779	48.5821	73.8504	77.8164	76.4608	0.661853	-0.595418	0.00625032	0.0326618	down	no
NDUFB10	7.26178	7.11852	7.42051	7.63255	10.6227	14.6827	0.661874	-0.595372	0.0313657	0.111821	down	no
CCDC85C	2.4384	2.63631	2.59286	4.36607	3.66981	3.54294	0.662206	-0.594648	0.00429009	0.0243505	down	no
FKBP8	27.2546	30.8554	34.1402	41.9671	42.2231	54.9461	0.66302	-0.592875	0.0111602	0.0510792	down	no
SLFN13	0.617448	0.727568	0.669684	0.913701	1.3572	0.767762	0.663022	-0.592871	0.029853	0.107652	down	no
ADGRA3	2.12209	1.8669	1.74381	3.66767	3.13757	1.84084	0.663051	-0.592808	0.0198931	0.0796047	down	no
SNAPC2	5.45497	6.10214	6.18001	9.32933	9.36172	8.05585	0.663147	-0.592599	0.0108403	0.0499464	down	no
C9orf40	2.34986	2.67141	2.56097	4.24392	4.34495	2.84292	0.66326	-0.592354	0.021452	0.0844756	down	no
AIFM1	2.13037	2.01771	2.37846	3.51406	3.50473	2.81857	0.663444	-0.591954	0.0060157	0.0316466	down	no
SUGP1	1.86929	1.94841	2.19642	3.13156	2.66299	3.26979	0.663494	-0.591845	0.0135927	0.0596648	down	no
SF3A2;AMH	4.29656	5.13275	4.60494	6.70488	6.71912	7.71908	0.663775	-0.591234	0.00841918	0.0411023	down	no
GGT1;SNRPD3	8.11881	8.783	9.06743	13.5858	13.6412	11.8897	0.663891	-0.590983	0.00511719	0.0277577	down	no
EPHX2	2.11875	2.44625	2.74066	3.71935	3.70687	3.56196	0.664867	-0.588863	0.00974569	0.0460339	down	no
PLEKHJ1	1.32884	1.40061	1.86304	2.36459	2.06583	2.47668	0.664892	-0.588807	0.0256883	0.096359	down	no
SAP30	3.71897	3.17779	4.19041	5.83702	5.7432	5.09047	0.66507	-0.588422	0.0232821	0.0895955	down	no
HAUS1	1.60107	1.86827	1.5304	3.10291	2.79731	1.61713	0.665094	-0.588371	0.0495136	0.155734	down	no
CHRNA5	2.40272	2.75632	2.47626	3.60514	4.36712	3.50707	0.665135	-0.588282	0.0144126	0.0623618	down	no
MROH6	0.530781	0.619146	0.666048	0.939429	0.929181	0.85924	0.665717	-0.58702	0.0426043	0.140186	down	no
CACFD1	4.37741	3.91885	4.08657	5.78742	5.9095	6.90208	0.66578	-0.586883	0.0110805	0.0508089	down	no
BCAP31	34.583	35.8679	39.8146	73.8747	46.5708	45.1552	0.665851	-0.586728	0.0126994	0.056564	down	no
BRF1	1.92151	1.53685	1.79745	2.8897	2.67027	2.33221	0.665953	-0.586508	0.00825179	0.0404617	down	no
PLPPR2	3.85306	3.73951	4.42052	6.00509	5.67591	6.35717	0.665982	-0.586445	0.0135483	0.0595102	down	no
TLCD1	8.5486	8.76796	8.53385	8.08547	12.8417	17.8814	0.666101	-0.586187	0.0405282	0.134951	down	no
RAB36	3.26686	3.52924	2.97194	5.39315	4.8334	4.42891	0.666512	-0.585296	0.010114	0.0473457	down	no
EIF4G1	23.1313	24.3233	22.3174	37.7707	36.0399	30.789	0.667039	-0.584158	0.00556269	0.0296889	down	no
GTF3C5	9.36511	9.30302	9.85366	13.3192	14.2513	15.1608	0.667469	-0.583228	0.00640307	0.0331986	down	no
ALG12	2.77183	3.26529	3.42416	4.88218	4.65274	4.63828	0.667547	-0.583058	0.0100588	0.0471843	down	no
EGR1	1.19513	1.15399	1.3869	1.80882	1.79679	1.98909	0.667778	-0.582559	0.0320525	0.113681	down	no
TCOF1	3.93642	4.02912	4.27762	6.18118	5.70473	6.44795	0.66779	-0.582533	0.00768169	0.0381571	down	no
CTBP1	5.03285	5.54669	7.42284	9.01688	9.33954	8.60098	0.667809	-0.582493	0.0106147	0.049143	down	no
PKP3	10.4594	8.20746	9.49504	12.7719	11.6834	17.7069	0.667941	-0.582207	0.0156166	0.0662075	down	no
CNNM3	3.86699	3.95922	3.95096	6.16661	5.8971	5.56651	0.66801	-0.582058	0.00626277	0.0326873	down	no
HMBS	4.89458	7.41362	6.16225	8.45554	9.71685	9.4736	0.668106	-0.581852	0.0117168	0.0530637	down	no
ZMYM3	8.28576	8.77743	8.89252	13.6199	14.0876	11.1103	0.668655	-0.580665	0.00590852	0.0311969	down	no
SLC27A5	1.23028	1.02282	1.13921	1.50071	1.64994	1.92262	0.668663	-0.580648	0.0201372	0.0803952	down	no
TMEM175	1.62766	1.44257	1.91154	2.63195	2.33714	2.47938	0.668832	-0.580283	0.0251475	0.0949288	down	no
PTOV1	8.35384	8.93346	10.0277	12.0638	13.62	15.1181	0.669454	-0.578943	0.0102655	0.0478734	down	no
AP2M1	38.2182	39.3981	41.3227	54.6636	59.3942	63.4658	0.66999	-0.577788	0.00830001	0.0406404	down	no
STARD7	29.4965	19.7963	21.3284	39.8485	40.0398	25.4663	0.670319	-0.57708	0.0162575	0.0682766	down	no
VAMP1	0.780921	0.967535	0.836895	1.39289	1.41967	1.04373	0.670424	-0.576854	0.0229235	0.0887069	down	no
INO80C;AC007998	0.663044	0.743768	0.726305	1.0612	1.00607	1.11433	0.670455	-0.576789	0.0292106	0.106066	down	no
TFEB	0.693124	1.03452	1.21156	1.44584	1.2088	1.72521	0.671073	-0.575458	0.0456538	0.146839	down	no
TBC1D22A	3.03263	2.92063	3.07167	4.44548	3.75118	5.24581	0.671374	-0.574811	0.0165997	0.0693528	down	no
TBRG4	11.8968	12.4252	13.6012	23.0313	15.6941	17.7392	0.671628	-0.574266	0.0104171	0.04841	down	no
CPE	2.55543	2.41969	2.10809	3.59386	3.70217	3.24754	0.671803	-0.57389	0.0182453	0.0744614	down	no
WDR77	6.71675	7.10719	7.33131	11.0242	10.6999	9.7614	0.671905	-0.57367	0.00747052	0.0374177	down	no
MMP2	2.5703	2.59056	1.51216	3.06457	3.26473	3.59671	0.672277	-0.572873	0.025097	0.0948051	down	no
IMPDH1	11.7638	12.6756	14.3024	19.5302	19.3948	18.6775	0.67257	-0.572244	0.00844128	0.0411685	down	no
BORCS6	6.47526	7.74671	7.45866	10.1721	11.1653	10.8895	0.672749	-0.571861	0.0143085	0.0621425	down	no
TIFA	1.8772	2.06857	2.00465	3.05346	3.12242	2.66487	0.673068	-0.571177	0.0168672	0.0702909	down	no
PITHD1	8.05749	7.35686	8.39324	12.5654	11.5917	11.1992	0.673364	-0.570542	0.0102117	0.0477254	down	no
CHEK2	2.0607	2.1421	1.80813	2.89034	3.06407	2.97071	0.673484	-0.570285	0.0170821	0.0709392	down	no
TULP3;RHNO1	5.4765	7.01863	7.01281	10.6857	10.087	8.19219	0.673503	-0.570244	0.00839822	0.0410368	down	no
COCH	3.89461	4.67827	4.04461	6.54005	6.91738	5.27642	0.673513	-0.570222	0.0117028	0.0530426	down	no
TRMT2A	3.0923	2.79567	2.40084	3.35972	4.08715	4.85503	0.673783	-0.569644	0.0241241	0.0920932	down	no
ETV4	14.8149	15.6067	16.2405	19.8476	21.3673	28.0208	0.67396	-0.569264	0.0144201	0.0623763	down	no
TMEM187	6.30738	6.64486	7.4648	9.96269	10.0528	10.278	0.673975	-0.569233	0.0171122	0.0710058	down	no
MINDY4;AQP1;INMT;AC004691	0.421412	0.390162	0.3065	0.594191	0.622984	0.441393	0.67412	-0.568922	0.0303057	0.109034	down	no
AC093323	2.60226	2.50727	2.58375	3.86518	4.11188	3.43316	0.674245	-0.568656	0.0159946	0.0674124	down	no
H3-3A	14.7875	12.6076	18.032	25.7025	25.9802	15.6847	0.67432	-0.568494	0.0186975	0.0758048	down	no
OST4	127.007	86.7097	144.836	196.294	202.773	132.506	0.674515	-0.568077	0.0217449	0.0852167	down	no
NOTCH3	1.99799	2.04527	2.47414	3.4668	3.20326	2.99186	0.674545	-0.568013	0.0116934	0.0530273	down	no
MRTO4	8.63199	10.2963	12.0185	14.611	14.0238	17.2425	0.674556	-0.56799	0.0153588	0.0654402	down	no
FZD2	8.08176	9.24748	8.53387	13.5804	14.2068	10.5461	0.67469	-0.567704	0.00668049	0.0343787	down	no
PXMP4	1.47804	1.06575	1.51064	2.46401	2.10125	1.44284	0.67483	-0.567404	0.0366893	0.12561	down	no
PLEKHG3	2.74238	3.49651	2.55995	4.39303	4.50557	4.13978	0.674842	-0.567379	0.00783566	0.0387516	down	no
EMC10	11.2921	13.0515	14.0603	18.5337	18.9075	19.455	0.674981	-0.567082	0.00958158	0.0453954	down	no
TADA2A	1.31897	1.31597	1.45877	2.31668	2.18754	1.55851	0.675227	-0.566556	0.0208679	0.0826074	down	no
NDUFS7	2.62413	2.75741	3.39749	3.92491	3.99635	5.07693	0.675403	-0.566179	0.0181392	0.0740984	down	no
TUFM	80.236	73.4224	88.9628	109.575	108.435	141.11	0.675598	-0.565762	0.0144131	0.0623618	down	no
FAM162A	1.62582	2.0003	1.89007	2.58392	3.16985	2.40931	0.675749	-0.565442	0.0248159	0.094089	down	no
GTPBP6	13.0103	13.5511	14.9923	18.976	20.155	22.3592	0.67578	-0.565375	0.00934094	0.0444874	down	no
AIP	13.6473	13.9457	15.5279	19.6426	19.4311	24.7305	0.675831	-0.565265	0.0142709	0.0620264	down	no
MRPL16	12.9573	13.9285	12.9219	20.7244	20.3069	17.8273	0.676329	-0.564202	0.00695817	0.0354901	down	no
DCTN3	5.31679	6.51132	7.7566	7.99692	9.61734	11.3418	0.67636	-0.564136	0.0212519	0.083856	down	no
LRP8	2.59557	2.57717	2.77996	4.44565	4.47385	2.83755	0.67642	-0.56401	0.0129193	0.0573363	down	no
LRP3	11.647	9.75556	10.2694	15.7505	14.8953	16.1689	0.676539	-0.563754	0.00910596	0.0436628	down	no
NDUFB2;ADCK2	6.55151	7.0097	7.9034	9.41556	9.89975	12.4072	0.676635	-0.56355	0.0143357	0.0621922	down	no
IRF3	11.4687	12.6323	13.3939	13.0237	17.5767	24.8028	0.676763	-0.563277	0.0271101	0.100368	down	no
CHCHD2	199.11	210.525	241.206	295.935	300.995	364.765	0.676764	-0.563275	0.0132508	0.0584613	down	no
ZNF689	3.48525	4.08972	3.86581	5.83785	5.44602	5.61797	0.676896	-0.562994	0.0131817	0.0582458	down	no
PSMD3	30.9651	32.4723	34.0765	49.7103	48.4694	45.7906	0.677319	-0.562092	0.00763459	0.0380297	down	no
PILRB;PILRA;STAG3;PVRIG	1.20289	1.65411	1.67273	2.47553	2.32151	1.88503	0.677894	-0.560869	0.0113599	0.0518556	down	no
SDF2L1	5.30791	5.83286	6.60553	8.56995	7.60084	9.99705	0.678172	-0.560277	0.0313073	0.111682	down	no
TRUB2	6.90603	7.07138	7.84717	11.0375	10.4946	10.6448	0.678268	-0.560072	0.00715375	0.0362307	down	no
PAFAH1B3	20.7491	23.7463	31.8746	34.7507	30.5719	47.2508	0.678402	-0.559788	0.0263813	0.0983338	down	no
PARP1	11.7896	11.9465	11.0005	17.7471	18.3285	15.1149	0.678575	-0.55942	0.00742834	0.0372821	down	no
AAR2	9.75616	11.1232	12.3318	15.9033	15.6759	17.3385	0.678919	-0.558688	0.0100859	0.0472657	down	no
ILF2	62.8275	80.1195	63.4843	106.501	106.129	91.3309	0.679137	-0.558225	0.00946266	0.044906	down	no
HIGD2A	57.5387	64.4514	65.7958	86.8375	90.6059	99.0559	0.679155	-0.558187	0.00944639	0.0448411	down	no
HDAC1	8.63983	9.92122	10.2367	15.3319	15.3124	11.7477	0.679319	-0.557838	0.00843271	0.0411384	down	no
SUSD1	2.33244	2.34942	2.56025	4.25018	3.78293	2.62673	0.679382	-0.557705	0.0110991	0.0508535	down	no
POP7	22.0888	23.5706	23.8789	34.6698	33.482	34.1477	0.679752	-0.55692	0.01094	0.0503119	down	no
TBC1D17	6.79127	7.07681	7.96529	10.6972	9.31531	12.1065	0.679766	-0.55689	0.0122181	0.0548875	down	no
VPS25	9.65742	11.5792	11.1837	13.0074	16.1051	18.5693	0.679932	-0.556537	0.0175739	0.0723545	down	no
IQCN	0.295162	0.427591	0.38305	0.562919	0.5891	0.474089	0.680031	-0.556328	0.0466801	0.149053	down	no
BYSL	9.59913	8.46005	10.2966	13.9836	13.2475	14.4539	0.68024	-0.555885	0.0143859	0.0623219	down	no
CFL1	53.6389	53.0375	60.6388	75.1693	83.6672	87.0702	0.680402	-0.555542	0.0120284	0.0542614	down	no
ARF5;FSCN3	19.489	15.4166	17.625	26.5354	23.5663	27.0748	0.680655	-0.555004	0.0116588	0.0529121	down	no
ACIN1	5.65978	5.25411	5.50338	9.37911	8.81705	5.92343	0.680661	-0.554991	0.0125729	0.0561636	down	no
JPT1;SUMO2	14.2393	14.3842	15.2861	22.2386	22.8526	19.412	0.680735	-0.554834	0.00800065	0.0394094	down	no
CNTNAP1	4.46529	4.90894	5.11324	7.11112	7.04937	7.12029	0.680777	-0.554746	0.00864614	0.0419515	down	no
MMACHC	1.33261	1.70276	1.82557	2.71716	2.60302	1.81769	0.681008	-0.554257	0.0313071	0.111682	down	no
PDE4D	9.30093	8.37103	6.3072	15.0218	13.8653	6.32168	0.681056	-0.554155	0.0475729	0.151284	down	no
OGFOD3	2.39118	2.3309	2.50325	3.50067	3.48174	3.62433	0.681202	-0.553846	0.0148053	0.0635961	down	no
ATP5F1B	230.947	271.062	272.169	375.561	379.339	381.517	0.681245	-0.553755	0.0109888	0.0504718	down	no
GFOD1	1.02058	1.89817	1.02723	2.17301	2.1049	1.51044	0.681709	-0.552771	0.043283	0.141529	down	no
SNRPD2	41.9427	43.2131	53.8942	70.1999	67.3799	66.3647	0.681803	-0.552573	0.0112004	0.0512224	down	no
XXYLT1	2.51985	2.83956	2.79662	4.23616	4.40729	3.3161	0.681968	-0.552224	0.0163968	0.0687104	down	no
PPP1R14B	2.97394	3.1705	4.75391	5.07752	5.31953	5.58109	0.682079	-0.551989	0.025815	0.096729	down	no
METTL17	6.64754	6.87921	8.09348	9.87456	10.0539	11.7586	0.682305	-0.551512	0.013366	0.0588944	down	no
HMGB3	12.0857	10.1359	10.7177	20.0198	18.159	10.0929	0.682373	-0.551368	0.0226347	0.0877865	down	no
SLC2A1	12.9699	13.3433	15.554	19.4478	21.6119	20.283	0.682511	-0.551076	0.0104694	0.0485876	down	no
MMD	17.802	16.8632	17.2972	30.4212	30.0666	15.6228	0.682724	-0.550625	0.0244385	0.0931246	down	no
CDK2AP2	9.57373	8.91661	9.19226	11.4188	13.8348	15.2883	0.682813	-0.550437	0.0177017	0.0728113	down	no
LMTK3	0.541315	0.877976	0.776389	1.22614	1.01627	0.972706	0.682924	-0.550203	0.0497636	0.156235	down	no
USP22	50.7711	50.8461	52.7724	84.5957	75.6753	65.7088	0.683201	-0.549618	0.00993452	0.0467594	down	no
NEMP2	0.572615	0.555181	0.544394	0.916789	0.922903	0.60762	0.683276	-0.549459	0.0493557	0.155407	down	no
SURF4	62.1034	111.331	70.7119	111.515	125.093	120.672	0.683348	-0.549307	0.0249933	0.0945744	down	no
SSBP4	4.98971	5.15531	6.12422	7.13062	7.7843	8.88615	0.683551	-0.548879	0.0213124	0.0840752	down	no
CTU1	2.48854	2.24721	3.48926	3.93207	3.96496	4.13534	0.683574	-0.548831	0.0402214	0.134292	down	no
TSPO	12.987	12.9777	16.5047	19.2082	19.8519	23.0562	0.683707	-0.54855	0.0146429	0.0630714	down	no
PYCARD	2.47983	2.5867	2.41776	3.40451	3.27872	4.25874	0.683999	-0.547933	0.0423144	0.13951	down	no
ROMO1	42.9106	50.2031	54.1861	68.0119	71.7315	75.5872	0.684063	-0.547798	0.0113191	0.0516968	down	no
HMGB1	4.04937	5.75423	5.17051	6.54496	10.0847	5.25106	0.684352	-0.547189	0.0286345	0.104591	down	no
ITGAE	1.18647	1.11601	1.3437	1.80154	1.70502	1.82076	0.684433	-0.54702	0.0254981	0.095854	down	no
NDUFA4	21.5173	24.0584	23.446	34.1756	35.6346	31.0332	0.684446	-0.546992	0.00894918	0.0430374	down	no
BRMS1	7.10725	8.40469	8.28064	10.1251	11.4632	13.1732	0.68445	-0.546982	0.0187877	0.0761347	down	no
PRR7	2.16129	2.41616	2.97548	3.59507	3.58966	3.84752	0.684622	-0.54662	0.0179442	0.0735806	down	no
ALPK2	1.57815	1.41466	1.31005	2.32566	2.54849	1.40866	0.684864	-0.546111	0.0306939	0.110177	down	no
NCAPH2	5.42996	5.96473	6.57626	7.87559	8.41038	9.93619	0.685335	-0.54512	0.0165378	0.0691445	down	no
ANXA11	5.58803	5.6361	6.36217	8.24066	8.11024	9.30188	0.685551	-0.544663	0.0125943	0.0561985	down	no
FAM160A1	0.601344	0.51757	0.558816	0.937554	0.884463	0.625106	0.685593	-0.544576	0.0318989	0.113301	down	no
CDAN1	2.24987	2.10499	2.32064	3.44033	3.60199	2.69378	0.685643	-0.544472	0.0200432	0.0800381	down	no
TMEM165	5.89349	5.62007	4.3048	8.38553	8.02589	6.65287	0.685838	-0.544061	0.0111976	0.0512224	down	no
RUVBL2	30.1272	31.9488	35.2083	42.6374	45.2433	53.8919	0.6862	-0.543299	0.0155298	0.0659204	down	no
NOP16	3.54201	3.3231	3.9583	4.70586	5.29148	5.77386	0.686277	-0.543136	0.0266287	0.098983	down	no
LAGE3	26.7487	27.985	34.9836	39.695	41.7803	49.2279	0.686419	-0.542838	0.0180607	0.0739157	down	no
TNPO2	7.70738	7.13264	8.56531	11.4668	10.652	11.9738	0.686523	-0.54262	0.0127069	0.0565825	down	no
GET3	34.9157	37.9149	40.6586	51.8119	52.2261	61.2536	0.686599	-0.54246	0.0139415	0.0609168	down	no
MRPL57	4.61671	5.01225	5.94704	6.86164	7.14557	8.66688	0.686951	-0.54172	0.0283027	0.103703	down	no
FGL1	1.34371	1.21818	1.11761	2.01858	1.89828	1.43846	0.687074	-0.541463	0.0437027	0.14255	down	no
GTF3C2	8.13683	8.11456	7.15055	11.4897	12.502	10.0546	0.687358	-0.540866	0.00861634	0.0418302	down	no
PAQR4	7.87406	9.57146	9.3636	11.596	12.7458	14.637	0.687788	-0.539965	0.0173392	0.0717348	down	no
TRAPPC6A	15.3076	15.4345	17.0299	19.1751	19.7573	30.5147	0.687891	-0.539748	0.0356973	0.122776	down	no
LRPAP1	3.13584	3.4414	3.47608	4.55939	4.59117	5.45716	0.688219	-0.539059	0.0129333	0.0573687	down	no
RHOBTB2	6.0644	5.87977	6.15639	9.17066	8.77165	8.35192	0.688385	-0.538712	0.00851649	0.0414229	down	no
RAC3	2.97209	3.20167	3.90849	4.42428	4.61824	5.59875	0.688618	-0.538224	0.0440411	0.143383	down	no
GNAI2	7.84266	7.97045	8.19523	11.1525	12.089	11.6208	0.688661	-0.538134	0.0105297	0.048828	down	no
CYBA	25.308	25.0174	29.5398	31.1891	34.7157	50.0271	0.688897	-0.53764	0.0277167	0.102256	down	no
UBE2E3	7.5407	7.48917	7.13381	11.7984	12.3981	7.97616	0.688899	-0.537636	0.0179773	0.0736465	down	no
AURKAIP1	7.92696	10.3903	9.32885	13.0038	12.6446	14.4824	0.688899	-0.537635	0.0222239	0.0866019	down	no
MED24	6.35221	6.60573	7.43758	10.1707	10.0593	9.37468	0.688929	-0.537573	0.00955117	0.0452638	down	no
MCU	11.1979	12.1135	11.539	17.8168	17.6311	15.1288	0.68906	-0.537299	0.0106762	0.0493485	down	no
RBM14;RBM4;RBM14-RBM4	4.86841	4.61131	5.11911	7.30724	7.41651	6.46196	0.689089	-0.537239	0.0103006	0.048024	down	no
NUTF2	18.2225	18.9442	20.741	28.0567	25.7524	30.2215	0.689126	-0.537159	0.0131191	0.0579989	down	no
TUBB2A	5.13798	5.43544	5.84778	7.91541	7.9795	7.92127	0.689498	-0.536382	0.0233525	0.0897539	down	no
TRA2A	4.69644	4.80052	4.93989	7.63526	8.04365	5.25762	0.689553	-0.536267	0.0194946	0.0783918	down	no
PLOD1	18.3345	19.6819	20.6716	26.1548	28.9042	30.0508	0.689558	-0.536257	0.0130812	0.0578464	down	no
OAT	6.78756	7.98577	7.83203	13.1955	12.1919	7.38779	0.689709	-0.535941	0.0240132	0.0917918	down	no
FRAT2	3.261	3.76078	3.49018	4.58038	5.22887	5.43034	0.68978	-0.535793	0.0287512	0.104877	down	no
IDH3B	12.1037	11.1901	14.0117	16.8511	17.6479	19.5728	0.689926	-0.535486	0.014428	0.0623859	down	no
TBC1D2B	3.06401	3.1786	3.41984	4.60569	5.01979	4.37829	0.689989	-0.535355	0.0100443	0.0471583	down	no
MRPL37	25.0191	25.364	28.9221	35.8303	37.5745	41.4848	0.690273	-0.53476	0.0143466	0.0622143	down	no
DDTL	2.41695	2.69418	2.91253	3.81045	3.81605	3.9917	0.69061	-0.534056	0.0197027	0.0790996	down	no
HGH1	3.30021	3.48358	3.54599	4.31685	4.4768	6.16328	0.690635	-0.534004	0.0352971	0.121859	down	no
DCAF7	20.0177	19.4066	21.6145	35.0327	33.0055	20.315	0.690849	-0.533558	0.0205753	0.0817656	down	no
GPS1	10.409	10.6888	11.8115	14.236	15.2139	18.1299	0.691666	-0.531852	0.0172891	0.0715748	down	no
SMAD7	2.84762	3.41848	2.35861	4.83629	4.7222	2.90532	0.691981	-0.531196	0.0355644	0.122512	down	no
RTN4IP1	1.62474	1.84743	1.57695	2.80907	2.26006	2.2203	0.692665	-0.529771	0.0358983	0.123293	down	no
UBA1	59.4903	61.6231	65.7286	85.1987	93.1291	91.3638	0.692799	-0.529492	0.0139634	0.060997	down	no
SSRP1	27.066	28.7204	28.4876	41.7482	42.2514	37.6162	0.692952	-0.529173	0.0109853	0.0504718	down	no
PRR3	3.94563	4.44312	3.79963	5.12141	6.08258	6.37619	0.693302	-0.528444	0.0226559	0.0878491	down	no
MACROH2A2	8.6449	7.77242	8.58289	10.6267	10.982	14.4282	0.693738	-0.527537	0.0279575	0.102815	down	no
AKR1E2	2.53783	2.85381	2.58432	3.86595	3.8526	3.7762	0.693879	-0.527244	0.0209434	0.0827921	down	no
WDR5	12.7683	12.3559	14.5782	18.6214	19.8647	18.7284	0.693921	-0.527157	0.0142867	0.0620637	down	no
IKBKG	3.47402	3.65846	3.70865	4.83084	4.58669	6.19689	0.694303	-0.526363	0.0250704	0.0947415	down	no
ELP5	12.0095	12.2369	14.9807	18.64	18.1274	19.7115	0.694545	-0.52586	0.0148229	0.06364	down	no
PTBP1	22.9758	21.2509	20.6612	43.1918	29.6534	20.5703	0.694616	-0.525711	0.0331237	0.116381	down	no
ACTL6A	5.23924	5.32162	4.65073	7.85514	8.37335	5.66934	0.694662	-0.525617	0.020667	0.0820546	down	no
ID1	218.768	249.661	264.563	361.316	368.91	324.943	0.694668	-0.525604	0.0142823	0.0620602	down	no
ANGEL1	3.5084	2.32542	2.53542	5.32615	3.12357	3.59735	0.694712	-0.525513	0.0355036	0.122401	down	no
EMC3	4.0489	4.16727	4.73544	6.06807	6.70263	5.86474	0.694999	-0.524918	0.012161	0.0546881	down	no
RNPEP	29.7204	35.4131	35.2638	42.1104	46.9322	55.3429	0.695342	-0.524205	0.0201627	0.0804783	down	no
GOT2	58.0604	57.7666	62.4238	87.5742	89.1965	79.5533	0.695412	-0.52406	0.0124079	0.0555812	down	no
NBEAL2	2.89887	2.67037	3.42331	4.88602	4.65059	3.38876	0.695728	-0.523404	0.0164724	0.0689381	down	no
AKT1	7.50557	9.39423	7.51345	11.6274	11.6514	11.8113	0.69573	-0.5234	0.0148106	0.0636032	down	no
CAPN1	25.9148	24.3333	29.276	37.2179	38.3422	38.7354	0.695776	-0.523305	0.0152251	0.0650268	down	no
APEH	15.0736	15.9411	17.5454	21.9257	21.1175	26.7492	0.695779	-0.5233	0.0189726	0.0767762	down	no
CEP72	1.98414	1.37609	2.02705	2.73505	2.61301	2.39436	0.695813	-0.523228	0.0338423	0.118041	down	no
HYAL2;TUSC2	6.59321	7.22071	7.22722	9.94634	10.6792	9.60672	0.695983	-0.522877	0.0107871	0.0497813	down	no
CCT3	50.3793	53.682	66.1104	88.4593	83.3028	72.6917	0.69613	-0.522571	0.0168758	0.0703023	down	no
USP39	10.3521	11.8765	12.3383	16.9744	18.1364	14.5426	0.696166	-0.522497	0.0119998	0.0541467	down	no
HOXB7	8.22188	8.18227	9.13873	10.8273	11.8721	13.9774	0.696432	-0.521945	0.0294628	0.106601	down	no
PTPMT1;NDUFS3	6.75316	6.76156	7.48225	9.87243	9.30046	10.9699	0.696583	-0.521633	0.0151046	0.0646403	down	no
TSPYL1	7.6135	7.0208	7.24548	12.0776	11.9351	7.38544	0.696849	-0.521082	0.0204134	0.0812907	down	no
FAM20C	3.60301	3.08194	3.76008	5.57672	5.29695	4.11435	0.696893	-0.520992	0.0209343	0.0827918	down	no
PPARD	3.20949	3.16552	2.9179	4.52244	4.15288	4.65602	0.697073	-0.520619	0.0188865	0.0764811	down	no
PMVK	9.99303	10.0319	10.8642	15.9519	13.2164	15.14	0.69714	-0.520479	0.0273794	0.101228	down	no
LYRM4	2.8452	2.97066	3.2938	4.04538	4.60587	4.41543	0.697168	-0.520422	0.025963	0.0971572	down	no
MRPS26	29.5814	29.0189	34.1001	42.0113	43.9507	46.9784	0.697308	-0.520131	0.0144305	0.0623859	down	no
ARHGEF25;SLC26A10	1.10766	1.04927	1.26379	1.86775	1.51221	1.52532	0.697353	-0.520038	0.0331375	0.116406	down	no
RERE	1.89722	2.74248	2.49311	3.23005	3.61779	3.37926	0.697443	-0.519852	0.0180108	0.0737659	down	no
PABPN1;BCL2L2;BCL2L2-PABPN1	5.04381	4.95966	5.63563	6.90354	7.72212	7.79396	0.697563	-0.519605	0.0171342	0.0710357	down	no
PLPP2	6.84353	6.3053	7.77195	8.58306	11.5756	9.83086	0.697603	-0.519522	0.0179623	0.0736197	down	no
TMX4	7.38656	7.40594	6.42674	13.1111	11.8186	5.45709	0.698304	-0.518073	0.0498173	0.156376	down	no
PANX2	3.1977	3.0624	3.60548	4.79309	4.09578	5.23274	0.698616	-0.517429	0.0331687	0.116469	down	no
RBBP4	4.51297	4.3242	5.11583	6.58227	8.06944	5.31252	0.6989	-0.516842	0.017413	0.0718979	down	no
FBL	110.296	119.878	128.185	165.837	165.179	181.515	0.699195	-0.516233	0.0173693	0.071758	down	no
RTKN	1.96383	1.67714	1.98717	2.72669	2.83789	2.48223	0.699424	-0.51576	0.029292	0.10625	down	no
MRPL4	5.60188	5.42636	6.03674	7.81353	7.99499	8.58928	0.699448	-0.515711	0.0192726	0.0776803	down	no
PRPF6	15.5453	16.7141	18.1983	20.9584	22.5949	28.5162	0.700126	-0.514313	0.0250226	0.0946288	down	no
PCDHGB5;PCDHGC3;PCDHGB1;PCDHGA6;PCDHGA2;PCDHGB3;PCDHGA7;PCDHGA8;PCDHGA1;PCDHGB4;PCDHGA10;PCDHGA3;PCDHGA11;PCDHGA9;PCDHGA12;PCDHGB7;PCDHGA5;PCDHGC4;PCDHGA4;PCDHGC5;PCDHGB6;PCDHGB2	0.513203	0.479245	0.550204	0.865222	0.7917	0.546372	0.700157	-0.514249	0.0190441	0.0769748	down	no
CADM4	5.21225	5.45956	5.16862	6.6743	7.68517	8.26438	0.700165	-0.514233	0.0285627	0.104417	down	no
THAP7	2.6306	3.66692	4.00569	5.88647	4.13498	4.69333	0.700195	-0.514172	0.0465428	0.148749	down	no
HMG20B	7.01173	4.96655	4.52216	5.77901	10.3918	7.3901	0.700331	-0.513892	0.0493492	0.155407	down	no
DCAF15	2.44502	2.55301	2.65435	3.4353	3.75763	3.73307	0.700383	-0.513785	0.0339207	0.118171	down	no
PRAME	15.5036	16.7337	15.9596	24.1943	24.8857	19.7197	0.70054	-0.513461	0.013716	0.0601294	down	no
DGCR6L	12.017	18.3139	13.7369	18.1064	25.0332	19.7609	0.700596	-0.513346	0.0334465	0.117129	down	no
IP6K2	2.90519	4.53546	4.37956	5.75449	5.40194	5.71401	0.700647	-0.513241	0.030851	0.110511	down	no
ZNF384	5.41971	5.80133	3.35063	7.0702	7.1258	6.60045	0.700681	-0.513171	0.0285974	0.104522	down	no
NONO	35.7344	47.5956	47.0563	63.1805	65.7147	57.1434	0.700857	-0.512809	0.0191313	0.0772189	down	no
CHST10	2.17601	2.10236	2.38425	3.22617	3.49583	2.78221	0.701017	-0.512478	0.0293301	0.106288	down	no
EPN1	6.19261	6.93966	7.81766	9.25875	9.1264	11.4937	0.701163	-0.512177	0.0237956	0.091101	down	no
DBR1	2.52611	2.21993	2.17359	3.68695	3.5502	2.63062	0.701234	-0.512032	0.0394703	0.132579	down	no
HSD17B11;HSD17B13	5.38349	4.76471	4.83429	8.05	8.25875	5.05113	0.701431	-0.511627	0.0269272	0.0998342	down	no
POLR1A	9.72983	8.99645	9.56048	15.2373	14.2869	10.7861	0.701725	-0.511022	0.0163658	0.068625	down	no
SLC25A3	24.118	24.5111	27.9596	41.7487	41.3685	25.9931	0.701938	-0.510585	0.0250982	0.0948051	down	no
DCXR	6.97692	11.7353	8.02368	11.6102	12.2618	14.2116	0.702031	-0.510393	0.0417637	0.138158	down	no
MATN2	0.946892	0.854871	0.767879	1.36018	1.19388	1.10594	0.702088	-0.510275	0.040882	0.135867	down	no
GIT1	15.1754	15.4236	16.1283	21.028	22.5923	22.9256	0.702183	-0.510082	0.0158956	0.0671592	down	no
WNK2	0.577564	0.676105	0.642434	0.929586	0.981738	0.788473	0.702313	-0.509813	0.033628	0.117483	down	no
ALG1;SEC14L5	3.22807	3.66174	4.33371	5.39229	5.15443	5.42692	0.702628	-0.509167	0.0184493	0.0750839	down	no
PSMC3	19.5414	19.5086	17.7086	24.5889	26.9873	29.2001	0.702663	-0.509096	0.0160722	0.0676999	down	no
TARS2	6.35259	6.88284	6.2412	9.2663	9.75906	8.68876	0.702769	-0.508877	0.0159478	0.067314	down	no
NAA40	3.43514	2.873	3.72443	5.55192	4.90745	3.80955	0.703107	-0.508185	0.0258921	0.096997	down	no
HPS6	11.44	10.4149	12.0707	15.5646	15.1668	17.5069	0.703293	-0.507803	0.0186965	0.0758048	down	no
FARP2	1.81029	1.50855	1.7621	2.78203	2.78904	1.65239	0.703394	-0.507595	0.0318291	0.11316	down	no
ULK1	8.81762	8.79766	9.21132	11.0286	11.8818	15.2228	0.703498	-0.507381	0.0246779	0.0937511	down	no
TOP3B	1.35447	1.34267	1.374	1.80196	2.32191	1.66091	0.703768	-0.506828	0.0384992	0.130359	down	no
WBP11	6.65511	6.60308	6.69635	10.2944	10.1086	7.94213	0.703985	-0.506383	0.0129141	0.0573308	down	no
IMPA2	7.67174	7.90515	8.27705	11.6054	11.4173	10.8573	0.704072	-0.506205	0.014567	0.0627914	down	no
PGAP3	3.40294	3.55194	3.65344	5.33522	3.69274	6.03146	0.704431	-0.505469	0.0445873	0.14477	down	no
[truncated: 2,512 more rows]

## Sheet: Sheet2
gene_name	FPKM.PAHs_1	FPKM.PAHs_2	FPKM.PAHs_3	FPKM.Control_1	FPKM.Control_2	FPKM.Control_3	fc	log2(fc)	pval	qval	regulation	significant
H2BC12	0.0001	0.0001	0.0001	206.9	345.885	316.4	3.45151e-07	-21.4663	2.58368e-14	4.51938e-10	down	yes
SERF2	0.0001	0.0001	0.0001	10.1718	28.9397	22.0557	4.90459e-06	-17.6374	5.03894e-09	6.2958e-06	down	yes
TMEM189-UBE2V1	0.0001	0.0001	0.0001	0.0001	20.6766	7.80391	1.05335e-05	-16.5347	2.17711e-05	0.00265072	down	yes
LINC02582	0.0001	0.0001	0.0001	0.0001	11.6694	11.7269	1.28224e-05	-16.251	1.47618e-05	0.00194146	down	yes
CA9	0.0001	0.0001	0.0001	3.27796	5.59798	3.16856	2.49076e-05	-15.2931	3.99437e-52	1.72307e-48	down	yes
LINC02582	0.0001	0.0001	0.0001	0.0001	3.32547	5.74139	3.30872e-05	-14.8834	8.44627e-05	0.00694874	down	yes
SEC22B4P	0.0001	0.0001	0.0001	5.19577	0.0001	2.66397	3.81687e-05	-14.6772	0.000167246	0.0091537	down	yes
AC005722	0.0001	0.0001	0.0001	3.62406	3.90823	0.0001	3.98279e-05	-14.6159	8.92754e-05	0.00716333	down	yes
LINC00963	0.0001	0.0001	0.0001	0.0001	3.5706	3.36542	4.32518e-05	-14.4969	1.59418e-05	0.00206558	down	yes
CYTOR	0.0001	0.0001	0.0001	4.95537	1.90777	0.0001	4.37111e-05	-14.4816	0.000962379	0.0343077	down	yes
U47924	0.0001	0.0001	0.0001	0.0001	2.42728	3.56076	5.0099e-05	-14.2849	0.000900811	0.0326007	down	yes
MAP3K2-DT	0.0001	0.0001	0.0001	0.081646	1.88708	1.78868	7.98423e-05	-13.6125	0.000663755	0.0256087	down	yes
RDH13	0.0001	0.0001	0.0001	2.64116	0.0001	1.11246	7.99208e-05	-13.6111	0.000160351	0.00903757	down	yes
PVT1	0.0001	0.0001	0.0001	1.96906	1.64361	0.0001	8.30387e-05	-13.5559	0.000989857	0.0350498	down	yes
AC005062	0.0001	0.0001	0.0001	1.23159	1.28583	0.771803	9.12069e-05	-13.4205	8.84394e-05	0.00711801	down	yes
LINC02331	0.0001	0.0001	0.0001	1.68341	1.43058	0.015661	9.58573e-05	-13.3488	2.08177e-05	0.00257042	down	yes
CU633906	0.0001	0.0001	0.0001	1.64426	0.0001	1.29633	0.000102017	-13.2589	0.000186877	0.00961123	down	yes
SERF2	0.0001	0.0001	0.0001	0.520387	0.0001	2.18928	0.000110711	-13.1409	0.00021413	0.0103664	down	yes
LINC01560	0.0001	0.0001	0.0001	1.32254	1.33468	0.0001	0.000112895	-13.1127	0.00135722	0.0448216	down	yes
LINC01123	0.0001	0.0001	0.0001	1.24026	1.04424	0.0001	0.000131314	-12.8947	0.000524775	0.0215141	down	yes
ASH1L-AS1	0.0001	0.0001	0.0001	0.989966	0.0001	1.14277	0.000140658	-12.7955	0.00253389	0.0712967	down	yes
DLEU2	0.0001	0.0001	0.0001	0.79108	0.709094	0.469708	0.000152293	-12.6809	3.44368e-05	0.0037648	down	yes
PVT1	0.0001	0.0001	0.0001	1.32667	0.614347	0.0001	0.00015455	-12.6596	0.00106674	0.0369251	down	yes
KRT3	0.0001	0.0001	0.0001	0.427242	0.697713	0.558814	0.000178172	-12.4544	7.3189e-22	1.43509e-19	down	yes
MST1P2	1.71879	0.062722	0.474061	5553.52	0.084097	4741.34	0.000219095	-12.1562	4.66425e-06	0.00079348	down	yes
.	0.0001	0.0001	0.0001	0.683183	0.58375	0.0001	0.000236774	-12.0442	0.00162143	0.0511949	down	yes
AC093627	0.0001	0.0001	0.0001	0.636654	0.470771	0.0001	0.000270874	-11.8501	0.00225872	0.065377	down	yes
SH3BP5-AS1	0.0001	0.0001	0.0001	0.638529	0.349711	0.0001	0.000303539	-11.6858	0.00115994	0.0393973	down	yes
SH3BP5-AS1	0.0001	0.0001	0.0001	0.478511	0.390537	0.0001	0.000345166	-11.5004	0.00236098	0.0675912	down	yes
MST1L	0.0001	0.371218	0.0001	281.219	687.796	0.0001	0.000383294	-11.3493	0.000184473	0.00956562	down	yes
AC005393	0.0001	0.0001	0.0001	0.462833	0.125487	0.0001	0.00050984	-10.9377	0.000614964	0.0243003	down	yes
SNHG14	0.0001	0.0001	9.3e-05	0.1484	0.151993	0.138443	0.000667675	-10.5486	8.23324e-05	0.0068579	down	yes
H3-3A	0.0001	0.0001	0.008187	0.815527	10.5508	0.0001	0.000737872	-10.4043	0.000715348	0.0271625	down	yes
AC091729	0.002188	0.0001	0.0001	1.99014	0.435182	0.496918	0.00081718	-10.2571	4.47398e-05	0.00449763	down	yes
PSMA3-AS1	0.0001	0.002024	0.0001	0.726437	1.45825	0.0001	0.00101795	-9.94012	0.00189991	0.0576631	down	yes
AKR1B10	0.097705	0.0001	0.0001	12.551	33.7919	33.72	0.00122285	-9.67554	4.6075e-06	0.000787567	down	yes
MACC1	0.0001	0.0001	0.0001	0.0769384	0.0803271	0.0537106	0.00142196	-9.4579	1.93225e-19	2.84965e-17	down	yes
ANKRD28	0.0001	0.0001	0.074969	12.7703	33.7272	0.0001	0.00161662	-9.2728	0.00111626	0.0383106	down	yes
DUXAP8	0.008336	0.000927	0.001404	1.09069	0.153571	1.46995	0.00393004	-7.99124	3.84517e-05	0.0041012	down	yes
TMEM51-AS1	0.0001	0.0001	0.00277	0.26359	0.058323	0.172915	0.00600209	-7.38032	0.000396808	0.017066	down	yes
MIR1915HG	0.0001	0.0001	0.045403	0.0001	1.10184	1.6629	0.0164939	-5.92193	0.017747	0.340882	down	yes
CPLX2	0.013908	0.01431	0.023913	1.3086	1.1405	0.682699	0.0166457	-5.9087	0.000133734	0.00890383	down	yes
ARRDC3-AS1	0.003089	0.050003	0.0001	0.219909	1.3491	1.10478	0.0198939	-5.65153	0.00125934	0.0421192	down	yes
AL158066	0.0083	0.0001	0.002411	0.245281	0.000117	0.289093	0.0202267	-5.62759	0.0133778	0.274762	down	yes
H1-6	0.0001	0.067411	0.057497	1.22845	1.19992	3.61468	0.0206862	-5.59518	2.43856e-12	1.41199e-10	down	yes
GNG12	0.0001	0.176615	0.0001	7.7842	0.653532	0.056877	0.020815	-5.58624	0.02287	0.40793	down	yes
FTX	5.8e-05	0.0001	0.025374	0.670178	0.049149	0.425109	0.0223097	-5.48619	0.00433782	0.111803	down	yes
METTL7A	0.0238064	0.044668	0.044866	1.88532	1.81687	1.18229	0.0232042	-5.42947	8.42824e-38	9.69529e-35	down	yes
UBC	1.29581	0.590862	0.526838	53.7421	43.2792	2.57925	0.0242319	-5.36695	0.000518848	0.0212878	down	yes
DACT2	0.0159365	0.0001	0.0001	0.243769	0.2803	0.129213	0.0247006	-5.33931	4.26765e-12	2.35266e-10	down	yes
RRM2	0.09043	0.0001	0.0001	1.65945	1.46737	0.417087	0.0255735	-5.28921	0.0103992	0.225989	down	yes
PPP1R14D	0.0001	0.0001	0.148747	1.54171	1.55361	2.68632	0.0257621	-5.2786	3.27971e-10	1.34421e-08	down	yes
ERVK13-1	0.032387	0.010982	0.019826	0.254651	0.090802	1.92962	0.0277771	-5.16996	0.00196286	0.0591632	down	yes
H2BC3	4.79611	5.78092	5.00896	180.592	175.056	195.424	0.0282831	-5.14392	8.94509e-72	7.71738e-68	down	yes
AC022007	0.0001	0.0001	0.048946	0.836752	0.890352	0.0001	0.0284541	-5.13522	0.0344205	0.544041	down	yes
RNVU1-29	0.0001	57.5616	0.0001	285.702	820.704	747.384	0.0310509	-5.00922	0.0261441	0.449079	down	yes
SERPINA6	0.0763609	0.0001	0.0001	0.771002	0.907595	0.770807	0.0312569	-4.99968	4.61752e-10	1.82323e-08	down	yes
KRT12	0.0897657	0.0461336	0.0165387	1.22158	1.77786	1.44664	0.0342859	-4.86624	8.4356e-21	1.41317e-18	down	yes
BCDIN3D-AS1	0.0001	0.034118	0.084984	1.44959	1.96955	0.021612	0.0346442	-4.85124	0.0135162	0.276844	down	yes
AC092279	0.075907	0.0001	0.109293	2.42737	2.41648	0.0001	0.0382539	-4.70825	0.0358767	0.556603	down	yes
ALDOC	0.419331	0.260928	0.40814	8.5588	11.2307	8.54391	0.038414	-4.70222	1.85597e-45	4.57496e-42	down	yes
CLDN2	0.923155	0.806058	0.806971	25.6583	26.2387	11.873	0.0397708	-4.65215	2.56358e-49	8.8469e-46	down	yes
FGB	0.0616586	0.0942765	0.0722897	2.08767	2.13362	1.5037	0.0398646	-4.64875	1.0499e-35	8.23453e-33	down	yes
CDH5	0.0149126	0.0001	0.0186946	0.330961	0.291972	0.209608	0.0404872	-4.62639	3.20625e-13	2.07206e-11	down	yes
PIP	0.0001	0.211096	0.0001	1.89229	2.0011	0.999316	0.043186	-4.53329	2.49628e-08	7.1078e-07	down	yes
SLC26A9	0.00802525	0.0289869	0.0459655	0.566284	0.700029	0.649403	0.0433141	-4.52902	5.23235e-19	7.52368e-17	down	yes
TXNIP	1.02302	1.01991	0.506394	10.7411	12.9854	34.828	0.0435376	-4.52159	8.61635e-20	1.32746e-17	down	yes
IMMP1L	0.0001	0.342813	0.0001	1.97104	1.65929	4.15998	0.0440307	-4.50535	0.0186048	0.353861	down	yes
GPR89B	1.82348	1.77026	2.36499	2.18934	128.408	0.803957	0.0453477	-4.46283	0.000223882	0.00222528	down	yes
CBSL	0.020846	0.036405	0.010737	0.730645	0.028129	0.739433	0.0453796	-4.46181	0.00404577	0.105206	down	yes
AC010655	0.001303	0.095757	0.049775	1.4402	1.76288	0.002267	0.0458094	-4.44821	0.0291175	0.483687	down	yes
CKMT2-AS1	0.031565	0.0001	0.040059	0.997261	0.535922	0.003834	0.0466644	-4.42153	0.0342255	0.542275	down	yes
PLEKHS1	0.0293544	0.00438001	0.0001	0.273183	0.291315	0.154422	0.0470628	-4.40927	6.90049e-09	2.16111e-07	down	yes
AC027117	0.079003	0.036751	0.029216	0.137963	1.26717	1.66878	0.0471615	-4.40625	0.00352228	0.0935874	down	yes
TM4SF4	0.154625	0.127595	0.0794038	2.83659	3.335	1.38491	0.047856	-4.38516	1.65589e-20	2.72118e-18	down	yes
AL606500	0.14815	0.196399	0.123191	1.51461	1.79471	6.42742	0.0480387	-4.37966	0.00251648	0.0708829	down	yes
CPLX2	0.089394	0.0001	0.052302	1.23604	1.13667	0.514554	0.049111	-4.34781	0.00940852	0.21001	down	yes
NOX1	0.018619	0.0001	0.032739	0.252602	0.349478	0.429887	0.049864	-4.32586	6.13178e-10	2.37762e-08	down	yes
SUMO2P12	0.0001	0.226361	0.0001	1.29771	2.26129	0.884654	0.0509852	-4.29378	0.0313375	0.508482	down	yes
CPLX2	13.6484	14.2859	13.8017	273.613	274.127	232.919	0.0534625	-4.22533	2.04923e-58	1.17865e-54	down	yes
NRGN	0.232407	0.16037	0.198957	3.52789	3.64466	3.88407	0.0535185	-4.22382	3.03528e-25	1.00719e-22	down	yes
GRAPL	0.479441	0.000141	0.022945	0.581467	1.89382	6.66095	0.0550037	-4.18433	0.0175083	0.337906	down	yes
CSPG5	0.0514489	0.062062	0.00949874	0.841897	0.74854	0.597097	0.0562321	-4.15246	5.07059e-16	4.72935e-14	down	yes
CYP4X1	0.0001	0.0001	0.0615924	0.387853	0.328184	0.374944	0.0566393	-4.14205	7.58959e-07	1.52714e-05	down	yes
AC079466	0.007197	0.082625	0.036834	0.953839	0.239732	1.00671	0.0575636	-4.1187	0.0132309	0.273	down	yes
KYNUP1	0.0001	0.0001	0.562488	1.71535	0.907319	6.95022	0.0587794	-4.08855	0.0487234	0.686391	down	yes
AC084337	0.021436	0.1394	0.009558	1.23822	1.13935	0.49932	0.0592284	-4.07757	0.00789056	0.182007	down	yes
H4C12	36.7638	1.81238	1.34252	151.338	164.518	357.112	0.0593173	-4.0754	1.37049e-05	0.000199224	down	yes
LRG1;PLIN5	0.0545763	0.0118778	0.0133642	0.355063	0.371961	0.588114	0.060692	-4.04235	1.22156e-12	7.38803e-11	down	yes
LINC00243	0.122336	0.210914	0.095689	1.94593	1.83054	3.19934	0.0614895	-4.02352	0.00234845	0.0673795	down	yes
H3C2	15.5813	23.8729	22.9429	272.866	281.956	438.95	0.0627881	-3.99337	2.27229e-32	1.30695e-29	down	yes
CPLX2	0.094838	0.038696	0.115675	1.50334	1.51213	0.948785	0.0628639	-3.99162	0.00465224	0.118972	down	yes
H1-5	2.98877	4.3239	4.09585	44.7125	49.9971	83.2281	0.0641152	-3.96319	2.37064e-28	9.2967e-26	down	yes
H2AC12	45.5674	50.7311	61.6188	809.192	795.381	847.9	0.064391	-3.957	1.78834e-46	5.14298e-43	down	yes
INSL4	0.101858	0.096459	0.089235	1.84908	1.2479	1.30168	0.0653727	-3.93517	0.00533842	0.13299	down	yes
SPDEF	0.312273	0.175782	0.452061	4.02917	4.75111	5.33453	0.066605	-3.90823	9.58262e-22	1.8372e-19	down	yes
KCNU1	0.0001	0.0001	0.052481	0.2106	0.287732	0.250627	0.0703389	-3.82953	2.4555e-05	0.000331013	down	yes
ZNF337-AS1	0.008441	0.13422	0.009241	0.157779	1.95693	0.005916	0.0716307	-3.80328	0.0441709	0.644034	down	yes
H2AC4	30.1006	35.7441	38.64	482.856	468.318	507.446	0.0716326	-3.80324	8.99522e-45	1.94016e-41	down	yes
H2AC13	17.5798	21.3165	25.252	214.062	228.387	448.081	0.0720338	-3.79518	3.08954e-24	8.885e-22	down	yes
AC140479	0.0001	2.50612	2.64468	9.43647	6.987	54.5288	0.0725968	-3.78395	0.0259644	0.446431	down	yes
TK1	5.54054	4.22846	4.95975	63.0406	70.5971	68.3262	0.0729276	-3.77739	0.000596239	0.0237753	down	yes
CDC45	0.577806	0.346196	0.565884	7.1686	6.69512	6.39804	0.0735319	-3.76549	2.79008e-32	1.50446e-29	down	yes
H2BC17;OR2B6	0.552169	32.7434	35.8206	291.156	301.485	344.843	0.0737252	-3.7617	9.84538e-06	0.00014994	down	yes
LGALS9B	0.0345237	0.0356509	0.0001	0.193469	0.371037	0.356195	0.0763274	-3.71166	1.15361e-07	2.80756e-06	down	yes
ALDH3A1	46.2838	45.5795	43.4565	549.999	563.667	554.694	0.0811095	-3.62399	5.89741e-44	1.13066e-40	down	yes
GPX2	3.89366	4.97599	2.06492	49.4265	51.3566	33.4612	0.0814528	-3.61789	4.00137e-29	1.77035e-26	down	yes
PRRT1B	0.212981	0.150947	0.156587	2.5376	1.93062	1.83732	0.0825489	-3.59861	1.76035e-24	5.23705e-22	down	yes
H3C14	12.6679	15.9599	17.3186	138.126	148.864	258.361	0.0842512	-3.56916	3.28043e-25	1.068e-22	down	yes
H3C15	12.2585	15.5732	16.7905	134.13	144.391	249.705	0.0844757	-3.56532	2.83075e-25	9.57737e-23	down	yes
H2BC14	9.36744	12.5371	10.5804	104.248	105.226	172.212	0.0851092	-3.55454	8.60226e-28	3.22678e-25	down	yes
ESCO2	0.096187	0.156571	0.019078	1.80327	0.542747	0.838623	0.0853586	-3.55032	0.0205806	0.379742	down	yes
RIBC2	0.0777908	0.0534564	0.0001	0.648811	0.62554	0.262491	0.0854656	-3.54851	7.83663e-07	1.56869e-05	down	yes
AC087632	0.062714	0.064643	0.165409	1.57095	1.23012	0.591143	0.0863054	-3.53441	0.0221137	0.400014	down	yes
H4C1	42.1801	53.8162	59.3342	516.505	506.474	767.828	0.0867377	-3.5272	1.72967e-29	7.85408e-27	down	yes
GINS2	0.523325	0.582412	0.504904	7.61885	5.93573	4.74141	0.0880324	-3.50582	2.60018e-32	1.4473e-29	down	yes
H2BC11	6.8144	7.37833	8.43349	78.5776	81.2537	96.6674	0.0882118	-3.50288	1.35834e-36	1.30212e-33	down	yes
H3C10	29.8285	30.9892	33.7875	281.759	307.872	472.348	0.0890839	-3.48869	1.62402e-28	6.51685e-26	down	yes
H2BC13	54.5538	60.0527	68.1722	583.519	587.833	878.412	0.0891707	-3.48729	4.4462e-30	2.07349e-27	down	yes
H4C9	7.07011	6.74661	8.5752	64.4118	66.4249	119.454	0.0894637	-3.48255	3.49215e-24	9.8782e-22	down	yes
H2AC14	38.1515	36.9111	40.8642	352.91	366.568	575.173	0.0895429	-3.48128	5.71058e-29	2.40332e-26	down	yes
AC023593	0.0001	0.292559	0.11807	1.75663	1.4226	1.34838	0.0907167	-3.46249	0.0350259	0.548958	down	yes
COL21A1	0.00685022	0.014009	0.0325261	0.248516	0.249418	0.0883703	0.091054	-3.45713	3.74852e-08	1.02181e-06	down	yes
LGR6	0.843843	0.89165	1.08771	10.5356	10.4748	9.85113	0.0914796	-3.45041	1.44641e-37	1.55986e-34	down	yes
GIP	0.269309	0.110918	0.066799	1.97402	1.66589	1.20048	0.0923534	-3.43669	2.90793e-09	9.78097e-08	down	yes
AL157392	0.023996	0.043201	0.024928	0.442909	0.379392	0.165754	0.0932387	-3.42293	0.00709345	0.167309	down	yes
ASF1B	2.72402	3.18134	2.58374	30.2403	32.6984	26.773	0.0946265	-3.40161	3.36799e-40	5.28316e-37	down	yes
H3C7	14.3588	17.1531	15.5404	125.303	129.765	241.57	0.0947418	-3.39986	1.59253e-23	4.04104e-21	down	yes
CD14	0.452702	0.594189	0.45969	4.98192	4.99181	5.87673	0.0950497	-3.39517	3.54483e-23	8.4953e-21	down	yes
PPFIA4	0.0182441	0.0192556	0.0257307	0.203273	0.276022	0.17971	0.0959484	-3.3816	2.11884e-13	1.40079e-11	down	yes
TK1	6.08585	6.21003	6.87935	62.6355	68.4994	66.8852	0.0968348	-3.36833	4.23138e-39	5.61634e-36	down	yes
PRYP2	1.06355	0.0001	0.860816	5.05387	5.45395	9.33197	0.0970005	-3.36586	0.0431888	0.634661	down	yes
RRM2	0.915268	0.58576	0.481478	7.60268	8.35218	4.32135	0.097775	-3.35439	1.98414e-26	6.98701e-24	down	yes
FP671120	0.219366	0.940571	9.33634	62.7288	42.2609	0.506662	0.0994942	-3.32924	0.0403746	0.602412	down	yes
H2BS1	0.816028	1.2402	1.11882	5.6378	6.05006	20.162	0.0996879	-3.32644	1.21504e-09	4.47026e-08	down	yes
ANXA2	0.294308	0.302925	0.024106	2.49268	2.274	1.45344	0.0998918	-3.32349	0.0175228	0.338061	down	yes
H3C1	22.9535	28.8078	30.8118	248.65	256.62	320.174	0.100035	-3.32143	1.13758e-31	5.94814e-29	down	yes
FGA	1.58557	1.27249	1.46765	13.2501	15.7167	14.0496	0.100559	-3.31388	4.24114e-36	3.48481e-33	down	yes
IL21R	0.0001	0.0268407	0.0227849	0.12184	0.187651	0.183787	0.100806	-3.31034	1.62171e-06	2.97055e-05	down	yes
E2F2	0.562179	0.494365	0.531246	5.61009	5.74499	4.28432	0.101525	-3.30009	2.62059e-33	1.80873e-30	down	yes
TMEM37	0.188992	0.414931	0.294615	2.48755	3.35077	2.9189	0.102605	-3.28482	9.98443e-18	1.14094e-15	down	yes
TNFSF15	0.585389	0.233938	0.517729	5.04182	5.0755	2.62701	0.104914	-3.25272	8.04745e-19	1.10205e-16	down	yes
H3C12;H2AC17	59.5642	63.9817	68.7843	553.412	552.539	705.626	0.106167	-3.23559	3.35163e-31	1.70095e-28	down	yes
H3C3	44.3828	52.2347	59.4758	379.159	417.166	672.415	0.106277	-3.2341	2.64437e-23	6.51837e-21	down	yes
H2AC21	12.1725	31.4067	32.4968	186.112	234.214	278.413	0.108876	-3.19924	1.49247e-17	1.65081e-15	down	yes
CDT1	1.95369	2.01697	1.91488	16.6347	17.622	19.6041	0.109273	-3.19399	8.26211e-33	5.2801e-30	down	yes
H2BC10	25.3506	28.3937	32.0386	242.209	241.062	296.975	0.109943	-3.18517	5.18194e-31	2.5547e-28	down	yes
MAPK4	0.0154769	0.0255705	0.0300325	0.292161	0.173409	0.179286	0.110226	-3.18146	1.53735e-10	6.73274e-09	down	yes
MCM5	1.18128	1.24112	1.02701	11.7369	11.1026	8.15109	0.111305	-3.16741	3.10216e-38	3.82341e-35	down	yes
AL669830	0.102546	0.068608	0.228964	1.37641	0.22943	1.92024	0.113474	-3.13957	0.0275961	0.465712	down	yes
.	0.116738	0.250059	0.078904	1.30013	1.48095	1.12226	0.114185	-3.13056	0.0137318	0.280041	down	yes
H4C4	163.89	176.219	198.235	1285.9	1346.4	2070.12	0.114482	-3.1268	4.00887e-24	1.11569e-21	down	yes
MYBL2	7.20165	8.06447	8.38173	65.4092	65.1752	73.7965	0.115705	-3.11148	1.14607e-32	7.06269e-30	down	yes
HJURP	0.001095	0.741841	0.665675	4.85699	4.17413	3.08832	0.116227	-3.10498	0.0491784	0.690023	down	yes
ESCO2	0.120182	0.24012	0.21462	2.25232	1.88627	0.753378	0.117524	-3.08898	1.34766e-14	1.05221e-12	down	yes
CDCA5	2.57406	1.92114	2.99912	23.6761	22.9315	16.4762	0.118799	-3.0734	6.91423e-31	3.31403e-28	down	yes
H4C2	90.8845	96.2207	112.134	739.415	772	1003.28	0.118996	-3.07101	1.6248e-27	5.84083e-25	down	yes
MRAP2	0.551478	0.187632	0.386666	3.05202	3.27779	3.11032	0.119254	-3.06789	1.71692e-14	1.32256e-12	down	yes
FGG	0.863358	0.730638	0.492598	5.98554	6.34039	5.0064	0.120387	-3.05424	6.22749e-24	1.67899e-21	down	yes
SPC25	0.281893	0.619509	0.381188	4.40391	4.06011	2.01793	0.122362	-3.03077	4.25885e-14	3.16752e-12	down	yes
.	0.039856	0.122955	0.331392	1.60724	1.41056	0.901569	0.126093	-2.98744	0.0323651	0.520659	down	yes
BCL2L15	0.0974428	0.0802397	0.0546343	0.631504	0.740218	0.445972	0.127809	-2.96794	2.791e-16	2.70555e-14	down	yes
EGLN3	0.966122	1.0588	0.985921	8.86081	7.38346	7.0528	0.129237	-2.95191	2.15817e-32	1.28411e-29	down	yes
EXO1	0.63969	0.593677	0.476744	5.4637	5.39796	2.27455	0.130183	-2.94139	3.14503e-18	3.87625e-16	down	yes
H4C8	34.0522	41.1398	45.4301	261.996	265.511	397.886	0.130347	-2.93957	3.37029e-22	7.00655e-20	down	yes
RASD1	0.0001	0.0001	0.324189	0.928551	1.03018	0.511881	0.131299	-2.92907	0.00796756	0.0392801	down	yes
INSL4	1.06285	1.86491	1.47388	10.9013	11.4887	10.5993	0.133426	-2.90589	4.36209e-23	1.03107e-20	down	yes
MPP2	0.278028	0.155272	0.245817	2.08142	1.81424	1.13803	0.134915	-2.88988	1.56591e-17	1.721e-15	down	yes
ARHGAP33	0.182149	0.131435	0.153885	1.20593	1.11933	1.1277	0.135382	-2.88489	1.37511e-17	1.54075e-15	down	yes
PDE1A	0.0970306	0.0228317	0.0322694	0.469612	0.454139	0.19231	0.136311	-2.87502	3.03084e-07	6.62829e-06	down	yes
SLC4A8	0.0442811	0.0161289	0.0380577	0.334826	0.268032	0.118312	0.136539	-2.87262	7.07109e-10	2.69497e-08	down	yes
CDCA8	1.276	2.72997	2.69655	17.7792	16.7929	14.3802	0.136919	-2.8686	9.66633e-20	1.46309e-17	down	yes
ARX	0.1995	0.21503	0.178951	1.30983	1.40509	1.61729	0.136992	-2.86783	3.28146e-15	2.68349e-13	down	yes
SCD	96.1815	97.7795	102.428	809.849	821.758	518.964	0.137819	-2.85915	5.54394e-29	2.39152e-26	down	yes
MCM10	0.244145	0.294184	0.24654	2.54385	2.08874	1.03151	0.138569	-2.85133	1.07975e-16	1.11563e-14	down	yes
LAD1	0.0737043	0.0001	0.0191027	0.082125	0.306179	0.282165	0.13857	-2.85131	0.000613092	0.00511552	down	yes
ORC1	0.894581	1.13271	0.8113	8.11871	7.24371	4.92536	0.139916	-2.83737	1.18759e-22	2.59391e-20	down	yes
HHIP	0.0255845	0.0267451	0.0159988	0.217703	0.15262	0.116666	0.140308	-2.83333	1.17138e-09	4.32809e-08	down	yes
TCF19	0.797597	0.700332	0.607102	5.98505	5.7723	3.14999	0.141208	-2.82411	2.20453e-20	3.52215e-18	down	yes
SERPINA3;SERPINA5;SERPINA4	0.149671	0.188855	0.235963	0.997665	0.895545	2.15169	0.142028	-2.81575	5.27228e-12	2.85182e-10	down	yes
SPC24	0.994366	1.01869	0.672755	6.61571	6.45634	5.64988	0.143458	-2.8013	6.3489e-23	1.44145e-20	down	yes
CCDC74B	0.0656905	0.0884839	0.0416575	0.431786	0.374605	0.548667	0.144519	-2.79067	5.12083e-09	1.6485e-07	down	yes
KLRC3	0.282996	0.125142	0.104972	1.1124	1.47347	0.914689	0.14658	-2.77024	0.0398015	0.595898	down	yes
ACBD7	0.238291	0.167067	0.192837	1.72621	1.57132	0.772511	0.146975	-2.76635	7.81606e-13	4.86881e-11	down	yes
ERVK13-1	0.109254	0.011749	0.097402	0.413051	0.387016	0.667826	0.148788	-2.74867	0.0372944	0.569923	down	yes
DTL	0.99623	1.23433	0.693699	9.00529	8.23192	2.20873	0.150379	-2.73332	3.81307e-11	1.80259e-09	down	yes
FADS2;FEN1	10.582	11.1063	13.1622	80.6573	83.0601	66.1756	0.151594	-2.72171	1.25103e-27	4.59288e-25	down	yes
EMP2	0.807444	0.714929	0.956336	6.9667	5.11201	4.20689	0.152202	-2.71594	8.33975e-24	2.18034e-21	down	yes
H1-3	97.4431	101.464	106.028	594.349	610.387	793.644	0.152591	-2.71226	3.04965e-23	7.4115e-21	down	yes
APOH	0.214236	0.177226	0.332026	1.50629	1.88961	1.31908	0.153445	-2.70421	1.32654e-09	4.80871e-08	down	yes
SLC5A11	0.0889911	0.114332	0.0363964	0.442771	0.644046	0.471878	0.153795	-2.70092	4.45708e-08	1.19606e-06	down	yes
H3C11	14.3126	19.2137	17.7954	82.6139	88.4661	160.8	0.154639	-2.69302	8.52555e-16	7.54402e-14	down	yes
CDCA3	0.628104	0.659765	0.650995	4.66053	3.73902	4.03754	0.155894	-2.68136	5.84231e-23	1.36229e-20	down	yes
E2F1	1.76605	1.99599	2.00119	9.3661	13.7328	13.8323	0.156053	-2.67989	8.30881e-21	1.40557e-18	down	yes
KIF20A	2.10771	2.7657	1.86275	18.8291	16.199	7.8919	0.156947	-2.67165	9.5916e-19	1.30317e-16	down	yes
NES	0.014987	0.057058	0.021216	0.27621	0.195664	0.120042	0.157558	-2.66605	4.09827e-06	6.90582e-05	down	yes
HJURP	1.35546	2.05254	1.92951	12.9536	12.7474	7.66234	0.159981	-2.64403	7.48398e-23	1.67709e-20	down	yes
AC002378	0.33918	0.186397	0.267555	1.35963	1.11028	2.40575	0.162672	-2.61996	0.0398858	0.596819	down	yes
PIGR	0.08422	0.0332124	0.12486	0.365739	0.415731	0.702362	0.163288	-2.61451	7.82756e-07	1.56869e-05	down	yes
ATOH8	0.365788	0.487187	0.479392	2.92072	3.08125	2.125	0.163944	-2.60873	2.62847e-21	4.7244e-19	down	yes
H2BC4	112.462	110.764	129.389	663.563	668.232	818.749	0.163966	-2.60853	1.82263e-22	3.88266e-20	down	yes
DNM3	0.22751	0.295258	0.132801	1.59023	1.34312	1.04342	0.16485	-2.60078	4.23463e-15	3.39854e-13	down	yes
TEDC2	0.657368	1.00629	0.638111	5.062	4.1826	4.67475	0.165365	-2.59628	4.44135e-17	4.64457e-15	down	yes
AC022613	0.670456	0.935962	0.264273	5.26621	4.17433	1.78939	0.166581	-2.58571	0.0478373	0.677913	down	yes
GINS4	0.411117	0.748877	1.14467	5.24327	4.96111	3.56909	0.167326	-2.57927	2.19215e-13	1.44373e-11	down	yes
AQP3	1.51506	1.13334	1.68824	8.1822	8.20123	9.43401	0.167973	-2.5737	1.07738e-18	1.4411e-16	down	yes
AURKB	2.75369	4.15053	2.84798	19.1084	20.1685	18.7651	0.16802	-2.5733	1.71408e-21	3.21484e-19	down	yes
SLC22A11	0.0001	0.0899903	0.0001	0.15684	0.155077	0.220945	0.169256	-2.56272	0.014327	0.0621918	down	yes
CACNA1B	0.0189216	0.0147839	0.0310162	0.0952171	0.128922	0.157867	0.169426	-2.56128	5.71964e-07	1.18053e-05	down	yes
PCSK9	2.08577	1.25635	2.53153	12.8739	13.0235	8.74215	0.169565	-2.56009	1.71261e-18	2.18897e-16	down	yes
UHRF1	1.00049	0.781348	1.22141	7.65866	5.81076	4.11097	0.170829	-2.54937	4.04816e-18	4.95397e-16	down	yes
PKMYT1	0.531191	0.817235	0.822792	4.59814	4.04826	3.96981	0.172098	-2.5387	1.63473e-18	2.10502e-16	down	yes
CCL2	2.25714	4.18774	4.16933	17.4904	21.9116	22.1968	0.172312	-2.53691	1.2652e-16	1.29178e-14	down	yes
MCM7	9.1175	9.32394	11.3516	60.3697	60.8768	51.3718	0.172595	-2.53454	4.45504e-25	1.42355e-22	down	yes
AC243964	0.222875	0.331861	0.360775	2.06412	1.9708	1.26568	0.172718	-2.53351	0.0341916	0.541903	down	yes
H2BC6;H2BC7	3.19141	4.10237	3.96894	27.9648	28.1984	8.98793	0.172871	-2.53223	8.89168e-14	6.23683e-12	down	yes
KLRG2	0.124765	0.158232	0.0001	0.368223	0.758927	0.507654	0.173169	-2.52975	0.00106255	0.00806611	down	yes
GTSE1	0.593217	0.867957	0.835925	5.23664	4.65333	3.36856	0.173254	-2.52904	1.4823e-18	1.92309e-16	down	yes
CXCL1	51.9233	51.4159	54.8304	250.243	280.216	375.676	0.174554	-2.51825	3.00988e-19	4.36433e-17	down	yes
H2BU1	4.5356	5.89578	5.68695	24.2972	24.8533	42.4497	0.175964	-2.50665	6.3207e-16	5.80126e-14	down	yes
H4C3	134.795	151.841	179.606	754.916	768.897	1116.15	0.176609	-2.50137	7.15263e-18	8.39583e-16	down	yes
H2AC19	248.915	275.184	327.805	1346.63	1351.92	2097.83	0.177615	-2.49318	1.11622e-16	1.14646e-14	down	yes
CU639417	0.678428	0.851987	1.07712	5.72147	5.31429	3.50078	0.179378	-2.47892	3.96283e-09	1.30494e-07	down	yes
KIFC1	1.51326	1.81925	1.74258	10.2036	9.94025	8.04498	0.180039	-2.47362	8.25096e-23	1.82526e-20	down	yes
DMBX1	0.124702	0.132567	0.21385	1.01675	1.00547	0.59077	0.180299	-2.47154	6.52437e-11	3.03445e-09	down	yes
H2AC18	254.311	280.962	334.937	1372.01	1334.21	2117.14	0.180415	-2.4706	2.38872e-16	2.3419e-14	down	yes
SP9	0.639456	0.45479	1.0287	4.7078	4.53012	2.46477	0.181406	-2.4627	1.59953e-11	8.21423e-10	down	yes
NDC80	0.389787	0.342337	0.455218	2.53575	2.4936	1.48194	0.182351	-2.45521	6.87733e-14	4.90365e-12	down	yes
E2F8	0.24342	0.210831	0.297199	1.46568	1.54925	1.09529	0.182825	-2.45146	1.42971e-13	9.71247e-12	down	yes
H2BC5	39.9706	44.8595	51.2071	216.36	213.834	311.284	0.183468	-2.4464	1.25228e-17	1.41229e-15	down	yes
TRAIP	0.515293	0.608785	0.764039	3.2428	3.36126	3.64661	0.184195	-2.4407	9.15638e-16	8.01997e-14	down	yes
EID1	3.92893	1.63634	1.09646	18.3563	4.79868	12.8822	0.184857	-2.43552	7.25865e-07	1.46489e-05	down	yes
CCNA2	3.01636	3.56157	2.5311	20.3162	19.5933	9.15319	0.185661	-2.42926	2.85489e-16	2.75202e-14	down	yes
CCNE2	0.184236	0.0818891	0.0643601	1.00743	0.575913	0.195089	0.18583	-2.42795	1.92109e-05	0.000267325	down	yes
TGM3;AL121899	0.185985	0.242684	0.306393	1.35682	1.4075	1.1853	0.18611	-2.42578	5.0357e-12	2.73253e-10	down	yes
BIRC5	1.16782	1.38763	1.63418	9.24408	9.36326	3.86026	0.186474	-2.42295	4.71377e-14	3.4759e-12	down	yes
NCAPH	0.583518	0.634308	0.508264	3.98194	3.10388	2.14023	0.187089	-2.41821	2.47869e-17	2.64011e-15	down	yes
CASTOR2	2.79901	3.02643	3.66964	21.293	18.3879	11.0083	0.18732	-2.41643	2.24962e-19	3.28959e-17	down	yes
MCM2	4.12151	4.15858	5.02177	21.9431	26.7586	22.2441	0.187493	-2.41509	2.57385e-22	5.41607e-20	down	yes
ITIH2	0.205674	0.136108	0.152004	0.940635	0.867706	0.812129	0.188434	-2.40787	1.96722e-10	8.42292e-09	down	yes
H4C11	95.1542	113.917	126.976	401.744	439.442	936.845	0.189	-2.40354	2.64434e-11	1.30366e-09	down	yes
ACOT11	0.123968	0.0916659	0.0907682	0.566746	0.5335	0.518113	0.189329	-2.40103	5.04512e-13	3.18877e-11	down	yes
DHRS2	0.934652	0.93859	0.915544	1.82293	1.92977	10.9755	0.189351	-2.40087	1.85906e-05	0.000260162	down	yes
CST1	0.278906	0.20939	0.300481	1.36241	0.997612	1.80302	0.189471	-2.39995	1.53143e-06	2.82317e-05	down	yes
RARRES1	2.05086	3.96126	3.40011	15.7266	16.6615	17.2757	0.189519	-2.39959	9.91523e-16	8.64077e-14	down	yes
SCNN1B	0.0471997	0.0752099	0.0721892	0.213626	0.350923	0.458617	0.190193	-2.39447	3.09282e-06	5.36348e-05	down	yes
H2BC12	36.0972	39.8531	42.9894	185.706	186.448	252.452	0.190423	-2.39272	2.76396e-18	3.43109e-16	down	yes
CENPU	0.421203	0.384974	0.273856	2.24288	2.25801	1.14539	0.191282	-2.38622	1.61219e-11	8.23026e-10	down	yes
AGTR1	0.369262	0.354547	0.343109	1.97576	2.07451	1.49485	0.192407	-2.37777	5.17001e-14	3.78002e-12	down	yes
H4C5	23.106	27.034	26.1972	93.2347	100.579	199.041	0.194314	-2.36353	2.95924e-12	1.67966e-10	down	yes
KIF18B	1.98309	2.58679	2.16516	13.5135	12.0163	8.87654	0.19575	-2.35292	4.84084e-22	9.71265e-20	down	yes
SELENBP1	0.847593	0.923644	0.796571	4.38445	4.03004	4.68461	0.196029	-2.35086	1.87367e-16	1.8688e-14	down	yes
CDC6	0.776499	1.01774	0.799285	5.24047	5.1946	2.78587	0.196168	-2.34984	7.97718e-16	7.13193e-14	down	yes
FSTL4	0.456337	0.463091	0.425914	2.25712	2.1953	2.40248	0.19626	-2.34916	3.47224e-17	3.67567e-15	down	yes
SREBF1	7.23039	7.05885	7.7329	37.22	37.9279	37.0026	0.196362	-2.34841	1.65448e-22	3.5685e-20	down	yes
CTSV	0.130043	0.151298	0.111689	0.80423	0.757968	0.430776	0.197208	-2.34221	1.0513e-09	3.91797e-08	down	yes
HMGN2	12.6062	9.4065	6.01154	80.074	9.40074	52.3923	0.197538	-2.33979	1.0269e-05	0.000155159	down	yes
SCARA3	3.72234	4.04891	3.51103	20.3493	20.9465	15.2279	0.199602	-2.3248	2.02314e-23	5.05931e-21	down	yes
H2AC11	19.2889	22.7218	26.4756	180.657	156.911	4.78996	0.200043	-2.32162	0.00149779	0.0105833	down	yes
FASN	13.5134	13.7342	15.7307	82.1441	76.7289	54.2203	0.201687	-2.30981	8.20221e-21	1.40128e-18	down	yes
TYMS	7.95899	8.21347	8.05541	42.9508	41.799	34.4428	0.203267	-2.29856	6.7126e-24	1.78194e-21	down	yes
H2BC18;H3C13;H2BC21	9.33717	9.50813	13.288	30.6922	41.9011	85.0367	0.203853	-2.2944	1.88219e-09	6.60106e-08	down	yes
SOX21	0.356135	0.349038	0.515901	2.40029	2.32976	1.2515	0.20414	-2.29237	9.93784e-11	4.56057e-09	down	yes
C21orf58	0.321374	0.472318	0.44564	2.31252	2.1351	1.60369	0.204804	-2.28768	5.60289e-15	4.43477e-13	down	yes
ATXN7L2	0.10088	0.122501	0.115199	0.630976	0.492791	0.529395	0.204807	-2.28766	6.78991e-10	2.60355e-08	down	yes
RAD54L	0.493362	0.531331	0.535525	2.38357	2.98677	2.23639	0.20511	-2.28553	3.61854e-15	2.93135e-13	down	yes
ZNF367	0.643291	0.605483	0.386388	3.47035	3.03219	1.45242	0.205553	-2.28242	6.17812e-11	2.88117e-09	down	yes
PADI2	0.516128	0.414251	0.46107	2.55751	2.29381	1.88925	0.206429	-2.27628	4.83352e-16	4.53274e-14	down	yes
KIF2C	3.47781	3.73742	3.21639	18.5975	18.4825	13.4263	0.206541	-2.2755	7.31215e-22	1.43509e-19	down	yes
CHAF1A	0.849137	0.606312	0.83601	3.99829	4.39161	2.6399	0.207752	-2.26707	1.83871e-15	1.54766e-13	down	yes
KIF22	3.29924	3.28908	3.38495	15.8285	16.3471	15.7946	0.207905	-2.266	4.63348e-22	9.51794e-20	down	yes
RAB26	0.702615	0.721242	0.958825	4.09861	3.55849	3.76132	0.20867	-2.26071	7.85982e-14	5.55824e-12	down	yes
CENPM	1.53291	1.18473	1.92621	7.20573	7.22797	7.75201	0.209317	-2.25624	1.39308e-13	9.50102e-12	down	yes
H4C13	12.4292	16.8874	12.8499	58.7714	57.9779	84.6002	0.209419	-2.25553	8.77746e-14	6.18184e-12	down	yes
RAD51	0.765474	0.67335	0.640728	2.9258	3.4851	3.49268	0.20998	-2.25168	3.00063e-14	2.26096e-12	down	yes
TCN1	0.836708	0.723142	0.969826	3.69275	4.88968	3.42479	0.210679	-2.24688	7.78184e-12	4.17005e-10	down	yes
H3-2	0.561952	0.62346	0.66368	2.10734	2.28865	4.36371	0.211091	-2.24406	1.47537e-10	6.52755e-09	down	yes
LIG1	1.77163	1.44792	1.746	8.64278	7.83704	7.00702	0.211419	-2.24183	4.39674e-20	6.89688e-18	down	yes
NCAPG	0.559957	0.877571	0.431174	4.00259	3.52752	1.2869	0.211943	-2.23825	1.0169e-08	3.07194e-07	down	yes
SGCD	0.0691161	0.406478	0.191465	1.3094	1.2617	0.552361	0.213564	-2.22726	7.55377e-06	0.000118491	down	yes
MCM4	3.40542	3.04806	3.31134	17.7611	16.2057	11.5568	0.2145	-2.22095	7.8693e-20	1.22329e-17	down	yes
S1PR5	0.101353	0.0340824	0.0744665	0.404618	0.436684	0.136363	0.214697	-2.21962	0.000147911	0.00157544	down	yes
GINS1	3.57119	3.75963	2.96129	19.3179	18.4319	10.0552	0.215294	-2.21562	2.17685e-17	2.3476e-15	down	yes
NOTUM	0.0001	0.0794938	0.121165	0.340542	0.32758	0.262816	0.215652	-2.21322	0.00217141	0.0142897	down	yes
ISLR	0.23739	0.232819	0.332951	1.05091	1.36616	1.28033	0.217223	-2.20275	1.43831e-09	5.17043e-08	down	yes
STMN1	4.74392	2.76755	3.16401	16.8431	14.1332	18.0548	0.217729	-2.19939	8.85039e-15	6.94152e-13	down	yes
WDR62;OVOL3	1.16819	1.17328	1.24411	5.69817	5.49335	5.25253	0.218047	-2.19729	3.5778e-21	6.36443e-19	down	yes
SHCBP1	0.695352	1.03327	0.643324	5.02383	4.02209	1.8116	0.218461	-2.19455	1.30657e-10	5.87107e-09	down	yes
LMO1	0.0779485	0.207123	0.123725	0.546999	0.777299	0.536874	0.219644	-2.18676	1.25877e-05	0.000184382	down	yes
CCNF	2.32104	2.60326	2.27688	12.1219	10.7332	9.92693	0.219668	-2.1866	2.07734e-21	3.85425e-19	down	yes
SLC52A3	0.22012	0.141591	0.165622	0.692519	0.650912	1.05552	0.219819	-2.18561	7.18303e-09	2.22919e-07	down	yes
SNRNP25	3.05901	3.34583	3.39614	15.5608	14.4068	14.4946	0.220434	-2.18158	2.16782e-18	2.73035e-16	down	yes
POLE2	0.619895	0.388101	0.295074	2.64893	2.24306	1.00944	0.220806	-2.17915	5.66613e-08	1.49953e-06	down	yes
FAM111B	0.186789	0.113862	0.136006	0.980228	0.75796	0.236658	0.221109	-2.17717	1.0422e-05	0.000156895	down	yes
MKI67	1.3339	1.12873	1.36079	9.71149	4.17887	3.38803	0.221283	-2.17604	2.67527e-11	1.31141e-09	down	yes
AUNIP	0.730952	0.697378	0.477854	3.25408	3.23865	2.10909	0.221602	-2.17396	2.87406e-11	1.38525e-09	down	yes
TICRR	1.27586	1.44436	1.02166	6.59407	6.53085	3.72534	0.222067	-2.17093	6.54022e-16	5.97098e-14	down	yes
H2AC20	187.802	214.281	221.464	703.791	728.658	1361.05	0.223213	-2.1635	1.79437e-11	9.07973e-10	down	yes
MVK	1.15017	1.29742	1.4058	6.06936	5.65038	5.48037	0.224033	-2.15822	5.90711e-18	7.02946e-16	down	yes
CENPE	0.0555735	0.0417684	0.0468598	0.282012	0.191114	0.170002	0.224219	-2.15702	1.40539e-07	3.32648e-06	down	yes
JPH2	0.0526337	0.0254783	0.0442238	0.197223	0.204577	0.142176	0.224892	-2.1527	8.34183e-07	1.65637e-05	down	yes
POC1A	2.52727	2.32115	2.76707	10.5769	12.1514	11.131	0.224915	-2.15255	3.70563e-16	3.51322e-14	down	yes
HASPIN	1.89526	2.18876	1.74944	10.1236	9.04807	6.67132	0.225728	-2.14735	3.26196e-16	3.10967e-14	down	yes
FAM83D	4.148	4.68593	3.91986	22.2856	21.5213	12.618	0.226031	-2.14541	1.63967e-16	1.64492e-14	down	yes
INSIG1	5.78511	6.4642	5.91923	30.459	30.8366	19.0234	0.226205	-2.1443	7.16381e-19	9.88892e-17	down	yes
KIRREL2	0.197012	0.150629	0.187791	0.617646	0.676183	1.07017	0.226494	-2.14246	2.03892e-07	4.62915e-06	down	yes
ACOX2	0.671774	0.746873	0.768654	2.89777	3.28019	3.47697	0.226548	-2.14211	1.35945e-13	9.30846e-12	down	yes
H1-2	65.8958	78.827	83.8585	244.161	261.994	502.711	0.226573	-2.14195	1.03695e-10	4.73346e-09	down	yes
METTL7B	1.09149	1.93877	1.32135	6.7058	6.8195	5.67799	0.226608	-2.14173	1.18497e-11	6.21481e-10	down	yes
SULT2B1	0.220476	0.193226	0.104222	0.592366	0.812448	0.874951	0.227183	-2.13808	1.34344e-06	2.52517e-05	down	yes
WDR76	0.671615	0.90661	0.627988	3.89431	3.57005	2.23675	0.227418	-2.13658	8.92226e-13	5.49834e-11	down	yes
HLA-DMA;HLA-DMB;AL645941	0.30467	0.209759	0.372108	1.18029	1.36782	1.34765	0.227564	-2.13565	2.59154e-11	1.28129e-09	down	yes
PRADC1	1.92268	2.1752	2.57415	9.41783	8.74012	11.1014	0.228031	-2.1327	9.89667e-13	6.05557e-11	down	yes
PIMREG	1.20189	1.66205	1.4892	8.93954	5.42708	4.68791	0.228457	-2.13	1.66046e-12	9.84579e-11	down	yes
ASPM	0.475301	0.486785	0.273676	2.5318	1.9268	0.948849	0.22853	-2.12955	6.51297e-10	2.51412e-08	down	yes
TNFSF14	0.238442	0.11826	0.196225	0.796628	0.917226	0.694579	0.229579	-2.12294	1.00488e-08	3.04196e-07	down	yes
POU5F1	0.055445	0.16743	0.0579177	0.36116	0.430422	0.429104	0.230028	-2.12012	5.51026e-05	0.000670046	down	yes
PRSS23	8.10747	3.70839	1.58308	20.7841	20.6007	16.6489	0.230882	-2.11477	4.901e-07	1.02381e-05	down	yes
SKA1	0.757216	1.74176	1.50909	7.90631	3.04397	6.39105	0.231128	-2.11324	9.22368e-08	2.31329e-06	down	yes
SAPCD2	1.52078	1.37209	1.82153	7.34548	6.71969	6.32598	0.231199	-2.11279	1.0536e-15	9.08993e-14	down	yes
DRP2	0.0345771	0.0417296	0.0401724	0.259034	0.121346	0.121037	0.2323	-2.10594	1.17365e-05	0.00017428	down	yes
MTFR2	0.478559	0.863366	0.6688	2.89933	3.70057	2.05417	0.232344	-2.10566	9.96723e-10	3.72261e-08	down	yes
H2AW	10.5532	11.7838	12.8958	46.8452	41.2182	63.2687	0.232817	-2.10273	1.19593e-13	8.25428e-12	down	yes
UBE2C	7.22812	9.41781	8.61499	37.8584	36.7083	33.623	0.233487	-2.09858	1.68886e-17	1.84438e-15	down	yes
KIF11	1.40658	1.37373	0.941585	7.32628	5.80964	2.78687	0.233746	-2.09698	8.01365e-11	3.69721e-09	down	yes
UBE2T	1.89875	2.04691	1.48417	8.81632	10.333	4.05038	0.234048	-2.09512	3.68607e-10	1.47914e-08	down	yes
SCNN1A	1.38152	1.86386	1.75386	6.89847	6.86272	7.56008	0.234472	-2.09251	1.07772e-15	9.25178e-14	down	yes
DHFR	1.05382	1.69773	1.6185	9.77919	6.45922	2.35127	0.235079	-2.08878	1.21381e-07	2.92927e-06	down	yes
ORC6	0.844185	1.10902	0.818782	4.4036	4.21531	3.13261	0.235883	-2.08385	4.81818e-14	3.53777e-12	down	yes
TONSL	0.726745	0.791555	0.760558	3.20146	3.53707	2.9102	0.236182	-2.08203	7.0495e-16	6.36854e-14	down	yes
PLK1	5.37892	5.63834	5.7241	25.6042	22.4563	22.7805	0.236323	-2.08117	1.09838e-18	1.45161e-16	down	yes
CIT	1.47645	1.48747	1.31201	7.76734	5.89903	4.42366	0.23637	-2.08088	2.03302e-17	2.20627e-15	down	yes
CCDC74A	0.291643	0.456447	0.330963	1.59783	1.25194	1.68821	0.237783	-2.07228	5.0273e-09	1.62446e-07	down	yes
TIMM29	0.37646	0.319204	0.297335	0.460681	0.441901	3.26775	0.23811	-2.0703	0.00162478	0.0113367	down	yes
NNMT	28.8223	27.8482	28.2379	105.272	110.052	141.017	0.238278	-2.06928	2.34721e-15	1.94716e-13	down	yes
IQGAP3	2.89531	3.06058	3.47669	12.6748	13.9518	12.9266	0.238478	-2.06807	2.36295e-18	2.95455e-16	down	yes
SAMD11	1.66373	2.36852	1.90986	6.9285	8.06473	9.91637	0.238547	-2.06765	3.43249e-13	2.19362e-11	down	yes
VWA1	1.51002	1.49367	1.51563	6.1013	6.16546	6.63917	0.239042	-2.06466	7.31254e-16	6.57177e-14	down	yes
ABCG1	0.500508	0.672697	0.642039	2.186	2.44481	2.93018	0.24008	-2.05841	4.00707e-12	2.23039e-10	down	yes
ARHGEF39	0.633708	0.701497	0.523305	3.11303	2.78756	1.83371	0.240295	-2.05712	3.26539e-13	2.1024e-11	down	yes
HROB	1.02656	1.14341	1.36012	5.59871	4.46538	4.60933	0.240578	-2.05543	2.57528e-13	1.6896e-11	down	yes
TUBA1B;TUBA1A	50.3692	56.6945	56.487	248.475	237.271	193.183	0.240895	-2.05352	6.11246e-18	7.22401e-16	down	yes
TACC3	1.29691	1.35811	1.40764	5.4983	6.20363	5.11801	0.241538	-2.04968	5.05533e-18	6.09998e-16	down	yes
E2F7	0.739251	0.637812	0.644717	3.70059	3.32734	1.32116	0.242156	-2.04599	9.38269e-10	3.51953e-08	down	yes
ESPL1	1.64537	1.62864	1.6859	7.71751	6.84123	5.90273	0.242403	-2.04452	7.09125e-19	9.8677e-17	down	yes
LGI3	0.0001	0.060338	0.0915687	0.17417	0.187009	0.264989	0.242757	-2.04241	0.00683001	0.0349605	down	yes
ANXA13	0.126866	0.288493	0.289876	0.920821	1.33752	0.631385	0.244049	-2.03476	9.76774e-07	1.898e-05	down	yes
SOX2	0.73284	0.582109	0.725918	2.83574	3.11978	2.40152	0.244209	-2.03381	3.10613e-11	1.49293e-09	down	yes
KCNK12	0.00983105	0.0128072	0.0148438	0.0819702	0.0588779	0.0123868	0.244605	-2.03148	0.00149251	0.0105544	down	yes
ERCC6L	0.476612	0.393429	0.478086	2.58011	2.25295	0.649632	0.245888	-2.02393	1.18836e-06	2.26076e-05	down	yes
PTGER2	0.0957693	0.118726	0.0445541	0.352328	0.379673	0.320836	0.246049	-2.02298	6.0647e-05	0.000728039	down	yes
TLL1	0.191167	0.227848	0.167254	0.877421	0.971423	0.532288	0.246214	-2.02201	7.82292e-10	2.96669e-08	down	yes
GPX1	21.6139	22.7079	29.0136	102.468	97.2605	98.0505	0.246275	-2.02166	2.79072e-16	2.70555e-14	down	yes
MAD2L1	1.0672	1.29878	1.17224	6.01824	5.75306	2.58553	0.246449	-2.02064	2.81218e-11	1.36304e-09	down	yes
GEN1	0.207041	0.230251	0.256586	1.36752	0.983336	0.46192	0.246688	-2.01924	7.62573e-09	2.3581e-07	down	yes
XRCC2	0.310684	0.321173	0.283136	1.51134	1.49952	0.695476	0.246872	-2.01816	5.5693e-09	1.7829e-07	down	yes
ARRB1	2.46204	2.282	2.37569	10.3016	10.1671	8.27085	0.247732	-2.01315	7.07489e-19	9.8677e-17	down	yes
KRT5	0.142937	0.138244	0.0518934	0.37824	0.394345	0.564851	0.24904	-2.00555	3.22777e-05	0.000420697	down	yes
NEIL3	1.57819	1.27528	1.24975	6.04716	6.70919	3.70934	0.249198	-2.00464	2.9529e-12	1.67966e-10	down	yes
PBK	2.98614	2.72634	2.20194	14.251	12.7473	4.61529	0.250349	-1.99799	7.87488e-09	2.42212e-07	down	yes
AP1M2	0.220849	0.369823	0.286346	1.16719	1.20444	1.12693	0.250679	-1.99608	1.37132e-07	3.26093e-06	down	yes
ZWINT	1.38603	2.32426	2.34737	10.1579	7.21861	6.76742	0.250898	-1.99483	2.74063e-11	1.3321e-09	down	yes
TEX19	0.362012	0.269218	0.289512	0.964651	1.28696	1.39388	0.25257	-1.98524	4.70679e-07	9.85626e-06	down	yes
TTK	0.679725	0.488124	0.36835	2.83404	2.26614	0.972819	0.252955	-1.98304	1.28174e-07	3.08027e-06	down	yes
MRPL49	5.84081	6.06639	6.27535	31.038	32.1927	8.51008	0.253448	-1.98024	3.41982e-08	9.45656e-07	down	yes
POLE	1.66625	1.52713	1.43974	7.18951	6.17691	4.84486	0.254409	-1.97478	1.52831e-16	1.54216e-14	down	yes
KCNK3	0.949137	0.735847	0.439599	2.62749	3.02225	2.6459	0.256109	-1.96517	1.8471e-10	7.94807e-09	down	yes
FOXM1	4.22019	4.53329	4.52518	14.6532	19.898	16.9975	0.257594	-1.95683	6.23973e-16	5.77113e-14	down	yes
SLCO2B1	0.251312	0.310826	0.367286	1.16202	1.05611	1.38549	0.257914	-1.95504	1.36165e-10	6.07114e-09	down	yes
ACAT2	4.13986	3.93564	4.45629	15.5887	17.3556	15.615	0.258072	-1.95415	1.21757e-15	1.04006e-13	down	yes
HTR3A	0.0845572	0.152221	0.21988	0.385026	0.817416	0.561237	0.258924	-1.9494	8.49962e-05	0.000973845	down	yes
H4C15	27.7703	38.0435	18.625	82.9917	152.619	89.5224	0.259705	-1.94505	3.30699e-10	1.35218e-08	down	yes
IGFBP5	0.391273	0.366214	0.303269	1.23685	1.89878	0.938971	0.260334	-1.94157	1.34134e-09	4.85217e-08	down	yes
BLM	0.423794	0.556446	0.243161	2.09762	2.03835	0.559784	0.260534	-1.94046	7.00843e-06	0.000111047	down	yes
NUF2	0.35074	0.271976	0.357482	1.39327	1.31948	1.04668	0.260731	-1.93937	7.12576e-09	2.22075e-07	down	yes
PIF1	0.418524	0.468402	0.468056	1.77366	1.72685	1.69385	0.260856	-1.93867	3.66834e-11	1.74854e-09	down	yes
CDCA2	0.967533	1.04044	0.542029	4.74171	3.68852	1.25142	0.263385	-1.92475	8.73806e-07	1.72512e-05	down	yes
ASRGL1	0.264114	0.184541	0.369662	1.17838	0.953227	0.969676	0.263864	-1.92213	8.20992e-08	2.0956e-06	down	yes
FRMPD3	0.0459455	0.0414449	0.0108292	0.146148	0.0813521	0.143594	0.264676	-1.9177	0.000533468	0.00458416	down	yes
PCDHB5	0.233489	0.254528	0.219044	1.10242	0.766333	0.794524	0.265486	-1.91329	9.17348e-08	2.31078e-06	down	yes
RASL11A	0.0541544	0.106266	0.130382	0.412789	0.446376	0.234502	0.265897	-1.91106	0.000158541	0.00167419	down	yes
CLSPN	0.230988	0.29825	0.245388	1.18233	1.14458	0.578087	0.266653	-1.90696	1.49032e-09	5.33515e-08	down	yes
GCAT	0.507867	0.486531	0.830533	2.46752	2.24321	2.1107	0.267529	-1.90223	3.83963e-08	1.04007e-06	down	yes
KIF4A	2.22211	2.37235	2.13453	9.25044	9.08621	6.70147	0.26875	-1.89566	4.57057e-15	3.65117e-13	down	yes
NDNF	0.19436	0.259434	0.2483	0.831894	1.0423	0.734377	0.269149	-1.89352	1.20197e-07	2.91291e-06	down	yes
SLC51B	0.304916	0.576147	0.675298	1.15902	1.91832	2.69372	0.269684	-1.89066	0.000133943	0.0014463	down	yes
H3C4;H2AC7;AL031777	0.590193	0.765717	0.469329	0.924372	1.47508	4.33868	0.270882	-1.88426	0.000210351	0.00211146	down	yes
MCM6	2.6524	2.55919	2.00997	11.8607	10.3473	4.31401	0.272286	-1.87681	2.13791e-09	7.3927e-08	down	yes
CDC25C	1.53768	1.8246	1.35358	6.45338	6.14779	4.70922	0.272429	-1.87605	1.75745e-12	1.03852e-10	down	yes
OIP5	1.72439	2.12053	1.56514	6.92654	7.53436	5.35497	0.273016	-1.87294	2.95105e-10	1.22405e-08	down	yes
DHCR24	10.0517	10.0546	7.31416	54.2313	22.595	23.4569	0.273431	-1.87075	3.15723e-09	1.05577e-07	down	yes
SLC1A2	0.0161882	0.0106116	0.0114987	0.054916	0.0596272	0.0254943	0.273488	-1.87045	0.000203581	0.00205667	down	yes
EME1	0.659799	0.923046	0.95023	3.93366	2.78496	2.50855	0.274523	-1.865	3.25697e-10	1.34147e-08	down	yes
AKR1B15;AKR1B10	108.978	109.581	121.538	437.674	424.063	375.105	0.274972	-1.86264	3.40549e-15	2.77178e-13	down	yes
SLC12A2	4.10583	3.84497	2.69635	16.4112	14.3923	7.83878	0.275531	-1.85971	1.96106e-11	9.89418e-10	down	yes
NFE2	0.287632	0.327737	0.206857	0.738895	1.31139	0.931374	0.275761	-1.85851	4.07918e-06	6.88038e-05	down	yes
EHF	1.84667	1.1665	1.26929	7.32327	5.76503	2.4387	0.275807	-1.85827	2.93304e-08	8.26953e-07	down	yes
PARPBP	0.688078	0.881238	0.592153	3.30592	3.04818	1.48165	0.275847	-1.85806	6.99424e-09	2.18633e-07	down	yes
TUBB4B	8.89852	49.7453	52.0083	149.269	134.517	117.273	0.2759	-1.85778	4.34633e-05	0.000543055	down	yes
MB	0.602833	0.667968	1.03401	2.5742	2.70158	3.06061	0.276475	-1.85478	6.56302e-08	1.71324e-06	down	yes
H1-4	105.998	103.933	116.353	342.636	362.106	470.221	0.277697	-1.84842	1.83028e-12	1.07056e-10	down	yes
RAD51AP1	0.769941	0.809616	0.590068	3.41778	2.86655	1.4449	0.280704	-1.83288	1.47506e-07	3.4744e-06	down	yes
NT5DC2	1.06365	0.830034	0.954186	4.33995	3.66678	2.11247	0.281432	-1.82914	3.5841e-10	1.44833e-08	down	yes
CENPF	0.396554	0.348283	0.298235	1.75665	1.35214	0.589049	0.282077	-1.82584	8.8985e-08	2.25645e-06	down	yes
CENPI	0.811031	1.01868	0.839827	3.92851	3.78303	1.74243	0.282372	-1.82433	4.45025e-09	1.45159e-07	down	yes
ANKRD22	0.20657	0.21652	0.134905	0.701218	0.89017	0.382706	0.282659	-1.82287	7.68959e-06	0.000120294	down	yes
HMMR	0.691109	0.474266	0.566012	2.58449	2.27112	1.26809	0.282736	-1.82247	1.95939e-08	5.64746e-07	down	yes
SPTB	0.115946	0.0867251	0.199756	0.471723	0.47792	0.470551	0.283361	-1.81929	3.67699e-07	7.9308e-06	down	yes
KNL1	0.230623	0.185601	0.142871	0.746591	0.851791	0.374079	0.283451	-1.81883	2.50504e-07	5.59903e-06	down	yes
ANLN	2.01947	2.28312	1.2366	9.64617	7.927	1.96818	0.28346	-1.81878	1.47914e-05	0.00021322	down	yes
ZNF530	0.286096	0.283785	0.303528	0.992076	1.32204	0.76588	0.283575	-1.8182	2.7448e-08	7.7642e-07	down	yes
KLHDC7A	0.277392	0.377152	0.419265	1.5028	1.46401	0.807062	0.284538	-1.8133	7.04091e-08	1.82778e-06	down	yes
AURKA	6.37857	6.91397	5.99599	24.9771	28.3017	14.2052	0.285823	-1.8068	1.48842e-12	8.94864e-11	down	yes
FANCA	1.10071	1.15347	1.20778	4.62675	4.04563	3.38222	0.28719	-1.79992	1.0274e-13	7.14831e-12	down	yes
CCNB1	11.3848	14.3666	12.3123	48.8421	49.6785	33.7506	0.287769	-1.79702	6.24507e-14	4.48995e-12	down	yes
GREM2	0.155158	0.091922	0.095654	0.459809	0.447549	0.282126	0.288137	-1.79517	4.00491e-05	0.000506262	down	yes
PLEKHG6	1.22568	1.18646	1.35021	4.93841	4.66045	3.42249	0.288937	-1.79117	1.33413e-13	9.17147e-12	down	yes
CCDC150	0.0274512	0.0298261	0.0317361	0.106383	0.161988	0.0395417	0.289087	-1.79043	0.00127859	0.00936817	down	yes
C1orf61	0.074352	0.036047	0.0670629	0.189401	0.182232	0.241046	0.289649	-1.78762	8.13774e-06	0.00012673	down	yes
KLRC2;KLRC1;KLRC3;AC068775	0.40627	0.488152	0.30341	1.46558	1.23639	1.42746	0.290073	-1.78551	6.08983e-09	1.93518e-07	down	yes
GCHFR	0.528553	0.41298	1.20828	2.58919	2.04491	2.77538	0.290143	-1.78516	3.50321e-05	0.000450768	down	yes
ZNF714	0.219002	0.0234989	0.104935	0.549694	0.473217	0.166412	0.29213	-1.77532	0.00305691	0.0187655	down	yes
CDC20	12.5513	13.9744	14.9366	47.8734	47.6094	46.3067	0.292421	-1.77388	7.70617e-14	5.47202e-12	down	yes
DHCR7	11.3055	11.2777	8.89329	36.8686	35.8126	34.7333	0.293038	-1.77084	6.51025e-14	4.66118e-12	down	yes
XRCC3	1.49073	1.43304	1.37773	4.53047	4.84069	5.30641	0.293066	-1.7707	1.84561e-12	1.07588e-10	down	yes
MCM3	5.83744	6.05601	6.348	22.8658	24.6009	14.6412	0.293705	-1.76756	1.65197e-13	1.11783e-11	down	yes
AKR1C4	0.15516	0.108252	0.148321	0.570817	0.505234	0.319045	0.295128	-1.76059	0.000233135	0.00229871	down	yes
MMP28	0.0747854	0.220215	0.283194	0.634743	0.663599	0.653044	0.2963	-1.75487	0.000181163	0.00186625	down	yes
CDK1	2.4358	2.1363	1.70674	9.21678	8.48394	3.48935	0.296311	-1.75482	3.62177e-08	9.95122e-07	down	yes
H2AC16;H2BC15	2.25619	7.21821	7.9385	10.8726	32.9565	14.7706	0.29715	-1.75074	7.54137e-05	0.000882212	down	yes
ZBTB7C	0.0819541	0.038821	0.0538377	0.238263	0.2064	0.141976	0.29765	-1.74831	0.000149661	0.00159015	down	yes
MMP24	3.50792	3.28928	3.92156	11.5795	11.8291	12.5088	0.298428	-1.74454	2.05529e-13	1.364e-11	down	yes
NMB	1.90378	1.62513	2.51572	6.34482	6.69702	7.16858	0.299084	-1.74138	3.65206e-09	1.20953e-07	down	yes
HRH2	0.185318	0.132957	0.128581	0.552933	0.488615	0.44752	0.300091	-1.73653	1.37384e-06	2.5711e-05	down	yes
RAPGEF4	0.110589	0.0154776	0.0115259	0.168303	0.174483	0.114718	0.300745	-1.73339	0.0117029	0.0530426	down	yes
NCAPD3	1.86013	1.89683	1.84749	7.46137	7.23369	3.93876	0.300768	-1.73328	4.59804e-12	2.5187e-10	down	yes
DTYMK	6.39595	6.70677	7.54401	21.4215	23.2349	23.9327	0.301021	-1.73207	6.66941e-13	4.18475e-11	down	yes
BIK	0.953748	0.881001	1.28912	2.65214	3.12498	4.59731	0.301113	-1.73162	7.94183e-06	0.000124015	down	yes
CENPW	1.89963	1.53796	1.47859	6.18927	5.76108	4.31567	0.302236	-1.72625	7.88078e-08	2.02657e-06	down	yes
FANCG	3.05589	3.68056	3.52448	11.008	10.3932	12.466	0.302976	-1.72273	1.39495e-11	7.2282e-10	down	yes
CYP24A1	80.1217	82.0696	81.7724	264.921	270.489	269.081	0.303252	-1.72141	3.71163e-13	2.36325e-11	down	yes
GPR146	0.28167	0.264965	0.240988	1.24567	0.208383	1.13213	0.30455	-1.71525	0.00141403	0.0101031	down	yes
STING1	0.42911	0.446936	0.249274	1.24118	1.16923	1.28358	0.304636	-1.71484	3.90854e-07	8.35711e-06	down	yes
TPX2	9.51197	10.4104	8.65877	34.0681	36.2057	23.0023	0.306414	-1.70645	8.61642e-13	5.34807e-11	down	yes
DLL4	0.213676	0.20343	0.11079	0.298912	0.590272	0.830263	0.307015	-1.70362	0.000190616	0.00193931	down	yes
LMNB1	2.83555	2.77031	2.42406	10.6578	8.95046	6.52489	0.30727	-1.70242	1.2211e-11	6.36556e-10	down	yes
RFC3	2.05688	1.85707	1.59083	8.00608	7.21498	2.62154	0.308519	-1.69657	8.42658e-07	1.67127e-05	down	yes
LRRC45	1.09227	1.23781	1.20491	3.22413	4.47554	3.7274	0.309352	-1.69268	1.18786e-09	4.37959e-08	down	yes
EFNA1	12.7132	14.6989	14.9463	33.1962	41.7461	61.972	0.309379	-1.69255	8.48203e-09	2.58582e-07	down	yes
ZNF703	4.68137	2.29779	4.86837	13.6768	13.9977	10.6037	0.309511	-1.69194	5.63781e-09	1.79816e-07	down	yes
DLGAP5	1.34834	1.11127	0.877872	5.06106	4.30362	1.40911	0.309777	-1.6907	9.1284e-06	0.000139996	down	yes
QRFP	0.0836976	0.131503	0.286807	0.641961	0.58135	0.394808	0.310242	-1.68854	0.00173018	0.0119417	down	yes
NOL3	3.22043	3.24701	3.28001	9.95672	11.1282	10.3235	0.310344	-1.68806	5.34374e-12	2.88145e-10	down	yes
HPGD	3.84707	3.86002	3.00234	14.4873	13.3372	6.63385	0.310793	-1.68597	4.11419e-10	1.63572e-08	down	yes
CENPO	3.3189	1.39583	1.02429	11.8693	3.80088	2.7822	0.311019	-1.68493	0.000544398	0.00465952	down	yes
DSCC1	0.620602	0.517959	0.445478	2.17649	2.18478	0.72772	0.311267	-1.68377	3.86104e-05	0.00049023	down	yes
IBA57	0.552063	0.450283	0.471595	1.646	1.69059	1.39686	0.311388	-1.68321	1.608e-10	7.0243e-09	down	yes
TRIP13	3.30183	3.66205	3.45533	12.8927	11.7325	8.78565	0.311852	-1.68107	2.91665e-12	1.66645e-10	down	yes
FIGNL1	0.979571	0.605277	0.315066	2.84629	2.44021	0.80509	0.311891	-1.68089	0.00015375	0.00162758	down	yes
SERPINF2	0.459834	0.448133	0.519642	1.55523	0.982608	2.02356	0.312977	-1.67587	1.23359e-05	0.000181463	down	yes
STARD8	0.329251	0.282957	0.426454	1.37652	0.997836	0.936268	0.313737	-1.67237	2.21223e-07	4.98353e-06	down	yes
CKAP2L	0.428761	0.279465	0.166694	1.32514	1.03846	0.423527	0.313915	-1.67155	0.000104916	0.00116645	down	yes
EXOC3L4	0.149184	0.172485	0.109299	0.342928	0.419875	0.609704	0.314001	-1.67116	0.000197282	0.00199889	down	yes
MUC16	0.0148233	0.024967	0.00568818	0.0493352	0.037443	0.0579165	0.314306	-1.66976	0.000574281	0.00485508	down	yes
SKA3	0.68417	0.862179	0.643432	2.81576	2.59617	1.54517	0.314755	-1.6677	1.27156e-07	3.06008e-06	down	yes
RGS3	0.789387	0.796733	0.795837	2.77697	2.52485	2.23113	0.316205	-1.66107	3.80772e-12	2.12628e-10	down	yes
KIF24	0.736743	0.983024	1.04951	2.74079	3.63714	2.37413	0.316414	-1.66012	2.20157e-09	7.56736e-08	down	yes
DIAPH3	0.346888	0.416148	0.370469	1.47295	1.24321	0.863351	0.316665	-1.65897	1.10389e-08	3.30114e-07	down	yes
CORO1A	0.196689	0.159839	0.12493	0.448272	0.536235	0.533888	0.317084	-1.65706	1.18324e-05	0.000175402	down	yes
ASB4	0.28113	0.309518	0.320426	1.19267	1.07875	0.59576	0.317759	-1.65399	1.42304e-06	2.65742e-05	down	yes
SEMA6B	1.80821	1.60048	1.97751	5.66952	5.42386	5.85249	0.317847	-1.65359	1.22424e-10	5.54445e-09	down	yes
NCAPG2	1.82832	1.70044	1.47335	6.55942	5.90436	3.25886	0.318147	-1.65223	5.63337e-10	2.19918e-08	down	yes
SMAD6	1.98021	2.14301	2.17614	8.37197	8.45614	2.95869	0.318362	-1.65126	1.26124e-07	3.03949e-06	down	yes
MALL	7.60781	10.1181	19.0911	41.6085	40.6606	33.1707	0.318928	-1.6487	1.52836e-07	3.58802e-06	down	yes
RAB15	3.82868	3.74519	0.690185	8.53115	8.76214	8.56615	0.319576	-1.64577	0.000168833	0.00175813	down	yes
KIF23	1.22225	1.30524	1.09317	5.07258	4.19362	2.06327	0.319579	-1.64576	3.85708e-08	1.04317e-06	down	yes
NFKBID	0.429203	0.37498	0.381248	1.20123	1.08279	1.41645	0.320346	-1.6423	1.6363e-07	3.81546e-06	down	yes
GLA	3.73321	3.98278	4.3419	11.1523	13.6937	12.7279	0.320911	-1.63976	5.03589e-12	2.73253e-10	down	yes
TOP2A	6.73796	6.46764	3.94223	25.5825	21.6811	6.08207	0.321448	-1.63734	2.2109e-05	0.000303735	down	yes
KCNMB4	0.506716	0.562688	0.640583	1.72404	2.03985	1.53886	0.322472	-1.63276	1.05553e-08	3.16201e-07	down	yes
MYORG	2.33075	2.18128	2.83801	8.44492	8.40173	5.93384	0.322646	-1.63198	2.17503e-11	1.08783e-09	down	yes
NCAPD2	12.3145	13.4398	11.9181	45.6866	42.9199	28.1502	0.322657	-1.63193	8.29052e-12	4.40163e-10	down	yes
RACGAP1	5.98781	5.72829	4.58798	20.1983	19.3604	10.9118	0.323042	-1.63021	1.17704e-10	5.3447e-09	down	yes
TROAP	1.92002	2.06575	2.32081	7.11118	5.97409	6.41707	0.323375	-1.62872	2.18044e-10	9.26688e-09	down	yes
C9orf152	0.112467	0.15613	0.0541473	0.20196	0.416224	0.3791	0.323624	-1.62761	0.00204337	0.0136291	down	yes
CENPX	6.53875	7.47937	6.91896	20.7849	22.8613	21.0263	0.32374	-1.62709	2.39669e-11	1.19178e-09	down	yes
PDZK1IP1	4.10243	2.22825	2.65063	7.15484	7.8751	12.578	0.325316	-1.62009	2.65026e-06	4.65684e-05	down	yes
PTTG1	16.2658	18.2695	18.7338	59.4113	57.2755	46.7137	0.326004	-1.61704	1.82781e-12	1.07056e-10	down	yes
SPINK6	8.20015	8.08623	7.98829	23.1803	28.1793	23.0393	0.326278	-1.61583	9.21414e-10	3.4661e-08	down	yes
ESAM	0.14395	0.140183	0.028512	0.295067	0.286284	0.376578	0.326377	-1.61539	0.00357861	0.0211725	down	yes
FANCD2	1.41862	1.42214	1.26048	5.18454	4.90015	2.47789	0.326464	-1.615	3.43727e-09	1.1443e-07	down	yes
GASK1B	0.656757	0.539548	0.463568	2.179	2.06179	0.843493	0.326471	-1.61497	1.24651e-06	2.36097e-05	down	yes
IGFBPL1	2.51095	1.95899	2.47003	7.98604	7.50196	5.76093	0.326603	-1.61439	3.26283e-10	1.34147e-08	down	yes
TUBA4A	5.54276	5.19429	7.21072	21.5887	20.5481	12.8107	0.326635	-1.61425	1.5009e-10	6.60448e-09	down	yes
S100A1	0.0963403	0.0796704	0.18622	0.181972	0.461651	0.461617	0.32774	-1.60938	0.00234623	0.0151721	down	yes
ITGA4	0.0240758	0.035882	0.0360379	0.0856152	0.193733	0.0123592	0.329082	-1.60348	0.0285317	0.104392	down	yes
FBLN5	1.00643	0.783869	0.57771	2.43748	2.09528	2.65234	0.329572	-1.60133	1.05225e-07	2.5938e-06	down	yes
RRM1	5.74941	6.57028	5.24245	22.1342	20.7605	10.322	0.330011	-1.59941	1.89132e-09	6.60621e-08	down	yes
FDPS	5.35937	5.46502	5.83238	16.6471	16.2892	17.3457	0.331267	-1.59393	4.90531e-12	2.67852e-10	down	yes
SULT1A1	0.087097	0.0823743	0.118795	0.253496	0.313235	0.303313	0.331324	-1.59369	1.6117e-05	0.000229833	down	yes
TMPO	3.74954	4.47839	3.99292	14.1786	15.7287	6.92347	0.331811	-1.59157	6.61163e-09	2.08182e-07	down	yes
SKIDA1	0.273686	0.336223	0.272572	1.01913	1.00167	0.634257	0.332378	-1.5891	3.85543e-07	8.26402e-06	down	yes
ELAPOR1	0.0757991	0.0515073	0.0702158	0.175687	0.218333	0.198765	0.33321	-1.58549	0.00010292	0.00114648	down	yes
ZNF589	0.487572	0.101465	0.11804	0.943765	0.556819	0.621113	0.33326	-1.58528	0.00201475	0.0135141	down	yes
CDKN2C	3.51574	3.49745	3.45892	10.4464	12.6418	8.26862	0.333966	-1.58223	1.28963e-10	5.81009e-09	down	yes
HELLS	0.751259	0.776088	0.472219	2.73971	2.56232	0.684123	0.334031	-1.58194	7.21386e-05	0.00084677	down	yes
CDC25A	0.67275	0.880062	0.759933	2.26948	2.80333	1.83185	0.334954	-1.57796	3.23137e-08	9.00763e-07	down	yes
NUDT8	1.69632	1.91173	1.81762	5.56108	4.55127	6.06746	0.335336	-1.57632	1.33501e-07	3.19052e-06	down	yes
CXCL3	12.2876	14.5308	14.6723	25.6917	27.0048	70.8801	0.335749	-1.57454	2.50902e-05	0.00033665	down	yes
SLC29A4	0.621852	1.08065	1.09091	2.83846	2.7816	2.69835	0.33581	-1.57428	6.24435e-08	1.635e-06	down	yes
LYPD6	0.0648922	0.085786	0.0730812	0.311482	0.227135	0.127117	0.336109	-1.573	0.00078232	0.00624661	down	yes
MRPS2	9.70828	2.65699	2.56448	13.8929	13.744	16.7083	0.336671	-1.57059	0.000180384	0.00186156	down	yes
RNASEH2A;THSD8	4.33805	4.63975	4.90278	12.5431	13.8432	14.7926	0.33708	-1.56884	3.65902e-10	1.47171e-08	down	yes
SMTN	0.205068	0.2455	0.179748	0.681979	0.616331	0.570657	0.337253	-1.5681	2.40467e-09	8.20011e-08	down	yes
FADS1	21.7514	22.4282	22.0481	71.6697	69.1513	55.3901	0.337533	-1.5669	8.80677e-12	4.66137e-10	down	yes
BCL3	2.8987	3.10898	3.10739	8.03047	8.62764	10.3133	0.337952	-1.56511	2.86016e-10	1.18921e-08	down	yes
CDH6	0.110474	0.113955	0.0988053	0.440035	0.329767	0.184405	0.338746	-1.56172	1.72197e-05	0.000243545	down	yes
CENPK	0.540126	0.563343	0.236221	1.80034	1.29934	0.854936	0.338766	-1.56164	4.9492e-05	0.000608251	down	yes
CEP55	1.65939	1.53158	1.54596	6.36908	5.30788	2.29296	0.33908	-1.5603	1.43407e-06	2.67223e-05	down	yes
CCNB2	6.42825	7.32062	6.69793	22.175	22.0804	15.9631	0.339544	-1.55833	4.54986e-12	2.50025e-10	down	yes
EPHB6	0.593525	0.609548	0.632415	1.77569	1.8895	1.74038	0.339555	-1.55828	1.22127e-08	3.61459e-07	down	yes
ALDH1A1	173.731	174.295	148.921	566.15	555.581	340.39	0.339881	-1.5569	2.64995e-10	1.10714e-08	down	yes
SMC4	1.06189	0.928458	1.04555	4.57046	2.34791	2.00956	0.340045	-1.5562	1.87454e-07	4.31269e-06	down	yes
CYB5R2	0.081113	0.103004	0.0720272	0.279566	0.236997	0.232502	0.341952	-1.54814	3.18812e-05	0.000417066	down	yes
SNX22	0.703563	0.0634563	0.547456	1.07711	0.991079	1.77523	0.342007	-1.5479	0.00652619	0.0337558	down	yes
WRAP53	2.84509	3.38789	2.94586	10.1235	8.34982	8.3372	0.342359	-1.54642	5.71461e-11	2.6795e-09	down	yes
CA11	2.49698	3.14915	3.3482	7.62136	8.75103	9.89734	0.342384	-1.54631	3.53504e-08	9.74395e-07	down	yes
CYP27C1	0.193469	0.180901	0.176354	0.469192	0.712628	0.42647	0.342428	-1.54613	1.75243e-05	0.000247651	down	yes
ARMC5	0.59451	0.342022	0.879229	1.77837	1.835	1.68796	0.342511	-1.54578	5.85851e-06	9.50081e-05	down	yes
ALYREF	5.08208	5.55338	6.19304	13.136	15.2779	20.7147	0.34254	-1.54566	7.36603e-08	1.90271e-06	down	yes
IDH2	7.2635	7.69269	8.02994	21.7061	21.6252	23.6602	0.34312	-1.54321	2.67456e-11	1.31141e-09	down	yes
S100A4	94.7687	134.444	115.008	308.357	325.748	367.877	0.343539	-1.54145	9.89865e-10	3.70502e-08	down	yes
MYLIP	1.3106	1.30413	1.12375	3.96961	4.43194	2.47809	0.343621	-1.54111	5.74763e-08	1.51665e-06	down	yes
SLC44A3	0.485432	0.588477	0.519324	1.4271	1.80216	1.40014	0.344155	-1.53887	1.28669e-06	2.43175e-05	down	yes
SLC1A3	0.165265	0.278188	0.391935	1.13895	1.02607	0.252863	0.345504	-1.53323	0.00150415	0.0106152	down	yes
LSM4	3.32702	3.97589	4.07345	19.249	5.99958	7.63761	0.345932	-1.53144	1.91917e-05	0.000267274	down	yes
DEPDC1B	1.30782	1.29361	0.979364	4.26888	4.1162	1.95589	0.346272	-1.53002	7.57046e-07	1.52603e-05	down	yes
CACNA1D	0.0222704	0.0249173	0.0381267	0.107017	0.0757018	0.06366	0.346274	-1.53001	0.000408199	0.00367911	down	yes
RND1	1.55359	1.59471	1.80303	3.77604	4.08027	6.43044	0.346568	-1.52879	5.85177e-07	1.20492e-05	down	yes
P2RY6	0.458441	0.662678	0.970609	2.27462	2.01495	1.73561	0.347165	-1.52631	6.13916e-06	9.88904e-05	down	yes
UGT1A9;UGT1A1;UGT1A6;UGT1A7;UGT1A8;UGT1A10;UGT1A4;UGT1A5;UGT1A3	0.225835	0.295371	0.239999	0.776847	0.813701	0.596385	0.348069	-1.52255	3.11125e-08	8.71503e-07	down	yes
BUB1	1.85395	1.65911	1.31996	6.0528	5.41356	2.37216	0.349244	-1.51769	8.0096e-07	1.59775e-05	down	yes
AGMO	0.141698	0.171631	0.175876	0.65203	0.487329	0.259124	0.349811	-1.51535	0.000531131	0.00457091	down	yes
C1QTNF6	1.35827	1.72995	1.34752	5.04432	4.4135	3.17728	0.351064	-1.51019	4.06993e-10	1.62186e-08	down	yes
MMP7	10.7282	11.2542	10.8633	33.3052	32.0981	28.1084	0.351247	-1.50944	8.1744e-12	4.35337e-10	down	yes
SLC23A1	0.319533	0.340497	0.322308	0.922328	0.878755	0.991848	0.351723	-1.50749	8.81382e-06	0.000136031	down	yes
ASB9	2.25444	1.78775	2.27609	5.21082	5.98575	6.75524	0.351958	-1.50653	1.09008e-07	2.6642e-06	down	yes
GRB14	1.05343	0.896144	0.933609	3.29856	3.28735	1.60435	0.352026	-1.50625	1.58958e-06	2.921e-05	down	yes
DDIT4L	3.64077	3.7426	3.57171	11.857	12.9309	6.31638	0.352204	-1.50552	2.32222e-08	6.64509e-07	down	yes
FILIP1	0.134625	0.074487	0.0430474	0.231022	0.359623	0.12376	0.352965	-1.5024	0.00214162	0.0141368	down	yes
TMEM160	7.39814	7.07574	9.02647	20.7271	22.2264	23.5032	0.353618	-1.49973	4.18897e-08	1.12762e-06	down	yes
WWTR1	3.37994	3.65905	4.64111	8.05842	15.9781	8.93618	0.354235	-1.49722	1.90299e-07	4.35492e-06	down	yes
SFPQ	6.11379	5.79946	5.87819	18.7331	19.155	12.271	0.3547	-1.49533	1.82855e-10	7.9077e-09	down	yes
PCNA	64.1342	58.6204	58.0888	193.958	188.952	126.858	0.354757	-1.4951	1.66566e-10	7.25781e-09	down	yes
POLD1;SPIB;AC020909	3.49109	3.2209	3.81824	9.7811	10.2547	9.63777	0.354869	-1.49464	1.84654e-10	7.94807e-09	down	yes
PCDH9	0.189152	0.20583	0.166546	0.741222	0.635582	0.204683	0.355063	-1.49385	4.43008e-05	0.000551523	down	yes
HSPA2	1.98956	0.319772	1.56008	4.39783	3.72218	2.76958	0.355331	-1.49276	0.00122724	0.00904189	down	yes
INPP5J	0.160801	0.157674	0.13721	0.433522	0.414071	0.434762	0.355351	-1.49269	4.29115e-05	0.000536549	down	yes
RADIL	0.158532	0.181254	0.260095	0.627726	0.551791	0.508545	0.355367	-1.49262	1.51824e-05	0.00021831	down	yes
POLQ	0.587214	0.615672	0.442133	2.03244	1.68934	0.891684	0.35657	-1.48774	1.12818e-06	2.15817e-05	down	yes
KLHL13	0.0493639	0.0591846	0.0600643	0.165315	0.214729	0.0923592	0.356925	-1.48631	0.00129845	0.0094695	down	yes
TP63	1.19385	0.614209	1.17144	4.05021	2.4945	1.80078	0.35702	-1.48593	7.57887e-06	0.000118777	down	yes
CCDC33	0.309245	0.412934	0.432531	0.868175	0.971971	1.39312	0.357134	-1.48546	1.89705e-06	3.42402e-05	down	yes
ACSM3	0.478179	0.466116	0.456006	1.41204	1.6024	0.892654	0.358399	-1.48036	2.16597e-07	4.89826e-06	down	yes
MAN1C1	0.178468	0.126685	0.222878	0.511702	0.54355	0.415081	0.359124	-1.47745	1.04768e-05	0.000157472	down	yes
ATAD2	1.49695	1.29239	0.846987	4.66983	4.054	1.39636	0.359314	-1.47668	5.09716e-05	0.00062377	down	yes
PKN3	2.16765	2.09536	2.18602	5.90179	5.81269	6.22501	0.359488	-1.47598	6.21415e-09	1.97105e-07	down	yes
KNTC1	1.41364	1.55171	1.13311	4.65608	4.67403	2.06533	0.359658	-1.4753	3.00409e-07	6.57812e-06	down	yes
GALNT16	0.0464321	0.101889	0.087701	0.240098	0.219322	0.196696	0.359726	-1.47503	9.76675e-05	0.0010929	down	yes
PCYT2	1.51003	1.59389	1.38562	4.11476	3.88778	4.47439	0.359827	-1.47462	5.11817e-09	1.6485e-07	down	yes
PDE11A	0.161132	0.136147	0.115854	0.449787	0.495055	0.202943	0.35994	-1.47417	4.05714e-05	0.000511366	down	yes
SIVA1	4.14605	3.65043	4.44702	10.7337	11.3348	11.8739	0.360714	-1.47107	6.66394e-10	2.56094e-08	down	yes
LANCL2	1.176	0.648768	0.948104	2.36064	2.98092	2.34292	0.36084	-1.47057	6.66299e-07	1.35898e-05	down	yes
RHOV	4.42896	4.9445	4.71906	8.62833	13.7324	16.606	0.361655	-1.46731	1.11508e-06	2.1412e-05	down	yes
DSN1	1.66603	2.23751	1.78005	5.95159	5.99784	3.75444	0.361923	-1.46624	1.21198e-07	2.92896e-06	down	yes
MAPRE2	1.14984	1.14382	1.01845	2.57088	4.20601	2.3653	0.362289	-1.46479	1.75229e-07	4.05849e-06	down	yes
BUB1B;PAK6	0.418731	0.551355	0.41975	1.6624	1.58499	0.586898	0.362476	-1.46404	1.82494e-05	0.000256219	down	yes
OGDHL	0.13409	0.115278	0.126941	0.292478	0.331908	0.413617	0.362532	-1.46382	0.000149469	0.00158909	down	yes
SAMD14	0.0297548	0.103183	0.0598743	0.134622	0.166376	0.230538	0.362745	-1.46297	0.00371838	0.0218159	down	yes
MGAT5B	3.33054	3.30746	3.44367	9.84089	9.47654	8.45813	0.362969	-1.46208	3.48496e-11	1.66573e-09	down	yes
NEK2	1.82907	1.90356	1.38684	6.47971	5.70397	1.86544	0.364398	-1.45641	7.04207e-05	0.00082886	down	yes
RFC5	3.28466	3.31856	3.09857	11.2124	7.81384	7.58619	0.364559	-1.45578	7.31963e-09	2.26751e-07	down	yes
MAP1A	0.425709	0.430953	0.543128	1.65393	1.54357	0.639099	0.364852	-1.45462	8.73368e-06	0.000134915	down	yes
RABEP2	0.913522	0.866461	0.941614	2.62013	2.25383	2.58138	0.365054	-1.45382	1.08878e-07	2.6642e-06	down	yes
PADI3	0.398093	0.426295	0.672465	1.37423	1.37288	1.35072	0.365279	-1.45293	1.69431e-05	0.000240027	down	yes
SAA1	1.94175	1.62029	1.66142	3.00229	3.1203	8.17131	0.365433	-1.45232	0.000450305	0.00396632	down	yes
TSPAN8	1.23001	1.09983	1.13513	3.66705	3.14505	2.65122	0.366148	-1.4495	3.38552e-07	7.31128e-06	down	yes
PPIH	3.13293	2.17742	3.07304	7.6202	8.1802	7.09375	0.36618	-1.44937	2.57456e-07	5.73213e-06	down	yes
MCF2L	0.0401408	0.0588087	0.0500036	0.120152	0.179981	0.106572	0.366245	-1.44912	5.12785e-05	0.000627081	down	yes
SLC7A8	0.0635068	0.0880248	0.0739932	0.186255	0.221313	0.207727	0.366531	-1.44799	0.000597797	0.00501214	down	yes
WDHD1	0.773899	0.600293	0.503797	2.47958	1.83781	0.800018	0.36698	-1.44623	4.36936e-05	0.000545144	down	yes
GAL3ST1	0.844852	1.01972	0.40636	2.20349	2.3906	1.58743	0.367374	-1.44468	5.16171e-05	0.000629882	down	yes
RDM1	0.350141	0.635586	0.61004	1.46367	1.49795	1.37641	0.367854	-1.44279	9.13377e-05	0.00103414	down	yes
ROM1	0.473893	0.193908	0.663762	1.14107	1.12173	1.34952	0.368616	-1.43981	0.00139637	0.0100309	down	yes
RAB37	0.508047	0.431703	0.0864145	0.993004	0.75412	1.03664	0.368624	-1.43978	0.00224025	0.0146533	down	yes
SUV39H1	2.31609	2.19505	2.24808	5.51756	9.3652	3.44991	0.368698	-1.43949	5.15939e-06	8.46247e-05	down	yes
CIP2A	0.875067	0.965669	0.710616	2.71647	2.76012	1.44007	0.36887	-1.43881	1.28948e-06	2.43435e-05	down	yes
BDH1	0.155088	0.147648	0.178058	0.543361	0.607748	0.151268	0.369166	-1.43766	0.000700045	0.00567102	down	yes
OTULINL	0.092084	0.082109	0.06779	0.226475	0.272277	0.154366	0.370504	-1.43244	0.000619387	0.00516056	down	yes
DNAH5	0.0858947	0.0494155	0.0450961	0.200258	0.174882	0.110884	0.371188	-1.42978	0.00023816	0.0023429	down	yes
HOXB13	1.1503	1.34679	1.24942	3.38184	3.74634	2.94674	0.371865	-1.42715	9.95161e-08	2.47072e-06	down	yes
DDIAS	0.497987	0.455283	0.440796	1.24371	1.83423	0.666736	0.37228	-1.42554	5.0399e-05	0.000617639	down	yes
PKM	143.672	197.385	162.882	509.953	337.39	505.944	0.372382	-1.42515	1.0089e-07	2.49736e-06	down	yes
NEURL1B	0.95887	0.839358	0.789118	3.02243	2.45781	1.46764	0.372393	-1.4251	6.70348e-07	1.36563e-05	down	yes
FAM83A	0.33294	0.337929	0.246108	0.700324	0.722611	1.03529	0.373024	-1.42266	2.076e-05	0.000286571	down	yes
KIF12	0.176946	0.229025	0.227976	0.513343	0.43619	0.74727	0.373612	-1.42039	0.000699605	0.00567012	down	yes
FAAP24	1.88219	1.76809	2.14009	5.52475	5.89176	4.06535	0.37401	-1.41885	1.61039e-07	3.76012e-06	down	yes
SORT1	2.70861	4.95181	5.45582	13.7314	13.8405	7.45408	0.374472	-1.41707	2.07396e-06	3.71225e-05	down	yes
FAM110A	1.04122	1.19794	1.00316	3.09345	2.91805	2.64562	0.374527	-1.41686	4.11649e-07	8.73678e-06	down	yes
GPX3	1.47828	1.81686	2.12415	4.91025	4.67844	4.87765	0.374614	-1.41652	1.95769e-08	5.64746e-07	down	yes
NUDT1	1.3984	2.536	2.31738	5.26324	5.17161	6.25147	0.374665	-1.41633	3.72045e-06	6.31232e-05	down	yes
PLCXD3	0.163322	0.131844	0.137347	0.619962	0.417325	0.114797	0.375418	-1.41343	0.00356564	0.0211405	down	yes
TST	10.8112	12.0994	13.5326	30.0359	31.1657	35.8051	0.375676	-1.41244	4.27908e-09	1.3984e-07	down	yes
C1orf112	1.19417	1.19818	1.08678	3.52268	3.9157	1.79849	0.376657	-1.40868	1.04659e-06	2.01776e-05	down	yes
STK31	0.0771347	0.0526608	0.00677222	0.165965	0.132879	0.0636034	0.376793	-1.40816	0.0280063	0.102906	down	yes
FBXO43	0.281768	0.18748	0.217489	0.832232	0.670257	0.316456	0.377547	-1.40527	0.000558692	0.00475826	down	yes
TJP3	5.28066	5.2785	5.82069	12.8849	12.7176	17.727	0.378029	-1.40343	3.73155e-08	1.0188e-06	down	yes
SHISA5	11.7763	12.8198	40.0682	53.7282	53.9769	63.1484	0.378478	-1.40172	0.00036643	0.00335247	down	yes
DEPDC1	0.854361	0.76023	0.45106	2.7849	2.00594	0.656792	0.379184	-1.39903	0.000690072	0.00560602	down	yes
DEPP1	0.56239	0.567485	0.328132	1.2445	1.39994	1.19976	0.379274	-1.39869	4.0903e-05	0.000514793	down	yes
NKX3-2	0.215205	0.208797	0.361951	0.531158	0.662466	0.87632	0.379698	-1.39708	0.00169453	0.0117568	down	yes
SRL	0.0319788	0.084485	0.0532117	0.0999223	0.191772	0.154599	0.380189	-1.39521	0.00669245	0.0344095	down	yes
NR1H4	0.166396	0.240981	0.13655	0.575406	0.493983	0.35798	0.38107	-1.39187	0.000686139	0.00557933	down	yes
SPTSSA	36.0694	33.7306	31.3615	99.3133	100.607	65.4907	0.38115	-1.39157	2.83027e-09	9.55702e-08	down	yes
PSRC1	1.91356	1.4983	1.86939	5.7735	4.26514	3.81613	0.381186	-1.39143	4.09989e-07	8.71227e-06	down	yes
CENPL	1.0336	0.965055	0.958177	2.99901	2.90775	1.83991	0.381691	-1.38952	9.2097e-08	2.31315e-06	down	yes
C9orf50	0.688419	0.728631	0.791116	1.79035	1.97833	2.00513	0.382446	-1.38667	1.81093e-07	4.18308e-06	down	yes
DBI	1.07744	1.21839	1.10956	3.21853	2.87116	2.8088	0.382693	-1.38574	1.00617e-06	1.95072e-05	down	yes
SPDYE6	0.335552	0.21853	0.310994	1.096	0.765068	0.398033	0.382929	-1.38485	0.000842456	0.00662863	down	yes
COQ8A	1.52248	1.4823	1.68325	3.82005	4.23896	4.18238	0.382966	-1.38471	1.45378e-08	4.26616e-07	down	yes
CXCL8	31.7779	32.1001	25.682	64.4408	73.0688	95.7433	0.383961	-1.38097	1.3907e-07	3.29622e-06	down	yes
TIMELESS	5.2338	5.12927	5.92308	14.4298	15.5638	12.3707	0.384431	-1.3792	6.29997e-10	2.43735e-08	down	yes
TUBB	97.4789	99.8406	97.4339	280.465	269.808	216.363	0.384476	-1.37903	1.38026e-09	4.97212e-08	down	yes
DNA2	0.961663	1.01637	0.891213	3.09317	2.89398	1.45789	0.385389	-1.37561	3.369e-06	5.77854e-05	down	yes
LIPE	0.42645	0.478155	0.70435	1.75853	1.30703	1.10592	0.385704	-1.37443	1.44798e-05	0.000209429	down	yes
VEPH1	0.0548347	0.0669476	0.0304797	0.170258	0.157903	0.0665813	0.385725	-1.37436	0.00727851	0.036705	down	yes
PPP1R16B	0.454519	0.328298	0.311497	1.01522	1.00033	0.815587	0.386527	-1.37136	7.14585e-06	0.00011281	down	yes
CDKN3	3.15412	3.30822	3.34729	9.88309	9.73185	5.76256	0.386548	-1.37128	4.62234e-07	9.71479e-06	down	yes
ADORA1	0.221828	0.235631	0.0184568	0.343377	0.586033	0.301183	0.386737	-1.37058	0.0311057	0.111216	down	yes
CENPN	3.00801	2.66166	2.54081	8.51669	7.44213	5.22859	0.387517	-1.36767	2.4214e-08	6.906e-07	down	yes
IDI1	3.22149	3.24172	3.1369	10.1683	10.0111	4.58931	0.387591	-1.36739	9.48351e-07	1.84902e-05	down	yes
CYB5B	8.74728	10.8324	24.1417	24.5299	43.6432	44.6253	0.387606	-1.36734	0.000218149	0.00217582	down	yes
KIF4B	0.106246	0.098468	0.109526	0.296228	0.367985	0.146298	0.387706	-1.36696	0.00294818	0.0182398	down	yes
HIRIP3	0.687593	0.933209	0.611727	1.51641	2.04087	2.1922	0.388301	-1.36475	2.25627e-05	0.000308739	down	yes
BRI3BP	3.17892	3.18201	3.30978	10.9123	9.58812	4.40311	0.388327	-1.36466	9.1438e-07	1.797e-05	down	yes
PLBD1	0.226581	0.256921	0.262635	0.747937	0.784209	0.389091	0.388363	-1.36452	0.00146388	0.010399	down	yes
HFE	1.67297	2.01242	1.32277	5.05733	4.6224	3.21339	0.388437	-1.36425	2.74296e-07	6.07571e-06	down	yes
CHTF18	0.728963	0.855533	0.733668	1.83895	2.27003	1.85697	0.388566	-1.36377	4.26084e-07	9.02559e-06	down	yes
KIF14	0.374005	0.308292	0.261591	1.29075	0.849973	0.282422	0.389529	-1.3602	0.00155162	0.0109115	down	yes
TMEM14A	3.79058	3.0534	3.31988	10.4161	9.9016	5.75456	0.389834	-1.35907	3.39593e-06	5.81369e-05	down	yes
PARD6A	1.14705	1.30127	1.01125	2.73897	3.12801	2.99716	0.390288	-1.35739	1.32166e-05	0.000192938	down	yes
C8orf33	1.81189	10.3836	2.47996	12.1802	12.9094	12.4915	0.3905	-1.3566	0.00318655	0.0193333	down	yes
PHF19	3.14339	3.4168	3.12611	8.54692	8.44467	7.79719	0.390753	-1.35567	1.11583e-09	4.13414e-08	down	yes
RAB40C;WFIKKN1	0.733999	0.72505	0.698536	2.27636	2.35419	0.891032	0.390755	-1.35566	1.47394e-05	0.000212827	down	yes
AOPEP	2.56697	2.0768	2.10748	5.44588	7.57599	4.25415	0.390788	-1.35554	5.74842e-08	1.51665e-06	down	yes
RGMA	0.0388137	0.0657902	0.0406191	0.0718962	0.141625	0.157884	0.39101	-1.35472	0.00331317	0.0199542	down	yes
FANCI	2.39195	2.14368	1.94766	7.68569	6.55201	2.34173	0.391044	-1.3546	2.39427e-05	0.000323264	down	yes
PLK4	0.582783	0.518318	0.513161	1.95475	1.65585	0.515963	0.391187	-1.35407	0.000812491	0.00644335	down	yes
PC	2.67166	3.05648	3.17276	7.81471	7.41373	7.48896	0.39181	-1.35177	2.26476e-09	7.76907e-08	down	yes
B3GAT2	0.106532	0.034196	0.035773	0.213992	0.163821	0.071927	0.392451	-1.34941	0.0174862	0.0721138	down	yes
LDHD	0.731049	0.800519	0.481531	1.25464	1.72889	2.14516	0.392517	-1.34917	0.000187306	0.00191354	down	yes
JUP	32.0454	38.0393	33.5696	77.783	83.2385	101.834	0.394339	-1.34249	8.24273e-08	2.10086e-06	down	yes
CCL20	1.27237	1.5359	0.93692	1.72322	2.77764	4.99455	0.394421	-1.34219	0.00100822	0.00771823	down	yes
ARRDC4	0.285527	0.451496	0.331937	0.741671	0.882465	1.0797	0.39535	-1.3388	0.000141293	0.00151429	down	yes
ADI1	1.69915	3.35044	4.39908	11.2136	3.68446	8.98078	0.395693	-1.33755	0.000664683	0.00545924	down	yes
LFNG	2.59896	2.53168	2.36941	5.7394	7.37119	5.8119	0.396356	-1.33513	1.2934e-07	3.10397e-06	down	yes
UCP2	4.34947	4.34645	5.28066	12.0345	12.2991	10.7311	0.398594	-1.32701	2.68385e-08	7.60425e-07	down	yes
TSPAN1	0.756736	0.452496	0.82845	1.5242	1.77921	1.80662	0.398761	-1.3264	0.000140378	0.00150636	down	yes
MROH8	0.270795	0.219799	0.343673	0.773984	0.754763	0.559366	0.399531	-1.32362	0.000198578	0.00200965	down	yes
DDX39A	5.89083	6.21488	6.5213	13.8332	16.1673	16.5184	0.400418	-1.32042	1.66998e-08	4.87572e-07	down	yes
DOLPP1	5.319	6.03143	5.95633	14.9627	14.4118	13.8342	0.400539	-1.31998	2.65412e-08	7.53237e-07	down	yes
TMEM145	0.583185	0.663759	0.80052	1.55574	1.76256	1.78753	0.401005	-1.31831	1.65737e-05	0.000235456	down	yes
MTBP	0.251495	0.210161	0.180147	0.692638	0.630216	0.273524	0.402038	-1.3146	0.000354366	0.00327259	down	yes
NCMAP	0.258983	0.140675	0.149966	0.373264	0.517862	0.475084	0.402299	-1.31366	0.00128876	0.00941471	down	yes
MORC4	2.14223	2.67406	2.55729	6.5861	6.85388	4.88457	0.402388	-1.31334	7.64879e-09	2.361e-07	down	yes
SGO1	0.816615	0.722567	0.538633	2.05272	2.00933	1.10104	0.402436	-1.31317	4.88155e-05	0.000601651	down	yes
ID3	82.7272	92.6688	92.8536	219.405	235.076	212.08	0.402438	-1.31316	8.38883e-09	2.56193e-07	down	yes
HHIPL2	1.56871	1.30995	1.52224	3.22197	3.8507	3.85242	0.402826	-1.31177	5.44275e-07	1.12743e-05	down	yes
NASP	0.765727	1.13282	0.835887	2.85644	2.23492	1.69365	0.403011	-1.31111	1.27176e-06	2.40616e-05	down	yes
AC055839	0.120849	0.640585	0.20499	0.471949	0.805745	1.11893	0.403244	-1.31027	0.022731	0.0880411	down	yes
LIPT2	0.872447	0.807898	0.66424	1.95753	2.20154	1.65119	0.403525	-1.30927	2.14299e-05	0.000295346	down	yes
TSPAN15	14.3091	13.9751	14.8467	32.945	32.5708	41.3028	0.403777	-1.30837	9.46727e-08	2.36408e-06	down	yes
ANAPC15	1.78167	1.52047	2.0836	4.90885	4.76405	3.61924	0.405183	-1.30336	1.52285e-06	2.81035e-05	down	yes
PHEX	0.208308	0.217552	0.1517	0.506613	0.566166	0.351958	0.405381	-1.30265	0.000146506	0.00156433	down	yes
APLP1	10.8215	13.2165	12.976	27.2454	29.2961	34.3813	0.407093	-1.29657	1.35391e-07	3.23071e-06	down	yes
PASK	0.497423	0.466869	0.509845	1.55855	1.31623	0.74425	0.40733	-1.29573	8.24944e-06	0.000128123	down	yes
CNTN1	8.73993	7.80795	6.25978	23.839	22.9296	9.20867	0.407445	-1.29532	1.35781e-05	0.000197714	down	yes
H2AC6	22.6171	27.8379	26.2246	64.584	8.45303	115.046	0.407689	-1.29446	0.0173362	0.0717348	down	yes
RMI2	2.34725	2.76246	1.88459	6.3259	5.51463	5.30691	0.407892	-1.29374	2.6733e-07	5.92903e-06	down	yes
FGFR3	0.298962	0.30035	0.407202	0.864103	1.12547	0.47023	0.409185	-1.28917	0.000430068	0.00383307	down	yes
DENND2B	0.547266	0.570639	0.617274	1.43792	1.45378	1.34878	0.409195	-1.28914	2.7485e-07	6.08017e-06	down	yes
INCENP	2.86288	3.0168	3.055	8.97981	7.21114	5.62142	0.409616	-1.28766	3.66798e-08	1.00462e-06	down	yes
TNS2	2.41118	2.46568	2.45496	6.22102	5.90456	5.76419	0.409833	-1.28689	1.40246e-08	4.12961e-07	down	yes
TMEM97	9.00994	9.42257	10.0909	34.7441	16.9631	17.8813	0.409887	-1.2867	2.27477e-06	4.04234e-05	down	yes
FXYD2;FXYD6;FXYD6-FXYD2	0.119802	0.107412	0.120679	0.266002	0.247668	0.3329	0.410944	-1.28299	0.000261434	0.00253145	down	yes
CD226	0.0264109	0.0426276	0.0217917	0.0836184	0.0789129	0.0577756	0.412289	-1.27827	0.00445763	0.0250087	down	yes
KIF15	0.392529	0.265863	0.147356	0.924554	0.609385	0.416178	0.413179	-1.27516	0.00177123	0.0121811	down	yes
LXN	9.83047	9.34281	7.56411	23.1131	24.5058	16.9593	0.414031	-1.27219	1.68697e-07	3.923e-06	down	yes
POGLUT2	1.55744	1.16288	1.32709	4.07594	3.26602	2.41478	0.414833	-1.2694	8.43498e-06	0.000130886	down	yes
C3orf80	0.211982	0.287174	0.216645	0.589348	0.591828	0.539536	0.415991	-1.26538	0.0014794	0.010492	down	yes
CDH24	1.09261	1.39415	1.41593	3.33774	2.89637	3.13613	0.416499	-1.26362	3.27878e-06	5.64062e-05	down	yes
AXIN2;CEP112	0.506426	0.556494	0.536789	1.61047	1.49963	0.724074	0.417224	-1.2611	1.65795e-05	0.000235456	down	yes
ZWILCH	1.81492	2.3544	1.64288	6.04725	4.75531	3.12538	0.417305	-1.26083	5.25112e-06	8.58844e-05	down	yes
NUP85	4.89153	5.17305	5.03899	11.8717	12.0237	12.294	0.417348	-1.26068	1.96049e-08	5.64746e-07	down	yes
CDCA7L	3.05926	2.5483	1.36568	6.70764	5.69188	4.3057	0.417429	-1.2604	3.20331e-05	0.000418735	down	yes
C17orf97	0.549302	0.58702	0.586587	1.49054	1.58111	1.05298	0.417713	-1.25942	8.55406e-05	0.000978838	down	yes
ZNF362	1.01051	0.862199	1.60827	3.01598	2.95534	2.36079	0.417778	-1.25919	3.53578e-06	6.01675e-05	down	yes
DBF4B	1.1898	1.65643	1.75193	3.94539	3.57238	3.47396	0.418329	-1.25729	9.42342e-07	1.84355e-05	down	yes
HYAL1	0.352145	0.227539	0.419401	0.862266	0.776517	0.748761	0.418457	-1.25685	0.000637541	0.00528121	down	yes
PSME3;AOC2	8.48448	7.24503	26.1016	37.1007	35.0944	27.7551	0.41852	-1.25663	0.0014132	0.0101031	down	yes
CEACAM6;CEACAM5;AC243967	33.2935	32.713	30.8453	85.4213	85.1279	59.8778	0.420315	-1.25046	5.12424e-08	1.36449e-06	down	yes
ITGA2B	0.0777164	0.0935553	0.0845684	0.172456	0.137096	0.299128	0.420319	-1.25044	0.0072793	0.036705	down	yes
CHAC2	0.686206	0.811404	0.800545	2.15167	2.27359	1.03872	0.420601	-1.24948	0.00118843	0.00878215	down	yes
PLXND1	4.12608	3.83282	4.46554	10.7791	10.2768	8.45349	0.421034	-1.24799	3.25025e-08	9.04566e-07	down	yes
THSD7A	1.20001	1.22796	0.902297	3.23966	3.19053	1.47788	0.421122	-1.24769	1.09976e-05	0.000164868	down	yes
H2AZ2	7.42787	6.47594	5.72647	19.7646	16.3533	10.4771	0.421295	-1.2471	5.1172e-07	1.06382e-05	down	yes
PITX2	0.349445	0.280936	0.300774	1.04327	0.470363	0.694518	0.42169	-1.24574	0.000471217	0.0041216	down	yes
PYCR3	0.97187	3.51546	4.17028	5.45321	7.82656	7.2421	0.421873	-1.24512	0.00196895	0.0132816	down	yes
CCDC189	0.54809	0.376758	0.439441	0.81864	1.16201	1.24816	0.422537	-1.24285	0.000656679	0.00541376	down	yes
NCALD	0.894866	1.11568	0.855924	2.6778	2.61859	1.48406	0.422754	-1.24211	6.14578e-06	9.88904e-05	down	yes
PDK2	1.34276	1.38166	1.26366	3.03297	3.19365	3.19158	0.423445	-1.23975	1.11664e-06	2.1412e-05	down	yes
WDR90	0.53097	0.486848	0.684374	1.38208	1.37235	1.25528	0.424518	-1.2361	4.19227e-06	7.05733e-05	down	yes
ITGA7	0.136081	0.154485	0.128557	0.375749	0.280378	0.330887	0.424637	-1.2357	0.000603919	0.0050512	down	yes
MBLAC1	0.517139	0.309026	0.483302	1.06108	1.25606	0.756758	0.425995	-1.23109	0.0035665	0.0211405	down	yes
FOXO6	0.214746	0.292658	0.160605	0.530813	0.574338	0.462441	0.426137	-1.23061	0.00348639	0.0207732	down	yes
PRR36	0.144449	0.084687	0.097828	0.221744	0.299505	0.245775	0.426276	-1.23014	0.00482113	0.026537	down	yes
MMS22L	0.367303	0.297431	0.234742	0.923639	0.80302	0.38302	0.426357	-1.22987	9.17463e-05	0.00103741	down	yes
BCL2L12	2.81309	3.77584	3.47494	7.8358	7.68824	8.03176	0.427236	-1.2269	1.32712e-06	2.49994e-05	down	yes
BCHE	0.242182	0.230874	0.278943	0.678931	0.706612	0.372861	0.42766	-1.22546	0.0024476	0.0156362	down	yes
RIMBP3C	0.141141	0.131433	0.112647	0.271978	0.266366	0.358697	0.429436	-1.21949	0.00163247	0.0113811	down	yes
PMF1;BGLAP;PMF1-BGLAP	4.65627	4.90751	4.71081	11.3276	12.7097	9.14443	0.430194	-1.21694	1.67618e-07	3.90316e-06	down	yes
SLC7A7	0.253913	0.218994	0.230951	0.368374	0.471634	0.793851	0.430795	-1.21493	0.0017057	0.0118073	down	yes
VASN	2.24219	1.94844	2.28601	4.41621	5.0774	5.53736	0.430887	-1.21462	6.64106e-06	0.000105807	down	yes
SNRPG	6.68628	7.89362	10.4316	17.4389	20.4451	20.1379	0.43107	-1.21401	3.26031e-06	5.62566e-05	down	yes
PFKFB3	4.37557	4.62319	4.59786	11.9865	11.9041	7.60901	0.431645	-1.21208	1.99422e-07	4.54561e-06	down	yes
SMC2	0.84778	0.632662	0.425444	2.11958	1.64509	0.639739	0.432722	-1.20849	0.00155183	0.0109115	down	yes
RAB20	0.95227	0.623829	1.00324	2.17724	2.53742	1.24514	0.43279	-1.20826	0.00114564	0.00852996	down	yes
MARCOL	0.823304	0.713476	0.199557	1.63709	1.77014	0.603944	0.432875	-1.20798	0.00953602	0.0452044	down	yes
ZNF430	0.0945259	0.0480673	0.110773	0.225957	0.243954	0.115291	0.432954	-1.20771	0.0114111	0.0520206	down	yes
TRPA1	0.0704423	0.0549301	0.125962	0.252344	0.229308	0.0988443	0.432965	-1.20768	0.0143847	0.0623219	down	yes
TMOD1	1.16908	1.07775	1.69752	3.78531	2.86987	2.44405	0.433483	-1.20595	3.54308e-05	0.000454879	down	yes
TEDC1;CRIP2;CRIP1	4.4044	4.89554	4.37755	7.8709	9.91163	13.7295	0.434041	-1.2041	9.18432e-06	0.000140617	down	yes
RCOR2	0.244397	0.464046	0.456281	0.810131	0.848124	1.02293	0.434407	-1.20288	0.0013534	0.00979701	down	yes
MEPCE	10.5017	10.6428	11.1782	24.6093	25.566	24.2131	0.434513	-1.20253	4.55935e-08	1.21971e-06	down	yes
FAM171A2	1.13349	1.14788	1.26256	2.55661	2.73832	2.85528	0.434827	-1.20149	8.84529e-06	0.000136273	down	yes
TUBA1C	63.2324	63.8407	73.6777	138.061	162.884	160.616	0.43494	-1.20111	5.10896e-07	1.06382e-05	down	yes
LIPG	0.0575196	0.0775496	0.124837	0.184589	0.239482	0.173155	0.435191	-1.20028	0.00192553	0.0130499	down	yes
GRHL3	0.201012	0.125584	0.171255	0.370957	0.359891	0.409969	0.436398	-1.19628	0.00397204	0.0230146	down	yes
ZNF771	0.593107	0.375719	0.843104	1.28596	1.67668	1.18726	0.436621	-1.19555	0.000333077	0.00310662	down	yes
GPI;PDCD2L;AC092073	60.1142	65.3638	61.2923	129.555	169.947	128.113	0.436772	-1.19505	3.76324e-07	8.08651e-06	down	yes
SRRT	3.82126	3.97725	4.22781	9.85418	9.57239	8.07624	0.437276	-1.19338	1.097e-07	2.67734e-06	down	yes
HILPDA;METTL2B	3.50315	4.32218	4.50465	9.41044	11.1174	7.65034	0.437571	-1.19241	3.94606e-07	8.42689e-06	down	yes
CDCA7	2.42294	2.62584	1.43185	5.79879	5.57906	3.42185	0.437889	-1.19136	4.19903e-05	0.000527181	down	yes
CPA4	0.162473	0.277924	0.314925	0.75659	0.614821	0.35159	0.438376	-1.18976	0.00351245	0.0208919	down	yes
VWA7	0.324356	0.451254	0.577952	0.744795	0.856943	1.48489	0.438525	-1.18927	0.00217001	0.0142897	down	yes
CKS1B	17.5527	20.5186	20.6839	46.239	45.5573	42.1775	0.438557	-1.18916	1.32021e-07	3.15953e-06	down	yes
TUBG1	16.5592	16.2228	19.4133	38.9607	40.8541	39.1311	0.438816	-1.18831	2.43054e-07	5.43955e-06	down	yes
HGD	0.907227	1.18298	1.20631	2.55234	2.40824	2.55143	0.438833	-1.18826	5.66315e-05	0.000686219	down	yes
PLAT	0.332195	0.3377	0.345424	0.718104	0.737118	0.855171	0.439457	-1.1862	9.53715e-05	0.00107324	down	yes
CTDSP1	6.60738	7.03311	17.1669	21.8164	22.4819	25.7824	0.4396	-1.18574	0.000435926	0.00387327	down	yes
CD83	0.432084	0.43377	0.62695	1.46794	0.867872	1.05561	0.44017	-1.18387	0.00123557	0.00909542	down	yes
SLPI	43.7163	48.3688	56.9889	88.7365	92.0254	157.754	0.440375	-1.18319	3.84377e-05	0.000488396	down	yes
ANK1	0.17075	0.164625	0.201192	0.542824	0.40255	0.271412	0.44097	-1.18125	0.000302364	0.00287137	down	yes
AAAS	6.32562	7.04655	7.4641	15.4066	15.6461	16.1752	0.441186	-1.18054	1.81656e-07	4.19047e-06	down	yes
ANXA6	2.50582	3.3581	3.43924	7.15763	7.27014	6.62836	0.441827	-1.17845	1.09442e-06	2.10526e-05	down	yes
VAV3	0.499411	0.435426	0.498954	1.43113	1.34308	0.470824	0.441841	-1.1784	0.00106946	0.00810298	down	yes
NDRG2	0.327269	0.293002	0.25894	0.726566	0.538678	0.721565	0.442524	-1.17617	0.000167125	0.00174349	down	yes
ITGB3BP	0.522095	0.341375	0.401507	1.12919	1.10168	0.627506	0.44255	-1.17609	0.000381026	0.00346762	down	yes
ALG14	0.0848658	0.169299	0.242654	0.458252	0.395831	0.2678	0.442844	-1.17513	0.00328939	0.0198317	down	yes
DOK7	0.0643561	0.237026	0.143807	0.114237	0.554022	0.335937	0.443329	-1.17355	0.0459945	0.147543	down	yes
REXO5	0.894292	0.752952	0.748922	1.69382	1.9662	1.74357	0.443439	-1.17319	3.33679e-05	0.00043258	down	yes
GPR153	0.71417	0.705379	0.842736	1.4408	1.69677	1.95941	0.443848	-1.17186	8.39269e-05	0.000965439	down	yes
HAUS5	1.90865	1.95448	1.49227	4.29115	4.14293	3.62492	0.4441	-1.17104	2.50411e-06	4.41353e-05	down	yes
FGFR2	0.101747	0.119536	0.20126	0.379389	0.313327	0.258696	0.444122	-1.17097	0.00236072	0.0152177	down	yes
CEBPD	27.3944	27.5503	29.8321	50.818	56.7036	83.2586	0.444369	-1.17017	1.01905e-05	0.000154514	down	yes
CGN	0.18176	0.256159	0.134519	0.488152	0.456401	0.342208	0.444867	-1.16855	0.00104139	0.00792296	down	yes
TUBB4A	1.12313	0.915584	1.07733	2.8127	2.40662	1.78228	0.445047	-1.16797	4.48691e-05	0.000557391	down	yes
DNPH1	2.76482	2.84969	8.54366	8.54456	10.2914	12.9085	0.446004	-1.16487	0.0038517	0.0224758	down	yes
TECR	5.76136	4.96133	6.98179	12.6291	11.4781	15.5667	0.446249	-1.16408	4.3923e-06	7.35817e-05	down	yes
RFC2	6.17087	4.46019	5.50428	13.8343	10.577	11.7288	0.446466	-1.16338	4.9041e-06	8.10084e-05	down	yes
IQGAP2	0.645809	0.539969	0.3425	1.36394	1.48841	0.570609	0.446479	-1.16334	0.00103474	0.00788284	down	yes
PI3	2.40489	2.3636	2.87571	3.73965	5.04982	8.32574	0.446632	-1.16284	0.00251912	0.0160219	down	yes
KLHDC9	0.857862	0.976378	0.557792	1.47468	1.74813	2.12509	0.447284	-1.16074	0.00109497	0.00823256	down	yes
FBXO5	1.26858	1.12863	0.985195	2.93034	2.78569	1.8401	0.447638	-1.1596	2.53744e-05	0.000340198	down	yes
CKMT1A	1.09839	1.15676	1.32877	2.59946	2.78215	2.6228	0.447743	-1.15926	3.71433e-05	0.000474747	down	yes
MXD4	2.85445	2.81653	2.54272	6.83603	5.83609	5.66567	0.447911	-1.15872	3.71284e-07	7.99813e-06	down	yes
ACSBG1	0.0215542	0.108463	0.0755807	0.139701	0.194492	0.124681	0.448047	-1.15828	0.0261729	0.0977943	down	yes
ZBTB1	0.788503	2.21061	0.905058	3.96821	3.1221	1.61776	0.44834	-1.15734	0.00290404	0.0180119	down	yes
NYNRIN	0.0881752	0.0543425	0.0612567	0.138216	0.133511	0.182045	0.449067	-1.155	0.00755513	0.037721	down	yes
CEP97	0.733352	0.605899	0.428455	1.80361	1.55124	0.575714	0.449734	-1.15286	0.00144208	0.010261	down	yes
AP002495	0.280568	0.0907813	0.196851	0.458965	0.485769	0.318249	0.449888	-1.15236	0.0121236	0.054599	down	yes
KCND1	0.32457	0.291161	0.315666	0.779847	0.682815	0.607054	0.450012	-1.15197	0.000165842	0.00173341	down	yes
BRMS1L	0.427742	0.417564	0.364265	1.80316	0.588277	0.295546	0.45016	-1.15149	0.0234206	0.0899602	down	yes
MELK	5.21735	6.29017	4.5047	14.1956	13.4849	7.8543	0.450607	-1.15006	8.71232e-06	0.000134705	down	yes
RFX7	0.930963	3.24999	0.835458	4.93277	4.68195	1.51417	0.450756	-1.14958	0.0146531	0.0630838	down	yes
DFFB	0.407205	0.452483	0.553569	1.12194	1.09916	0.911496	0.451146	-1.14833	0.000250917	0.00245024	down	yes
WDR34	9.15588	10.4382	11.3121	22.8423	22.0047	23.654	0.451179	-1.14823	4.75595e-07	9.94714e-06	down	yes
AMOT	0.0430523	0.0631042	0.0625747	0.194147	0.122967	0.0565805	0.451523	-1.14713	0.0234298	0.0899602	down	yes
CAND2	0.138933	0.171131	0.284284	0.522934	0.393772	0.399348	0.451613	-1.14684	0.00270134	0.0169671	down	yes
ZNF43	0.451717	0.543638	0.398162	1.23952	0.910027	0.935442	0.451709	-1.14654	2.7617e-05	0.000367411	down	yes
MMAB	1.69761	1.67102	1.9701	3.9641	4.08823	3.75246	0.452251	-1.1448	3.14526e-06	5.44348e-05	down	yes
PALM	0.93555	0.784165	0.882218	0.90315	2.34351	2.50528	0.452357	-1.14447	0.00158053	0.0110817	down	yes
GLB1L2	0.458864	0.543263	0.494329	1.04094	1.16098	1.10335	0.452749	-1.14322	2.61827e-05	0.000350301	down	yes
CYP4F3	2.07261	1.75294	1.80089	4.23893	4.37233	3.81282	0.452866	-1.14284	2.86314e-06	5.00542e-05	down	yes
LARGE2	0.219894	0.314666	0.504649	0.598337	0.904095	0.791247	0.453075	-1.14218	0.00413808	0.0237218	down	yes
RECQL4;C8orf82;LRRC24	2.7431	2.40965	2.73291	5.55426	6.61761	5.23005	0.453149	-1.14194	3.7371e-07	8.04036e-06	down	yes
FMO5	0.205864	0.180874	0.113736	0.381131	0.468185	0.253882	0.453659	-1.14032	0.00337381	0.0202629	down	yes
SNX27	3.41604	1.67431	1.77286	6.52456	5.00803	3.52087	0.455922	-1.13314	0.000121388	0.00132819	down	yes
SRPX2	0.478623	0.4483	0.362167	0.901507	1.03273	0.892668	0.456008	-1.13287	6.17503e-05	0.000738905	down	yes
ZNF653;ELAVL3	0.336074	0.258468	0.316353	0.586724	0.715921	0.69388	0.45624	-1.13213	0.000209494	0.00210531	down	yes
CCDC34	0.710611	0.837941	0.447705	1.63423	1.6851	1.05608	0.456245	-1.13212	0.000747396	0.00600387	down	yes
TMC4	0.688082	0.519829	0.447733	1.3428	1.25431	1.0313	0.456301	-1.13194	0.000304589	0.00288933	down	yes
NREP	1.61773	1.36617	0.716867	2.79403	2.80411	2.50441	0.456742	-1.13055	0.000107971	0.00119349	down	yes
PCDHB2	0.872213	0.390253	0.562452	1.52294	1.91981	0.543666	0.457785	-1.12726	0.0084972	0.0413533	down	yes
SYT12	0.292595	0.268221	0.329995	0.59017	0.731682	0.621891	0.458296	-1.12565	7.83874e-05	0.000910212	down	yes
TM4SF20	0.136548	0.162944	0.160966	0.498763	0.34864	0.156808	0.458527	-1.12492	0.0250299	0.0946299	down	yes
SLC18A2	0.391542	0.239979	0.303933	1.03429	0.63733	0.367071	0.45885	-1.1239	0.003503	0.0208499	down	yes
UBE2S	25.7475	29.5226	27.4578	55.8231	51.5697	72.852	0.458975	-1.12351	7.23623e-06	0.00011382	down	yes
AMBP	0.654661	1.31955	1.0218	1.92855	2.05454	2.54256	0.459114	-1.12307	0.00128228	0.00938329	down	yes
CEMIP2	4.34085	4.54813	3.49478	11.3466	10.8055	4.81494	0.459217	-1.12275	5.77279e-05	0.000697545	down	yes
SNRPB;ZNF343	37.4372	38.5951	44.4611	85.2581	84.5519	92.4599	0.459425	-1.1221	1.96003e-06	3.52662e-05	down	yes
LSS	7.67284	6.80991	8.99749	17.5102	17.1739	16.4131	0.459522	-1.1218	1.18444e-06	2.25651e-05	down	yes
MVD	2.92219	2.41775	2.9786	5.92478	5.58335	6.59227	0.459578	-1.12162	7.18328e-06	0.000113297	down	yes
C4BPA	0.726676	0.833673	0.989928	1.93443	2.18082	1.42954	0.459941	-1.12048	0.000308617	0.00292111	down	yes
EPHB3	0.196909	0.122982	0.162964	0.366181	0.330311	0.352954	0.460105	-1.11997	0.00496733	0.0271324	down	yes
ITGAM	0.339118	0.255465	0.273427	0.631064	0.448375	0.806816	0.460176	-1.11974	0.00166052	0.011558	down	yes
B9D2	3.06688	2.75691	3.79438	6.69293	6.95511	7.25148	0.46021	-1.11964	5.00019e-05	0.000613208	down	yes
TKT	47.0709	49.5797	54.9045	99.1858	102.721	127.018	0.46076	-1.11791	6.61015e-06	0.000105414	down	yes
DNAJC9	1.38679	2.00973	2.31874	5.84771	3.61453	2.93747	0.460919	-1.11742	0.000277946	0.00267482	down	yes
PADI1	0.152624	0.234374	0.27358	0.432784	0.591913	0.403524	0.462519	-1.11242	0.0027521	0.0172306	down	yes
NAGA	3.92753	4.20632	3.37128	8.77267	7.96423	8.13312	0.46261	-1.11213	2.67332e-06	4.68306e-05	down	yes
CHRND	0.0675878	0.224278	0.0774508	0.31485	0.297876	0.185496	0.462675	-1.11193	0.0374494	0.127587	down	yes
FGFBP1	0.469889	0.718665	0.797741	1.86812	1.70033	0.723549	0.462791	-1.11157	0.00942023	0.0447682	down	yes
RIMBP3	0.292596	0.255932	0.277284	0.619357	0.666744	0.495945	0.463407	-1.10965	0.000408316	0.00367911	down	yes
CD3EAP	0.753497	1.87494	1.89549	3.6131	3.41077	2.73347	0.463642	-1.10892	0.00104989	0.00798058	down	yes
SASS6	0.281128	0.282301	0.200213	0.623109	0.717052	0.305721	0.463971	-1.10789	0.00473182	0.0261764	down	yes
USP5	23.0546	25.6743	26.8245	54.8851	54.8908	52.8823	0.464492	-1.10628	9.30625e-07	1.82476e-05	down	yes
RASIP1	0.205286	0.0359848	0.110405	0.313125	0.178579	0.265298	0.464565	-1.10605	0.0403061	0.134497	down	yes
BTBD11	7.78675	7.64691	5.01384	16.3248	15.568	12.1163	0.46462	-1.10588	5.15024e-06	8.45551e-05	down	yes
SMIM5	0.318154	0.305415	0.135056	0.552552	0.677789	0.40084	0.465077	-1.10446	0.00444594	0.0249725	down	yes
FBXW10;TRIM16L	7.60131	7.05682	9.99593	15.3797	11.7514	25.855	0.465294	-1.10379	0.000388088	0.00351885	down	yes
TNFRSF19	0.494414	0.289473	0.346739	1.08332	1.09063	0.255809	0.465326	-1.10369	0.0153757	0.0654758	down	yes
MIS18BP1	0.516964	0.560338	0.400097	1.40391	1.22276	0.547772	0.465405	-1.10344	0.001414	0.0101031	down	yes
SBK3	1.17899	1.17964	1.0287	2.48308	2.41039	2.38394	0.465459	-1.10328	2.36689e-05	0.000320786	down	yes
HAUS8	0.422706	0.653562	0.469855	1.19979	1.15343	0.967216	0.465638	-1.10272	0.00022622	0.00224077	down	yes
ZNF488	0.467593	0.511279	0.550013	1.39063	1.14372	0.747108	0.465916	-1.10186	0.000672339	0.00549039	down	yes
NUDT15	2.6237	2.61672	1.80911	5.91887	5.773	3.43779	0.465941	-1.10178	0.000129187	0.00139933	down	yes
CACNA1G	0.942177	0.800215	0.911974	2.19513	1.65696	1.84382	0.466012	-1.10156	1.46227e-05	0.000211318	down	yes
FGFR4	1.63245	1.40966	1.94653	3.46093	3.30516	3.93558	0.466155	-1.10112	4.08635e-05	0.000514671	down	yes
PGP;BRICD5	1.95458	1.97675	2.1561	4.81928	4.54403	3.67899	0.466744	-1.0993	6.8735e-06	0.000109009	down	yes
MID1	10.2429	9.10588	9.50506	24.6122	22.9665	14.1518	0.467416	-1.09722	4.44043e-06	7.42438e-05	down	yes
NXPH3	0.058818	0.0578023	0.0951425	0.0748913	0.195012	0.182373	0.468215	-1.09476	0.033265	0.116749	down	yes
STK11IP	1.47447	1.88713	1.80135	3.35461	3.51432	4.14897	0.468597	-1.09358	3.05959e-05	0.000402694	down	yes
GMNN	1.71777	1.72514	1.5572	4.74395	3.98702	1.93629	0.468734	-1.09316	0.000511575	0.00443744	down	yes
C4orf46	2.31897	1.94824	1.67959	4.85301	5.31181	2.51418	0.469028	-1.09226	0.000173508	0.00179597	down	yes
PRDX1	234.396	240.705	263.539	564.737	569.224	440.498	0.469139	-1.09191	1.47727e-06	2.73794e-05	down	yes
PECAM1	0.0464057	0.124055	0.100393	0.136854	0.262937	0.177344	0.469306	-1.0914	0.0183076	0.074645	down	yes
UPK3B	1.0318	1.03989	1.53968	2.43847	2.45203	2.79183	0.470089	-1.089	0.000332125	0.00310109	down	yes
METTL25	0.309944	0.45255	0.456093	0.770436	1.12591	0.693341	0.470553	-1.08757	0.00202833	0.013576	down	yes
DCLRE1B	1.15835	1.44285	1.85162	3.48422	3.34244	2.6236	0.471185	-1.08564	9.02721e-05	0.00102477	down	yes
KPTN	2.5167	2.32586	2.252	5.00387	4.77787	5.26412	0.471529	-1.08458	4.24941e-05	0.000531716	down	yes
COLCA2	0.486011	0.826594	0.597651	1.55183	1.28185	1.21511	0.471809	-1.08373	0.0019206	0.0130267	down	yes
TNFAIP2	108.098	143.008	126.57	200.161	217.88	381.704	0.472245	-1.08239	0.000261016	0.00252882	down	yes
LMCD1	0.582437	0.836596	0.512847	1.28764	1.57662	1.22645	0.472261	-1.08234	0.000100219	0.00111854	down	yes
THOP1	3.14686	2.85421	3.14327	5.96361	6.93776	6.45644	0.472386	-1.08196	2.1879e-06	3.90406e-05	down	yes
FOXRED1	2.40678	2.05469	2.31237	4.49555	4.88319	4.9512	0.472705	-1.08099	9.50507e-06	0.000145142	down	yes
POLR2L	38.7156	38.6359	43.1772	85.8013	85.4771	83.6641	0.472768	-1.0808	1.55825e-06	2.86954e-05	down	yes
TESMIN	0.278078	0.310333	0.379117	0.958034	0.369631	0.716314	0.473355	-1.07901	0.00439208	0.0247692	down	yes
STRA6	8.35526	8.80261	9.73035	16.811	17.3749	22.4816	0.474491	-1.07555	1.38726e-05	0.000201322	down	yes
DRD1	0.310334	0.200032	0.245713	0.523037	0.577255	0.490168	0.475384	-1.07284	0.00270452	0.0169696	down	yes
HAUS7;TREX2	1.37777	1.20578	1.40111	2.3074	2.87313	3.19428	0.47579	-1.0716	8.36484e-05	0.000962877	down	yes
PTK7	0.216826	0.200424	0.225594	0.432049	0.490799	0.426874	0.476279	-1.07012	0.000475917	0.00416005	down	yes
ARPC4;TTLL3;ARPC4-TTLL3	8.39165	8.25676	4.49833	14.2318	14.6431	15.5125	0.476414	-1.06971	5.5818e-05	0.000677314	down	yes
RCCD1	3.7453	2.22561	2.46386	4.44708	8.43324	4.82004	0.476531	-1.06936	0.000297926	0.00283703	down	yes
SMIM6	1.44961	1.93012	1.8066	3.37073	3.97469	3.53114	0.476835	-1.06844	0.000523235	0.0045278	down	yes
CEP128	0.268619	0.223292	0.25114	0.614691	0.540993	0.401606	0.477143	-1.0675	0.000359725	0.00330545	down	yes
ABCB9	0.532414	0.5796	0.477113	1.0703	1.24536	1.01392	0.477274	-1.06711	2.94867e-05	0.00038988	down	yes
H2AZ1	29.0094	29.947	33.3168	75.2986	69.228	48.7544	0.477404	-1.06672	3.65373e-06	6.21135e-05	down	yes
SFXN2	0.478161	0.52415	0.555155	1.22147	1.17683	0.860029	0.477996	-1.06493	8.3299e-05	0.000960136	down	yes
PIK3IP1	0.346827	0.498961	0.280807	0.68078	0.850605	0.825129	0.478077	-1.06469	0.00213126	0.0140884	down	yes
VNN3	0.121161	0.0478699	0.0793648	0.12362	0.148991	0.246928	0.478108	-1.06459	0.0241781	0.0922585	down	yes
LMNB2	10.9517	10.1553	11.2497	24.8182	23.5473	19.2355	0.478643	-1.06298	1.44903e-06	2.69139e-05	down	yes
HACD2	3.71762	3.78906	3.42669	8.90463	8.88823	5.00768	0.479522	-1.06033	1.90992e-05	0.000266201	down	yes
KPNA2	28.0294	35.9011	27.4464	83.1511	76.4202	30.9824	0.479533	-1.0603	0.000357018	0.00328903	down	yes
PFDN4	1.05695	0.836721	0.87359	2.14842	2.08066	1.54036	0.479641	-1.05997	0.000879978	0.00687993	down	yes
BLOC1S1;AC009779;RDH5	4.26102	4.45038	4.51257	8.98373	9.37157	9.21023	0.479728	-1.05971	1.69035e-06	3.08646e-05	down	yes
FAM43B	0.438003	0.455932	0.628637	1.27273	0.988345	0.90461	0.480961	-1.05601	0.00236717	0.015242	down	yes
SPAG4	1.28833	1.2813	1.31825	2.22108	2.4007	3.45117	0.481593	-1.05411	0.000800713	0.0063699	down	yes
CKAP2	2.54528	1.2487	1.01807	4.62487	4.1029	1.25209	0.482176	-1.05237	0.0127843	0.0568537	down	yes
BOC	0.380481	0.388674	0.35689	0.842932	0.916082	0.576302	0.482181	-1.05235	0.000133134	0.00143937	down	yes
CCN5	0.678859	0.388074	0.743648	1.26631	1.36572	1.11844	0.48276	-1.05062	0.0010208	0.00780066	down	yes
NAP1L2	0.30608	0.340172	0.65112	1.2747	1.03808	0.374489	0.482785	-1.05055	0.0266213	0.098983	down	yes
SELENOF	5.32792	11.8437	24.2387	23.594	38.3711	23.7603	0.483058	-1.04973	0.0091096	0.0436628	down	yes
GLUL	1.30374	1.73621	1.47136	3.13434	3.3044	2.89867	0.483144	-1.04947	6.677e-06	0.00010599	down	yes
OAZ2	2.83964	5.43492	2.95145	9.45571	9.08414	4.69344	0.483186	-1.04935	0.000369833	0.00337643	down	yes
RPL29	40.357	60.6798	48.7645	40.8603	60.1564	208.86	0.483421	-1.04865	0.0164384	0.0688123	down	yes
SNRPA	19.6375	21.6426	14.9205	39.7534	33.1519	43.3285	0.483513	-1.04837	2.26464e-05	0.000309639	down	yes
ZC3H12A	9.95781	11.5579	11.3077	20.7246	21.5515	25.5649	0.483828	-1.04743	1.14021e-05	0.00017034	down	yes
KCNE4	0.696938	0.617407	0.672614	1.05256	1.37857	1.67281	0.48416	-1.04645	0.000880733	0.00688272	down	yes
KDM8	0.172104	0.313395	0.520666	0.955001	0.499796	0.62186	0.484511	-1.0454	0.0151024	0.0646403	down	yes
PRRG2	0.276418	0.268212	0.503771	0.758204	0.904467	0.498201	0.485175	-1.04342	0.0206334	0.0819587	down	yes
VPS33B;PRC1	5.31206	5.07425	5.43396	12.4043	12.313	7.88524	0.485246	-1.04321	6.0206e-06	9.73621e-05	down	yes
ATP5MC1	12.482	13.209	14.7819	27.9035	28.388	26.878	0.486631	-1.0391	2.43759e-06	4.31391e-05	down	yes
C9orf116	0.849245	0.80653	1.29274	1.47418	2.06302	2.51611	0.48709	-1.03774	0.00401488	0.0232005	down	yes
LIMD2	0.444822	0.393487	0.383029	0.711148	0.851078	0.942294	0.487653	-1.03607	0.00120005	0.00885877	down	yes
HS3ST3B1	1.72407	1.44117	1.31138	3.53536	3.43796	2.2036	0.487812	-1.0356	8.18953e-05	0.000945852	down	yes
ZDHHC12	6.15956	7.36329	8.3553	14.792	14.8316	15.218	0.487899	-1.03535	1.53155e-05	0.000219857	down	yes
HADH	1.60274	1.83092	1.98878	3.99028	3.83369	3.2621	0.489121	-1.03174	5.48555e-06	8.92954e-05	down	yes
CREB3L1	0.277087	0.102258	0.198213	0.300401	0.356146	0.519436	0.491128	-1.02583	0.0222229	0.0866019	down	yes
ADGRD1	0.0526611	0.0575959	0.0767067	0.151105	0.11108	0.118494	0.491132	-1.02582	0.00671308	0.0344642	down	yes
SYT3	0.180046	0.0830676	0.204865	0.414041	0.216432	0.322172	0.491242	-1.02549	0.0266919	0.0991243	down	yes
RFWD3	5.9534	6.48692	6.60192	15.3235	14.5782	8.73561	0.492846	-1.02079	2.02197e-05	0.000279785	down	yes
ATP5MC3	5.45788	5.82569	6.18262	11.7642	11.567	12.1053	0.492888	-1.02067	4.57931e-06	7.61233e-05	down	yes
MT1F	0.929863	0.831354	0.6021	1.27614	1.33322	2.18376	0.493064	-1.02015	0.00511325	0.027745	down	yes
GLDC	0.420698	0.403865	0.473795	0.862599	1.0122	0.757721	0.4932	-1.01976	0.000174239	0.00180137	down	yes
BORA	0.726611	0.621615	0.825306	1.67616	1.84828	0.879641	0.493527	-1.0188	0.00224964	0.0147035	down	yes
GINS3	1.52216	1.69433	1.91106	4.34315	3.58579	2.46031	0.493544	-1.01875	0.000123549	0.00134841	down	yes
DNAJC22	1.80095	1.68293	1.73841	2.648	4.31456	3.61691	0.493624	-1.01851	7.67982e-05	0.000896355	down	yes
PLEKHH3	2.14326	1.84325	1.95838	3.93494	4.11062	3.99269	0.493833	-1.01791	2.09424e-05	0.000288857	down	yes
PTMS	35.6718	39.4227	43.0631	70.204	75.3185	93.4093	0.494525	-1.01589	3.22806e-05	0.000420697	down	yes
RAB1B	40.5368	45.9312	50.4547	98.4964	85.5428	92.6741	0.494818	-1.01503	1.03813e-05	0.000156444	down	yes
SERPINB3	0.478905	0.690169	0.651692	1.3262	1.08294	1.26968	0.494932	-1.0147	0.00433783	0.0245488	down	yes
CNTNAP3B	2.57084	2.58531	2.53183	5.51734	5.09562	4.91953	0.494961	-1.01461	3.84753e-06	6.50874e-05	down	yes
STIL	1.41206	1.12408	1.21033	3.62791	2.32336	1.61208	0.495346	-1.01349	0.000403445	0.00364283	down	yes
TARBP2	2.22213	2.26151	2.862	5.05014	4.62157	5.15231	0.495522	-1.01298	7.68824e-05	0.000896355	down	yes
TMEM98	1.35116	1.75646	1.571	3.24468	3.30867	2.88808	0.495541	-1.01292	5.32122e-05	0.000648888	down	yes
LHX2	0.796819	0.324224	0.511135	1.14123	1.23692	0.914732	0.49567	-1.01255	0.00767797	0.0381571	down	yes
U2AF2	17.0291	17.9282	19.3811	36.4152	37.5094	35.5782	0.496228	-1.01092	5.4067e-06	8.81782e-05	down	yes
PIDD1	1.31232	1.43008	1.52397	2.88804	2.56005	3.14317	0.496596	-1.00986	9.31597e-05	0.00105132	down	yes
SHPK;TRPV1	2.54622	1.73493	1.51169	4.4331	4.23598	2.9806	0.497253	-1.00795	9.49796e-05	0.00106976	down	yes
H3C6	3.12592	3.27048	3.09357	5.85779	6.62648	6.56995	0.498051	-1.00564	6.05454e-05	0.000727902	down	yes
ADSS1	0.379481	0.44584	0.307549	0.720379	0.759755	0.794107	0.498131	-1.0054	0.00112473	0.0084016	down	yes
SAA2;SAA2-SAA4;SAA4	0.757039	0.591331	0.759136	1.18407	1.40518	1.63693	0.498678	-1.00382	0.00172048	0.011889	down	yes
CDH11	1.44919	1.38125	1.7576	3.39664	3.20802	2.59566	0.498683	-1.0038	1.22437e-05	0.00018026	down	yes
BRAT1	4.5142	4.97728	4.99176	9.61175	9.0869	10.3337	0.498866	-1.00328	8.82301e-06	0.000136051	down	yes
TBCD	4.15419	4.28814	4.65381	8.88605	8.60412	8.74622	0.499159	-1.00243	7.09857e-06	0.000112166	down	yes
ZNF414	0.620679	0.598442	0.752063	1.31986	1.34692	1.28168	0.49923	-1.00222	0.00144486	0.0102766	down	yes
ZFP37	0.088508	0.0890797	0.0440042	0.156811	0.181922	0.104591	0.499841	-1.00046	0.0290049	0.105475	down	yes
GATA2	1.24342	1.06909	1.16834	2.94211	2.58077	1.44043	0.499884	-1.00033	0.000565115	0.00479347	down	yes
ZNF214	0.226603	0.263414	0.155291	0.121814	0.113803	0.0869412	2.0006	1.00043	0.0320732	0.113681	up	yes
FLNA	450.212	428.388	468.375	216.562	220.319	236.403	2.0006	1.00044	0.000161554	0.00169976	up	yes
ADSS2	14.5334	13.616	11.4385	8.00496	7.30491	4.44564	2.00389	1.00281	8.83812e-05	0.00100595	up	yes
HELB	2.90973	2.45078	2.05273	1.27019	1.72202	0.705646	2.00474	1.00342	0.00202994	0.0135798	up	yes
CTSO	3.85478	3.62656	3.58505	2.09401	2.18649	1.2353	2.00631	1.00454	0.000582466	0.00490984	up	yes
DSE;CALHM6;Z84488	1.19628	1.14081	0.993399	0.632323	0.619256	0.40742	2.00753	1.00542	0.000189554	0.00192965	up	yes
ZNF30	1.93086	0.948733	1.24227	0.735218	1.06424	0.25243	2.00882	1.00635	0.0264026	0.0983753	up	yes
ZNF33A	0.93278	0.564293	0.630281	0.365934	0.519716	0.173162	2.00919	1.00661	0.00982861	0.0463875	up	yes
NHS	2.71782	2.38296	1.6937	1.37185	1.32422	0.685172	2.00946	1.00681	0.000829398	0.00654379	up	yes
CCDC171	0.24652	0.157604	0.138384	0.0791473	0.125086	0.0655467	2.01093	1.00786	0.0156992	0.0664922	up	yes
PPP1R9A	3.15235	3.21676	1.71812	1.48214	1.29331	1.24569	2.01117	1.00804	0.000814019	0.00645195	up	yes
KDM1B	3.99531	3.6878	3.82448	2.57477	1.8324	1.314	2.01141	1.0082	0.000325894	0.00305117	up	yes
HIVEP2	4.5527	4.42105	3.28353	2.55411	2.25916	1.28055	2.01143	1.00822	0.000215467	0.00215405	up	yes
RGPD8	1.67164	1.73753	1.03528	1.00535	0.836855	0.363414	2.01505	1.01082	0.00362047	0.0213833	up	yes
GGACT	1.26978	1.03528	0.523251	0.35815	0.627011	0.416099	2.01841	1.01322	0.011112	0.0508856	up	yes
PPTC7	10.116	9.64215	7.72208	5.97841	5.24708	2.38848	2.01853	1.01331	0.00041522	0.00372963	up	yes
GFI1	0.35313	0.377276	0.55058	0.146697	0.177832	0.309842	2.0193	1.01385	0.04102	0.136299	up	yes
ZNF585A;ZNF585B;AC012309	0.844356	1.10598	0.863188	0.55716	0.533282	0.302857	2.01932	1.01387	0.000467513	0.00409612	up	yes
NPL	1.00452	0.834182	0.838663	0.476957	0.629342	0.219265	2.0198	1.01421	0.00627816	0.0327379	up	yes
FMR1	4.11547	6.07448	4.89774	3.39388	2.18805	1.88787	2.01983	1.01423	0.000258377	0.00250607	up	yes
ZC3H12C	7.32004	7.08153	4.77593	3.86842	3.49155	2.13351	2.02007	1.0144	0.000165807	0.00173341	up	yes
CASP7	15.0552	15.6226	14.993	6.93708	7.69428	7.96614	2.02105	1.01511	7.67347e-05	0.000896355	up	yes
DMRTA1	0.88214	0.851619	0.800052	0.367454	0.446734	0.439179	2.0216	1.0155	0.00281458	0.0175708	up	yes
GALNT12	4.75146	4.81068	4.13606	2.15088	2.71376	1.90337	2.02396	1.01718	0.000224558	0.00223071	up	yes
GATAD1	3.66191	4.17304	3.86983	1.72519	2.42791	1.6281	2.02463	1.01766	6.86678e-05	0.00081029	up	yes
CHD7	1.54495	2.16371	1.29095	0.890049	0.740106	0.839119	2.02473	1.01773	0.000569408	0.0048186	up	yes
PACC1	12.6447	12.8913	8.00159	5.01858	4.76144	6.78238	2.02492	1.01787	0.00182144	0.0124422	up	yes
SBF2	4.58121	4.80348	3.32236	2.62336	2.43883	1.21198	2.0253	1.01813	0.000287254	0.00275365	up	yes
RILP	6.52277	8.53745	8.10463	3.48121	3.16346	4.79168	2.02555	1.01831	0.00224321	0.0146671	up	yes
ASPHD2	1.59003	2.52324	2.37174	1.01191	1.00438	1.18394	2.02642	1.01893	0.00316334	0.0192399	up	yes
TULP4	6.11593	5.96264	6.32399	3.57731	3.49532	2.00779	2.02662	1.01908	4.66498e-05	0.00057702	up	yes
ZDHHC9	18.0994	22.4171	13.8461	7.34658	7.80181	11.6697	2.02709	1.01941	0.00227827	0.0148514	up	yes
OGFRL1	2.16714	4.22602	3.02212	2.00196	1.61241	1.02924	2.02757	1.01975	0.0008926	0.00695342	up	yes
SMCHD1	3.40178	3.08693	2.04297	1.89656	1.51577	0.794702	2.02795	1.02003	0.00082489	0.00651716	up	yes
UTP14C;ALG11	2.66359	2.29439	1.75398	1.36963	1.19656	0.740557	2.02978	1.02132	0.000341092	0.00316768	up	yes
ZSCAN29	6.43316	3.7508	5.13861	3.07295	2.96087	1.51422	2.03001	1.02149	0.000658966	0.00542743	up	yes
FAM135A	2.09274	2.21472	1.35451	1.0897	1.00097	0.698385	2.03007	1.02153	0.000446723	0.00394888	up	yes
KIAA1109	3.02571	2.98603	1.74476	1.7989	1.46451	0.556995	2.03028	1.02168	0.00266399	0.0167947	up	yes
DTX3L	62.4309	57.628	51.925	37.7096	22.5125	24.4082	2.03218	1.02303	0.000159932	0.00168578	up	yes
RAPGEF2	3.1824	3.18144	2.45273	1.87286	1.59105	0.871947	2.03341	1.0239	0.00025808	0.00250601	up	yes
DGKH	0.570857	0.877009	0.590785	0.466603	0.28825	0.247593	2.03368	1.02409	0.00117414	0.00870263	up	yes
HTR1D	3.29461	9.03477	9.60946	3.5538	3.5386	3.68967	2.03475	1.02485	0.0073816	0.0370907	up	yes
ZNF75D	1.68131	1.85287	1.35331	0.976669	0.942107	0.481748	2.03601	1.02574	0.000890095	0.00694017	up	yes
PIK3CA	1.25983	1.00399	0.628214	0.6171	0.579857	0.223298	2.03628	1.02593	0.00421186	0.024025	up	yes
LGALS3	14.6457	15.3987	15.4826	7.13533	7.55117	7.66272	2.03707	1.0265	4.38159e-05	0.00054588	up	yes
ZNF311	0.521547	0.35455	0.392667	0.224963	0.277492	0.120241	2.03753	1.02682	0.0257283	0.0964671	up	yes
DENR	6.9259	11.991	9.97541	5.71525	5.02059	3.43073	2.03947	1.02819	0.000314298	0.0029716	up	yes
NT5C2	17.933	17.8867	15.6583	9.21503	7.43691	8.58822	2.03953	1.02824	7.68432e-05	0.000896355	up	yes
CNOT6L	4.66153	4.33799	3.34031	1.89404	2.77386	1.38034	2.04024	1.02874	0.000319215	0.00300003	up	yes
EFL1	11.131	10.707	9.42321	6.21735	6.10825	2.99595	2.04035	1.02881	0.000135259	0.00145686	up	yes
DPY19L2	1.01971	0.917871	0.903744	0.560377	0.509155	0.322334	2.04138	1.02954	0.00152791	0.0107696	up	yes
NCR3LG1	7.04856	5.97637	6.59086	4.10547	3.50141	2.0021	2.0414	1.02956	0.000105274	0.00116892	up	yes
ABAT	0.165449	0.238064	0.260269	0.0980303	0.136856	0.0902336	2.04166	1.02974	0.0101743	0.0475895	up	yes
DNAJB9	14.5928	14.1005	12.2271	7.33022	7.00356	5.70632	2.04193	1.02993	5.13156e-05	0.00062709	up	yes
SEMA3F	3.49288	3.73168	4.24742	1.74898	2.08889	1.78017	2.04199	1.02997	0.000250274	0.00244534	up	yes
CALU	41.3576	40.4526	21.8974	22.6863	21.0357	7.04217	2.04293	1.03064	0.00393668	0.0228558	up	yes
PTPRM	14.6534	14.7554	13.5651	7.44854	6.96545	6.61135	2.04391	1.03133	2.59781e-05	0.000348021	up	yes
CHMP5	33.5445	29.8905	26.8677	14.6428	15.8194	13.717	2.04401	1.0314	2.49178e-05	0.000334857	up	yes
STX6	4.10793	3.73285	4.94307	2.62104	1.77892	1.84953	2.04559	1.03251	0.000159647	0.00168381	up	yes
ABHD18	1.68088	1.55743	1.38638	0.764987	0.803786	0.690214	2.04724	1.03368	0.000358001	0.00329632	up	yes
POMK	1.91921	7.57748	1.68183	2.18567	2.15913	1.11534	2.0473	1.03372	0.0290445	0.105552	up	yes
COL4A3	0.753697	0.663625	0.626171	0.408819	0.335162	0.253925	2.04778	1.03406	0.00102606	0.00782696	up	yes
RABGAP1L	1.41122	1.26563	0.660204	0.652725	0.626236	0.349761	2.04888	1.03483	0.00191769	0.0130121	up	yes
MYD88	51.9645	54.7316	56.1972	24.9491	23.5387	30.9994	2.0493	1.03513	0.000244308	0.00239247	up	yes
CETP	0.843123	1.21163	1.18203	0.545553	0.387737	0.645148	2.05062	1.03606	0.00508093	0.0275899	up	yes
DAAM1	0.950146	0.736777	0.628857	0.450489	0.365504	0.313085	2.05104	1.03635	0.000812561	0.00644335	up	yes
ZNF470	0.447399	0.35261	0.29934	0.16023	0.265382	0.110334	2.05123	1.03649	0.00723409	0.0365469	up	yes
DLL1	0.871606	0.956464	1.07684	0.31041	0.385793	0.71935	2.05214	1.03713	0.026556	0.0987978	up	yes
PTP4A1;AL135905	157.623	129.524	150.217	79.9968	70.2904	62.7064	2.05341	1.03802	3.68545e-05	0.000471405	up	yes
TBC1D9	13.6941	13.1214	11.587	7.10496	6.56344	5.01916	2.05498	1.03912	1.33171e-05	0.000194076	up	yes
DNAJC6	1.71138	1.96319	1.61644	0.883298	1.00611	0.685306	2.05499	1.03913	0.000256455	0.00249303	up	yes
MYCL	0.705372	0.83993	0.787172	0.377805	0.423232	0.333358	2.05614	1.03994	0.00209609	0.0139108	up	yes
LHFPL2	18.9345	17.7815	15.8605	10.5141	9.57451	5.48132	2.05618	1.03997	6.69089e-05	0.000794572	up	yes
MEGF6	1.12087	1.21101	1.1751	0.597952	0.560647	0.545767	2.05764	1.04099	0.00031464	0.0029716	up	yes
CCPG1;PIGBOS1;RAB27A;DNAAF4	4.22747	3.83672	3.30563	2.17782	1.80373	1.54409	2.05765	1.041	2.30705e-05	0.000314379	up	yes
DNAJC10	3.83082	3.73188	2.61447	2.19993	1.80092	0.943679	2.05827	1.04143	0.000260467	0.00252492	up	yes
PGM2L1	2.67862	2.43751	1.57136	1.40653	1.23535	0.60708	2.05834	1.04148	0.00114717	0.00853207	up	yes
SLC25A30	5.62015	3.88964	4.85563	2.8882	2.51062	1.57848	2.05888	1.04186	0.000160149	0.00168704	up	yes
METTL14	1.64381	0.809143	1.0277	0.573213	0.692284	0.423559	2.06071	1.04314	0.00245659	0.0156747	up	yes
ASNS	12.3197	13.4214	16.8948	5.63301	6.47388	8.57661	2.06135	1.04359	0.000818154	0.0064758	up	yes
NBN	7.104	6.10472	4.12305	3.45632	3.08586	1.8526	2.06459	1.04585	0.000314973	0.00297311	up	yes
TTC37	5.19513	4.85494	3.23729	2.85242	2.606	0.976419	2.06491	1.04608	0.00135358	0.00979701	up	yes
PARP9	26.0753	26.2959	21.2238	13.0489	13.618	8.9703	2.06512	1.04623	2.93615e-05	0.000388522	up	yes
RNF213	64.7186	63.3867	59.9712	33.1347	31.0164	26.9046	2.06551	1.0465	2.34922e-05	0.000318928	up	yes
SLC3A2	191.91	197.583	242.984	86.0939	90.5649	129.509	2.06578	1.04669	0.000901462	0.00701295	up	yes
ARF6	39.1844	39.3024	33.6752	26.3655	25.7642	2.15675	2.06611	1.04692	0.0473796	0.150837	up	yes
AREG	13.1963	16.0549	13.0874	5.34169	5.61481	9.5291	2.06675	1.04736	0.00219285	0.0144198	up	yes
ZNF827	1.16178	1.20931	1.02003	0.525095	0.635587	0.480013	2.06688	1.04745	0.000114837	0.00126131	up	yes
KLF3	8.25898	8.97305	6.26954	4.84923	4.43575	2.0727	2.06922	1.04909	0.000297771	0.00283703	up	yes
PPP3R1;WDR92	12.8167	12.2036	11.3476	11.5977	3.34894	2.62589	2.06959	1.04935	0.00942909	0.0447773	up	yes
BEST3	0.173017	0.109258	0.139271	0.0909118	0.0773863	0.0352945	2.07054	1.05	0.0380567	0.129113	up	yes
AFF1	6.03319	5.09196	5.78311	3.05075	2.07151	3.0431	2.07073	1.05014	0.00019635	0.00199296	up	yes
DTX1	0.569614	0.652194	0.683163	0.275106	0.284308	0.360292	2.07128	1.05052	0.00734479	0.0369488	up	yes
MAFF	7.60392	8.83074	8.14168	2.75442	3.03571	6.07116	2.07198	1.05101	0.00659315	0.0340308	up	yes
IFITM2;IFITM1	106.198	119.514	135.907	42.5101	46.1783	85.7188	2.07341	1.05201	0.00447069	0.0250379	up	yes
SPTBN1	60.2235	59.1912	55.8103	29.1208	28.9312	26.4491	2.07364	1.05217	2.46498e-05	0.000332031	up	yes
CREM	2.94695	3.21378	2.78189	1.39022	1.3619	1.55957	2.07404	1.05244	0.000295916	0.00282257	up	yes
PRKAB2	5.54857	6.01655	5.54877	3.20429	3.14122	1.90527	2.07422	1.05257	5.14856e-05	0.000628722	up	yes
DAB2;C9	2.62091	2.67694	2.15992	1.30411	1.17287	1.11482	2.07633	1.05404	8.01037e-05	0.000927644	up	yes
PAPPA	52.6754	48.5394	42.5462	25.3636	23.5898	20.2818	2.07642	1.05409	2.32323e-05	0.000316146	up	yes
XPOT	22.5796	25.1043	18.5632	11.8355	11.9925	8.07453	2.07655	1.05419	2.99269e-05	0.000395094	up	yes
DMAC2L	0.963193	1.41419	1.61665	0.522714	1.01441	0.386265	2.07657	1.0542	0.00638287	0.0331138	up	yes
GULP1	2.13379	1.91249	1.2927	0.976254	1.00801	0.585881	2.07731	1.05471	0.000365926	0.00334963	up	yes
ZFR	17.1807	11.6987	11.9834	7.94583	7.75101	3.96557	2.07822	1.05535	0.000188384	0.00192141	up	yes
WDR47	3.30701	3.09553	2.5474	1.82415	1.74483	0.73652	2.07872	1.0557	0.00102342	0.00781457	up	yes
CTPS1	8.92467	9.26932	9.08143	4.36878	4.65184	4.09947	2.0789	1.05582	1.63289e-05	0.00023228	up	yes
SERPINB8;HMSD	1.05183	2.88053	1.46716	0.792067	0.821879	0.982375	2.07968	1.05636	0.00742613	0.0372819	up	yes
CPPED1	13.393	12.7525	12.1081	6.80872	6.85793	4.7234	2.08013	1.05667	9.96555e-06	0.000151236	up	yes
EFCAB13;ITGB3	1.33721	1.22007	1.15448	0.680626	0.610344	0.492238	2.0815	1.05763	0.000101482	0.00113192	up	yes
ZEB1	2.14923	1.84702	1.3935	1.022	0.981621	0.583921	2.08296	1.05863	0.000347387	0.00321766	up	yes
SESN1	2.56484	2.68604	2.61436	1.39074	1.64795	0.737065	2.08309	1.05872	0.000477575	0.00417243	up	yes
PLD1	4.52883	7.13827	5.45097	3.23831	3.07935	1.89927	2.08327	1.05885	7.49755e-05	0.000878277	up	yes
AAK1	3.95538	4.09268	3.42947	2.37753	2.01295	1.11422	2.08504	1.06008	8.14024e-05	0.000941419	up	yes
MCL1	56.5594	56.2226	50.3836	29.5645	28.799	19.8653	2.08575	1.06057	1.61589e-05	0.000230241	up	yes
MEAK7	11.6268	11.4551	10.8605	5.6527	5.15456	5.46405	2.08603	1.06076	2.66631e-05	0.000356093	up	yes
WHRN	1.70597	2.04515	1.68732	0.884335	0.847871	0.872049	2.08829	1.06232	0.000363736	0.00333489	up	yes
SIK1B	64.2134	62.3033	72.314	31.4525	31.6948	32.0489	2.08864	1.06256	4.02821e-05	0.000508834	up	yes
CITED4	16.2692	18.7192	17.6376	7.30328	8.33831	9.53465	2.0903	1.06371	0.000340231	0.00316138	up	yes
USP49	1.08649	0.999142	0.627238	0.322024	0.695375	0.279724	2.09145	1.06451	0.00448363	0.0250778	up	yes
BTG2	13.2401	13.6763	14.2321	5.99617	6.06337	7.59897	2.09317	1.06569	0.00018754	0.00191479	up	yes
ZFP92	0.149312	0.204507	0.175726	0.105963	0.080926	0.066089	2.09325	1.06574	0.019558	0.078605	up	yes
SLIT2	2.49677	2.87376	2.72073	1.54634	1.33159	0.986205	2.09394	1.06622	3.47613e-05	0.000448621	up	yes
HLA-E	125.497	140.512	133.064	53.5791	56.9938	79.8717	2.09548	1.06728	0.000448413	0.00395571	up	yes
ZNF555	0.600635	0.548524	0.443559	0.31634	0.254552	0.189131	2.09562	1.06738	0.00135877	0.0098263	up	yes
DDX10	2.44606	2.30163	1.96746	1.25179	1.20808	0.743808	2.09608	1.06769	0.000108335	0.00119675	up	yes
RAB8B	12.2523	3.69499	8.06467	5.15185	4.45804	1.83588	2.09789	1.06894	0.00774025	0.0384008	up	yes
CLEC2D	0.500198	0.510925	0.3087	0.218997	0.254418	0.155457	2.09871	1.06951	0.00506231	0.0275439	up	yes
NEBL	3.04722	2.51393	1.99406	1.62211	1.32975	0.647242	2.09919	1.06983	0.000342084	0.00317496	up	yes
SECISBP2L	4.01397	3.54775	2.99779	2.75331	1.32916	0.945584	2.10012	1.07047	0.00108183	0.0081562	up	yes
NIPAL4	2.97059	3.03125	3.10903	1.26705	1.43976	1.62985	2.1009	1.07101	0.000505159	0.00438915	up	yes
IFI44L	9.40915	7.97704	7.0877	3.99697	3.9934	3.65269	2.10201	1.07177	1.80697e-05	0.000253903	up	yes
PGAP1	1.0573	1.2831	0.930169	0.593362	0.67605	0.286147	2.1025	1.07211	0.000713222	0.00576154	up	yes
ACAP2	4.10768	3.86306	2.8479	2.34393	1.97939	0.818608	2.10401	1.07314	0.000679909	0.00554173	up	yes
FADS3	7.1131	7.55587	8.7887	3.46352	3.71464	3.9636	2.10538	1.07408	4.88939e-05	0.000602188	up	yes
TNS1	0.223711	0.310513	0.207199	0.105351	0.111158	0.135544	2.106	1.07451	0.00408643	0.0234725	up	yes
PTPRD	2.14647	2.03257	1.43125	1.11436	0.946676	0.600216	2.10814	1.07597	0.000225205	0.00223457	up	yes
STC2	22.1789	22.2017	23.254	7.44885	9.80691	14.8139	2.10899	1.07655	0.00170405	0.0118073	up	yes
PTK6	2.97274	2.78254	2.88669	1.01291	1.38579	1.69896	2.109	1.07656	0.00211713	0.0140073	up	yes
KLHL29	2.02266	2.20426	2.21048	1.16179	1.02427	0.865677	2.10942	1.07685	4.35772e-05	0.000544084	up	yes
AK9	0.309848	0.299438	0.292535	0.121078	0.221789	0.0845484	2.10994	1.0772	0.00627692	0.0327379	up	yes
RBM43	5.29551	5.20588	3.65606	2.76046	2.22091	1.7279	2.11013	1.07733	0.000136589	0.00146753	up	yes
WIPF3	1.74609	1.85734	1.81511	0.912084	0.505874	1.14913	2.11078	1.07777	0.00485587	0.0266484	up	yes
PGM3	4.06801	3.987	3.32442	2.03566	2.21799	1.13694	2.11098	1.07791	0.000106591	0.00118202	up	yes
ACVR1	9.11247	9.15087	8.40092	5.03522	4.15705	3.43717	2.11128	1.07812	1.44593e-05	0.000209429	up	yes
ANXA10	3.22384	2.8771	2.98286	1.4167	1.80395	1.07916	2.11261	1.07902	0.000853932	0.00670059	up	yes
NRP2	24.0772	23.661	23.3686	12.6954	12.0613	8.89717	2.11288	1.07921	8.524e-06	0.00013203	up	yes
TAB3	3.21509	2.67901	2.10889	1.53748	1.51041	0.739397	2.11311	1.07937	0.000219098	0.00218402	up	yes
SLCO4C1	0.205543	0.204378	0.098781	0.114042	0.07784	0.048835	2.11328	1.07948	0.0391309	0.131724	up	yes
ARC	0.62752	0.359148	0.472739	0.212968	0.221571	0.255877	2.11381	1.07984	0.0208774	0.0826074	up	yes
OGT	32.2502	32.1322	29.5046	16.7247	17.4905	10.1934	2.11416	1.08009	1.92635e-05	0.000267842	up	yes
CCDC200	0.365274	0.419991	0.535204	0.167736	0.200113	0.256426	2.11521	1.0808	0.0254162	0.0956502	up	yes
CCDC9B	3.87763	3.94799	4.28541	1.98604	2.03885	1.69555	2.11715	1.08212	2.24715e-05	0.00030798	up	yes
AGRN	70.0335	74.6089	79.0591	34.9787	33.9022	36.7806	2.11715	1.08213	3.73116e-05	0.000476342	up	yes
AFAP1L1	3.53357	3.64717	3.39279	1.58269	1.62696	1.78304	2.1178	1.08257	0.000118501	0.00129989	up	yes
KLF4	9.86658	11.8301	5.17442	3.47525	4.21269	4.99963	2.11791	1.08264	0.00225402	0.0147155	up	yes
WDR25	5.88524	5.506	5.59877	2.43673	2.36102	3.21562	2.12021	1.0842	0.00031456	0.0029716	up	yes
PRICKLE1	1.08755	1.13677	1.1173	0.618998	0.49778	0.457085	2.12319	1.08624	0.000182283	0.00187443	up	yes
THSD1;VPS36	4.06579	3.87684	3.51491	2.19715	1.94052	1.25834	2.12334	1.08633	2.3592e-05	0.000320031	up	yes
M6PR	71.1733	68.7782	72.7898	63.6783	19.2182	17.2849	2.12356	1.08649	0.00464462	0.0257694	up	yes
ABL2	9.53149	9.4723	7.51714	5.21803	4.77896	2.48807	2.12421	1.08693	6.85828e-05	0.000809991	up	yes
SHISAL1	1.39412	1.29427	1.5227	0.868133	0.583128	0.530615	2.1248	1.08733	0.000268005	0.00258782	up	yes
NKX2-8	4.81955	5.58891	5.93502	1.75761	2.40536	3.52815	2.12498	1.08745	0.00426772	0.0242714	up	yes
PARP10	13.4116	12.1959	15.4084	5.18575	5.63373	8.48209	2.125	1.08747	0.000657734	0.00541987	up	yes
GTF3C3	4.69869	4.21079	3.53706	2.60021	2.25191	1.00027	2.12674	1.08864	0.000339723	0.00316007	up	yes
MKLN1	6.97711	6.46835	4.967	3.29062	3.09546	2.26674	2.12791	1.08944	1.37681e-05	0.000199974	up	yes
MCAM	3.20116	3.35807	2.82204	1.5659	1.24406	1.59832	2.1281	1.08957	0.000174041	0.00180041	up	yes
ALOX5	6.91427	7.55328	6.73377	2.73244	3.01587	4.20969	2.12908	1.09023	0.000638821	0.00528928	up	yes
RUSF1	37.3687	38.1232	42.2503	13.4288	25.0374	16.8338	2.12916	1.09028	0.000166618	0.00174031	up	yes
DOCK5	16.3086	16.3106	14.6123	8.76171	8.376	5.0432	2.12938	1.09043	1.76573e-05	0.000249122	up	yes
NPTXR	19.2835	15.3551	15.7313	10.1519	10.583	2.91087	2.13019	1.09098	0.00172887	0.0119375	up	yes
TRIM14	18.1969	17.6481	19.9798	3.02468	11.8367	11.3449	2.1302	1.09099	0.0159602	0.0673332	up	yes
PTHLH	0.795474	0.579828	1.03126	0.436307	0.290888	0.401744	2.1317	1.092	0.00796511	0.0392792	up	yes
IGIP	1.04167	0.800343	0.501922	0.527826	0.399364	0.172066	2.13229	1.09241	0.0121066	0.0545431	up	yes
DNAH10	0.2736	0.258037	0.232771	0.126374	0.14572	0.0862375	2.13324	1.09305	0.00112476	0.0084016	up	yes
FAM131C	5.42676	4.86091	5.74176	2.36993	2.25958	2.88116	2.13422	1.09371	0.000338662	0.00315189	up	yes
ZNF57	0.891199	0.929444	0.527851	0.259335	0.662805	0.178203	2.13433	1.09378	0.0319664	0.113494	up	yes
TCEAL9	4.15579	3.17641	2.63147	1.00491	2.46075	1.20076	2.13519	1.09436	0.005276	0.028432	up	yes
OAS1	80.6197	90.8685	91.6613	35.2246	37.4074	50.6057	2.1353	1.09444	0.000249163	0.00243725	up	yes
NUCB2	1.66369	1.60357	1.09228	0.919667	0.650248	0.470943	2.13613	1.095	0.000412945	0.00371307	up	yes
HECA	4.1214	4.01458	2.94294	2.18065	1.88208	1.12358	2.13619	1.09504	0.0001621	0.00170353	up	yes
ST3GAL1	22.7138	18.9579	18.2646	9.97176	8.6428	9.4401	2.13641	1.09519	2.30842e-05	0.000314379	up	yes
OAF	11.3901	13.7879	13.2544	5.48894	5.37459	7.12412	2.1366	1.09532	0.000237448	0.00233723	up	yes
GRPEL2	8.07508	8.54449	6.99591	1.53606	6.47638	3.03874	2.13692	1.09553	0.00884817	0.0426467	up	yes
ANK2	1.44362	1.27214	0.978655	0.670896	0.610625	0.444711	2.14016	1.09772	7.17528e-05	0.000843388	up	yes
IGDCC4	3.1177	2.87698	2.86507	1.50947	1.39472	1.23315	2.14141	1.09856	3.3302e-05	0.000432049	up	yes
B3GNT7	1.61753	1.71856	1.54318	0.802717	0.548689	0.927063	2.14147	1.0986	0.00271812	0.0170488	up	yes
TSPAN3	39.0896	39.4201	38.6369	17.0678	24.7384	12.8359	2.14389	1.10023	3.79359e-05	0.000482376	up	yes
CEACAM1	15.6511	8.64728	12.9318	4.69599	5.47424	7.17997	2.1458	1.10152	0.000809342	0.00642965	up	yes
PSAT1	140.837	139.861	142.076	62.4013	64.7925	69.6475	2.14779	1.10285	2.27617e-05	0.000310722	up	yes
CEMIP	1.54622	1.01792	1.34449	0.606991	0.734886	0.477567	2.14826	1.10317	0.000241267	0.00236806	up	yes
SP100	3.51579	3.53982	3.10571	1.66204	1.53362	1.52949	2.15047	1.10466	7.7739e-06	0.000121502	up	yes
RAB27B	18.2702	16.1689	10.0061	8.73639	7.92925	3.99665	2.15103	1.10503	0.000266163	0.0025729	up	yes
TFPI2	98.1222	97.7705	72.5448	44.29	44.621	35.702	2.15417	1.10713	1.15543e-05	0.000172081	up	yes
AZI2	4.97975	4.65509	3.81036	2.63686	1.87048	1.73176	2.15499	1.10768	4.72944e-05	0.00058332	up	yes
RIMS2	0.30055	0.281926	0.273838	0.150126	0.111882	0.13533	2.15513	1.10777	0.00130737	0.00951444	up	yes
USP53	2.28443	1.5555	1.40836	1.1591	0.668542	0.605435	2.15706	1.10906	0.000427183	0.00381327	up	yes
UBA7	3.79487	3.8502	3.7421	1.40176	1.58052	2.29477	2.15787	1.10961	0.000981838	0.00754301	up	yes
CTIF	3.99321	4.45906	4.70049	1.97157	2.19134	1.93024	2.15862	1.11011	1.84869e-05	0.000258922	up	yes
FRMD3	3.66928	3.58327	2.7125	1.09332	2.15162	1.37041	2.15911	1.11043	0.000525883	0.00454615	up	yes
MAX	9.1442	11.4596	7.53719	3.69795	5.47758	3.84527	2.16123	1.11186	4.6871e-05	0.000578926	up	yes
DCLK1	0.38168	0.360719	0.28733	0.205928	0.161042	0.109465	2.16132	1.11191	0.000914069	0.00709823	up	yes
RAB5A	16.6442	7.47942	6.83029	5.16092	5.28297	3.87607	2.16159	1.1121	0.00111543	0.00834635	up	yes
KCNMA1	0.869326	0.86448	0.974454	0.501159	0.400571	0.349402	2.16465	1.11413	1.53139e-05	0.000219857	up	yes
PANX1	11.6319	11.463	10.7003	6.20829	5.27998	4.12286	2.16481	1.11424	1.14813e-05	0.000171375	up	yes
CGNL1	0.261699	0.320693	0.218806	0.111158	0.159253	0.0993873	2.16658	1.11542	0.00459274	0.0255449	up	yes
SLFNL1	1.18955	0.959077	0.980798	0.56581	0.384899	0.493651	2.16665	1.11547	0.00147525	0.0104669	up	yes
PRKD2	31.5602	34.5211	34.8903	13.9887	12.9949	19.6044	2.16733	1.11592	0.000222221	0.00221004	up	yes
ADARB1	0.704777	1.26776	0.964014	0.548153	0.416151	0.390559	2.16742	1.11598	0.000480267	0.00419383	up	yes
HES7	2.25616	2.95643	2.24642	0.92102	1.06431	1.45299	2.16938	1.11728	0.00153207	0.0107885	up	yes
PTPN12	21.6249	15.4486	16.6352	8.54429	10.4297	5.74425	2.17284	1.11958	3.05794e-05	0.000402694	up	yes
TMEM38B	11.3758	10.4927	6.68944	5.54583	4.68755	2.90784	2.17315	1.11979	9.04075e-05	0.00102563	up	yes
SLC22A4	4.24916	4.18111	4.08572	2.13547	1.78267	1.84028	2.17351	1.12003	4.21366e-05	0.000528392	up	yes
AKT3	5.94526	5.53948	3.33646	2.35607	3.08171	1.37695	2.17488	1.12094	0.000211065	0.00211494	up	yes
AFF4	17.4609	16.2184	11.5503	5.7189	10.6772	4.39856	2.17506	1.12106	0.000359651	0.00330545	up	yes
SWT1	1.01194	1.2586	0.735877	0.483518	0.582508	0.31531	2.17645	1.12198	0.0020654	0.0137441	up	yes
SYT7	0.70228	0.424467	0.641386	0.222353	0.294831	0.294644	2.17797	1.12298	0.00283702	0.0176853	up	yes
NECAB1	0.177594	0.145305	0.167421	0.0984474	0.0835397	0.042936	2.17994	1.12429	0.0156299	0.0662476	up	yes
TOP1	17.1637	16.4216	12.6414	7.99682	7.69815	5.50297	2.18072	1.1248	5.4623e-06	8.90009e-05	up	yes
MFAP3L	2.46886	2.26106	0.369868	1.18095	0.875104	0.281162	2.18199	1.12565	0.0425219	0.139995	up	yes
SERTAD2	10.2695	10.0203	8.50419	5.07071	5.25169	2.87042	2.18255	1.12602	1.09631e-05	0.000164494	up	yes
PLAUR	53.2785	58.1901	56.8659	22.8357	22.7145	31.5547	2.18319	1.12644	0.000127953	0.00138944	up	yes
BEGAIN	0.742329	0.830184	0.926191	0.368108	0.345209	0.431142	2.18331	1.12652	0.000924101	0.00715039	up	yes
GATA3	2.97488	3.38868	2.50655	1.71245	1.30088	1.04869	2.18367	1.12675	0.000143753	0.0015378	up	yes
RIOK3	6.68836	7.34836	5.68006	2.62824	3.67874	2.72059	2.18406	1.12701	3.73509e-05	0.000476342	up	yes
ADAMTS6	0.151893	0.159055	0.105703	0.0580103	0.0882227	0.0445064	2.1844	1.12724	0.0158001	0.0668377	up	yes
SLC6A9	6.62796	8.05321	7.39288	2.5614	2.65397	4.87512	2.18761	1.12936	0.00167358	0.0116395	up	yes
FAM234B	5.81483	5.20972	5.47293	2.72772	2.71296	2.09777	2.18844	1.12991	6.6493e-06	0.000105807	up	yes
PTAFR	0.234937	0.46467	0.314107	0.15939	0.188647	0.114823	2.19011	1.131	0.0141066	0.0614303	up	yes
AIDA	15.2829	15.1087	11.8664	9.47269	8.02923	1.79049	2.19039	1.13119	0.0041848	0.0239248	up	yes
REM2	0.377821	0.278088	0.423977	0.153655	0.165639	0.173535	2.1912	1.13172	0.0241473	0.0921614	up	yes
RAB31	22.3327	21.3067	19.4151	15.3717	3.76395	9.62717	2.19222	1.13239	0.00479712	0.0264454	up	yes
FOSL1	5.09158	5.62247	5.16216	2.38726	1.68063	3.1708	2.19324	1.13307	0.00161696	0.0113049	up	yes
CHD9	3.28529	2.6195	1.30089	1.60208	0.886724	0.79437	2.19473	1.13404	0.00123375	0.00908595	up	yes
GBP2;GBP7	3.0194	2.73566	2.30784	1.11327	1.11569	1.44438	2.19498	1.13421	0.000204716	0.00206451	up	yes
SCRN1	48.2535	46.2325	47.2404	25.1028	23.957	15.5037	2.19515	1.13432	4.48809e-06	7.48955e-05	up	yes
XRN1	4.40659	4.16874	2.6512	2.41454	1.91214	0.784882	2.1963	1.13508	0.000641958	0.00531165	up	yes
MERTK	1.99287	1.90151	1.68927	1.00946	0.821416	0.709072	2.19833	1.13641	0.000113117	0.0012448	up	yes
APOL2	6.38235	10.2722	10.3178	3.81932	3.2772	5.14461	2.20342	1.13974	0.000425933	0.00380408	up	yes
SLC43A1	4.27833	2.95246	3.56002	1.22872	1.17759	2.48597	2.20568	1.14122	0.00598443	0.0315398	up	yes
TNFAIP8L3	2.02718	1.89555	1.89514	0.979443	0.803704	0.854416	2.20577	1.14129	0.000459294	0.00403113	up	yes
TNFAIP8	0.760101	0.763815	0.608446	0.280946	0.362255	0.32285	2.2073	1.14228	0.000607251	0.00507661	up	yes
SEL1L	22.6307	20.7508	15.9956	11.5987	10.4291	4.85876	2.20843	1.14302	8.48389e-05	0.000972851	up	yes
MAGI2	0.116279	0.165462	0.148837	0.0752183	0.0711516	0.0484705	2.2099	1.14398	0.000555813	0.0047431	up	yes
AOC3	0.295947	0.279471	0.297217	0.151832	0.113846	0.129058	2.21068	1.14449	0.0114008	0.0520014	up	yes
KCNG1	2.50422	3.09919	2.92343	1.04362	1.27445	1.53857	2.21095	1.14467	0.000348932	0.00322832	up	yes
SLC16A9	2.90312	2.77747	2.25159	1.37539	1.40912	0.802623	2.21129	1.14489	0.000106977	0.00118478	up	yes
ZNFX1	76.3952	79.9076	80.7011	34.348	31.8996	40.9094	2.21175	1.14519	3.78895e-05	0.000482376	up	yes
NMRK1	2.49153	2.29998	2.00145	1.03386	1.05174	0.984764	2.21243	1.14563	9.12385e-05	0.0010337	up	yes
XRRA1	1.81938	1.96752	1.40503	0.829249	0.768664	0.74869	2.21253	1.1457	6.9185e-05	0.000814871	up	yes
AADAC	4.36587	3.78057	2.98775	1.73963	1.96554	1.31601	2.21744	1.1489	1.53782e-05	0.000220392	up	yes
ULBP1	3.25549	3.02382	2.81348	1.04343	1.29859	1.75817	2.21765	1.14903	0.000982874	0.00754762	up	yes
GAB2	4.41603	4.15712	4.37279	1.81095	2.21864	1.80664	2.21821	1.14939	1.21277e-05	0.00017901	up	yes
HSPA9	59.4318	62.0426	50.9984	27.8364	26.6317	23.1493	2.22209	1.15192	3.2751e-06	5.63991e-05	up	yes
KCTD19	0.289639	0.345381	0.249977	0.12382	0.120492	0.153958	2.2221	1.15192	0.00520836	0.0281284	up	yes
CSGALNACT2	9.19387	8.03508	6.21865	4.13006	4.02503	2.37226	2.2273	1.1553	3.27086e-05	0.000425953	up	yes
DENND4C	21.34	18.6147	13.5852	10.3345	9.24179	4.44176	2.22915	1.15649	8.55455e-05	0.000978838	up	yes
GPRC5B	5.91018	4.76844	6.18504	2.70577	2.2087	2.64853	2.22976	1.15689	2.92417e-05	0.000387234	up	yes
DYRK3	5.42509	5.01238	5.57853	2.84003	2.67724	1.6636	2.23037	1.15729	3.01717e-06	5.24812e-05	up	yes
WDR31	2.84621	2.03216	1.45691	1.14578	1.02487	0.664111	2.23486	1.16018	0.000385639	0.00350037	up	yes
EXT1	10.7336	17.0728	12.9902	5.97083	5.75778	6.5235	2.23517	1.16039	3.78903e-05	0.000482376	up	yes
TNFRSF12A	60.1421	63.6203	73.4732	22.3772	24.5442	41.2552	2.23682	1.16145	0.000708354	0.00572757	up	yes
LRRN1	0.829872	0.636405	0.770874	0.431786	0.357553	0.210017	2.2386	1.16259	0.000648074	0.00535048	up	yes
SLC15A3	1.02009	1.09581	0.990221	0.31191	0.379877	0.694955	2.23987	1.16342	0.00632246	0.0328948	up	yes
ANO5	5.68761	5.0667	3.66182	2.85779	2.37868	1.19433	2.24173	1.16461	0.000110878	0.00122171	up	yes
RP2	8.33936	8.04627	6.67033	4.16366	3.92187	2.19092	2.24357	1.1658	2.47851e-05	0.000333334	up	yes
TTC17	10.3009	9.71983	9.03526	4.70366	4.85836	3.38762	2.24376	1.16592	1.59508e-06	2.928e-05	up	yes
PARP12	42.6408	43.9632	48.3004	18.084	18.6676	23.3712	2.24381	1.16595	3.42777e-05	0.000443374	up	yes
SETDB2	1.45422	1.1505	0.973013	0.643299	0.651559	0.299126	2.24452	1.16641	0.000385325	0.00349936	up	yes
CHGB	0.712127	0.849115	0.662897	0.407082	0.219617	0.363268	2.24668	1.16779	0.00311496	0.0190462	up	yes
NOD2	0.0968656	0.268051	0.195982	0.0673892	0.10265	0.0795284	2.24748	1.16831	0.0251797	0.0950298	up	yes
TBC1D28;FOXO3B	0.691427	0.778285	0.69654	0.336354	0.246284	0.380706	2.24868	1.16908	0.000255652	0.00248807	up	yes
ZNF423	0.235523	0.215023	0.213879	0.114568	0.0804419	0.100425	2.24897	1.16927	0.00353908	0.021014	up	yes
SEC24D	7.51784	7.951	6.55813	3.29462	3.88955	2.60514	2.2501	1.16999	1.73625e-06	3.16357e-05	up	yes
RNF39	3.93794	3.44405	3.53416	1.74002	1.67723	1.43378	2.25028	1.1701	1.68954e-05	0.000239548	up	yes
HSPA13	16.81	16.2016	12.1201	7.79894	7.48792	4.76739	2.25048	1.17023	4.2236e-06	7.10314e-05	up	yes
ZNF302	2.68571	1.87439	1.57744	0.573432	1.43707	0.716483	2.25067	1.17035	0.00158849	0.0111285	up	yes
DDO	0.716116	0.748242	0.409235	0.253477	0.316098	0.26286	2.25074	1.1704	0.0133545	0.0588588	up	yes
ADIRF;FAM25A	0.129964	0.154646	0.061134	0.0426553	0.0606908	0.0502631	2.2508	1.17044	0.0352857	0.121844	up	yes
RIPK2	15.487	16.542	13.4079	6.68288	7.07539	6.42187	2.25156	1.17093	3.39624e-06	5.81369e-05	up	yes
RAB29	9.70645	10.3025	10.2682	5.21874	4.84711	3.37954	2.25186	1.17112	3.18557e-06	5.50772e-05	up	yes
SDCBP	57.6099	36.726	33.8922	22.0287	20.2894	14.6204	2.25205	1.17124	2.47028e-05	0.000332485	up	yes
ZNF25	1.10604	1.04735	0.883383	0.564634	0.467949	0.315701	2.25233	1.17142	0.00052801	0.0045554	up	yes
N4BP1	10.3689	10.372	9.1723	4.74572	4.80334	3.72288	2.25387	1.1724	6.85613e-07	1.39508e-05	up	yes
DCDC2	0.327187	0.300197	0.306063	0.202495	0.150341	0.0611735	2.25465	1.1729	0.0103264	0.0480603	up	yes
COG5	8.65042	8.29543	6.58118	4.47515	3.8128	2.14226	2.25566	1.17355	1.22325e-05	0.000180249	up	yes
NTRK2	0.3061	0.214919	0.185959	0.111178	0.116495	0.085472	2.25767	1.17483	0.00063168	0.00524273	up	yes
GCC1	16.6831	17.7021	17.7574	7.96974	7.91793	7.19457	2.259	1.17568	1.82969e-06	3.31631e-05	up	yes
THRB	1.98995	1.9627	1.50778	0.824785	1.18385	0.406495	2.26092	1.17691	0.000354475	0.00327259	up	yes
MINAR1	0.547228	0.539497	0.468203	0.273596	0.301514	0.112298	2.26202	1.17761	0.00202487	0.0135633	up	yes
GUCA1B	0.707834	0.555009	0.372491	0.290443	0.247406	0.18481	2.26294	1.1782	0.0104818	0.0486194	up	yes
GPC4	0.239582	0.356574	0.249287	0.12754	0.146157	0.099837	2.26336	1.17847	0.00769912	0.0382297	up	yes
SMIM10L2A	1.26361	1.16932	1.39567	0.528549	0.616308	0.546089	2.26418	1.17899	0.000215972	0.00215585	up	yes
PHF21B	0.558069	0.725451	0.719036	0.239127	0.251235	0.393703	2.26517	1.17962	0.00388683	0.0226349	up	yes
NFE2L1	59.3015	62.1727	129.677	51.1629	26.5201	33.1872	2.26527	1.17968	0.000923899	0.00715039	up	yes
C21orf91	1.21865	1.19206	0.411474	0.589767	0.477598	0.178255	2.26569	1.17995	0.00913597	0.0437282	up	yes
CBARP	0.647106	0.967947	0.862084	0.401289	0.251533	0.439906	2.26693	1.18074	0.00347413	0.0207211	up	yes
GCH1	7.0127	7.41748	6.15806	3.35603	3.32706	2.39819	2.26711	1.18085	1.10094e-05	0.000164902	up	yes
E2F6	4.16773	4.58377	3.83234	0.847013	2.83011	1.86728	2.26965	1.18247	0.00308157	0.0188823	up	yes
FAAH	0.526124	0.386017	0.661754	0.178408	0.23166	0.283259	2.27006	1.18273	0.0165935	0.069344	up	yes
SLC25A37	15.3	15.8212	14.2355	6.64139	6.06	7.27364	2.27067	1.18312	7.079e-06	0.00011196	up	yes
ITPR3	53.2703	52.8819	56.6636	22.8511	22.7041	26.0193	2.27478	1.18572	8.97053e-06	0.000137956	up	yes
ATP6AP1L	0.138716	0.216128	0.101162	0.071039	0.084607	0.0447787	2.2752	1.18599	0.015172	0.0648482	up	yes
PPM1E	0.473826	0.326449	0.18782	0.174679	0.165969	0.093265	2.27717	1.18724	0.00737234	0.037055	up	yes
COG6	2.09655	2.28436	1.33828	1.04531	0.994845	0.470663	2.27782	1.18765	0.000272814	0.00262837	up	yes
IFIT1	85.8877	91.1578	78.1395	37.3923	34.9174	39.6267	2.27973	1.18886	5.67223e-06	9.20737e-05	up	yes
MAPK8IP2	3.30468	3.765	4.0647	1.31958	1.52202	2.04107	2.28039	1.18928	0.000239344	0.00235321	up	yes
PCNX2	7.24012	7.46461	7.31575	3.02855	3.19062	3.43438	2.28107	1.18971	4.62688e-06	7.68401e-05	up	yes
PELI2	5.50907	5.64995	4.60771	2.91721	2.54805	1.44418	2.28191	1.19024	1.4475e-05	0.000209429	up	yes
SAV1	5.87973	8.03007	5.60113	3.37677	2.94947	2.22383	2.28196	1.19027	9.87351e-06	0.000150236	up	yes
RPS6KC1	7.75894	7.89784	6.40608	3.73993	3.82275	2.10153	2.28295	1.1909	6.67331e-06	0.00010599	up	yes
AFTPH	7.60018	5.88143	6.25593	3.27875	2.72774	2.63806	2.28323	1.19108	5.13532e-06	8.43905e-05	up	yes
PLIN2	49.8927	49.1312	54.0333	18.9181	23.7779	24.3323	2.28347	1.19123	1.25803e-05	0.000184382	up	yes
APH1B	2.78437	7.34799	2.75179	1.91022	1.91862	1.8059	2.28655	1.19318	0.00188198	0.0128051	up	yes
CEP170	2.97145	3.42185	1.77284	1.50297	1.37874	0.688672	2.2872	1.19358	0.000178335	0.00184151	up	yes
MTURN	1.68763	1.05095	1.42918	0.752113	0.529842	0.538208	2.28977	1.1952	0.000186936	0.00191202	up	yes
MME	0.160761	0.242902	0.156332	0.117593	0.101815	0.0249516	2.29169	1.19641	0.0183441	0.0747406	up	yes
L3MBTL3	1.58168	1.65892	1.31061	0.749702	0.759823	0.474528	2.29389	1.1978	8.28878e-05	0.000956035	up	yes
ADCY1	2.5729	2.29194	2.50181	1.30138	1.17698	0.732546	2.29425	1.19803	4.92914e-06	8.1312e-05	up	yes
SFRP1	16.343	15.3576	15.6407	8.02957	7.85609	4.74218	2.29502	1.19851	1.14965e-06	2.19682e-05	up	yes
AVPI1	156.661	164.359	182.898	65.5066	70.2834	83.4338	2.29865	1.20078	1.47856e-05	0.00021322	up	yes
SYNE1	1.23831	1.12619	0.812122	0.595818	0.513907	0.2719	2.2992	1.20113	2.70934e-05	0.000361559	up	yes
PTPRE	1.15382	1.15618	0.959242	0.478274	0.520433	0.422538	2.30027	1.2018	2.37716e-05	0.000321709	up	yes
SPAG9	14.8511	12.8764	10.7116	6.90785	6.04103	3.75974	2.30056	1.20198	5.08945e-06	8.37962e-05	up	yes
EPB41L4B	4.50841	4.37593	3.85468	2.00915	2.09319	1.43426	2.30088	1.20218	2.27234e-06	4.04219e-05	up	yes
RAB3IP;MYRFL	1.26244	1.1039	0.851431	0.52459	0.549999	0.321898	2.30419	1.20426	3.66534e-05	0.00046918	up	yes
CORO2B	0.999888	0.873119	0.676641	0.326136	0.372901	0.405863	2.30758	1.20638	0.00148684	0.0105274	up	yes
BTC	3.88735	3.89162	3.13456	1.57485	1.95046	1.20297	2.30814	1.20673	4.6934e-05	0.000579289	up	yes
LHX9	0.860609	1.30562	0.952052	0.43876	0.484266	0.427652	2.30868	1.20707	7.96683e-05	0.000923842	up	yes
APOL1	24.67	20.4734	20.3446	10.633	8.57599	9.15488	2.30885	1.20718	1.42921e-06	2.66606e-05	up	yes
ANXA2R	1.98156	2.59059	2.90687	0.919433	0.919609	1.3922	2.31459	1.21076	0.00164697	0.011473	up	yes
IRX3	2.58369	2.69303	2.76803	0.56811	1.56306	1.34428	2.31473	1.21085	0.00318543	0.0193333	up	yes
MXD1;SNRNP27	4.2858	3.82412	3.58856	1.65408	1.53213	1.86563	2.31569	1.21144	1.48404e-05	0.000213748	up	yes
MAPK6	19.0942	16.3353	10.5353	7.76809	8.75614	3.31459	2.31691	1.2122	0.000172185	0.00178548	up	yes
IFI44	13.7498	12.047	9.91725	5.79784	5.36393	4.23745	2.3192	1.21363	1.39139e-06	2.60113e-05	up	yes
JPH3	1.36871	1.17564	1.50373	0.465402	0.561277	0.718446	2.31964	1.2139	0.000444739	0.00393739	up	yes
PTPRR	0.39688	0.261682	0.331943	0.213354	0.115643	0.0975685	2.32205	1.2154	0.00693971	0.0354169	up	yes
STAT1	100.316	88.4369	82.4797	43.4619	41.7897	31.5181	2.3228	1.21586	9.4755e-07	1.84902e-05	up	yes
TRIB1	51.0323	52.9429	53.0985	22.5812	22.9087	22.0749	2.32479	1.2171	9.27814e-07	1.82132e-05	up	yes
ARMH1	0.728802	0.738546	1.08618	0.321185	0.37799	0.398688	2.32591	1.2178	0.00199558	0.0134192	up	yes
BATF3	2.64511	2.80482	3.25816	0.914197	0.890267	1.93849	2.32653	1.21818	0.00379762	0.0222128	up	yes
GBP3;RBMXL1;KYAT3	6.60651	6.30039	5.17106	2.76308	3.07333	1.93269	2.3269	1.21841	9.44006e-07	1.84471e-05	up	yes
USP18	65.3537	68.1069	73.9241	22.8161	24.5445	41.7542	2.32716	1.21857	0.000321642	0.00301955	up	yes
CBFA2T3	0.187996	0.157248	0.140329	0.0880738	0.0332247	0.0871571	2.32938	1.21995	0.0310041	0.110945	up	yes
CDV3	6.09603	15.8588	8.85485	5.25779	4.79574	3.15227	2.33304	1.22221	0.000262083	0.00253513	up	yes
ARL5B	8.8997	7.66102	5.27646	4.24954	3.39859	1.71131	2.33317	1.22229	5.70707e-05	0.000690572	up	yes
PLXNB3;SRPK3	0.417162	0.359333	0.395559	0.159161	0.143265	0.198008	2.34207	1.22779	0.000964537	0.00743659	up	yes
SLC16A4	38.8918	39.4874	39.3763	16.7604	17.0304	16.4854	2.34217	1.22785	6.18385e-07	1.26876e-05	up	yes
EPAS1	82.7167	83.7574	83.1579	35.5263	36.0507	34.8512	2.34554	1.22992	9.87211e-07	1.91612e-05	up	yes
ERO1B	3.19907	3.03578	2.59962	1.38435	1.51564	0.864034	2.34708	1.23087	1.26959e-05	0.000185808	up	yes
AGBL2	0.68223	0.435675	0.622905	0.225925	0.250867	0.264789	2.34743	1.23108	0.00133403	0.00968801	up	yes
FBXL16	0.970744	0.836931	1.08475	0.384266	0.466296	0.38034	2.34984	1.23256	0.000461797	0.004051	up	yes
CEBPG	33.779	32.424	26.6913	13.5247	13.8695	12.1198	2.35092	1.23322	6.06648e-07	1.24764e-05	up	yes
IFI35	119.968	125.953	134.134	43.6046	44.88	73.1176	2.35179	1.23376	0.000153276	0.00162356	up	yes
LAP3	39.5214	40.3992	34.4065	16.1473	15.6628	16.7595	2.35388	1.23504	1.48371e-06	2.74399e-05	up	yes
DPP4	0.454587	0.478252	0.263887	0.294374	0.115587	0.097399	2.35873	1.23801	0.0113112	0.0516743	up	yes
TFPI	14.4	13.0679	9.47067	6.77031	6.20244	2.68364	2.35933	1.23838	4.44393e-05	0.000552847	up	yes
RCAN1	3.93603	3.72791	3.59318	1.51713	1.45659	1.79553	2.36036	1.23901	1.58785e-05	0.000226996	up	yes
ADPRM	7.29017	6.65442	5.1027	2.8835	2.87047	2.31311	2.36111	1.23947	1.84473e-05	0.000258577	up	yes
MB21D2	5.2237	5.52747	5.22111	1.58032	2.1411	3.04168	2.36168	1.23981	0.000467654	0.00409612	up	yes
SRGAP1	2.57978	2.19505	2.16636	1.18393	1.07353	0.681377	2.36188	1.23994	6.26826e-07	1.2815e-05	up	yes
RCAN2	0.324408	0.508156	0.170721	0.0984073	0.245278	0.080945	2.36273	1.24045	0.0283072	0.103703	up	yes
SYT1	7.0044	9.7146	7.36008	3.54164	4.14621	2.48366	2.36731	1.24325	2.07325e-06	3.71225e-05	up	yes
ANKIB1	12.7484	11.2673	9.33987	6.09002	5.61414	2.38465	2.36752	1.24338	2.34354e-05	0.000318408	up	yes
TATDN3	1.8508	3.63994	1.49452	0.870419	1.17641	0.899905	2.37051	1.2452	0.000922635	0.00714545	up	yes
FRMD4B	1.25666	1.08264	0.802854	0.558572	0.459152	0.307014	2.3719	1.24604	4.94018e-05	0.000607576	up	yes
FOXQ1	12.0321	12.1185	12.268	4.78792	5.19703	5.36479	2.37259	1.24646	3.24511e-06	5.60504e-05	up	yes
GOLGA8A	2.02189	1.45486	1.88574	0.898964	0.462455	0.898009	2.37338	1.24694	0.000557854	0.00475817	up	yes
EVI2A;AC134669;EVI2B	0.274886	0.178368	0.145938	0.114421	0.105499	0.0323479	2.37522	1.24806	0.0177448	0.0729536	up	yes
ETV6	14.8009	12.3249	10.8508	5.45133	5.19066	5.32764	2.37805	1.24978	1.85403e-06	3.35691e-05	up	yes
SLC38A1	47.9352	43.4561	34.3161	23.1932	20.612	8.96073	2.38236	1.25239	3.20728e-05	0.000418937	up	yes
GTDC1	0.62006	0.59854	0.545358	0.346631	0.250443	0.142335	2.38563	1.25437	9.60343e-05	0.00107882	up	yes
TCHH	0.1993	0.193332	0.162051	0.077931	0.066628	0.087934	2.38581	1.25448	0.00651107	0.0336978	up	yes
PKDCC	8.26944	9.5877	10.5882	3.22514	3.74801	4.93766	2.3882	1.25592	5.08702e-05	0.00062297	up	yes
ZNF502	0.574262	0.736717	0.654618	0.116832	0.40714	0.298374	2.39023	1.25715	0.0113824	0.0519448	up	yes
PATL2	0.465912	0.468214	0.656282	0.216476	0.206995	0.241835	2.39049	1.25731	0.00156637	0.0110003	up	yes
PABPC1L	2.22233	2.25302	2.34743	0.977614	1.02759	0.846593	2.39245	1.25849	4.52613e-06	7.54574e-05	up	yes
CHRM4	0.758806	0.604424	0.824543	0.134913	0.501877	0.277114	2.39388	1.25935	0.0216392	0.0849373	up	yes
TMC6	3.65473	3.50852	3.5399	1.09988	1.43986	1.92138	2.3992	1.26256	7.09071e-05	0.000834016	up	yes
MTSS1	0.767031	0.728723	0.690183	0.374289	0.377377	0.15929	2.39961	1.2628	0.000294637	0.00281192	up	yes
ADGRF4;ADGRF2	1.53652	1.53445	1.5194	0.688804	0.72786	0.496237	2.39968	1.26284	4.55448e-06	7.57836e-05	up	yes
NOG	0.630977	0.442126	0.628431	0.184294	0.239696	0.284762	2.40075	1.26348	0.010784	0.0497799	up	yes
JMY	6.19073	5.23746	3.60846	2.67939	2.35702	1.21904	2.40377	1.2653	2.24903e-05	0.000307992	up	yes
SGMS2	3.8238	3.29737	2.85576	1.86048	1.62943	0.656964	2.40589	1.26657	8.81488e-05	0.00100396	up	yes
CD72	0.355783	0.314449	0.265555	0.0507807	0.117771	0.220298	2.40655	1.26697	0.0499088	0.156578	up	yes
AHNAK2	36.901	57.9958	63.1086	27.1491	23.0377	15.416	2.40851	1.26814	9.92531e-06	0.000150891	up	yes
SOD2	17.1938	20.6135	22.6892	6.88357	7.30251	10.9246	2.4092	1.26855	6.80081e-05	0.000805961	up	yes
HELZ2	72.863	71.4744	76.5636	25.0001	24.6998	41.9153	2.41118	1.26974	0.000124304	0.0013558	up	yes
TPRA1	28.4148	25.3375	36.5901	12.4636	10.9307	14.0523	2.41257	1.27057	9.07752e-06	0.000139477	up	yes
REPS2	0.805944	0.71961	0.657733	0.316456	0.336502	0.25185	2.41298	1.27082	1.60745e-05	0.000229418	up	yes
ANKRD49	2.76986	2.2347	2.52329	0.504967	1.72126	0.892441	2.4138	1.27131	0.00223937	0.0146532	up	yes
SYNC	0.750127	0.651522	0.648918	0.330446	0.247103	0.271953	2.41384	1.27133	0.000795774	0.00633644	up	yes
SCARB2	12.7438	12.2157	10.6286	7.31347	3.17991	4.24984	2.41386	1.27134	3.08159e-05	0.000404972	up	yes
MICAL2	2.66049	2.07205	2.59154	1.24028	1.05536	0.728962	2.42151	1.27591	7.70304e-07	1.54733e-05	up	yes
GAREM1	5.1681	4.35652	3.76063	2.10925	1.89631	1.47778	2.42284	1.2767	9.10838e-07	1.79208e-05	up	yes
VLDLR	5.55332	5.82452	5.6987	2.48396	2.60835	1.95442	2.42333	1.27699	9.20567e-08	2.31315e-06	up	yes
CYP1B1	46.641	38.0297	35.7815	20.8675	18.6221	10.162	2.42595	1.27855	2.65417e-06	4.65795e-05	up	yes
SPOCK1	0.383224	0.196203	0.345225	0.186733	0.125973	0.0684051	2.4262	1.2787	0.00518993	0.0280536	up	yes
ZNF770	10.0225	8.93864	5.61749	3.64573	3.18151	3.28938	2.42953	1.28068	7.63017e-06	0.000119472	up	yes
TPPP	5.75463	5.54089	5.85667	2.69441	2.28094	2.08377	2.42979	1.28083	4.30752e-07	9.10861e-06	up	yes
MUC3A	0.220031	0.208545	0.200661	0.0703297	0.0748596	0.113738	2.43017	1.28106	0.00297419	0.0183598	up	yes
GJB3	0.393968	0.367201	0.685452	0.197626	0.246974	0.149295	2.43582	1.28441	0.00764054	0.0380483	up	yes
GCSAM	0.253906	0.384946	0.234683	0.154153	0.162149	0.0421665	2.43686	1.28502	0.0139252	0.0608612	up	yes
ARHGEF2	16.1556	17.8385	17.6155	4.92068	5.42069	10.8286	2.43787	1.28562	0.000664936	0.00545924	up	yes
PMP22	5.30611	11.903	5.35427	3.3481	3.49815	2.40815	2.43813	1.28577	6.89433e-05	0.000812579	up	yes
PER3	0.911491	0.818429	0.866692	0.403649	0.42269	0.236496	2.4431	1.28871	4.64762e-05	0.000575698	up	yes
MED1	15.5101	14.4516	9.4021	7.09389	5.18085	3.81938	2.44585	1.29033	4.40873e-06	7.37853e-05	up	yes
PPIL6	1.08866	0.984293	1.16663	0.465708	0.459338	0.399249	2.44627	1.29058	7.77768e-05	0.000904267	up	yes
CRLF2	9.34697	10.4721	9.24561	3.2598	4.13956	4.47208	2.44829	1.29177	1.88892e-05	0.000263913	up	yes
MSX1	4.75814	4.51329	5.0383	1.66215	1.84861	2.33216	2.44907	1.29223	6.73469e-05	0.000799223	up	yes
KCNT2	0.315388	0.405502	0.331801	0.119105	0.163666	0.14661	2.45164	1.29375	0.000974112	0.00749701	up	yes
SP140	0.153031	0.135763	0.209689	0.0895163	0.0621408	0.0515805	2.45271	1.29438	0.00625802	0.0326746	up	yes
NUPR1	1.92828	2.39666	2.25862	0.443219	0.704911	1.53488	2.4538	1.29502	0.00748058	0.0374572	up	yes
IL17RD	1.01551	1.01368	0.860978	0.517307	0.427948	0.232555	2.45385	1.29505	3.60566e-05	0.00046257	up	yes
ZFP28	1.52876	1.53333	1.09768	0.684304	0.516177	0.494443	2.45425	1.29528	1.93943e-05	0.000269443	up	yes
SH3YL1	0.539722	0.607698	0.38771	0.266475	0.207674	0.150872	2.45613	1.29638	0.00013579	0.00145985	up	yes
ARHGAP21	7.31281	7.02209	5.17273	3.2345	3.14095	1.56493	2.45676	1.29676	2.65628e-06	4.65795e-05	up	yes
ADAMTS1	0.142442	0.17039	0.106292	0.0243884	0.0734242	0.0727791	2.45688	1.29683	0.0272829	0.100914	up	yes
TMEM167B	4.29607	10.3417	8.72104	4.28874	2.32314	2.89378	2.45736	1.29711	0.000291809	0.00279111	up	yes
ASAH2	0.843669	0.813809	0.50202	0.364128	0.330158	0.18418	2.45826	1.29764	0.000279475	0.00268505	up	yes
YOD1	4.40548	3.79489	2.99383	2.15002	1.75754	0.644186	2.45932	1.29826	0.000182272	0.00187443	up	yes
CNTN2	0.0847278	0.059053	0.0219483	0.0322234	0.0253181	0.00984328	2.45944	1.29833	0.0286866	0.104725	up	yes
PCGF5	7.97184	7.06538	3.88785	3.18356	2.85459	1.65547	2.45984	1.29856	1.86796e-05	0.000261197	up	yes
PHLDB2;PLCXD2	6.58033	5.96225	4.60739	2.5435	2.55664	1.87112	2.46009	1.29871	3.06994e-07	6.69822e-06	up	yes
DNAJC1	15.5502	15.0808	14.1674	5.85235	6.61541	5.74166	2.46018	1.29876	4.26303e-07	9.02559e-06	up	yes
NIPAL1	0.362566	0.423264	0.456296	0.188613	0.176273	0.139739	2.46148	1.29953	0.000457898	0.00402293	up	yes
USP25	5.95973	5.17592	3.79889	2.36634	2.26234	1.42846	2.46561	1.30195	1.96748e-06	3.53634e-05	up	yes
HIPK2	16.4365	15.6601	13.4227	7.86074	6.58396	4.00682	2.46697	1.30274	7.11869e-07	1.4417e-05	up	yes
OSBP2	4.06708	4.78064	4.13754	1.51226	1.67143	2.07816	2.46782	1.30324	1.02416e-05	0.00015488	up	yes
ACVRL1	0.322093	0.267835	0.310833	0.10263	0.117424	0.144677	2.46966	1.30431	0.00477956	0.0263655	up	yes
SPATS2L	5.54539	4.75281	4.04933	2.2198	1.89285	1.69684	2.46967	1.30432	1.38153e-07	3.27899e-06	up	yes
TMTC1	1.31371	1.25161	1.12681	0.556443	0.565498	0.371494	2.47224	1.30582	1.68642e-06	3.08253e-05	up	yes
ARAP2	1.32579	1.23334	0.847219	0.558842	0.527981	0.287816	2.478	1.30917	2.38456e-05	0.000322205	up	yes
ITGAX	2.35986	1.93764	1.68902	0.854095	0.78617	0.77505	2.47857	1.30951	7.22606e-06	0.000113764	up	yes
TRIM67	0.0880203	0.0692574	0.10353	0.02947	0.0313748	0.0443195	2.48001	1.31034	0.0121677	0.0547038	up	yes
CREB1	1.30808	2.315	0.95667	0.734974	0.665269	0.446018	2.48055	1.31066	0.000128715	0.00139508	up	yes
PSORS1C1	1.29859	1.19423	1.31827	0.429613	0.457203	0.647903	2.48325	1.31223	0.000122412	0.00133855	up	yes
SPATA18	1.87374	1.47133	1.32943	0.796769	0.755451	0.328139	2.48596	1.31381	0.000132453	0.0014329	up	yes
GRB10	15.336	13.2373	9.60073	3.85472	4.08986	7.40124	2.48759	1.31475	0.000320501	0.00301048	up	yes
ENTPD5	3.21941	4.26859	4.15561	1.6337	1.37882	1.66535	2.48908	1.31561	1.88601e-06	3.40766e-05	up	yes
RAI14	7.58493	6.88138	4.66143	3.14126	3.26091	1.26807	2.49376	1.31832	3.14862e-05	0.000412838	up	yes
PRKN	0.202884	0.138544	0.172328	0.0889225	0.0846645	0.032237	2.49609	1.31967	0.00197454	0.0133141	up	yes
PAG1	0.551357	0.407638	0.383521	0.23651	0.217171	0.083879	2.49743	1.32044	0.000505179	0.00438915	up	yes
LGSN	4.59408	4.34802	3.43633	1.59089	1.87176	1.49221	2.49824	1.32091	2.61335e-07	5.80353e-06	up	yes
ZNF611	0.984966	1.23146	0.84344	0.67921	0.224381	0.320121	2.50048	1.32221	0.000825517	0.00651913	up	yes
HSPA5	211.693	287.088	202.891	99.7018	101.253	79.6339	2.50071	1.32234	3.27987e-07	7.10089e-06	up	yes
TAP2;AL669918;HLA-DOB	24.3003	24.7999	24.1295	9.76291	9.02598	10.4631	2.5034	1.32389	3.34117e-07	7.22454e-06	up	yes
ROR1	3.1632	3.00435	2.54406	1.19965	1.27158	1.00371	2.50698	1.32595	1.06343e-06	2.04793e-05	up	yes
CYP4V2;KLKB1	2.54513	2.42106	1.90803	1.09664	1.02162	0.618808	2.51153	1.32857	8.48275e-07	1.68031e-05	up	yes
TANC2	10.7213	8.29452	9.2486	4.02425	3.25441	3.97114	2.51244	1.32909	7.16706e-07	1.4498e-05	up	yes
MOCOS	10.9543	10.957	11.7801	4.18534	3.97588	5.24859	2.51245	1.32909	1.35948e-06	2.54976e-05	up	yes
FNDC3A	14.9887	13.8061	9.19051	6.34837	5.59093	3.1758	2.51307	1.32945	2.96937e-06	5.17018e-05	up	yes
PDZD2	0.224649	0.2114	0.182554	0.0971478	0.0977654	0.0510584	2.51494	1.33052	0.000233442	0.00230042	up	yes
PCSK1	1.997	2.1007	1.53266	0.875346	0.868966	0.492835	2.51676	1.33157	1.17595e-05	0.000174471	up	yes
CCN3	9.52605	7.58697	9.07812	4.73212	3.37804	2.29487	2.51716	1.3318	4.01901e-06	6.79217e-05	up	yes
BVES	2.64041	2.60434	2.23461	1.18628	1.16931	0.614443	2.51827	1.33243	6.20408e-06	9.95827e-05	up	yes
GPR180	3.93264	3.72399	2.88313	1.93474	1.45067	0.799111	2.51875	1.33271	6.59716e-06	0.000105304	up	yes
SLC35F3	6.53169	5.36634	7.32015	2.82041	2.69934	2.11023	2.51877	1.33272	1.21844e-06	2.31289e-05	up	yes
MDM2	14.0592	12.1343	9.54008	5.60729	4.90731	3.66927	2.51931	1.33303	2.35875e-07	5.29951e-06	up	yes
KIAA1217	7.15061	7.32362	6.55525	3.26779	2.49735	2.57741	2.52075	1.33385	5.14491e-08	1.36788e-06	up	yes
FOXO1	1.43976	1.41021	1.19431	0.65536	0.606709	0.341581	2.52192	1.33452	8.49164e-07	1.68031e-05	up	yes
TNFSF4	0.254842	0.292204	0.182854	0.13378	0.088653	0.066926	2.52247	1.33484	0.00601548	0.0316466	up	yes
ZBTB43	4.94484	5.58008	4.09576	2.63622	1.92639	1.21895	2.52885	1.33848	2.42402e-06	4.29429e-05	up	yes
SLC22A15	1.5311	1.74953	1.52017	0.730031	0.653152	0.512828	2.53206	1.34031	4.53832e-06	7.55876e-05	up	yes
ARID3C	0.526926	0.493981	0.580391	0.222337	0.234024	0.175318	2.53499	1.34198	0.00235701	0.0152038	up	yes
TMEM182	1.05172	0.847077	0.571799	0.262217	0.420047	0.291694	2.53665	1.34292	0.000339922	0.00316022	up	yes
TRIM38	11.2725	10.8813	9.79522	4.83024	4.25946	3.50088	2.53753	1.34342	3.03251e-08	8.50828e-07	up	yes
POU2F2	0.0894772	0.185795	0.220712	0.0797364	0.0732861	0.0423963	2.53805	1.34372	0.0052541	0.0283488	up	yes
SLC9A9	1.24243	1.4286	1.35902	0.47173	0.68357	0.432051	2.53885	1.34418	5.49205e-05	0.000668303	up	yes
LACTB	6.27108	7.13044	6.2105	2.71706	2.87779	2.12096	2.5418	1.34585	3.14866e-07	6.8512e-06	up	yes
TSN	7.53952	7.14632	6.72974	2.88459	1.64477	3.8877	2.5443	1.34727	0.000196758	0.00199548	up	yes
TSPAN18	0.151839	0.322245	0.196991	0.12202	0.0535065	0.0879993	2.54652	1.34853	0.00884361	0.0426467	up	yes
EPSTI1	0.359506	0.198536	0.256557	0.100284	0.131752	0.0877004	2.54772	1.34921	0.00353555	0.0210063	up	yes
HEG1	10.2553	9.10123	8.03361	4.18866	2.89974	3.64926	2.55084	1.35097	6.47093e-07	1.32137e-05	up	yes
GEM	4.88867	4.89224	3.91064	2.04671	1.92636	1.3939	2.55108	1.35111	2.46656e-06	4.36071e-05	up	yes
L3MBTL4	0.155824	0.142493	0.135664	0.0598314	0.0435315	0.0667489	2.55115	1.35115	0.00529001	0.0284891	up	yes
MEF2A	6.11088	5.13216	3.26834	1.8153	2.22114	1.64952	2.55214	1.35171	4.46415e-06	7.45682e-05	up	yes
TNC	4.93825	5.00961	4.98757	2.0531	1.847	1.94504	2.55519	1.35343	6.91027e-08	1.79844e-06	up	yes
OSBPL6	1.18784	1.28441	1.03405	0.600678	0.440125	0.330193	2.55748	1.35472	3.49982e-06	5.96144e-05	up	yes
ABLIM2	0.77284	0.915934	0.955103	0.297439	0.334956	0.399792	2.56143	1.35695	0.000148276	0.00157835	up	yes
RORA	0.485684	0.453081	0.277317	0.225258	0.156543	0.091934	2.56701	1.36009	0.000175283	0.00181108	up	yes
OLR1	2.38456	2.0429	1.35115	0.683463	0.753816	0.812987	2.56797	1.36063	0.000163156	0.00171348	up	yes
MSRB3	4.10106	4.45835	2.04806	0.926629	0.846925	2.3519	2.57122	1.36245	0.00549431	0.0293603	up	yes
ITPRIP	8.87205	5.68365	7.98128	3.47265	2.6381	2.62679	2.57933	1.36699	3.81014e-07	8.1771e-06	up	yes
LHFPL6	1.49767	1.42256	1.40407	0.698519	0.551514	0.424896	2.58178	1.36837	1.22022e-05	0.000179956	up	yes
UGCG	21.9104	21.0348	18.4314	8.47824	9.17783	6.08419	2.58534	1.37035	3.78809e-08	1.02935e-06	up	yes
DSEL	0.995081	1.03371	0.739491	0.46173	0.380595	0.227338	2.58799	1.37183	1.44756e-05	0.000209429	up	yes
CCN1	12.0993	12.9594	9.41947	4.32328	4.60718	4.3775	2.59079	1.37339	2.12122e-07	4.80337e-06	up	yes
DIO2	0.525523	0.502108	0.412814	0.265517	0.236745	0.0536301	2.59123	1.37364	0.00261675	0.0165357	up	yes
PHACTR1	0.286854	0.160736	0.213857	0.10925	0.0787054	0.0671903	2.59242	1.3743	0.000554966	0.00473981	up	yes
PRXL2B	4.84768	2.37645	2.99692	1.33165	1.2518	1.35827	2.59305	1.37465	6.08429e-05	0.000729566	up	yes
CDYL	10.2056	10.2193	10.151	5.52427	2.96899	3.29589	2.59356	1.37493	8.08049e-07	1.60632e-05	up	yes
RAB3IL1	6.83271	8.43576	7.79874	2.58744	2.48971	3.8084	2.59603	1.37631	2.2274e-05	0.000305758	up	yes
CD38	13.5057	14.2525	10.8599	5.55274	4.95367	4.3487	2.59965	1.37832	4.00372e-08	1.08113e-06	up	yes
NEK7	7.21687	5.79207	4.45659	2.63178	2.50018	1.58069	2.60188	1.37956	9.02774e-07	1.78027e-05	up	yes
STON2	2.08777	3.06107	1.37896	1.15762	0.989837	0.360959	2.60236	1.37982	0.000233117	0.00229871	up	yes
KCNH1;AL590132;AC092017	0.478047	0.280773	0.544365	0.21289	0.202368	0.0852694	2.60362	1.38052	0.000283714	0.00272426	up	yes
RSPO3	14.6644	3.3216	3.26814	5.54162	1.34816	1.2735	2.60362	1.38052	0.0186719	0.0757848	up	yes
SPX	0.74351	0.717726	0.526075	0.13037	0.250556	0.381005	2.60826	1.38309	0.00320141	0.0194104	up	yes
ERAP1	9.57316	9.05464	8.2094	4.15511	3.27549	2.83795	2.61353	1.386	1.1637e-08	3.46798e-07	up	yes
TLR4	0.907079	0.745714	0.66571	0.348812	0.360955	0.177265	2.61377	1.38613	9.47597e-06	0.000144825	up	yes
VRK2	6.65474	7.53621	4.36062	2.73569	2.58583	1.77419	2.61448	1.38652	1.44627e-06	2.69139e-05	up	yes
SHFL	17.8694	18.8835	19.6814	6.3927	6.07294	9.10205	2.61661	1.3877	2.50022e-06	4.41117e-05	up	yes
ST6GAL1	2.80303	2.93024	2.98789	1.15221	1.09452	1.08592	2.61689	1.38785	2.25988e-07	5.08399e-06	up	yes
PKDREJ	0.218596	0.19515	0.147444	0.092993	0.080015	0.041436	2.61695	1.38789	0.00211519	0.0139999	up	yes
KAZN	0.350744	0.285841	0.436684	0.179021	0.147052	0.0840368	2.61703	1.38793	8.58972e-05	0.000982211	up	yes
APOL6	40.5039	31.2233	34.3747	14.1046	12.5362	13.9001	2.61716	1.388	1.17038e-07	2.84435e-06	up	yes
CASP4	4.05043	4.78646	3.55057	1.6294	1.42399	1.67626	2.6191	1.38907	9.75757e-07	1.898e-05	up	yes
KLF11	11.225	12.0335	10.7342	5.26962	4.95682	2.74872	2.61983	1.38947	9.98927e-08	2.47651e-06	up	yes
ENTPD1;CC2D2B	0.114191	0.0608221	0.421776	0.119783	0.0628483	0.0451149	2.62042	1.3898	0.0182505	0.0744651	up	yes
NCBP2	5.12556	5.50583	1.70721	0.844424	1.58694	2.27581	2.62123	1.39025	0.00494548	0.0270387	up	yes
OPTN	12.2993	14.4881	11.0986	4.89495	3.8111	5.74551	2.62158	1.39044	1.33276e-06	2.50782e-05	up	yes
ZNF462	2.12729	2.14972	1.87846	1.02537	0.771675	0.550377	2.62223	1.39079	2.21233e-07	4.98353e-06	up	yes
C8orf37	3.15569	2.72413	1.82808	0.476485	1.0365	1.42622	2.62244	1.39091	0.00196411	0.0132541	up	yes
TAP1	83.7202	75.9459	79.6462	26.4683	27.082	37.7017	2.62254	1.39097	2.24418e-06	3.99622e-05	up	yes
ARHGEF4;SMIM39	6.03494	5.96455	5.73669	1.88331	2.1097	2.76969	2.62265	1.39102	1.30706e-06	2.46483e-05	up	yes
EXPH5	0.702897	0.675702	0.347438	0.286087	0.291162	0.0804162	2.62449	1.39204	0.00130278	0.00949102	up	yes
SAMHD1	14.4253	12.8287	12.5576	5.42215	5.38458	4.35583	2.62565	1.39267	7.97083e-09	2.44727e-07	up	yes
SLC44A2	21.791	22.5705	19.0252	7.54195	7.3235	9.27532	2.62571	1.39271	4.3841e-07	9.23659e-06	up	yes
TLCD2	1.5456	1.69451	1.93638	0.624303	0.6199	0.726597	2.62659	1.39319	7.22051e-06	0.000113764	up	yes
LIN7C	10.3466	8.88423	6.59247	1.54562	6.84303	1.43762	2.62799	1.39396	0.00301814	0.018586	up	yes
FLNB	185.965	190.086	192.179	68.2548	65.4518	82.4492	2.6288	1.3944	4.68356e-07	9.81954e-06	up	yes
PPP1R3B	10.493	9.57548	8.65324	4.19143	4.39631	2.32998	2.63074	1.39547	8.95605e-08	2.26593e-06	up	yes
CASZ1	0.689233	0.776184	0.775999	0.333902	0.229433	0.288408	2.63156	1.39592	8.20555e-06	0.000127556	up	yes
SPRED3	0.852055	0.727619	0.501733	0.17779	0.342126	0.270962	2.63177	1.39603	0.000579811	0.00489225	up	yes
SHC2	1.44021	0.895252	1.2138	0.399982	0.43672	0.511537	2.63252	1.39644	0.000150048	0.00159253	up	yes
PSMB9	20.0847	21.6014	23.2491	6.77859	6.95147	10.9326	2.63293	1.39667	9.94769e-06	0.000151098	up	yes
PFDN2	13.1309	13.2315	10.9884	4.60523	3.73833	5.83082	2.63509	1.39785	6.10465e-05	0.000731498	up	yes
DDX60	9.5867	9.34237	5.99872	3.77078	3.61876	2.06555	2.63644	1.39859	3.90404e-07	8.35711e-06	up	yes
FSTL3	60.1575	64.1803	67.721	23.8755	23.6675	25.2839	2.6372	1.39901	4.62787e-08	1.23613e-06	up	yes
HDAC9	1.1931	1.14153	0.7063	0.418031	0.320229	0.414813	2.63723	1.39903	1.32583e-05	0.000193383	up	yes
DDA1	4.73019	5.23357	5.62847	2.95731	1.40688	1.54588	2.63825	1.39958	5.18737e-06	8.50029e-05	up	yes
FBXO27	3.03362	3.62273	3.62883	1.87958	0.949363	1.06716	2.63986	1.40046	1.63084e-05	0.000232179	up	yes
IL1RN	0.684809	0.574124	0.620132	0.207091	0.255503	0.248953	2.64082	1.40099	0.000575482	0.00486285	up	yes
PITPNM3	0.986015	0.692133	0.848639	0.286306	0.46313	0.207249	2.64119	1.40119	2.74286e-05	0.000365468	up	yes
CADPS2	1.63025	1.76786	1.24205	0.631251	0.715392	0.41011	2.64133	1.40126	4.35242e-06	7.30561e-05	up	yes
TTC39B	3.82867	3.73779	2.98412	1.53816	1.29347	1.15971	2.64337	1.40238	2.95822e-08	8.32694e-07	up	yes
AC079741;IFRD1;LSMEM1	5.00837	3.64622	4.41351	1.71536	1.73874	1.47544	2.65098	1.40653	1.62161e-08	4.74253e-07	up	yes
ADCY7	4.25316	4.06507	4.43818	1.65846	1.72667	1.42009	2.65469	1.40855	2.11449e-08	6.0708e-07	up	yes
MAP1B	43.7631	49.3511	36.5016	21.8778	18.1039	8.81889	2.65603	1.40927	1.47558e-06	2.73776e-05	up	yes
C3orf52	2.11444	1.82496	2.26588	0.730547	1.0317	0.572726	2.65753	1.41009	2.4971e-06	4.41018e-05	up	yes
NKD2	2.84038	2.67709	2.59879	0.837817	0.788883	1.4265	2.65828	1.41049	0.000230244	0.0022741	up	yes
PTGES	285.262	294.494	314.489	96.7043	99.9078	139.218	2.66279	1.41294	1.97082e-06	3.53866e-05	up	yes
RTCA	9.50977	8.9014	8.78283	4.03953	3.52594	2.64296	2.66388	1.41353	6.17505e-08	1.62177e-06	up	yes
STAC	1.67509	1.26271	1.55379	0.525519	0.628084	0.530405	2.6672	1.41533	1.25081e-05	0.000183683	up	yes
LIMA1	5.58866	5.5312	3.86213	2.44906	2.15595	1.00255	2.67175	1.41778	3.48969e-06	5.95107e-05	up	yes
OTUD6B	2.53643	2.40127	1.57568	0.943877	0.873927	0.616397	2.67578	1.41996	6.2849e-06	0.000100693	up	yes
SECTM1	4.59462	2.82961	4.04794	1.36709	1.48218	1.43671	2.67668	1.42044	6.35025e-06	0.000101645	up	yes
RASSF3	19.4904	19.6963	16.4585	6.96278	10.5275	3.29726	2.67685	1.42054	7.55276e-06	0.000118491	up	yes
MARVELD2	3.34357	2.90477	3.19123	0.828926	1.64321	1.05328	2.67758	1.42093	8.46173e-06	0.000131183	up	yes
XYLT1	0.905771	0.827414	0.804745	0.332745	0.33471	0.280318	2.67778	1.42104	8.50731e-07	1.68148e-05	up	yes
DDIT3;AC022506	41.5525	41.2488	36.5427	14.8073	15.385	14.3595	2.67877	1.42157	1.02307e-08	3.07546e-07	up	yes
HES2	0.279446	0.0276076	0.239239	0.0721922	0.0590414	0.0724062	2.68264	1.42365	0.0393237	0.132293	up	yes
PSD3	8.46641	7.98341	6.40926	4.18934	1.95545	2.37179	2.68407	1.42442	1.91705e-06	3.45649e-05	up	yes
CTSL	361.222	352.048	378.39	121.698	126.252	158.678	2.68466	1.42474	4.07001e-07	8.68084e-06	up	yes
CPM	2.15877	1.27448	1.09999	0.67331	0.524285	0.490806	2.68493	1.42489	1.72183e-05	0.000243545	up	yes
PGR	0.106521	0.0732532	0.0585427	0.023437	0.0316001	0.0336958	2.68578	1.42534	0.00454509	0.0253313	up	yes
DAZAP2	20.1602	21.4737	21.6117	7.01109	5.44084	11.0858	2.68699	1.42599	2.88535e-05	0.00038268	up	yes
GNB4	6.44179	3.96559	4.13115	1.83416	2.50066	1.07246	2.6887	1.42691	4.82011e-06	7.98952e-05	up	yes
HLA-B;HLA-C	59.851	49.2535	45.3389	14.2201	16.8667	26.3004	2.69125	1.42828	2.16049e-05	0.00029752	up	yes
B2M	227.095	194.865	179.752	105.178	7.69053	109.681	2.70372	1.43494	0.0308085	0.110405	up	yes
CHRM3	0.510434	0.494433	0.484226	0.191636	0.208736	0.150118	2.70503	1.43564	1.77522e-06	3.22435e-05	up	yes
GLI3	1.64699	1.57765	1.40191	0.718213	0.657476	0.334457	2.70535	1.43582	1.35037e-06	2.53543e-05	up	yes
FGF2	8.8138	7.9708	5.66388	3.2571	3.30226	1.73839	2.70537	1.43583	3.19601e-07	6.93675e-06	up	yes
DHFR2	1.51417	1.93433	1.78989	0.824996	0.385734	0.725378	2.70563	1.43596	0.000107452	0.00118851	up	yes
ZNF846	0.302593	0.280131	0.137596	0.118402	0.0621086	0.0856296	2.70654	1.43645	0.00780913	0.0386758	up	yes
SGTB	7.51309	6.30865	5.17822	2.88994	2.63614	1.48595	2.70962	1.43809	2.77315e-07	6.11121e-06	up	yes
GOLGA7B	2.42863	3.51764	3.92105	1.15122	1.09627	1.38943	2.7131	1.43994	5.20216e-06	8.51644e-05	up	yes
STX11	0.514601	0.414277	0.271927	0.097537	0.156026	0.188304	2.71757	1.44232	0.00221427	0.014533	up	yes
ACER2	3.24492	2.5032	2.07176	1.22592	1.17157	0.479391	2.71818	1.44264	5.5294e-05	0.0006719	up	yes
HYOU1	40.2606	44.1241	41.4999	15.5021	15.4249	15.3431	2.72065	1.44395	7.1801e-09	2.22919e-07	up	yes
SLC6A15	10.3276	9.21243	8.63785	3.80618	3.88399	2.65359	2.72414	1.4458	1.71887e-09	6.10269e-08	up	yes
ZMAT4	0.549769	0.639384	0.638022	0.300302	0.239127	0.130601	2.727	1.44732	0.0002883	0.00276075	up	yes
RETSAT	46.1827	48.1701	52.132	19.4015	14.1553	20.1148	2.72928	1.44852	1.8613e-07	4.28794e-06	up	yes
CATSPERG	0.785539	0.574455	0.741128	0.257345	0.108203	0.403225	2.73308	1.45053	0.00270214	0.0169671	up	yes
PRKCE	5.97337	5.58193	5.25663	2.18333	2.17789	1.7862	2.7348	1.45143	1.36835e-09	4.93951e-08	up	yes
EDA2R	3.90501	4.52484	4.00645	1.84582	1.51345	1.18816	2.7348	1.45144	5.22675e-08	1.3875e-06	up	yes
SMOX	188.163	225.094	231.707	51.3612	61.6492	122.24	2.74161	1.45502	0.000213783	0.00213969	up	yes
JAG1	23.9095	24.8275	23.8128	8.64043	7.97306	9.8273	2.74386	1.45621	4.53942e-08	1.21627e-06	up	yes
RALGPS2	3.36289	3.03459	2.82245	1.05174	1.3543	0.953128	2.74471	1.45665	6.19038e-08	1.62333e-06	up	yes
STC1	32.6794	34.0065	28.6518	12.4698	14.3231	7.94049	2.74485	1.45672	1.22337e-08	3.61459e-07	up	yes
TDRD7	25.31	24.0999	21.0257	9.84366	8.84519	6.96333	2.74579	1.45722	2.17805e-09	7.50143e-08	up	yes
CPEB3	1.00814	0.971259	0.847404	0.363665	0.343474	0.321841	2.74719	1.45796	1.80595e-06	3.27673e-05	up	yes
RGS17	1.59471	1.60583	1.7372	0.812874	0.336588	0.64507	2.75154	1.46024	3.98803e-05	0.000504497	up	yes
CNIH3	0.904431	1.00064	0.97473	0.361618	0.360673	0.322158	2.75724	1.46322	3.83847e-06	6.49978e-05	up	yes
COL3A1	0.50336	0.662895	0.567744	0.0705395	0.428418	0.129487	2.75919	1.46425	0.00628791	0.0327555	up	yes
ARNTL2	7.7243	7.19324	6.04966	2.05649	3.99687	1.53549	2.7629	1.46618	3.49028e-06	5.95107e-05	up	yes
ZFPM2	0.526057	0.58748	0.336441	0.197355	0.173302	0.153841	2.76451	1.46702	4.37876e-05	0.00054588	up	yes
FRMD5	3.02132	3.11531	3.03089	1.72252	0.654788	0.922903	2.77786	1.47397	1.3684e-05	0.000199088	up	yes
RBFOX3	2.4763	2.71607	2.78518	0.376061	1.00268	1.49306	2.7779	1.47399	0.00143157	0.0102031	up	yes
CPNE7	9.70457	8.81683	9.72563	3.02887	3.25858	3.87912	2.77842	1.47427	1.90183e-07	4.35492e-06	up	yes
FGF12	0.67835	0.491863	0.533346	0.26609	0.182922	0.164124	2.77844	1.47428	3.16174e-05	0.000414243	up	yes
NMI	7.83749	7.24752	6.56628	2.48799	2.67456	2.61095	2.78527	1.47782	7.56777e-08	1.94898e-06	up	yes
CAPRIN2	3.81696	3.95416	2.74188	1.45193	1.42693	0.892058	2.78792	1.47919	6.17047e-08	1.62177e-06	up	yes
ERAP2	1.6864	1.50562	1.71931	0.715372	0.569122	0.476276	2.78931	1.47991	2.82656e-07	6.20512e-06	up	yes
EHD4	13.1021	13.9546	15.117	2.33793	5.00423	7.7705	2.79062	1.48059	0.000456183	0.0040099	up	yes
SLFN5	18.8335	17.4833	14.6915	6.2459	5.84581	6.14403	2.79716	1.48396	6.29861e-09	1.99417e-07	up	yes
ZNF791	1.65317	1.78768	1.31561	1.02633	0.410224	0.263803	2.79733	1.48405	0.000181688	0.00187054	up	yes
RNF112	0.270625	0.223065	0.144545	0.0446689	0.0769321	0.106483	2.79825	1.48452	0.00966237	0.0457154	up	yes
MCF2L2	0.114324	0.105951	0.0301234	0.019394	0.0187382	0.05116	2.80425	1.48762	0.0280679	0.103001	up	yes
SYNE3	0.118937	0.252158	0.215112	0.0590477	0.0850456	0.0647035	2.80755	1.48931	0.000237155	0.00233568	up	yes
FAM126A	2.67152	3.49601	2.60495	1.20821	1.18352	0.721743	2.81759	1.49446	2.12054e-08	6.07806e-07	up	yes
ITGB1	271.94	221.971	175.348	96.1089	93.1194	48.0328	2.82077	1.49609	1.80062e-07	4.16483e-06	up	yes
MBP	6.47605	7.06592	6.39312	2.61337	2.63221	1.82061	2.82119	1.4963	7.32805e-10	2.78514e-08	up	yes
EGFR	45.4893	42.9053	36.6552	17.8902	15.5999	10.8329	2.82133	1.49638	3.51801e-09	1.16737e-07	up	yes
TMEM263	9.99101	9.53997	7.8691	3.66985	3.5594	2.45088	2.83055	1.50108	4.13965e-09	1.35798e-07	up	yes
GJA3	0.400953	0.282042	0.330538	0.167061	0.139911	0.050844	2.83255	1.5021	0.00125284	0.00919902	up	yes
NRSN2	5.24904	24.3471	28.9516	6.86684	6.59716	7.20517	2.83261	1.50213	0.00126836	0.00929716	up	yes
SLC7A2	15.3931	15.2138	5.30277	3.0798	4.64578	4.94914	2.83317	1.50242	0.00016731	0.00174437	up	yes
TLR2	0.510871	0.654866	0.237244	0.133617	0.170494	0.19069	2.83545	1.50358	0.0012656	0.0092848	up	yes
CALD1	3.5521	8.50148	2.48268	2.18533	1.97877	0.953385	2.84051	1.50615	0.000206016	0.00207519	up	yes
OCLN	4.35763	5.3662	3.69488	1.91381	1.38174	1.42744	2.84115	1.50647	6.17174e-08	1.62177e-06	up	yes
BET1	2.08507	2.11067	5.08077	1.4003	1.04043	0.824146	2.8413	1.50655	6.59668e-05	0.000783923	up	yes
RNF19B	50.4804	54.5054	55.4638	14.8858	13.9777	27.5515	2.84409	1.50797	1.79705e-05	0.000253127	up	yes
GREB1L	1.02261	0.996902	0.592935	0.33847	0.371681	0.208286	2.84445	1.50815	4.02363e-06	6.79332e-05	up	yes
TMEM178A	0.769317	0.880508	0.766869	0.281235	0.276293	0.291552	2.84625	1.50906	3.07058e-07	6.69822e-06	up	yes
JCAD	1.77931	1.84748	1.55674	0.606511	0.786502	0.426105	2.84947	1.5107	1.73369e-07	4.02623e-06	up	yes
HRH1	3.94252	3.75551	2.78421	1.26144	1.24794	1.15594	2.85984	1.51594	8.90547e-08	2.25645e-06	up	yes
GALNT9	0.893796	0.730998	1.38128	0.353547	0.30379	0.393429	2.86084	1.51644	4.20095e-05	0.000527181	up	yes
IL18R1;IL1RL1	0.415683	0.338355	0.263505	0.155901	0.11378	0.0842279	2.87515	1.52364	4.53371e-05	0.000562799	up	yes
CREBRF	2.45832	2.33049	1.48042	0.988742	0.797458	0.391554	2.87876	1.52545	2.53034e-06	4.4552e-05	up	yes
CMPK2	29.0082	28.7347	27.3287	9.48059	8.78261	11.241	2.88337	1.52776	1.78764e-08	5.21043e-07	up	yes
PI4K2B	5.26157	5.44682	4.48532	2.07907	2.0015	1.18749	2.88412	1.52813	6.90101e-09	2.16111e-07	up	yes
SRSF12	0.381877	0.325912	0.230022	0.152961	0.101053	0.0710552	2.88495	1.52855	0.00110213	0.00827554	up	yes
PRDM8	0.494726	0.611259	0.606866	0.232902	0.1816	0.178019	2.89079	1.53146	4.9079e-05	0.000604036	up	yes
PTPDC1	2.88085	2.50039	1.7231	1.01365	0.897698	0.540762	2.89723	1.53467	6.97472e-07	1.41754e-05	up	yes
CHST11	7.14772	7.69881	8.51384	1.15854	3.68232	3.21437	2.90003	1.53607	0.00011057	0.00121909	up	yes
CLDN1	44.7023	43.8413	39.1015	12.8741	13.8547	17.2677	2.90126	1.53668	4.02659e-08	1.08561e-06	up	yes
LURAP1L	21.2194	20.8015	20.576	4.56424	8.39886	8.60204	2.90269	1.53739	1.04286e-06	2.01506e-05	up	yes
FAM122C	1.21396	0.972615	0.754729	0.286191	0.340422	0.386161	2.9042	1.53814	1.12239e-05	0.00016797	up	yes
IL1RAP	1.62711	1.75426	1.35967	0.556363	0.565754	0.509621	2.90551	1.53879	3.36734e-08	9.3264e-07	up	yes
BACH2	0.189846	0.246509	0.195143	0.0819254	0.0643355	0.0709211	2.90769	1.53987	0.000165172	0.0017294	up	yes
MILR1	4.37238	6.19567	4.55365	1.38644	2.08136	1.72563	2.9117	1.54186	1.37203e-07	3.26093e-06	up	yes
SNAP91	0.328348	0.335927	0.281293	0.101814	0.143039	0.0796283	2.91409	1.54305	0.000115663	0.00126957	up	yes
ATP2B4	19.8074	19.6769	17.0312	6.32626	8.42002	4.64358	2.91469	1.54334	2.88225e-09	9.71351e-08	up	yes
SPOCD1	0.509495	0.489705	0.349097	0.132448	0.183943	0.146002	2.91591	1.54395	4.96894e-05	0.000609808	up	yes
LIFR	3.81983	3.49672	2.22734	1.38136	1.21057	0.676452	2.92007	1.546	2.39197e-07	5.36715e-06	up	yes
GFPT1	16.6212	22.9987	19.9954	6.85535	7.51706	6.0234	2.92292	1.54741	9.22016e-10	3.4661e-08	up	yes
TYMP;SCO2;ODF3B	11.5149	11.8888	13.7902	2.93986	3.41001	6.36529	2.92516	1.54852	2.16439e-05	0.000297819	up	yes
BMP2K	2.32066	1.654	1.48066	0.732681	0.717412	0.413238	2.92772	1.54978	2.75395e-07	6.08094e-06	up	yes
NKX3-1	11.6677	12.6075	11.5863	3.98862	3.89133	4.34209	2.93417	1.55295	1.88806e-09	6.60621e-08	up	yes
IGFBP1	35.9153	29.1186	38.0376	7.62336	13.9882	13.5088	2.9348	1.55326	9.04419e-07	1.78148e-05	up	yes
UCN	2.74728	3.42154	2.21481	0.858475	0.664056	1.3329	2.93603	1.55387	0.000870406	0.00682365	up	yes
NID1	2.25107	2.65233	2.18289	0.924534	0.844803	0.63552	2.94666	1.55908	3.15454e-08	8.80771e-07	up	yes
RHCG	7.74418	7.4712	9.08295	2.4453	1.93277	3.85455	2.95147	1.56143	1.50559e-05	0.000216671	up	yes
SH2D5	2.80053	2.66714	2.76453	1.04164	0.774176	0.973231	2.95162	1.56151	1.47594e-07	3.4744e-06	up	yes
PLXNA4	0.0482417	0.0750177	0.0989389	0.0305048	0.031746	0.0128143	2.96008	1.56563	0.00167729	0.0116559	up	yes
TGFA	13.0192	12.7401	13.1518	4.76146	4.42651	3.93081	2.96606	1.56855	2.85624e-11	1.38051e-09	up	yes
METRNL	7.42723	7.58911	8.28797	2.44143	2.4676	2.93101	2.97247	1.57166	7.36536e-08	1.90271e-06	up	yes
FYTTD1	6.94127	1.76364	4.56817	3.00383	0.964827	0.495335	2.97336	1.5721	0.00296483	0.0183297	up	yes
ST6GALNAC3	0.381973	0.431947	0.303912	0.108083	0.214091	0.0534861	2.97565	1.5732	0.000611619	0.0051057	up	yes
NDUFA4L2	2.12397	2.05929	2.23247	0.371051	0.630345	1.15317	2.97773	1.57421	0.00071044	0.00574175	up	yes
APBB2	3.14817	3.28597	2.65419	1.25139	0.997353	0.799446	2.98155	1.57606	1.31283e-09	4.77908e-08	up	yes
IFI16	11.1141	10.3297	7.13376	3.44461	3.43576	2.69436	2.98468	1.57758	1.71792e-09	6.10269e-08	up	yes
ANKRD29	3.16164	2.54512	2.26159	0.858623	0.993576	0.816043	2.98637	1.57839	2.99562e-08	8.41847e-07	up	yes
ZMYND15	0.463443	0.434493	0.345804	0.0572809	0.18677	0.171297	2.99445	1.58229	0.00387938	0.0226068	up	yes
SOCS2	1.38712	2.52168	2.28453	0.696809	0.507944	0.863343	2.9947	1.58241	1.5687e-05	0.00022463	up	yes
PPP1R15A	85.2512	94.9833	93.6183	21.8392	25.5959	43.9319	2.99728	1.58366	5.59041e-06	9.09166e-05	up	yes
SOX8	0.904676	1.09215	0.823376	0.39764	0.298483	0.243904	3.00013	1.58503	5.34332e-06	8.73096e-05	up	yes
FHOD3	5.37845	5.55753	4.96227	2.07982	1.664	1.55527	3.00018	1.58505	3.60476e-10	1.45328e-08	up	yes
PLXNA3	3.03396	2.92039	3.00982	0.914018	1.01663	1.05369	3.00374	1.58676	3.71727e-09	1.22876e-07	up	yes
CDK18	1.80621	1.82985	2.00786	0.479452	0.562912	0.83342	3.00883	1.5892	6.11014e-06	9.85332e-05	up	yes
IFI27	15.7037	18.9096	16.5836	4.16014	4.143	8.70939	3.00937	1.58946	1.89409e-05	0.000264207	up	yes
RHOQ	1.43	1.2489	7.08054	1.3205	1.10728	0.805854	3.0181	1.59364	0.00291645	0.0180759	up	yes
CRLF3	5.84245	5.76264	5.22072	1.50233	1.62973	2.4419	3.01864	1.5939	1.11683e-06	2.1412e-05	up	yes
NPC1	42.2416	36.1546	37.5144	13.9357	12.6536	11.7826	3.02072	1.59489	9.43088e-11	4.33946e-09	up	yes
NSUN7	0.216286	0.237754	0.259311	0.0839774	0.0707844	0.0813037	3.02183	1.59542	0.000329732	0.00308208	up	yes
SAMD9	10.2851	8.78362	6.63755	3.59389	2.62434	2.28813	3.02201	1.59551	1.85129e-09	6.50591e-08	up	yes
ZNF773;ZNF419	1.17079	0.938802	1.41492	0.402722	0.422051	0.340547	3.02449	1.59669	3.12048e-08	8.72672e-07	up	yes
NCAM1	0.417023	0.378614	0.395653	0.190164	0.113507	0.0901399	3.02503	1.59695	4.35669e-06	7.30561e-05	up	yes
LAMA4	1.62981	1.59875	1.36915	0.581448	0.545204	0.391454	3.02859	1.59864	5.6261e-09	1.79775e-07	up	yes
LYST	2.63314	2.40562	1.70248	0.985251	0.845517	0.394379	3.02957	1.59911	1.96352e-07	4.4875e-06	up	yes
NMNAT2	1.52104	1.58309	1.56296	0.600277	0.614942	0.323392	3.03332	1.6009	9.49095e-08	2.36657e-06	up	yes
DUSP1	276.851	295.595	312.659	88.7055	84.5368	118.293	3.03602	1.60218	3.683e-08	1.00713e-06	up	yes
TRIM5;HBG2;HBE1;AC104389;HBG1;OR51B5	3.5518	3.77786	3.14936	1.33745	0.988633	1.1198	3.04103	1.60456	2.44337e-10	1.0283e-08	up	yes
RICTOR	9.67432	8.78302	5.4987	3.25711	3.0785	1.52819	3.04637	1.60709	9.43933e-08	2.36052e-06	up	yes
GDF15	168.689	190.586	204.043	49.4425	48.0887	87.3683	3.04662	1.60721	2.38154e-06	4.22338e-05	up	yes
STK32A	0.276342	0.311304	0.129613	0.0937811	0.133233	0.00812555	3.05035	1.60898	0.0109011	0.0501731	up	yes
SLC16A14	4.39777	3.68307	3.48809	1.55161	1.21585	1.02224	3.05272	1.6101	7.13007e-09	2.22075e-07	up	yes
ERFL	0.843191	1.02074	1.23299	0.333823	0.407596	0.272733	3.0537	1.61056	6.02383e-05	0.000724834	up	yes
PLEKHA4	3.80673	4.32151	3.95448	1.12847	0.951083	1.86824	3.06063	1.61383	1.04294e-05	0.000156895	up	yes
CDKL2	0.59136	0.778072	0.618474	0.252067	0.284528	0.110308	3.07296	1.61963	2.96293e-05	0.000391465	up	yes
ANXA3	6.43487	6.28648	6.42308	2.10022	1.96918	2.13777	3.08425	1.62492	1.26714e-09	4.63232e-08	up	yes
GPCPD1	15.2551	13.35	11.4212	5.33885	4.97967	2.61241	3.09539	1.63012	2.66133e-09	9.02184e-08	up	yes
NIPA1	1.14742	4.62698	1.12715	0.86575	0.809144	0.551402	3.10001	1.63227	0.000452165	0.00397864	up	yes
STAT2	69.7658	76.0137	78.381	19.5739	21.2183	31.4362	3.1035	1.63389	1.49882e-07	3.52346e-06	up	yes
PNPT1	19.9545	19.0232	15.315	6.90968	5.55957	4.9942	3.10893	1.63642	7.8065e-11	3.61129e-09	up	yes
ARHGAP20	1.04138	1.04106	0.887999	0.458737	0.372454	0.123678	3.11083	1.6373	2.7414e-05	0.000365468	up	yes
RYR2	0.056668	0.0661342	0.0748191	0.0229514	0.0269056	0.0136161	3.11347	1.63852	0.000396581	0.00358648	up	yes
HLA-F	5.22583	6.95477	5.03521	1.13148	1.30396	3.08294	3.11972	1.64142	0.000209748	0.00210664	up	yes
ASIC2	0.332588	0.318152	0.405153	0.141675	0.122912	0.0734938	3.1232	1.64302	1.72956e-06	3.15472e-05	up	yes
TMEM106A	3.7276	3.7611	1.76957	0.696694	1.05341	1.20988	3.12781	1.64515	3.04772e-05	0.000401816	up	yes
PCDH1	10.6449	12.9186	12.0015	2.8908	2.62966	5.82898	3.13364	1.64784	1.03228e-05	0.0001557	up	yes
FYN	0.6863	0.642797	0.616438	0.176108	0.20918	0.235264	3.13517	1.64854	3.05115e-06	5.30187e-05	up	yes
AKAP12	13.9945	7.36153	6.99682	3.47492	4.19529	1.36038	3.13964	1.6506	4.84569e-06	8.02422e-05	up	yes
PPL	6.9916	6.23646	6.96926	2.22697	2.09274	2.11129	3.14062	1.65105	4.92941e-11	2.31763e-09	up	yes
SH3KBP1	10.978	11.1567	12.745	4.16874	3.55791	3.36908	3.14352	1.65238	1.19561e-11	6.25158e-10	up	yes
HMGA2	1.91495	1.68089	1.50046	0.624426	0.620969	0.375632	3.14387	1.65254	2.03364e-09	7.08898e-08	up	yes
INA	21.0723	19.2139	19.1572	7.3361	7.55647	3.97979	3.14976	1.65524	1.34603e-10	6.01702e-09	up	yes
AOX1	0.154444	0.156942	0.107588	0.0597873	0.0604978	0.0127026	3.15047	1.65557	0.00285493	0.0177712	up	yes
ALOXE3	1.1578	1.0529	1.26262	0.407784	0.288141	0.405465	3.15358	1.65699	5.61184e-06	9.11792e-05	up	yes
TCEA1	37.1645	44.3293	29.3547	6.82124	16.5343	11.7139	3.16083	1.6603	1.00899e-06	1.954e-05	up	yes
SPNS2	2.47028	2.083	2.39295	0.852905	0.670787	0.66746	3.17013	1.66454	1.43199e-08	4.20937e-07	up	yes
AP3B2	0.328943	0.287386	0.356096	0.114893	0.0744645	0.117159	3.1725	1.66562	2.04492e-05	0.000282734	up	yes
RBPJ	2.99514	1.48772	3.37471	0.947753	0.900155	0.625977	3.17621	1.6673	5.25252e-07	1.09064e-05	up	yes
GCNT4	1.00155	1.51863	1.34045	0.517703	0.377825	0.31815	3.18094	1.66945	2.58159e-07	5.74039e-06	up	yes
SPIRE1	9.25782	9.6263	7.37124	3.21312	2.96213	2.0726	3.1833	1.67052	1.60578e-11	8.22187e-10	up	yes
SNAP25	5.63652	5.51484	4.05863	1.81305	1.8358	1.12805	3.18407	1.67087	2.60711e-09	8.85544e-08	up	yes
SP140L	2.58488	2.81924	2.19406	0.925092	0.732528	0.727135	3.18615	1.67181	2.10814e-09	7.30442e-08	up	yes
NGEF	6.36262	5.91366	6.24102	1.50181	1.80118	2.5031	3.18929	1.67323	2.04608e-07	4.63931e-06	up	yes
NT5E	30.928	38.928	33.801	10.291	12.9834	9.00207	3.21154	1.68327	3.16191e-11	1.51552e-09	up	yes
SP110	8.52683	8.20616	7.05877	2.64766	2.4109	2.30941	3.22908	1.69112	3.16731e-12	1.78601e-10	up	yes
MYEOV	12.7547	14.7439	14.0375	4.05728	4.12438	4.67655	3.23032	1.69168	1.45584e-10	6.45771e-09	up	yes
CLCN5	4.18152	3.77965	2.90516	1.00092	1.56641	0.781686	3.24464	1.69806	6.43988e-09	2.03145e-07	up	yes
PLA1A	1.61269	2.1788	1.29388	0.463133	0.633189	0.469929	3.24685	1.69904	6.46938e-06	0.00010336	up	yes
ATP10A	2.01519	2.0043	2.34819	0.609558	0.651751	0.699756	3.24705	1.69913	3.33312e-10	1.35644e-08	up	yes
C5AR1	3.55686	3.68197	3.72147	1.45668	0.955125	0.958676	3.25185	1.70126	1.84377e-09	6.4927e-08	up	yes
RAB23	4.93027	4.72658	3.78138	1.69545	1.57519	0.843454	3.26639	1.7077	5.24202e-09	1.68438e-07	up	yes
SLC16A6	13.4896	13.8558	10.7996	4.34077	4.74451	2.57838	3.27042	1.70947	1.50424e-10	6.60448e-09	up	yes
B3GNT5	3.28598	2.66276	2.11306	0.496361	0.593245	1.37477	3.27134	1.70988	0.000136797	0.00146885	up	yes
ANTXR2	1.97002	1.90839	1.51865	0.647326	0.57409	0.427921	3.27226	1.71029	8.72213e-10	3.29323e-08	up	yes
MXRA7	6.07844	5.94588	1.40723	1.65469	1.25272	1.19205	3.27642	1.71212	7.61712e-05	0.00089047	up	yes
KCP	0.162427	0.128072	0.161659	0.0425612	0.0407872	0.0538412	3.29586	1.72065	0.000298303	0.00283906	up	yes
NID2	6.18698	6.29263	6.4072	2.21011	2.07795	1.42119	3.30811	1.72601	1.05546e-11	5.55245e-10	up	yes
ARHGAP42	3.13584	3.1885	2.25118	1.18368	0.976369	0.424494	3.318	1.73031	1.08759e-07	2.6642e-06	up	yes
AMN1	3.95563	4.95475	3.83532	1.52851	1.27159	1.03056	3.32728	1.73434	2.08869e-09	7.25159e-08	up	yes
HIVEP1	4.34179	3.53704	2.81207	1.07785	1.31282	0.821631	3.32811	1.73471	2.52637e-10	1.05807e-08	up	yes
AKNA	4.44514	4.93633	4.7608	1.19972	1.0854	1.9601	3.33134	1.7361	1.07953e-07	2.64969e-06	up	yes
EDNRA	1.988	1.83508	1.99935	0.694339	0.729223	0.318465	3.34233	1.74086	1.59243e-07	3.72323e-06	up	yes
GTPBP2	34.947	37.4034	39.866	8.4643	8.67557	16.3924	3.34652	1.74266	7.04516e-07	1.43017e-05	up	yes
S100P	152.221	170.29	187.647	32.0596	38.6238	81.6776	3.34835	1.74345	1.24295e-05	0.000182684	up	yes
RAB39A	0.935895	0.55887	0.415347	0.346493	0.167366	0.055949	3.3522	1.74511	0.00264937	0.0167148	up	yes
LMO2	4.13125	4.8221	3.73634	0.970728	1.10268	1.70867	3.35522	1.74641	1.16738e-06	2.22823e-05	up	yes
TINCR	3.26752	2.50334	3.12395	0.929236	0.9095	0.811366	3.3564	1.74691	1.82744e-09	6.44835e-08	up	yes
RHOB	113.592	119.581	125.108	29.9179	32.2409	44.5818	3.35656	1.74698	4.04394e-09	1.32911e-07	up	yes
ABI3BP	0.077542	0.142724	0.0289204	0.0169818	0.0334689	0.0237014	3.36047	1.74866	0.00576432	0.0305947	up	yes
ACHE	0.443127	0.449158	0.429663	0.0446949	0.0701774	0.27793	3.36542	1.75079	0.0123195	0.0552712	up	yes
LMO7;UCHL3	5.44127	5.19475	4.16851	1.68119	1.70322	0.990424	3.38402	1.75874	1.54472e-11	7.95646e-10	up	yes
SDR16C5	2.78977	3.58941	2.58911	0.799406	0.635566	1.21279	3.38713	1.76006	2.95561e-06	5.15142e-05	up	yes
PLD4	0.245104	0.428459	0.333176	0.0849654	0.102648	0.109519	3.38819	1.76051	0.000645188	0.0053296	up	yes
GADD45A	9.61664	14.9181	10.3226	2.85036	3.21599	4.21774	3.38944	1.76105	1.01373e-07	2.50243e-06	up	yes
CD163L1;CD163	0.233711	0.188642	0.228494	0.051663	0.0761026	0.0642211	3.39007	1.76131	1.03212e-05	0.0001557	up	yes
N4BP3	2.00533	2.1728	2.2475	0.488997	0.434549	0.967246	3.39838	1.76485	1.16305e-05	0.000173003	up	yes
CDYL2	1.42384	1.31383	0.995425	0.458216	0.441391	0.19802	3.40106	1.76599	8.02376e-08	2.06027e-06	up	yes
TRANK1	33.155	41.2357	32.7752	11.3135	8.39102	11.7835	3.40339	1.76697	3.7016e-10	1.48193e-08	up	yes
RNF6	3.1935	2.71314	2.04915	0.201818	1.45377	0.681644	3.40394	1.7672	0.000698996	0.00566785	up	yes
GRHL1	0.267445	0.402774	0.400016	0.134421	0.127528	0.0519907	3.40905	1.76937	1.98638e-05	0.000275301	up	yes
C11orf96	0.514505	0.466676	0.456119	0.073825	0.135773	0.210561	3.42085	1.77435	0.00113731	0.00848803	up	yes
ZBTB21	3.49212	1.60245	1.5218	0.654084	0.720158	0.555395	3.42882	1.77771	4.07867e-07	8.68655e-06	up	yes
FMNL2	16.0969	15.5817	12.7377	4.81323	4.94518	3.19456	3.42905	1.77781	1.62368e-12	9.66087e-11	up	yes
MMRN2	0.95062	0.808546	1.04665	0.286503	0.289091	0.242094	3.4314	1.7788	2.36935e-09	8.09566e-08	up	yes
AEBP1	0.271143	0.37459	0.270593	0.0277633	0.124239	0.113442	3.45205	1.78745	0.00228131	0.01486	up	yes
CH25H	0.964078	0.851818	0.834309	0.132641	0.113566	0.520247	3.45775	1.78983	0.00845587	0.0412164	up	yes
FICD	4.68946	4.81271	4.5414	1.65625	1.13009	1.27369	3.45899	1.79035	2.0408e-10	8.6948e-09	up	yes
SMTNL1	7.82377	8.75931	8.6436	2.56634	2.3138	2.4058	3.46238	1.79176	2.8565e-13	1.867e-11	up	yes
CLGN	5.22649	7.09342	4.95092	1.80966	1.5545	1.62208	3.4637	1.79231	1.2419e-09	4.54969e-08	up	yes
NR1D2	11.6002	12.794	8.6913	3.50109	3.67967	2.35068	3.47119	1.79543	3.04263e-12	1.72133e-10	up	yes
ISG15	1161.07	1191.8	1412.84	262.88	270.19	549.017	3.48005	1.79911	1.59691e-06	2.92824e-05	up	yes
GFPT2	60.4471	63.0896	64.9691	14.671	15.1544	24.3252	3.48114	1.79956	1.52238e-08	4.45987e-07	up	yes
GABRE	7.46653	7.63938	6.61884	1.8238	2.40474	2.00035	3.48774	1.80229	2.49671e-12	1.44083e-10	up	yes
ZFP36	40.9032	48.527	39.3527	10.5899	9.83745	16.4563	3.49159	1.80389	9.14246e-09	2.78224e-07	up	yes
ZNF843	0.359495	0.400495	0.345546	0.0610719	0.114224	0.140166	3.50451	1.80921	0.000317842	0.00298875	up	yes
COL14A1	0.140041	0.122706	0.109955	0.0150851	0.0207393	0.0701271	3.51767	1.81462	0.00627702	0.0327379	up	yes
CRYBG1	1.5443	1.49994	1.40884	0.543761	0.467127	0.25392	3.52076	1.81589	1.22994e-09	4.51546e-08	up	yes
USP41	2.98992	2.84226	4.5244	2.14067	0.225713	0.570508	3.52637	1.81818	0.00188867	0.0128455	up	yes
KCNQ3	0.279632	0.254446	0.470193	0.122051	0.108825	0.0536207	3.52999	1.81966	6.23245e-06	9.99451e-05	up	yes
EREG	67.3773	63.9291	55.6172	16.4698	16.6025	19.8732	3.53049	1.81987	2.10382e-11	1.05527e-09	up	yes
NLRC5	16.524	15.0501	15.1144	3.78184	3.88006	5.52344	3.54094	1.82413	7.07518e-10	2.69497e-08	up	yes
PTX3	1.09467	1.37279	1.59197	0.303837	0.19557	0.643987	3.55034	1.82796	0.000603059	0.00504645	up	yes
DDX58;TOPORS	34.9783	42.0681	23.2394	10.0413	11.7249	6.41131	3.55907	1.8315	3.0495e-10	1.26185e-08	up	yes
CDKN1A	154.129	41.3852	169.984	12.0038	44.7829	45.8721	3.56032	1.83201	0.00104385	0.00793817	up	yes
NTNG2	3.31504	3.11529	3.60284	0.80479	0.862306	1.14763	3.56453	1.83371	8.58607e-10	3.24896e-08	up	yes
PARP14	56.6447	52.0231	35.2941	16.9864	14.8341	8.26636	3.59125	1.84448	1.91981e-10	8.24037e-09	up	yes
PTGFR	0.166709	0.182651	0.113018	0.035897	0.0327756	0.0594816	3.60798	1.85119	0.000812534	0.00644335	up	yes
ADM2	3.79856	4.16087	4.26082	0.462892	0.67612	2.245	3.61117	1.85247	0.000890958	0.00694376	up	yes
PPP1R18	22.9411	24.0248	23.1288	7.212	5.39107	6.79454	3.61357	1.85343	1.79669e-12	1.05808e-10	up	yes
BATF2	14.7803	41.7709	43.2403	9.09588	4.67308	13.808	3.61866	1.85545	9.22854e-05	0.00104282	up	yes
XAF1	2.19872	2.62369	1.48311	0.437452	0.535713	0.769308	3.61871	1.85548	4.45612e-07	9.37687e-06	up	yes
OTUD7A	0.178283	0.186268	0.167687	0.045565	0.0393181	0.0621155	3.62071	1.85627	9.72133e-06	0.000148313	up	yes
RTP4	1.54391	1.79825	2.14423	0.53453	0.562635	0.404029	3.65468	1.86975	9.40378e-07	1.8418e-05	up	yes
EIF2AK2	22.3994	23.1978	15.3317	7.3862	4.64667	4.63776	3.65487	1.86982	2.46903e-11	1.22423e-09	up	yes
HK2	2.0795	2.27953	1.7612	0.490913	0.796403	0.385366	3.65894	1.87142	4.97035e-09	1.61209e-07	up	yes
IL11	2.89677	2.87159	3.36408	0.42691	0.620301	1.44322	3.66701	1.8746	0.000123378	0.00134739	up	yes
SERPING1	0.265831	0.369463	0.156092	0.0837708	0.0550342	0.0768502	3.66968	1.87565	0.000512786	0.00444406	up	yes
PLA2G4C	3.75335	4.81296	4.43975	0.933356	0.874906	1.73005	3.67578	1.87805	4.08275e-07	8.68655e-06	up	yes
TLR3	2.69782	2.38086	1.54729	0.746637	0.696096	0.359071	3.67741	1.87869	1.03464e-08	3.10482e-07	up	yes
SPHK1	3.92816	3.95322	3.97898	0.904329	0.967207	1.33784	3.69553	1.88578	4.46327e-09	1.45309e-07	up	yes
LCP1	0.85867	0.621364	0.674404	0.190806	0.207752	0.184398	3.69571	1.88585	2.18587e-07	4.9368e-06	up	yes
AXL	124.487	125.658	129.006	33.9409	33.8927	34.5125	3.70459	1.88932	1.10729e-13	7.67324e-12	up	yes
ELOVL7	10.6312	9.21681	7.25972	2.91028	2.71558	1.66356	3.71878	1.89483	6.76974e-12	3.639e-10	up	yes
SLC9A3	2.4135	2.21035	3.5185	0.747155	0.742435	0.679441	3.75391	1.90839	2.2736e-10	9.63905e-09	up	yes
COL6A3	0.0532726	0.055582	0.0667713	0.00343004	0.0378898	0.00544996	3.75511	1.90886	0.00732654	0.0368677	up	yes
RPS29	14.0407	9.4884	154.894	21.8925	10.7853	14.71	3.76516	1.91271	0.0115153	0.0523853	up	yes
FBXO32	14.3471	13.5454	12.9177	4.14222	3.97612	2.70527	3.77048	1.91475	1.51574e-14	1.17283e-12	up	yes
KDM7A	2.94476	3.19153	2.22831	0.849312	0.951493	0.416279	3.77279	1.91563	5.59878e-10	2.19063e-08	up	yes
PTPRH	11.5914	13.4111	13.0648	2.89904	2.89068	4.26179	3.78721	1.92114	1.74072e-10	7.56579e-09	up	yes
SSPN	0.26399	0.136923	0.168398	0.0560574	0.0695561	0.024396	3.79517	1.92416	0.000147208	0.00157085	up	yes
MYPN	0.380253	0.343162	0.316958	0.0625482	0.0675184	0.144	3.79606	1.9245	9.73284e-05	0.00108981	up	yes
SLC20A1	59.1538	58.8457	56.7603	18.3543	17.1768	10.3705	3.80727	1.92876	3.94014e-14	2.95596e-12	up	yes
THBS2	0.201732	0.361981	0.143834	0.131858	0.0423337	0.0110303	3.82	1.93357	0.00323898	0.0195894	up	yes
PAQR5	48.8945	49.4462	46.8472	14.1092	13.8227	10.037	3.82386	1.93503	1.62203e-15	1.37872e-13	up	yes
PCLO	1.24112	1.0092	0.66903	0.2939	0.298803	0.169979	3.82773	1.93649	5.80168e-10	2.25977e-08	up	yes
TENM4	0.288673	0.290124	0.267441	0.080295	0.0937681	0.04691	3.8296	1.93719	4.92931e-08	1.31461e-06	up	yes
COL7A1	20.9619	21.153	22.4468	4.84541	5.13646	6.83327	3.8395	1.94092	1.6548e-11	8.4229e-10	up	yes
IFIH1	18.7525	18.4629	13.9034	4.48248	4.01536	4.7998	3.8442	1.94268	3.34992e-13	2.1488e-11	up	yes
COL6A2	6.58053	6.20764	6.39994	1.72118	1.34127	1.91576	3.85442	1.94651	1.49201e-11	7.70798e-10	up	yes
YIPF6	9.13527	7.82699	6.2349	1.64166	1.58449	2.76398	3.87257	1.95329	4.53984e-09	1.47523e-07	up	yes
SYT9	0.257869	0.270298	0.315177	0.0934703	0.0277877	0.0957722	3.88584	1.95823	0.000448324	0.00395571	up	yes
IFIT3	152.488	155.8	126.32	39.3632	36.2207	35.115	3.92604	1.97307	3.65474e-15	2.94685e-13	up	yes
TMEM158	11.4664	10.1495	10.132	2.25386	2.59	3.23748	3.92854	1.97399	2.4897e-10	1.04525e-08	up	yes
NLRP1	0.112133	0.0978681	0.107029	0.0409089	0.0158153	0.0238591	3.93419	1.97607	7.7377e-05	0.000901512	up	yes
PDGFRB	0.115692	0.135755	0.073089	0.0239767	0.0318114	0.0264993	3.94393	1.97963	0.000172571	0.00178735	up	yes
OAS2	32.8605	33.8923	28.9226	7.4357	7.42587	9.38457	3.946	1.98039	8.83402e-13	5.46348e-11	up	yes
DCST2	0.379034	0.424359	0.408235	0.0958245	0.0854278	0.124685	3.96037	1.98564	3.94483e-05	0.000499398	up	yes
CDCP1	90.4957	90.8786	89.7822	21.5982	21.8071	24.8688	3.97158	1.98971	5.91373e-14	4.26951e-12	up	yes
DOCK4	7.81838	8.27126	6.0388	1.72294	2.07822	1.75329	3.98391	1.99419	6.33939e-15	4.99481e-13	up	yes
FOXL1	0.92162	0.884041	0.892018	0.140081	0.199155	0.335991	3.99522	1.99827	6.14949e-06	9.88904e-05	up	yes
LUM	0.543439	0.714435	0.559849	0.174481	0.144022	0.136342	3.99636	1.99869	5.96034e-06	9.64781e-05	up	yes
BEX4	0.051794	2.92304	3.1921	0.491201	0.401933	0.648328	4.0007	2.00025	0.0221371	0.0863612	up	yes
FOXC2	0.505505	0.57805	0.429921	0.103776	0.132325	0.138116	4.04438	2.01592	1.53486e-05	0.000220149	up	yes
BHLHE41	1.38655	1.38644	1.06384	0.356668	0.427693	0.163875	4.04628	2.0166	8.12602e-08	2.08033e-06	up	yes
TIMP2;CEP295NL	33.0395	67.7972	80.5609	16.1187	9.69813	18.95	4.05205	2.01865	2.0302e-07	4.61543e-06	up	yes
BEX2	12.9799	7.39222	6.79082	2.13475	1.76437	2.79678	4.05665	2.02029	1.17612e-07	2.85427e-06	up	yes
NT5C3A	22.4497	22.8995	16.1561	5.88977	4.76489	4.45167	4.07149	2.02556	2.22519e-15	1.86387e-13	up	yes
ISG20	12.6162	13.6746	17.1723	2.83431	2.29963	5.52188	4.07881	2.02815	2.01307e-07	4.58253e-06	up	yes
CD22	2.86925	3.37706	2.84323	0.660559	0.708855	0.859034	4.07886	2.02817	2.73484e-11	1.3321e-09	up	yes
SMOC1	42.7257	43.2396	44.3623	8.37153	8.84014	14.6356	4.09227	2.0329	4.01268e-10	1.60275e-08	up	yes
DDX60L	15.0432	13.108	8.64889	3.51466	3.12562	2.35201	4.09241	2.03295	1.78513e-13	1.20322e-11	up	yes
IL6	17.6205	21.4611	21.2146	2.41424	2.84435	9.38396	4.11788	2.0419	6.8702e-05	0.00081029	up	yes
RBMS2	9.02124	26.177	7.25349	3.71377	2.78655	3.80441	4.11963	2.04252	2.0401e-06	3.65925e-05	up	yes
HCAR2	0.52088	1.01351	0.661129	0.138958	0.221056	0.170706	4.13686	2.04854	2.84225e-05	0.000377835	up	yes
PPP1R14C	2.47217	2.70164	2.77551	0.613037	0.423247	0.881323	4.14544	2.05152	2.78996e-07	6.14041e-06	up	yes
AZIN2	1.33981	1.51964	1.49744	0.308655	0.31357	0.424814	4.16116	2.05699	2.77753e-10	1.15764e-08	up	yes
ANKRD33B	7.57029	7.56347	6.6393	1.99722	1.69536	1.48228	4.20746	2.07295	7.38748e-18	8.6129e-16	up	yes
ITGA2	27.7556	27.0847	28.7422	8.04214	7.05194	4.70086	4.22241	2.07807	1.95203e-16	1.93576e-14	up	yes
PRPH	1.97629	2.03776	2.46144	0.405325	0.441548	0.676436	4.25094	2.08778	3.45886e-08	9.54923e-07	up	yes
RRAD	1.63918	1.16446	1.09252	0.190574	0.24586	0.475837	4.27084	2.09452	7.7823e-05	0.000904267	up	yes
TNFSF10	7.16136	9.48914	6.48691	1.48398	1.79014	2.14047	4.27316	2.0953	3.79594e-11	1.79942e-09	up	yes
XDH	7.62385	7.10326	7.04392	1.30183	1.41499	2.30986	4.3311	2.11473	1.38774e-10	6.17152e-09	up	yes
SAMD9L	5.07579	4.00489	1.82684	0.839597	0.899138	0.742247	4.39645	2.13634	2.15074e-09	7.42221e-08	up	yes
MX2	4.59219	7.58401	7.38519	1.19777	1.18922	2.05724	4.40152	2.138	1.08371e-09	4.03004e-08	up	yes
OASL	156.708	171.36	175.347	25.7082	25.7012	62.7379	4.41022	2.14085	1.87847e-07	4.31599e-06	up	yes
MN1	5.34434	5.41531	4.99933	1.45498	1.27271	0.840466	4.41657	2.14293	3.25667e-16	3.10967e-14	up	yes
AMPH	0.155301	0.192586	0.120589	0.0427748	0.0630551	0.0001	4.42251	2.14486	0.00443839	0.024946	up	yes
SLC8A1	0.770601	0.669628	0.738851	0.182071	0.186761	0.12218	4.43795	2.14989	4.448e-14	3.294e-12	up	yes
SCN3B	0.574436	0.637514	0.505169	0.164256	0.142924	0.0785753	4.45131	2.15423	4.93044e-10	1.93792e-08	up	yes
MAP2	3.73128	3.27398	2.31411	0.851369	0.715867	0.524081	4.45622	2.15582	2.35744e-14	1.79989e-12	up	yes
PROX1	0.732246	0.865015	0.598296	0.199885	0.171524	0.121032	4.45852	2.15657	1.49924e-10	6.60448e-09	up	yes
PAPLN	1.79007	1.51702	2.64754	0.462576	0.379545	0.487087	4.47983	2.16344	1.0175e-10	4.65702e-09	up	yes
IL7R	0.186744	0.167492	0.128302	0.067949	0.011139	0.0282675	4.49476	2.16825	0.000383611	0.00348747	up	yes
[truncated: 254 more rows]
