# Supplementary material for: The Role of the LINC01376/miR-15b-3p_R-1/FGF2 Axis in A549 and H1299 Cells EMT Induced by LMW-PAHs
Source: Toxics. 2026 Jan 6;14(1):54. doi: 10.3390/toxics14010054 (PMC12846051; doi:10.3390/toxics14010054)
Supplement: Supplementary file 1 [file toxics-14-00054-s001.zip › LNC01376 heatmap.xlsx]

## Sheet: Sheet1
gene_name	FPKM.PAHs_1	FPKM.PAHs_2	FPKM.PAHs_3	FPKM.Control_1	FPKM.Control_2	FPKM.Control_3
SNHG29	23.4134	20.8088	41.3159	0.0001	0.0001	0.0001
TMEM51-AS1	0.494885	0.443713	0.443346	0.0001	0.0001	0.0001
SNHG29	1.58527	0.257518	2.57538	0.0001	0.0001	0.001195
MAP4K3-DT	1.01652	0.501083	0.767197	0.0001	0.0001	0.0001
IQCH-AS1	1.50672	0.565394	0.023158	0.0001	0.0001	0.0001
LINC00963	0.0001	0.0001	0.0001	0.0001	3.5706	3.36542
WAKMAR2	0.566596	0.584848	0.775083	0.0001	0.0001	0.0001
DLEU2	0.0001	0.0001	0.0001	0.79108	0.709094	0.469708
DUXAP8	0.008336	0.000927	0.001404	1.09069	0.153571	1.46995
AC091729	0.002188	0.0001	0.0001	1.99014	0.435182	0.496918
NEAT1	0.386463	0.423003	0.238263	0.0001	0.0001	0.0001
NEAT1	0.397555	0.523889	0.099981	0.0001	0.0001	0.0001
SNHG14	0.0001	0.0001	9.3e-05	0.1484	0.151993	0.138443
AC005062	0.0001	0.0001	0.0001	1.23159	1.28583	0.771803
LINC02154	0.505055	0.735016	0.642572	0.0001	0.0001	0.0001
MAP4K3-DT	0.404174	0.225761	0.395513	0.0001	0.0001	0.0001
LINC01376	1.41688	0.026057	0.816961	0.0001	0.0001	0.0001
LINC02015	0.438497	0.44721	0.278968	0.0001	0.0001	0.0001
LINC00205	0.0001	0.990226	1.60878	0.0001	0.0001	0.0001
PPP3CB-AS1	0.390917	0.673846	0.069598	0.0001	0.0001	0.000203
AC139887	1.2787	1.43883	0.0001	0.0001	0.0001	0.0001
LINC01234	2.024	0.93845	0.0001	0.0001	0.0001	0.0001
AC019117	0.742456	0.056728	0.639199	0.0001	0.0001	0.0001
AC005540	1.07264	0.141674	1.44115	0.0001	0.0001	0.0001
TMEM51-AS1	0.0001	0.0001	0.00277	0.26359	0.058323	0.172915
LINC01836	0.390285	2.68912	3.71556	0.095001	0.043025	0.012395
LINC01123	0.0001	0.0001	0.0001	1.24026	1.04424	0.0001
MAP3K2-DT	0.0001	0.0001	0.0001	0.081646	1.88708	1.78868
SNHG14	0.300156	0.313454	0.0001	0.0001	0.0001	0.0001
AL354740	0.56378	0.0001	0.909503	0.0001	0.0001	0.0001
SNHG29	2.57058	3.82024	1.65207	0.079497	0.099508	0.054449
CYTOR	0.0001	0.0001	0.0001	4.95537	1.90777	0.0001
PVT1	0.0001	0.0001	0.0001	1.96906	1.64361	0.0001
PSMB8-AS1	0.0001	1.02941	1.83843	0.0001	0.0001	0.0001
PVT1	0.0001	0.0001	0.0001	1.32667	0.614347	0.0001
PVT1	0.682269	0.0001	0.734988	0.0001	0.0001	0.0001
SH3BP5-AS1	0.0001	0.0001	0.0001	0.638529	0.349711	0.0001
ARRDC3-AS1	0.003089	0.050003	0.0001	0.219909	1.3491	1.10478
LINC01560	0.0001	0.0001	0.0001	1.32254	1.33468	0.0001
ZNF213-AS1	0.303335	0.0001	0.341465	0.0001	0.0001	0.0001
LINC01836	1.37362	1.10182	1.14089	0.010082	0.036021	0.022737
SNHG5	1.75706	2.4131	0.0001	0.0001	0.0001	0.0001
HCG18	0.0001	0.240042	0.307269	0.0001	0.0001	0.0001
AF117829	0.897015	0.0001	0.741881	0.0001	0.0001	0.0001
VIM-AS1	0.172317	1.05293	3.63485	0.041922	0.0001	0.0001
PVT1	1.21392	0.602353	1.8313	0.0001	0.070576	0.0001
PSMA3-AS1	0.0001	0.002024	0.0001	0.726437	1.45825	0.0001
AC093627	0.0001	0.0001	0.0001	0.636654	0.470771	0.0001
SH3BP5-AS1	0.0001	0.0001	0.0001	0.478511	0.390537	0.0001
AC025048	0.0001	0.460884	0.695033	0.0001	0.0001	0.0001
AL606500	0.14815	0.196399	0.123191	1.51461	1.79471	6.42742
ASH1L-AS1	0.0001	0.0001	0.0001	0.989966	0.0001	1.14277
FTX	5.8e-05	0.0001	0.025374	0.670178	0.049149	0.425109
MKLN1-AS	0.301495	0.0001	0.148903	0.000413	0.0001	0.0001
AC105942	1.09277	1.35197	1.72179	0.155623	0.028943	0.0001
AL157392	0.023996	0.043201	0.024928	0.442909	0.379392	0.165754
NEAT1	1.98982	2.79641	1.98132	0.212188	0.236699	0.222226
AC079466	0.007197	0.082625	0.036834	0.953839	0.239732	1.00671
AL158066	0.0083	0.0001	0.002411	0.245281	0.000117	0.289093
BCDIN3D-AS1	0.0001	0.034118	0.084984	1.44959	1.96955	0.021612
AL391684	1.17715	0.949655	1.04968	0.120132	0.14137	0.066918
FAM66B	0.047358	0.642182	0.550746	0.003981	0.016006	0.053378
SLC26A4-AS1	0.214808	0.162413	0.065085	0.0001	0.012224	0.007001
AP001120	0.379362	0.583398	0.390819	0.044506	0.068472	0.038324
LINC00909	0.314654	0.021295	0.700292	0.0001	0.036746	0.0001
SBF2-AS1	0.878023	1.38671	0.371017	0.0001	0.017287	0.124766
ZFAS1	5.14602	15.6778	3.89826	0.168057	0.174652	1.44506
AL162595	0.744012	0.761164	0.105703	0.07006	0.094668	0.025802
AC009107	0.063752	10.5542	0.035486	0.033717	0.346176	0.051877
SNHG29	0.333005	0.0001	0.399347	0.0001	0.013272	0.0001
MEG3	0.187784	0.377157	0.653719	0.06357	0.040939	0.000113
AC093157	1.10263	2.86486	0.0001	0.111782	0.025635	0.0001
AL669830	0.102546	0.068608	0.228964	1.37641	0.22943	1.92024
MALAT1	274.62	285.628	84.5877	51.0119	16.5175	46.2478
AC084035	3.53499	4.08875	4.57928	1.18707	0.078346	0.188083
AC010655	0.001303	0.095757	0.049775	1.4402	1.76288	0.002267
SNHG29	7.6089	9.88983	6.72682	0.366934	2.15763	0.984984
USP30-AS1	1.76324	2.47072	1.82023	0.133587	0.289349	0.27451
MAPKAPK5-AS1	1.70096	1.79387	0.034151	0.071832	0.032303	0.100617
COX10-AS1	1.49123	0.800557	0.390435	0.224758	0.05527	0.027151
ADIRF-AS1	1.50629	1.44688	1.88077	0.374063	0.217847	0.028746
CRNDE	0.36995	0.03993	0.5429	0.0001	0.020705	0.04054
CKMT2-AS1	0.031565	0.0001	0.040059	0.997261	0.535922	0.003834
AC022007	0.0001	0.0001	0.048946	0.836752	0.890352	0.0001
LINC00862	0.884322	0.701756	0.636766	0.072426	0.116417	0.0001
AC023593	0.0001	0.292559	0.11807	1.75663	1.4226	1.34838
SNHG32	51.6175	49.7109	42.4802	6.72562	7.98444	11.0302
SNHG32	2.49498	7.54406	14.1212	1.55966	0.88897	0.611844
ERVK13-1	0.109254	0.011749	0.097402	0.413051	0.387016	0.667826
AP000696	0.689458	0.894971	0.797364	0.100052	0.084625	0.103709
LINC02577	0.781533	0.478834	2.48237	0.007148	0.198313	0.19399
MALAT1	15.9948	13.3543	7.31942	0.351709	0.104449	3.31726
BHLHE40-AS1	0.565253	0.659185	0.343599	0.104022	0.0001	0.050608
CRYZL2P-SEC16B	0.470396	0.124931	0.385177	0.000122	0.096404	0.000169
LINC01278	0.833439	3.19439	0.513928	0.157917	0.231899	0.249552
