# Supplementary material for: The Role of the LINC01376/miR-15b-3p_R-1/FGF2 Axis in A549 and H1299 Cells EMT Induced by LMW-PAHs
Source: Toxics. 2026 Jan 6;14(1):54. doi: 10.3390/toxics14010054 (PMC12846051; doi:10.3390/toxics14010054)
Supplement: Supplementary file 1 [file toxics-14-00054-s001.zip › lncRNA.xlsx]

## Sheet: lnc
gene_id	gene_name	FPKM.PAHs_1	FPKM.PAHs_2	FPKM.PAHs_3	FPKM.Control_1	FPKM.Control_2	FPKM.Control_3	fc	log2(fc)	pval	|log2FCI>1,P<0.05
MSTRG.30551	H2BC12	0.0001	0.0001	0.0001	206.9	345.885	316.4	3.45151e-07	-21.4663	2.58368e-14
MSTRG.23864	FP236383	102.174	76.6495	92.9994	0.0001	0.0001	0.0001	906076	19.7893	2.94855e-13
MSTRG.12474	SERF2	0.0001	0.0001	0.0001	10.1718	28.9397	22.0557	4.90459e-06	-17.6374	5.03894e-09
MSTRG.36662	LINC00963	2.03275	0.584651	2.53154	0.0001	0.0001	0.0001	17163.1	14.067	7.994e-07
MSTRG.35149	DENND3	0.978333	0.40749	2.78465	0.0001	0.0001	0.0001	13901.6	13.763	1.13905e-06
MSTRG.33591	AKR1B10	0.097705	0.0001	0.0001	12.551	33.7919	33.72	0.00122285	-9.67554	4.6075e-06
MSTRG.1666	MST1P2	1.71879	0.062722	0.474061	5553.52	0.084097	4741.34	0.000219095	-12.1562	4.66425e-06
MSTRG.18301	LINC02582	0.0001	0.0001	0.0001	0.0001	11.6694	11.7269	1.28224e-05	-16.251	1.47618e-05
MSTRG.11239	LINC02331	0.0001	0.0001	0.0001	1.68341	1.43058	0.015661	9.58573e-05	-13.3488	2.08177e-05
MSTRG.23560	TMEM189-UBE2V1	0.0001	0.0001	0.0001	0.0001	20.6766	7.80391	1.05335e-05	-16.5347	2.17711e-05
MSTRG.19904	IGFL1P1	0.012348	8.0264	9.48344	0.0001	0.0001	0.0001	58407.3	15.8339	2.22345e-05
MSTRG.15174	HSBP1	0.0001	1.84259	4.07122	0.0001	0.0001	0.0001	19713	14.2669	4.30523e-05
MSTRG.20164	C19orf48	0.0001	10.7862	8.78128	0.0001	0.0001	0.0001	65225.4	15.9931	5.68216e-05
MSTRG.5982	AL355512	2.29259	1.47049	0.796079	0.0001	0.0001	0.0001	15197.2	13.8915	7.9539e-05
MSTRG.18301	LINC02582	0.0001	0.0001	0.0001	0.0001	3.32547	5.74139	3.30872e-05	-14.8834	8.44627e-05
MSTRG.15945	AC005722	0.0001	0.0001	0.0001	3.62406	3.90823	0.0001	3.98279e-05	-14.6159	8.92754e-05
MSTRG.11393	MAX	0.0001	6.07644	4.01637	0.0001	0.0001	0.0001	33643	15.038	0.000106164
MSTRG.30063	CPLX2	0.013908	0.01431	0.023913	1.3086	1.1405	0.682699	0.0166457	-5.9087	0.000133734
MSTRG.10897	AL135999	2.18375	0.0001	1.43154	0.0001	0.0001	0.0001	12051.3	13.5569	0.000141727
MSTRG.20292	RDH13	0.0001	0.0001	0.0001	2.64116	0.0001	1.11246	7.99208e-05	-13.6111	0.000160351
MSTRG.3279	SEC22B4P	0.0001	0.0001	0.0001	5.19577	0.0001	2.66397	3.81687e-05	-14.6772	0.000167246
MSTRG.1686	MST1L	0.0001	0.371218	0.0001	281.219	687.796	0.0001	0.000383294	-11.3493	0.000184473
MSTRG.23789	CU633906	0.0001	0.0001	0.0001	1.64426	0.0001	1.29633	0.000102017	-13.2589	0.000186877
MSTRG.19698	TMEM91	3.39599	5.05718	0.0001	0.0001	0.0001	0.0001	28177.6	14.7823	0.000187492
MSTRG.12474	SERF2	0.0001	0.0001	0.0001	0.520387	0.0001	2.18928	0.000110711	-13.1409	0.00021413
MSTRG.8965	IGFBP6	4.70387	0.108992	2.91846	0.001682	0.034327	0.019043	140.437	7.13378	0.000280288
MSTRG.18968	AC022149	189.21	158.325	202.793	13.7803	12.9137	7.29256	16.1925	4.01726	0.000392694
MSTRG.10022	UBC	1.29581	0.590862	0.526838	53.7421	43.2792	2.57925	0.0242319	-5.36695	0.000518848
MSTRG.17527	TK1	5.54054	4.22846	4.95975	63.0406	70.5971	68.3262	0.0729276	-3.77739	0.000596239
MSTRG.19593	AC005393	0.0001	0.0001	0.0001	0.462833	0.125487	0.0001	0.00050984	-10.9377	0.000614964
MSTRG.4438	H3-3A	0.0001	0.0001	0.008187	0.815527	10.5508	0.0001	0.000737872	-10.4043	0.000715348
MSTRG.8279	U47924	0.0001	0.0001	0.0001	0.0001	2.42728	3.56076	5.0099e-05	-14.2849	0.000900811
MSTRG.9482	SOCS2-AS1	0.222704	1.1079	2.04199	0.039079	0.0001	0.0001	85.8625	6.42396	0.000941401
MSTRG.34891	AP002851	1.02004	0.0001	1.10524	0.0001	0.0001	0.0001	7084.61	12.7905	0.00111578
MSTRG.25273	ANKRD28	0.0001	0.0001	0.074969	12.7703	33.7272	0.0001	0.00161662	-9.2728	0.00111626
MSTRG.25826	TKT	2.50376	2.17277	0.0001	0.0001	0.009649	0.0001	474.833	8.89128	0.00114366
MSTRG.4016	EDEM3	3.49567	6.53273	4.38471	0.187202	0.0001	0.060085	58.2614	5.86447	0.00132513
MSTRG.6383	OR52K3P	2.48141	0.458571	1.78226	0.0001	0.05044	0.019957	66.985	6.06577	0.00147752
MSTRG.19659	.	0.0001	0.0001	0.0001	0.683183	0.58375	0.0001	0.000236774	-12.0442	0.00162143
MSTRG.13839	ERVK13-1	0.032387	0.010982	0.019826	0.254651	0.090802	1.92962	0.0277771	-5.16996	0.00196286
MSTRG.13288	GOLGA2P10	0.0001	0.490178	0.721833	0.0001	0.0001	0.0001	4040.37	11.9803	0.00218368
MSTRG.23864	FP671120	18.3034	39.7738	40.2968	1.8612	1.99397	3.51068	13.3554	3.73935	0.00232733
MSTRG.30732	LINC00243	0.122336	0.210914	0.095689	1.94593	1.83054	3.19934	0.0614895	-4.02352	0.00234845
MSTRG.14185	LYRM1	1.67209	5.75785	8.71626	0.046292	0.0001	0.265	51.8517	5.69632	0.00347482
MSTRG.34067	AC027117	0.079003	0.036751	0.029216	0.137963	1.26717	1.66878	0.0471615	-4.40625	0.00352228
MSTRG.23793	CBSL	0.020846	0.036405	0.010737	0.730645	0.028129	0.739433	0.0453796	-4.46181	0.00404577
MSTRG.30060	CPLX2	0.094838	0.038696	0.115675	1.50334	1.51213	0.948785	0.0628639	-3.99162	0.00465224
MSTRG.24978	NUP50-DT	0.0001	2.94941	5.09319	0.023793	0.057544	0.0001	98.7598	6.62585	0.00485751
MSTRG.35359	INSL4	0.101858	0.096459	0.089235	1.84908	1.2479	1.30168	0.0653727	-3.93517	0.00533842
MSTRG.16019	LYRM9	1.16888	1.63214	0.0001	0.0001	0.0001	0.016986	162.988	7.34862	0.00570111
MSTRG.6471	AC084337	0.021436	0.1394	0.009558	1.23822	1.13935	0.49932	0.0592284	-4.07757	0.00789056
MSTRG.10803	AL355075	28.7315	0.0001	5.14197	0.0001	0.331995	0.0001	101.969	6.67199	0.00845661
MSTRG.30062	CPLX2	0.089394	0.0001	0.052302	1.23604	1.13667	0.514554	0.049111	-4.34781	0.00940852
MSTRG.20560	RRM2	0.09043	0.0001	0.0001	1.65945	1.46737	0.417087	0.0255735	-5.28921	0.0103992
MSTRG.22909	AL356414	1.10461	1.47797	0.497681	0.041349	0.0001	0.068178	28.0976	4.81237	0.0108665
MSTRG.8765	AC008083	2.12843	0.967122	0.869691	0.179912	0.092614	0.104591	10.5146	3.39432	0.0128
MSTRG.6737	.	0.116738	0.250059	0.078904	1.30013	1.48095	1.12226	0.114185	-3.13056	0.0137318
MSTRG.521	ZC3H12B	0.386687	3.38627	4.74194	0.153124	0.0001	0.183218	25.3087	4.66156	0.0141226
MSTRG.30035	AC008429	4.11241	3.50648	3.51922	0.207933	0.0001	0.322764	20.9837	4.3912	0.0156521
MSTRG.36662	LINC00963	2.85857	0.15212	0.295194	0.065685	0.083506	0.078193	14.5388	3.86183	0.0160867
MSTRG.9064	RPL41	0.0001	0.362977	332.685	0.149192	0.128559	3.33973	92.0664	6.5246	0.016257
MSTRG.1295	AL390719	4.624	3.49516	4.77797	0.469705	0.0001	0.0001	27.4462	4.77854	0.0165249
MSTRG.15896	GRAPL	0.479441	0.000141	0.022945	0.581467	1.89382	6.66095	0.0550037	-4.18433	0.0175083
MSTRG.12793	ANXA2	0.294308	0.302925	0.024106	2.49268	2.274	1.45344	0.0998918	-3.32349	0.0175228
MSTRG.31711	AL138828	1.35376	0.56717	1.12254	0.0001	0.129501	0.068816	15.3387	3.93911	0.0176989
MSTRG.4921	MIR1915HG	0.0001	0.0001	0.045403	0.0001	1.10184	1.6629	0.0164939	-5.92193	0.017747
MSTRG.6763	IMMP1L	0.0001	0.342813	0.0001	1.97104	1.65929	4.15998	0.0440307	-4.50535	0.0186048
MSTRG.34547	SLCO5A1	23.7335	5.27868	4.1653	1.38021	1.07214	0.833089	10.0983	3.33604	0.0186281
MSTRG.34201	ESCO2	0.096187	0.156571	0.019078	1.80327	0.542747	0.838623	0.0853586	-3.55032	0.0205806
MSTRG.1666	RNU1-1	1869.89	198.233	382.3	31.368	1.27739	154.562	13.0894	3.71032	0.0207957
MSTRG.13102	FAM219B	2.51132	1.74092	5.14654	0.156354	0.759989	0.119401	9.07443	3.18181	0.0214495
MSTRG.31941	GTF2H5	0.146844	4.00671	1.39162	0.098551	0.170848	0.123042	14.13	3.82068	0.0218591
MSTRG.12879	AC087632	0.062714	0.064643	0.165409	1.57095	1.23012	0.591143	0.0863054	-3.53441	0.0221137
MSTRG.28548	FRG1	2.90748	3.18861	0.015507	0.266353	0.01374	0.023878	20.1059	4.32954	0.0227908
MSTRG.2660	GNG12	0.0001	0.176615	0.0001	7.7842	0.653532	0.056877	0.020815	-5.58624	0.02287
MSTRG.21632	AC140479	0.0001	2.50612	2.64468	9.43647	6.987	54.5288	0.0725968	-3.78395	0.0259644
MSTRG.3281	RNVU1-29	0.0001	57.5616	0.0001	285.702	820.704	747.384	0.0310509	-5.00922	0.0261441
MSTRG.23173	FRG1BP	1.11386	0.223371	4.2107	0.230803	0.060039	0.159437	12.3211	3.62306	0.0266198
MSTRG.1094	FLNA	2.41608	15.9423	1.71767	0.0001	0.929398	0.426943	14.8006	3.88758	0.0273881
MSTRG.35289	ZNF517	1.91727	1.61927	1.2204	0.31784	0.156971	0.000853	10.0006	3.32202	0.0302368
MSTRG.30363	SUMO2P12	0.0001	0.226361	0.0001	1.29771	2.26129	0.884654	0.0509852	-4.29378	0.0313375
MSTRG.10022	UBC	94.7665	68.9532	3.9943	0.001276	0.15552	8.29805	19.8364	4.31008	0.0320735
MSTRG.5140	FXYD4	1.79016	0.114306	1.95433	0.171655	0.088351	0.183377	8.70309	3.12153	0.0323439
MSTRG.19545	.	0.039856	0.122955	0.331392	1.60724	1.41056	0.901569	0.126093	-2.98744	0.0323651
MSTRG.19826	AC243964	0.222875	0.331861	0.360775	2.06412	1.9708	1.26568	0.172718	-2.53351	0.0341916
MSTRG.19202	AC092279	0.075907	0.0001	0.109293	2.42737	2.41648	0.0001	0.0382539	-4.70825	0.0358767
MSTRG.4887	MINDY3	0.19141	2.74054	1.33891	0.054307	0.054289	0.330253	9.73195	3.28273	0.0365159
MSTRG.23864	FP236383	547.043	47.8522	37.8683	28.7807	36.1576	35.9208	6.27374	2.64933	0.0384896
MSTRG.8388	KLRC3	0.282996	0.125142	0.104972	1.1124	1.47347	0.914689	0.14658	-2.77024	0.0398015
MSTRG.24598	AC002378	0.33918	0.186397	0.267555	1.35963	1.11028	2.40575	0.162672	-2.61996	0.0398858
MSTRG.23864	FP671120	0.219366	0.940571	9.33634	62.7288	42.2609	0.506662	0.0994942	-3.32924	0.0403746
MSTRG.1228	PRYP2	1.06355	0.0001	0.860816	5.05387	5.45395	9.33197	0.0970005	-3.36586	0.0431888
MSTRG.23142	ZNF337-AS1	0.008441	0.13422	0.009241	0.157779	1.95693	0.005916	0.0716307	-3.80328	0.0441709
MSTRG.25194	AC083855	2.38556	2.17387	1.1422	0.287397	0.0001	0.194367	11.8325	3.56468	0.0474809
MSTRG.12118	AC022613	0.670456	0.935962	0.264273	5.26621	4.17433	1.78939	0.166581	-2.58571	0.0478373
MSTRG.34943	ZFPM2-AS1	2.31882	2.5388	1.79256	0.110184	0.400675	0.387818	7.39997	2.88752	0.0485081
MSTRG.15897	KYNUP1	0.0001	0.0001	0.562488	1.71535	0.907319	6.95022	0.0587794	-4.08855	0.0487234
MSTRG.23864	FP671120	297.193	11.064	8.42924	8.71729	10.8457	23.304	7.38765	2.88512	0.0487873
MSTRG.33565	AC016831	0.612937	0.356114	0.14702	0.0001	0.0001	0.058645	18.9663	4.24537	0.0488098
MSTRG.5722	HHEX	3.02936	3.04346	0.287716	0.394059	0.171185	0.302887	7.3267	2.87316	0.0488482
MSTRG.22689	HJURP	0.001095	0.741841	0.665675	4.85699	4.17413	3.08832	0.116227	-3.10498	0.0491784
MSTRG.29139	DMGDH	2.8119	1.53088	1.85701	0.060747	0.0001	0.430563	12.6163	3.65722	0.0504795
MSTRG.26791	SMC4	0.021071	0.439278	0.051337	4.50164	0.02988	1.16764	0.0897827	-3.47742	0.0508693
MSTRG.7175	MALAT1	47.9331	1.10776	0.635393	3.78668	0.013633	0.182382	12.473	3.64074	0.0511424
MSTRG.32507	EPDR1	0.283061	0.133727	0.040613	1.04058	1.27586	0.8476	0.144562	-2.79024	0.0513042
MSTRG.18001	PSMA8	0.120732	0.305575	0.351901	1.19613	1.12639	1.59512	0.198642	-2.33176	0.0514445
MSTRG.27771	CXCL1	8.30938	23.5143	21.5477	69.5723	58.9312	84.9844	0.249997	-2.00002	0.0520747
MSTRG.17898	AP005137	1.12264	1.26788	0.9726	0.277458	0.208729	0.076379	5.97817	2.5797	0.0521852
MSTRG.35128	PVT1	0.250255	0.046961	0.151087	1.72359	0.172498	1.12926	0.148182	-2.75455	0.0544516
MSTRG.4246	CD55	2.68911	3.36209	1.35108	0.402262	0.424922	0.213515	7.11279	2.83042	0.054522
MSTRG.30992	OARD1	0.0001	0.415685	0.237115	0.772837	2.30619	1.70496	0.136476	-2.87328	0.0557571
MSTRG.11977	AL139300	0.437402	0.169472	0.517279	1.70895	2.3389	1.50179	0.202563	-2.30356	0.0579143
MSTRG.5840	SCD	0.595122	0.424443	0.0001	5.70012	1.28178	2.96816	0.102478	-3.28661	0.0587367
MSTRG.17708	.	1.15776	1.44325	1.02624	0.238925	0.26525	0.11764	5.83331	2.54432	0.0594015
MSTRG.25617	KIF9-AS1	2.99541	1.16238	2.81872	0.169032	0.281724	0.62512	6.48449	2.69699	0.0603874
MSTRG.15472	ITGAE	1.00488	0.846988	0.839227	4.84375	4.32799	3.42936	0.21356	-2.22729	0.0613687
MSTRG.28695	PURPL	4.27811	4.73357	3.73148	1.23789	0.715525	0.306038	5.63994	2.49568	0.0618785
MSTRG.35932	ALDH1A1	0.527172	0.176433	0.397112	2.16284	1.78278	1.51291	0.201651	-2.31007	0.0629218
MSTRG.36640	.	0.238813	0.33711	0.162685	1.09167	1.41336	0.847928	0.220285	-2.18255	0.0630474
MSTRG.3185	LINC02802	0.302173	2.74138	4.35901	0.0001	0.598115	0.076819	10.9662	3.45499	0.0636161
MSTRG.4237	FCMR	1.58814	1.95451	0.602042	0.028122	0.182097	0.417561	6.60214	2.72293	0.0639704
MSTRG.11845	.	0.809868	0.681764	0.687813	3.05412	2.3767	3.03949	0.257304	-1.95845	0.0650905
MSTRG.23400	.	1.09497	1.14267	1.00703	0.159776	0.284879	0.207494	4.97536	2.3148	0.0660703
MSTRG.9603	GLT8D2	0.998804	28.2137	0.499224	1.25676	1.30682	0.849306	8.70575	3.12197	0.0669776
MSTRG.30770	USP8P1	29.8751	36.6933	40.9684	3.57426	5.59194	9.75225	5.68423	2.50697	0.0690631
MSTRG.19546	.	0.33238	0.124504	0.100357	1.59395	1.20724	0.616617	0.16304	-2.6167	0.0701155
MSTRG.5982	AL355512	2.45522	3.10204	4.03212	0.937978	0.898976	0.147769	4.83159	2.2725	0.0702409
MSTRG.7026	AHNAK	2.61428	0.186135	2.60606	0.100152	0.056365	0.435131	9.13798	3.19188	0.0719086
MSTRG.1222	PRYP1	1.54055	1.58445	0.40788	4.76852	5.56278	7.42806	0.198931	-2.32966	0.0723705
MSTRG.1641	RPL12P14	4.63419	3.9001	3.85354	0.796553	0.73038	0.893427	5.11818	2.35563	0.072818
MSTRG.11014	EGLN3	0.685577	0.720448	0.683189	4.63222	3.67045	1.76766	0.207462	-2.26908	0.0735053
MSTRG.24297	.	2.78954	10.4866	1.96559	0.635706	0.896344	1.15448	5.67337	2.50421	0.0748405
MSTRG.8766	AC008083	2.31074	2.8016	2.15174	0.558852	0.418148	0.4162	5.21396	2.38238	0.0748798
MSTRG.8860	AC125611	1.09271	1.33846	1.75676	0.249596	0.304371	0.252689	5.19172	2.37621	0.0750848
MSTRG.7702	AP003120	1.61155	1.48327	0.770211	0.359066	0.139326	0.212587	5.43621	2.4426	0.0761392
MSTRG.20983	RHOQ	0.476457	0.34437	3.08732	0.144028	0.309018	0.19541	6.02685	2.5914	0.0787995
MSTRG.15474	ITGAE	1.12247	0.400613	1.2274	5.32922	5.52772	1.97361	0.21437	-2.22182	0.0792908
MSTRG.4424	SRP9	4.54595	3.86264	2.50125	0.722127	0.855804	0.805885	4.57663	2.19428	0.0809319
MSTRG.29976	MIR3142HG	0.163409	0.174512	0.265697	1.21595	0.964467	0.384077	0.235375	-2.08697	0.0811394
MSTRG.4871	ACBD7	0.13816	0.004011	0.2062	1.1833	1.36849	0.018232	0.135552	-2.88308	0.0817578
MSTRG.18298	LINC02864	0.95661	0.063382	1.44248	0.0001	0.195705	0.0001	12.5697	3.65188	0.0824005
MSTRG.35791	FRG1HP	1.44568	1.68014	0.540101	0.416375	0.135005	0.240073	4.63189	2.2116	0.0830745
MSTRG.10338	DNAJC15	0.555862	1.04426	0.674566	3.78852	3.22939	2.06123	0.25054	-1.99689	0.0840886
MSTRG.3628	IQGAP3	1.48646	0.204585	0.488157	3.39744	3.86584	3.92809	0.194722	-2.36051	0.0905938
MSTRG.18714	RAB11B-AS1	0.517037	0.584984	0.603409	1.7684	1.77094	3.80575	0.232186	-2.10665	0.0909325
MSTRG.12327	.	0.320791	0.157278	0.301413	1.21658	0.85085	1.44935	0.221647	-2.17367	0.0909342
MSTRG.1295	AL390719	2.2068	1.44092	0.272056	0.334559	0.0001	0.0001	11.7092	3.54958	0.0910582
MSTRG.23352	MANBAL	0.244939	0.34094	4.96504	0.388047	0.264446	0.258267	6.09482	2.60758	0.0910867
MSTRG.17530	BIRC5	0.008126	0.949696	0.782188	3.1066	7.13333	1.07864	0.153731	-2.70152	0.0911861
MSTRG.31238	AL136164	3.59043	2.4046	1.98365	0.0001	0.955087	0.100634	7.55685	2.91778	0.0944034
MSTRG.19943	SAE1	0.462938	0.173556	0.270227	1.09677	1.81483	1.12204	0.22479	-2.15335	0.0968599
MSTRG.21604	SULT1C2	1.927	1.59184	2.12631	0.612357	0.350016	0.346074	4.31439	2.10916	0.0979757
MSTRG.23864	FP236383	180.455	122.421	223.615	443.413	481.364	647.44	0.334872	-1.57832	0.0990246
MSTRG.8868	BCDIN3D-AS1	0.506677	2.27912	1.11122	0.375475	0.0001	0.142056	7.52856	2.91237	0.0992073
MSTRG.675	FTX	0.150123	0.099925	0.097899	1.15234	0.480491	0.062133	0.205283	-2.28431	0.100906
MSTRG.23312	.	0.431606	0.547136	0.272807	1.598	1.70863	1.39442	0.266228	-1.90927	0.101265
MSTRG.33382	AC004112	0.162264	0.237124	0.198306	1.49855	0.854262	0.32438	0.223254	-2.16324	0.103697
MSTRG.12018	AHNAK2	24.0184	24.1547	3.8499	3.6751	4.5961	2.38041	4.88406	2.28808	0.104413
MSTRG.24037	AP000696	1.44283	0.700775	1.62704	0.345565	0.37768	0.154063	4.29797	2.10366	0.10537
MSTRG.12196	AC091057	0.580861	0.384197	0.183496	1.59781	1.5393	1.59192	0.242873	-2.04173	0.105643
MSTRG.19655	.	0.417688	0.677591	0.749026	2.3015	2.05158	2.6567	0.263104	-1.92629	0.108253
MSTRG.23266	ASIP	2.10935	2.97511	2.43955	0.727977	0.635553	0.356638	4.374	2.12895	0.109649
MSTRG.24589	THOC5	0.252738	0.253445	0.285184	0.826231	0.852195	1.37593	0.259094	-1.94845	0.110577
MSTRG.25433	GOLGA4	22.5993	20.6605	15.872	4.08857	6.18758	4.90422	3.89529	1.96173	0.11141
MSTRG.3946	RALGPS2	0.959773	1.05535	0.33371	0.250624	0.0001	0.0001	9.36446	3.2272	0.112594
MSTRG.5694	PCGF5	0.561391	0.581951	3.33262	0.556785	0.234831	0.156696	4.71993	2.23876	0.112943
MSTRG.17207	PECAM1	0.313262	0.114971	0.282888	1.05493	1.16579	0.962159	0.223421	-2.16216	0.113967
MSTRG.16916	.	1.11268	1.33182	1.00584	0.296915	0.267954	0.257589	4.19515	2.06872	0.115458
MSTRG.15945	AC005722	0.397432	0.0001	0.227159	0.661711	0.592639	2.30099	0.175705	-2.50877	0.120585
MSTRG.12118	AC022613	0.220356	0.129112	0.187734	0.785509	0.843499	0.377961	0.267668	-1.90148	0.121186
MSTRG.30053	LINC01942	0.2126	0.558282	0.36567	1.94391	1.46146	1.05115	0.255031	-1.97125	0.122378
MSTRG.35838	FRG1JP	1.76921	0.642162	1.99762	0.268629	0.316066	0.277033	5.11646	2.35514	0.122883
MSTRG.2655	GADD45A	3.95045	0.0001	1.84965	0.0001	0.291295	0.306597	9.69946	3.2779	0.123946
MSTRG.16702	.	0.687711	1.24197	0.749243	0.274313	0.214676	0.13762	4.27527	2.09602	0.124349
MSTRG.34943	ZFPM2-AS1	4.15758	1.94523	1.64508	0.732895	0.629509	0.592334	3.96364	1.98683	0.124387
MSTRG.12608	GABPB1-AS1	0.196444	2.17937	0.949746	0.0001	0.367276	0.0001	9.04974	3.17788	0.124831
MSTRG.5071	ITGB1-DT	3.46515	3.24223	3.1074	1.00054	0.72102	0.675057	4.09526	2.03396	0.126248
MSTRG.13091	CLK3	0.658809	0.078246	0.510396	1.37262	1.53601	1.6196	0.275484	-1.85996	0.126409
MSTRG.8765	AC008083	0.158582	1.63081	1.04925	0.341152	0.0858	0.152354	4.90008	2.29281	0.126412
MSTRG.1924	ARID1A	0.265561	0.297065	0.214839	1.26305	0.725912	0.777861	0.280996	-1.83138	0.12659
MSTRG.32348	HNRNPA2B1	1.85908	2.16274	1.7792	0.492425	0.193237	0.73545	4.08203	2.02929	0.126801
MSTRG.11340	SLC38A6	0.0001	0.0001	1.08375	3.18309	2.77515	1.76288	0.140388	-2.83251	0.127454
MSTRG.31892	RGS17	1.92994	1.73499	2.04007	0.56504	0.81856	0.057457	3.95891	1.9851	0.130842
MSTRG.11736	GPR68	0.570386	1.22938	1.15696	0.038359	0.312521	0.234624	5.04989	2.33625	0.130915
MSTRG.7876	LINC02762	1.48974	0.581347	0.378128	0.325487	0.17687	0.034034	4.56611	2.19096	0.131326
MSTRG.23864	FP671120	195.697	1396.56	4.11128	0.411946	202.657	0.66409	7.83558	2.97004	0.131457
MSTRG.28695	PURPL	3.79465	0.36809	1.84534	0.0001	0.0001	0.581096	10.3357	3.36956	0.131846
MSTRG.23352	MANBAL	0.0001	24.2816	3.96239	0.0001	0.0001	1.28625	21.9551	4.45648	0.132308
MSTRG.1680	CROCCP4	0.0001	555.447	0.0001	2575.38	1029.91	2565.89	0.0900065	-3.47383	0.132839
MSTRG.5637	MMRN2	0.284561	0.600141	0.538329	0.174486	0.0001	0.0001	8.14622	3.02613	0.134024
MSTRG.35072	CASC8	0.413262	0.88981	0.176139	1.95678	1.70141	2.00495	0.2612	-1.93678	0.13478
MSTRG.34310	.	0.198776	0.387581	0.284412	1.27547	0.773227	0.785969	0.307186	-1.70282	0.135042
MSTRG.7982	.	0.581579	0.88326	0.803334	3.09973	2.78731	1.74889	0.29704	-1.75127	0.137644
MSTRG.21624	LINC01123	0.384226	0.0001	0.0001	2.43484	2.54591	0.0001	0.0771808	-3.69561	0.138931
MSTRG.7007	FADS2	2.90748	2.03615	2.33883	9.70024	9.92322	5.17727	0.293639	-1.76788	0.141049
MSTRG.30903	UHRF1BP1	0.503295	0.067544	2.46426	0.236278	0.242933	0.166986	4.69686	2.2317	0.141528
MSTRG.2263	SCMH1	1.285	1.87082	1.3069	0.483107	0.549659	0.277973	3.40474	1.76755	0.142719
MSTRG.35417	.	1.39366	0.84277	0.393839	0.066461	0.236835	0.247336	4.77683	2.25605	0.144175
MSTRG.33602	CYREN	22.9342	21.9501	20.6245	5.89484	5.66659	8.64296	3.24231	1.69702	0.14495
MSTRG.980	FAM122C	1.16517	1.68738	1.19971	0.520126	0.338614	0.306899	3.47643	1.79761	0.146648
MSTRG.2158	LINC01137	1.87481	2.4692	3.64248	1.06254	0.0001	0.0001	7.51501	2.90978	0.147654
MSTRG.6815	AC087521	0.359891	0.247384	0.260812	2.60685	0.271829	0.552697	0.252985	-1.98288	0.147954
MSTRG.3407	LINC01138	2.07442	1.94178	1.42181	0.299279	0.475551	0.722704	3.63131	1.86049	0.149654
MSTRG.23142	ZNF337-AS1	0.085348	0.069312	0.364134	0.053507	0.14765	2.07706	0.22772	-2.13467	0.150086
MSTRG.34444	.	0.49386	0.312291	0.260783	1.35664	1.22771	1.28836	0.2755	-1.85988	0.150566
MSTRG.23311	.	0.227358	0.253223	0.625693	1.04751	1.64125	1.24074	0.28153	-1.82864	0.150842
MSTRG.34879	.	1.24266	0.765088	0.393217	0.237923	0.285911	0.098842	3.85588	1.94706	0.151604
MSTRG.33	MIR6089	3.24696	1.84063	3.8232	0.27529	1.24118	0.774089	3.89022	1.95985	0.153028
MSTRG.8216	PLEKHG6	1.4448	1.58901	1.3538	5.35757	5.27454	3.59622	0.308371	-1.69726	0.153835
MSTRG.20284	LENG8-AS1	1.63851	0.40101	1.13751	0.147846	0.098679	0.518824	4.15108	2.05349	0.154679
MSTRG.11479	SMOC1	2.37149	2.00232	1.44737	0.733056	0.642556	0.206039	3.68044	1.87988	0.156087
MSTRG.24018	AP000695	1.1438	1.20891	1.25021	0.278102	0.499599	0.202206	3.6768	1.87845	0.157151
MSTRG.23861	FP671120	1.86131	3.7561	1.57797	0.248541	1.17977	0.440789	3.84965	1.94473	0.157173
MSTRG.28865	ITGA2	1.42399	1.61431	0.5444	0.390056	0.127603	0.277616	4.50499	2.17153	0.157754
MSTRG.3500	.	0.794985	1.21558	1.31507	0.353873	0.279767	0.366536	3.32505	1.73337	0.159354
MSTRG.34235	.	1.97408	1.07822	1.09227	0.288006	0.516582	0.343529	3.60989	1.85195	0.159538
MSTRG.17712	.	0.486772	0.172762	1.08243	1.38412	1.76177	3.04917	0.281186	-1.8304	0.159615
MSTRG.19202	AC092279	0.627332	0.146631	0.030667	0.095916	0.035567	0.06464	4.10268	2.03657	0.161942
MSTRG.18653	.	0.0001	0.291188	0.43104	1.18695	1.16472	1.11671	0.20826	-2.26354	0.162419
MSTRG.16920	ITGA3	2.53162	1.95277	2.05324	0.777804	0.495327	0.576016	3.53549	1.82191	0.162553
MSTRG.5071	ITGB1-DT	2.21524	1.64568	3.69596	0.394907	0.480633	1.20314	3.63543	1.86213	0.163259
MSTRG.47	.	0.403273	0.336308	0.346252	1.27615	1.24092	0.72673	0.334741	-1.57888	0.164994
MSTRG.1296	AL645608	3.4828	2.76215	3.03831	0.708133	0.898032	0.945695	3.63784	1.86308	0.166171
MSTRG.3876	EEF1AKNMT	0.293323	3.1343	0.849519	0.494797	0.441618	0.212717	3.72207	1.8961	0.167475
MSTRG.15945	AC005722	0.065061	0.18448	0.069814	0.804746	0.001114	0.533059	0.238517	-2.06784	0.168133
MSTRG.19911	AC006262	4.79617	3.39446	4.21362	0.027272	1.37972	1.39414	4.42831	2.14675	0.168654
MSTRG.23864	FP236383	3.13317	0.0001	0.661351	7.48464	26.2917	0.0001	0.112345	-3.15399	0.169378
MSTRG.28611	LINC02236	0.69278	0.182037	0.474751	1.01303	1.63667	1.41528	0.331999	-1.59075	0.16972
MSTRG.35922	.	0.390709	0.372319	0.326581	1.7449	1.25836	0.526574	0.308686	-1.69579	0.171818
MSTRG.30035	AC008429	1.06117	0.574698	1.27016	0.25693	0.394083	0.251459	3.22008	1.6871	0.17192
MSTRG.36633	AL158151	1.88219	1.09087	0.243941	3.69805	4.08849	3.14382	0.294318	-1.76455	0.17226
MSTRG.3511	CHTOP	0.120992	0.948937	0.222915	0.206556	0.089742	0.07106	3.5193	1.81529	0.172532
MSTRG.19910	IGFL2-AS1	3.31279	4.34448	4.85246	1.73847	0.739668	1.30408	3.30751	1.72575	0.17346
MSTRG.18301	LINC02582	0.241784	0.373957	0.371542	1.21572	1.70163	0.382378	0.299202	-1.74081	0.17525
MSTRG.27255	NSD2	0.578542	0.439662	0.579775	1.98028	1.60125	1.46309	0.316769	-1.6585	0.176667
MSTRG.6763	IMMP1L	2.49423	1.0425	0.0001	4.41368	4.38842	5.31804	0.250481	-1.99723	0.177149
MSTRG.35763	CNTNAP3	1.02676	1.01174	1.033	4.10579	3.28903	2.30167	0.316764	-1.65852	0.177247
MSTRG.21634	LINC01106	2.6e-05	0.0001	0.388167	0.682889	0.691712	0.546456	0.202125	-2.30668	0.177483
MSTRG.24700	APOL6	0.0001	68.5104	7.39879	3.49688	6.05026	3.566	5.78879	2.53326	0.177775
MSTRG.4485	.	1.14684	1.11977	1.35011	0.606676	0.130035	0.210516	3.81821	1.9329	0.17909
MSTRG.12775	AC092868	0.529396	0.576015	0.209439	1.57251	1.65484	0.718559	0.333219	-1.58546	0.180419
MSTRG.20093	.	0.649413	0.639004	0.385147	1.69056	1.53913	1.57967	0.34798	-1.52292	0.181841
MSTRG.12133	AC012236	0.344583	0.182285	0.318526	0.60179	1.04463	1.1473	0.302605	-1.72449	0.182272
MSTRG.1146	LINC00278	1.35144	1.3945	0.983109	0.500647	0.388563	0.211833	3.38683	1.75994	0.183444
MSTRG.12860	SNX22	0.491354	0.0001	0.490949	1.15084	1.18607	2.06037	0.223412	-2.16222	0.184721
MSTRG.32614	.	0.453118	0.132756	0.761728	1.45348	1.82274	0.884232	0.323907	-1.62635	0.185049
MSTRG.8978	AC068888	0.735942	4.47987	0.006841	0.848819	0.108965	0.083402	5.01606	2.32655	0.187268
MSTRG.36316	INIP	0.0001	4.69651	0.0001	0.266162	0.090325	0.0001	13.1713	3.71932	0.18741
MSTRG.31481	PPIL6	0.891265	0.922002	1.218	0.37518	0.383879	0.228229	3.07029	1.61838	0.188129
MSTRG.31019	.	0.564517	0.17623	0.075839	1.52612	0.458582	0.641813	0.310901	-1.68547	0.188263
MSTRG.20913	.	0.746638	1.03346	0.651596	0.295216	0.11099	0.346524	3.2305	1.69176	0.188981
MSTRG.19486	SIPA1L3	0.627378	0.659277	0.657731	1.98112	1.80683	1.6662	0.356496	-1.48804	0.189601
MSTRG.35800	AL445584	2.30873	1.56025	0.243239	0.693114	0.316639	0.049285	3.88298	1.95716	0.190881
MSTRG.11598	.	1.12073	1.67745	0.707804	2.39657	3.16215	4.85724	0.336597	-1.5709	0.193703
MSTRG.17604	CHMP6	4.85414	2.28946	0.280541	7.88071	9.23357	5.74359	0.324796	-1.62239	0.196663
MSTRG.30365	.	0.462881	0.271417	0.217268	0.603822	0.903705	1.34765	0.333277	-1.58521	0.198544
MSTRG.33565	AC016831	0.926732	0.194845	0.627227	1.99381	1.46655	1.80297	0.332262	-1.58961	0.198734
MSTRG.31890	RGS17	0.581249	1.48073	0.527524	0.174948	0.320861	0.290489	3.29329	1.71953	0.199338
MSTRG.25076	.	1.63162	1.54735	1.65797	0.323088	0.171463	0.836994	3.63257	1.86099	0.199805
MSTRG.13581	WASH3P	0.712937	0.841643	0.843221	3.00241	1.46708	2.25086	0.356798	-1.48682	0.199809
MSTRG.27159	FAM157A	1.33042	0.0001	0.0001	1.77151	2.35363	3.30516	0.17908	-2.48132	0.200199
MSTRG.25073	KLHDC7B-DT	1.51222	2.05529	1.3504	0.313516	0.46483	0.76011	3.19665	1.67656	0.200633
MSTRG.23624	CYP24A1	2.57147	1.86503	2.10691	6.46757	6.71707	5.88041	0.343215	-1.54282	0.201172
MSTRG.27288	NOP14-AS1	0.0001	0.29202	0.840425	0.0001	0.125525	0.0001	9.00811	3.17122	0.202014
MSTRG.23822	CR392039	5.02174	5.71458	1.93648	1.85826	0.162261	1.98155	3.16656	1.66292	0.203363
MSTRG.35783	.	0.580998	0.819808	0.630297	0.529012	3.42924	2.25827	0.326727	-1.61384	0.204096
MSTRG.15888	TRIM16L	1.72812	1.76548	2.08619	5.09711	5.59647	5.42877	0.346091	-1.53078	0.204331
MSTRG.7008	FADS1	4.87808	5.5071	5.23305	17.9579	17.8927	10.4426	0.337376	-1.56757	0.204483
MSTRG.26633	HPS3	3.32655	1.85085	0.345678	0.544351	0.649787	0.291745	3.71703	1.89415	0.205188
MSTRG.19272	AC008521	0.0001	0.557854	0.012208	1.53639	0.020973	1.31816	0.198281	-2.33438	0.206353
MSTRG.19484	SIPA1L3	0.547616	0.320786	0.393043	1.44834	0.907036	1.05357	0.370039	-1.43425	0.206387
MSTRG.30216	.	0.964677	1.43784	1.00052	0.39467	0.398981	0.358771	2.95294	1.56215	0.208149
MSTRG.9126	NDUFA4L2	1.56452	2.7	1.87262	0.440092	0.63974	0.802726	3.26	1.70487	0.208239
MSTRG.25884	FLNB-AS1	1.21372	0.411139	0.583989	0.222818	0.23031	0.234745	3.21113	1.68308	0.20909
MSTRG.23183	.	2.80925	2.74553	2.36535	1.39946	0.854846	0.426276	2.95463	1.56298	0.209511
MSTRG.1906	HMGN2	25.0652	5.75657	3.95658	80.8899	1.22552	27.5482	0.317137	-1.65682	0.210992
MSTRG.15996	AC087294	1.16131	0.875029	1.22436	0.552743	0.278944	0.205573	3.14357	1.6524	0.21182
MSTRG.24312	.	2.89447	2.99652	2.56608	0.621023	0.655525	1.45111	3.10048	1.63249	0.211926
MSTRG.19909	AC006262	1.52576	1.34642	1.32876	0.873265	0.069151	0.0001	4.45716	2.15612	0.214376
MSTRG.11845	.	0.947202	0.849192	1.79947	0.177988	0.545071	0.446679	3.07408	1.62015	0.214451
MSTRG.30053	LINC01942	0.673768	0.099378	0.003165	0.941456	1.07247	0.863837	0.269762	-1.89024	0.214865
MSTRG.34067	AC027117	0.705874	1.26149	0.824176	4.20652	2.51253	1.11888	0.356158	-1.48941	0.216025
MSTRG.10710	AL161431	0.825457	1.25867	0.443481	1.37894	2.82622	2.93994	0.353754	-1.49918	0.217031
MSTRG.19250	ZNF507	2.27512	1.66927	1.08243	0.786053	0.549737	0.162694	3.35461	1.74614	0.217409
MSTRG.23864	FP671120	0.0001	137.086	0.0001	5.67085	0.0001	0.0001	24.173	4.59533	0.217749
MSTRG.23792	CU633906	0.599941	0.771169	0.138923	2.03557	1.50597	0.970795	0.334645	-1.5793	0.217832
MSTRG.26062	LINC00973	3.42083	2.835	0.444936	1.04444	0.542359	0.492346	3.22284	1.68833	0.217838
MSTRG.4864	FAM107B	0.542724	0.356432	0.37777	1.72165	1.5356	0.303606	0.358601	-1.47955	0.218246
MSTRG.24765	MICALL1	2.63998	2.0661	1.62763	0.745835	0.732203	0.756901	2.83395	1.50281	0.218992
MSTRG.23864	FP671120	0.0001	0.0001	379.392	16.3523	0.0001	0.0001	23.2009	4.53611	0.219005
MSTRG.8277	ATN1	0.502673	0.173069	0.469316	1.27353	1.63973	0.734003	0.31395	-1.67139	0.219815
MSTRG.8523	GOLT1B	9.92953	9.07457	2.25915	4.39047	0.280112	2.10655	3.1375	1.64962	0.220217
MSTRG.18835	ELOF1	1.35997	5.40588	14.7073	1.85079	0.0001	2.44204	5.00197	2.3225	0.220497
MSTRG.930	Z82195	0.354502	2.65513	4.361	0.220308	1.6753	0.335996	3.30284	1.72371	0.221154
MSTRG.34478	CHCHD7	0.395274	0.267955	1.54481	0.353382	0.002131	0.229784	3.77251	1.91552	0.221507
MSTRG.9201	DPY19L2	1.1841	0.849522	0.507019	0.367548	0.295875	0.122595	3.23229	1.69256	0.222337
MSTRG.1222	PRYP1	0.97342	1.01216	0.0001	2.22221	0.374185	4.50832	0.279487	-1.83915	0.223039
MSTRG.36801	SNHG7	2.86178	1.26662	2.26099	0.42915	0.64085	1.03431	3.03633	1.60233	0.223884
MSTRG.24978	NUP50-DT	7.39101	4.91127	3.32172	1.70524	0.0001	1.69723	4.59183	2.19907	0.224591
MSTRG.12930	SMAD6	0.635444	0.743695	0.699329	2.81029	2.003	0.993863	0.357915	-1.48231	0.22474
MSTRG.22127	AC019080	1.43464	0.901998	0.841367	0.294986	0.577167	0.196643	2.97345	1.57214	0.225522
MSTRG.1641	RPL12P14	1.70556	2.03827	2.08964	0.372987	0.269008	1.10755	3.33428	1.73738	0.225647
MSTRG.32673	PSPH	0.243475	0.464497	0.48089	1.28156	1.13797	0.882895	0.359997	-1.47394	0.226516
MSTRG.12118	AC022613	0.554466	0.405892	0.223647	1.32407	1.027	0.702734	0.387715	-1.36693	0.226653
MSTRG.6029	AL137025	2.45902	2.20636	1.83496	0.632585	0.571587	0.981427	2.97417	1.57249	0.226913
MSTRG.16745	MAP3K14-AS1	5.85173	6.11707	4.50086	0.0001	0.982543	2.46554	4.77633	2.2559	0.227864
MSTRG.1118	.	0.526207	0.633527	0.711431	2.18313	1.68406	1.34878	0.358738	-1.479	0.228556
MSTRG.332	ZNF674-AS1	0.219025	0.870883	0.634532	1.61733	1.72382	1.1585	0.383239	-1.38369	0.228602
MSTRG.36838	.	0.459115	0.117133	0.556337	0.707605	0.961907	1.4	0.368979	-1.43839	0.229421
MSTRG.13604	WDR90	0.218212	0.347218	0.439164	1.26562	1.2612	0.557658	0.325693	-1.61841	0.229689
MSTRG.22983	SNAP25	1.37335	1.31193	0.670356	0.633318	0.357106	0.100398	3.07625	1.62117	0.230122
MSTRG.27254	NSD2	0.552305	0.480344	1.01534	1.76585	1.99821	1.46341	0.391775	-1.3519	0.230686
MSTRG.33337	AC105052	0.504613	0.0001	0.0001	2.3384	1.52528	0.0001	0.130653	-2.93619	0.23139
MSTRG.17208	PECAM1	0.237324	0.132961	0.576399	1.35747	0.650571	0.540069	0.371524	-1.42847	0.231817
MSTRG.4250	MIR29B2CHG	0.442267	0.481827	0.387431	1.53731	1.03137	0.675424	0.404279	-1.30658	0.232513
MSTRG.32611	.	0.512242	0.381332	0.366078	0.701687	1.2775	1.22526	0.393095	-1.34705	0.232579
MSTRG.5414	.	1.02837	0.681479	1.55737	1.54466	1.90145	4.7186	0.400163	-1.32134	0.233138
MSTRG.2796	ODF2L	1.43124	0.711047	0.343989	0.232126	0.420503	0.219445	2.85099	1.51146	0.23355
MSTRG.36163	MFSD14C	0.039901	0.458103	0.589086	0.174528	2.69511	0.630076	0.310623	-1.68677	0.234544
MSTRG.16169	SUZ12P1	0.408556	0.223604	0.429061	1.24745	1.00822	0.679281	0.361581	-1.46761	0.235949
MSTRG.8304	AC006511	1.02228	1.12698	0.788485	2.86709	2.63859	2.1815	0.382161	-1.38775	0.236733
MSTRG.19833	AC243964	0.564494	0.620069	0.552843	1.49098	1.0865	1.66902	0.409139	-1.28934	0.237359
MSTRG.24711	RBFOX2	0.217345	8.44669	3.37444	2.06565	16.22	17.1674	0.339561	-1.55826	0.237572
MSTRG.14507	AC009093	0.199058	0.432961	1.23392	1.73966	1.55586	1.56261	0.384087	-1.38049	0.237917
MSTRG.31357	SNHG5	8.85882	0.0001	0.0001	0.663884	0.0001	0.0001	13.3402	3.73771	0.238187
MSTRG.13026	PKM	1.00894	1.07436	1.31417	3.87044	3.20426	1.95645	0.376194	-1.41045	0.239172
MSTRG.16745	MAP3K14-AS1	3.45294	1.60566	2.89379	0.0001	0.0001	1.19978	6.6271	2.72838	0.240252
MSTRG.26541	AC046134	0.924124	1.21952	0.110989	0.0001	0.401864	0.123761	4.28863	2.10052	0.240701
MSTRG.12053	LINC02203	0.559226	0.647971	0.736376	1.80876	1.84213	1.28426	0.393822	-1.34438	0.241041
MSTRG.22130	NFE2L2	0.507915	0.62379	0.437871	2.12035	1.45625	0.888613	0.351512	-1.50835	0.241908
MSTRG.5678	IFIT3	8.42979	6.91768	7.41479	2.74288	2.61198	2.76478	2.80336	1.48716	0.241939
MSTRG.11996	.	0.493092	0.510672	0.817075	1.25413	1.47817	1.93355	0.390247	-1.35754	0.243066
MSTRG.25760	DOCK3	1.08378	0.804673	1.16059	0.49368	0.439319	0.112117	2.91742	1.54469	0.243288
MSTRG.16645	U2	0.094584	0.58008	1.84591	2.64472	2.00851	2.37053	0.358864	-1.47849	0.244945
MSTRG.4921	.	0.579387	0.261734	0.535541	1.43857	1.43801	1.00779	0.354411	-1.4965	0.245019
MSTRG.7044	ZBTB3	0.38218	1.21619	1.13996	2.2273	2.98874	1.63552	0.399665	-1.32314	0.245231
MSTRG.20164	C19orf48	6.56814	0.0001	0.916075	0.0001	0.964173	0.0001	7.76081	2.95621	0.245366
MSTRG.23864	FP671120	0.0001	273.954	0.0001	228.872	951.549	635.683	0.150847	-2.72884	0.248291
MSTRG.35843	.	2.43774	2.65901	1.31445	1.12047	0.84159	0.477016	2.62854	1.39426	0.248565
MSTRG.9300	MDM2	1.56235	1.51763	1.99762	0.544114	1.04665	0.321429	2.65538	1.40892	0.248606
MSTRG.28842	.	2.25503	2.27529	1.79002	0.95881	0.619725	0.511398	3.02418	1.59654	0.249577
MSTRG.29696	NDUFA2	5.13932	3.84394	7.8438	1.52424	1.20652	2.96905	2.95222	1.5618	0.250479
MSTRG.19271	RHPN2	0.325263	0.777884	0.616384	1.49157	1.54234	1.22042	0.404184	-1.30691	0.251189
MSTRG.30884	.	0.91352	1.03222	1.37903	0.279299	0.249437	0.513222	3.19088	1.67396	0.253748
MSTRG.23864	FP671120	168.102	112.42	25.4206	222.068	137.851	301.522	0.46254	-1.11235	0.254491
MSTRG.35772	AL773545	2.39025	2.31974	1.62983	1.03311	0.755386	0.367673	2.94032	1.55597	0.254838
MSTRG.8262	AC006064	22.9858	15.2139	40.8322	47.5965	50.3544	86.2339	0.42909	-1.22065	0.255785
MSTRG.32809	GTF2IRD2P1	1.16942	0.500343	0.174282	2.12589	0.673986	1.92279	0.390466	-1.35673	0.256262
MSTRG.23313	.	0.588378	0.553869	0.158101	1.197	1.38135	1.05933	0.357467	-1.48412	0.256582
MSTRG.6428	TRIM5	2.68441	2.2584	2.06021	1.1	0.759258	0.629578	2.81377	1.4925	0.256666
MSTRG.33605	AC083862	3.04806	2.11113	2.63919	1.04826	1.1353	0.0001	3.57125	1.83643	0.256908
MSTRG.5415	.	0.285708	0.153914	0.368707	0.258743	0.625319	1.25882	0.377217	-1.40654	0.25699
MSTRG.19090	IQCN	0.492421	0.548575	0.130917	0.802635	1.16073	1.2013	0.370313	-1.43318	0.257633
MSTRG.19654	.	0.729809	0.375242	0.666643	1.62584	1.24896	1.69994	0.387277	-1.36856	0.258117
MSTRG.5679	LIPA	7.08709	8.40229	6.78762	2.72104	2.2115	3.48736	2.64575	1.40368	0.259595
MSTRG.18453	MBD3	3.26182	2.82163	3.89932	9.0672	8.3839	6.33955	0.419609	-1.25288	0.259651
MSTRG.13786	.	1.96006	2.20399	1.60715	0.277013	0.467103	0.994685	3.31906	1.73078	0.260056
MSTRG.1117	.	0.8024	0.84761	0.635563	2.08713	2.33523	1.13862	0.411002	-1.28278	0.260231
MSTRG.1018	FMR1	0.317354	0.84865	0.762086	0.304368	0.0001	0.205735	3.77906	1.91803	0.260354
MSTRG.1290	ISG15	1.37087	1.61381	1.65911	0.534077	0.328969	0.679392	3.01069	1.59009	0.26044
MSTRG.32021	PDE10A	1.89427	1.92312	1.45233	0.750655	0.227391	0.788779	2.9826	1.57657	0.260974
MSTRG.19638	COQ8B	0.80167	0.0001	0.0001	1.41546	1.18382	0.969134	0.224714	-2.15384	0.261068
MSTRG.19202	AC092279	1.54	0.657108	0.77344	2.91282	2.35712	1.73953	0.423791	-1.23858	0.261155
MSTRG.6751	PAMR1	0.331884	1.40477	0.954334	2.15061	0.990567	4.01494	0.37604	-1.41104	0.261882
MSTRG.30746	PSORS1C1	1.61844	0.819752	0.762301	0.318366	0.218886	0.566271	2.90025	1.53618	0.262042
MSTRG.31388	MDN1	7.50244	5.4942	5.05599	2.3502	1.8111	2.30252	2.79287	1.48175	0.262982
MSTRG.35031	FBXO32	0.606827	1.1526	0.643404	0.21933	0.308498	0.295088	2.9199	1.54592	0.263019
MSTRG.35789	FRG1HP	0.340911	0.42167	1.11222	2.74429	0.66653	1.46324	0.384647	-1.37839	0.263042
MSTRG.23864	FP236383	4.10151	0.190471	3.08693	0.258664	1.64618	0.368578	3.24572	1.69854	0.264022
MSTRG.8262	AC006064	2.5795	3.74692	9.21817	11.6234	10.9244	17.3036	0.390064	-1.35822	0.264772
MSTRG.15641	.	0.311929	0.701065	0.780068	0.991276	1.25528	2.0407	0.418231	-1.25763	0.264911
MSTRG.32726	AC068533	0.082778	0.626618	0.716405	1.22362	1.32942	1.08182	0.392257	-1.35013	0.264913
MSTRG.35528	.	0.822192	0.975469	0.500392	0.269968	0.428918	0.119252	2.80888	1.49	0.267238
MSTRG.16482	AC018629	2.88842	0.728164	0.0001	3.95268	4.58501	3.85987	0.291725	-1.77732	0.267844
MSTRG.20720	CENPA	4.36988	4.49364	3.68956	1.78425	1.72853	1.17546	2.67757	1.42092	0.268452
MSTRG.4109	.	0.590301	0.4092	0.574828	1.10628	1.47067	1.40556	0.395311	-1.33894	0.268921
MSTRG.4304	BATF3	0.369863	0.73195	2.24315	0.370587	0.185442	0.587424	2.92532	1.54859	0.269908
MSTRG.36398	CUTALP	2.2638	2.48071	0.0001	0.631021	0.0001	0.0001	7.51656	2.91007	0.270563
MSTRG.23822	CR392039	7.03981	5.19859	7.04296	3.72156	2.82992	2.01179	2.25164	1.17097	0.27122
MSTRG.4227	IKBKE	0.675363	0.876979	0.503523	1.42977	1.79092	1.80749	0.408869	-1.29029	0.27229
MSTRG.31228	SDHAF4	1.09285	1.72473	1.0184	0.044058	0.358326	0.850687	3.06126	1.61413	0.273443
MSTRG.20717	.	1.19609	0.725772	1.61743	0.449374	0.456506	0.327497	2.86959	1.52085	0.274064
MSTRG.29491	C5orf63	4.91104	1.16072	1.31401	0.793514	1.72884	0.223463	2.68982	1.42751	0.274221
MSTRG.1119	.	0.77403	0.234615	0.547091	1.31769	1.46169	0.983272	0.413468	-1.27415	0.275027
MSTRG.11441	RAD51B	0.494227	0.347586	0.496276	1.34465	0.956825	1.04349	0.40003	-1.32182	0.275351
MSTRG.3744	PFDN2	0.95421	1.12002	1.25345	0.394441	0.307285	0.576084	2.6042	1.38084	0.276307
MSTRG.24203	LINC00205	0.166572	0.0001	0.000674	0.000734	1.23837	0.0001	0.135043	-2.88851	0.276919
MSTRG.13342	NMB	0.411628	0.707298	1.02897	2.06931	1.59497	1.45687	0.419416	-1.25355	0.277595
MSTRG.7200	.	1.67931	1.98446	1.765	0.007585	0.829467	0.74852	3.42386	1.77562	0.277737
MSTRG.14703	.	1.89359	0.319577	0.051826	2.61342	0.345017	3.51962	0.349642	-1.51605	0.2778
MSTRG.15268	SLC7A5	1.53781	1.80095	1.96495	4.3396	4.25956	3.88773	0.424743	-1.23534	0.285459
MSTRG.24248	.	0.075193	0.053744	1.35627	1.80167	1.62722	0.93478	0.340357	-1.55488	0.285643
MSTRG.3783	PBX1	0.294559	0.518922	0.45856	1.38364	1.13134	0.619732	0.405792	-1.30119	0.286162
MSTRG.19648	CYP2F1	0.784863	0.411469	0.572678	1.3333	1.82056	1.33346	0.394224	-1.34291	0.286903
MSTRG.18301	LINC02582	2.16344	0.89225	1.35814	0.93754	0.156169	0.563825	2.66289	1.41299	0.28726
MSTRG.17301	LINC00674	1.88115	3.33176	3.75716	1.94327	0.669582	0.927389	2.53375	1.34127	0.287575
MSTRG.2660	GNG12	0.127379	0.203675	2.70808	10.7623	0.265728	0.094199	0.273249	-1.87171	0.289007
MSTRG.21981	GCA	1.08326	1.19041	0.460483	0.074013	0.628426	0.190601	3.06162	1.6143	0.289922
MSTRG.33880	TDRP	1.54136	1.82767	0.828865	0.883784	0.470872	0.236696	2.63794	1.39941	0.291088
MSTRG.15988	CCDC144NL-AS1	0.475547	0.462891	0.564894	0.915196	1.34409	1.18012	0.43709	-1.194	0.291143
MSTRG.19672	AC008537	2.39821	3.2094	2.75051	0.0001	1.63129	0.801733	3.43514	1.78037	0.291987
MSTRG.34235	.	1.99203	2.21387	0.729335	0.436289	0.888567	0.526115	2.6663	1.41484	0.292698
MSTRG.32617	TNS3	0.742232	0.892006	0.781352	2.08806	1.99855	1.54227	0.429142	-1.22047	0.292982
MSTRG.7963	UPK2	0.0001	0.0001	0.693703	0.0001	0.018917	5.04831	0.136937	-2.86842	0.293187
MSTRG.36637	.	0.544742	0.428956	0.528834	1.11072	1.09006	1.29621	0.429664	-1.21872	0.293471
MSTRG.16151	NSRP1	0.391339	0.255749	0.325315	1.29573	1.31971	0.136993	0.353289	-1.50108	0.294028
MSTRG.17665	CCDC137	0.081226	0.0001	5.12917	2.6711	9.35764	7.50667	0.266721	-1.9066	0.29415
MSTRG.12073	AC134980	0.445204	0.4611	0.635083	1.54538	0.951199	0.957656	0.446231	-1.16414	0.295406
MSTRG.36815	CCDC183-AS1	2.37813	2.19849	2.99149	0.859797	1.13373	0.881792	2.6321	1.39621	0.296581
MSTRG.33005	PCLO	1.37496	1.18155	0.646268	0.736677	0.476959	0.091362	2.45425	1.29528	0.297331
MSTRG.3455	VPS72	0.186119	4.53927	5.68323	0.0427	2.97542	0.083368	3.35601	1.74675	0.297465
MSTRG.32087	C7orf50	9.23843	0.0001	9.09938	2.63683	1.10628	0.0001	4.89898	2.29248	0.297513
MSTRG.9190	AC048341	1.47647	1.4146	1.31376	4.04134	3.22641	1.55187	0.476759	-1.06867	0.298524
MSTRG.18992	CYP4F3	0.566655	0.881523	0.535267	1.64194	1.56006	1.14485	0.456295	-1.13196	0.299326
MSTRG.24886	.	0.554236	0.400264	0.644004	1.22641	1.17898	1.44155	0.415526	-1.26699	0.300025
MSTRG.27288	NOP14-AS1	1.70771	0.827102	1.08247	0.825645	0.000919	0.3771	3.00522	1.58747	0.300775
MSTRG.23534	ZFAS1	23.1162	16.1755	20.006	7.18699	8.69221	8.84104	2.39875	1.26228	0.302192
MSTRG.18913	.	0.484333	0.426591	0.453985	1.04477	1.18135	0.753872	0.458025	-1.1265	0.302286
MSTRG.3511	CHTOP	0.01161	0.147043	0.45134	0.465299	1.00039	0.229571	0.359824	-1.47464	0.302523
MSTRG.8058	MIR100HG	0.636997	0.565116	0.201313	1.75747	1.25256	0.329028	0.420305	-1.25049	0.302739
MSTRG.21570	TBC1D8	0.632315	0.452474	0.394581	1.28161	1.45672	0.660262	0.435289	-1.19995	0.302764
MSTRG.10261	N4BP2L2	3.24962	2.36527	1.72591	1.52307	1.12133	0.448291	2.37359	1.24707	0.302985
MSTRG.35176	.	1.38622	1.92871	1.54771	0.619834	0.410836	0.806772	2.64642	1.40404	0.30317
MSTRG.16624	NBR2	0.86109	1.53741	1.44346	0.479535	0.291808	0.664371	2.676	1.42008	0.303946
MSTRG.33617	STMP1	1.37003	1.45031	1.11334	0.446017	0.634596	0.418423	2.62414	1.39184	0.304045
MSTRG.35495	MIR31HG	1.40374	2.85273	0.205512	1.54073	4.29541	5.01255	0.411292	-1.28177	0.306419
MSTRG.17827	DLGAP1-AS1	1.00997	0.576376	0.058893	1.93781	0.686703	1.45174	0.403616	-1.30895	0.306585
MSTRG.1740	MICOS10-NBL1	0.19124	0.0001	6.36771	0.198824	0.0001	0.987058	5.53048	2.4674	0.308007
MSTRG.14939	NQO1	2.04333	1.68181	1.39869	4.73009	3.3237	3.60537	0.439468	-1.18617	0.308797
MSTRG.5911	AL391121	0.780515	2.76691	0.866971	0.560328	0.531135	0.636021	2.55539	1.35354	0.309253
MSTRG.7168	AP000769	2.19376	2.86156	2.76083	0.88065	1.44008	0.77256	2.5268	1.33731	0.309364
MSTRG.14754	AC092118	0.627042	0.551722	0.859632	1.75402	1.31721	1.35896	0.460114	-1.11994	0.309971
MSTRG.9893	OASL	3.31818	3.06562	3.15035	1.20229	0.821831	1.59357	2.63542	1.39804	0.310865
MSTRG.27627	.	1.17187	3.36468	3.11379	1.22871	1.08939	0.571148	2.64787	1.40483	0.311446
MSTRG.25552	RNU6-367P	3.27408	2.61582	2.56268	1.75451	0.71342	0.993498	2.44194	1.28802	0.311742
MSTRG.1225	ELOCP12	1.03955	0.405368	0.774762	1.89079	2.34681	0.998754	0.423897	-1.23821	0.313186
MSTRG.19910	IGFL2-AS1	0.0001	11.4957	0.035061	0.0001	0.064908	1.58756	6.97754	2.80272	0.313211
MSTRG.14189	.	1.18652	0.816973	1.34028	2.24978	2.31167	3.1206	0.435271	-1.20001	0.313987
MSTRG.7984	CCDC84-DT	0.001204	0.494685	0.790756	0.952721	0.911424	1.37521	0.397192	-1.33209	0.314279
MSTRG.32727	AC068533	0.32593	0.566291	0.687068	1.66077	1.54373	0.703177	0.40415	-1.30704	0.3157
MSTRG.17706	SECTM1	2.46971	1.26752	1.55591	0.240486	0.0001	1.26498	3.51572	1.81382	0.315848
MSTRG.19071	KCNN1	0.368184	0.465976	0.574117	1.23379	0.990123	0.856835	0.457122	-1.12935	0.316658
MSTRG.12296	SRP14-AS1	1.41942	0.760932	0.292884	0.0001	0.0001	0.527676	4.68526	2.22813	0.316923
MSTRG.21622	MALL	2.50523	0.92297	5.32914	2.95551	2.6309	13.1027	0.468579	-1.09363	0.317192
MSTRG.16549	AC067852	3.0048	2.19404	2.91804	0.751884	1.18509	1.29826	2.5089	1.32706	0.317687
MSTRG.5982	AL355512	0.714028	1.15681	0.576544	0.0001	0.060493	0.596207	3.72621	1.89771	0.319122
MSTRG.3664	HDGF	0.782636	0.760265	0.540182	1.24605	1.55894	1.56242	0.47696	-1.06806	0.3197
MSTRG.16285	SLFN5	3.43818	3.19376	3.36083	1.31291	1.08284	1.62906	2.48279	1.31196	0.321172
MSTRG.16941	TMEM92	1.49527	1.86652	1.77112	0.694489	0.50474	0.93401	2.40616	1.26673	0.323883
MSTRG.33086	GNGT1	6.55833	5.54125	3.5204	3.32493	2.50404	1.36732	2.17056	1.11807	0.325199
MSTRG.16287	FNDC8	0.88914	0.329958	0.048174	1.10381	1.30758	0.851141	0.388433	-1.36426	0.325275
MSTRG.17486	SNHG16	21.0422	28.9083	3.84842	9.14691	7.29725	6.92179	2.30245	1.20317	0.32723
MSTRG.17915	PSMG2	2.34045	1.72164	1.97628	0.752343	0.53114	1.22654	2.4057	1.26646	0.327253
MSTRG.22940	SLC23A2	0.995722	0.790479	0.696965	1.77155	1.84128	1.8096	0.457943	-1.12676	0.32745
MSTRG.36636	.	0.607607	0.692514	0.523386	1.70493	1.00971	1.41165	0.441924	-1.17813	0.328085
MSTRG.23187	ANKRD20A21P	1.47858	1.83407	1.03829	0.794067	0.561102	0.490553	2.35731	1.23714	0.329284
MSTRG.510	LINC01278	1.76189	1.425	0.566239	0.595966	0.055108	0.760156	2.65947	1.41114	0.330748
MSTRG.15849	RAI1	0.389969	0.449242	0.673241	1.39846	1.12632	0.67943	0.47202	-1.08308	0.331186
MSTRG.3256	AC243547	0.548915	0.493269	0.538977	0.685719	1.76905	1.14875	0.438782	-1.18842	0.331433
MSTRG.35915	ZFAND5	8.57128	2.95	4.27031	6.93717	9.10437	13.9902	0.525831	-0.927329	0.332284
MSTRG.31046	RRP36	0.660074	0.615118	1.27526	2.10471	1.69597	1.81877	0.453862	-1.13968	0.332693
MSTRG.18301	LINC02582	0.286242	1.17746	0.823208	0.78006	1.62761	2.71361	0.44655	-1.16311	0.333502
MSTRG.1220	ELOCP6	1.11424	1.78303	0.807845	0.047746	0.211973	1.0139	2.90912	1.54058	0.333754
MSTRG.16485	.	3.64199	3.63713	3.8422	7.73833	7.49371	6.26054	0.517449	-0.950511	0.333906
MSTRG.16859	LINC02086	1.20227	0.038721	1.00081	0.449196	0.0001	0.221964	3.33969	1.73971	0.334078
MSTRG.19292	LSM14A	11.3104	2.35678	4.00071	1.56314	3.61914	2.36969	2.3395	1.2262	0.334248
MSTRG.7098	.	0.57339	0.943748	0.567472	1.51423	1.78531	1.13761	0.469808	-1.08986	0.334609
MSTRG.35738	AL138752	0.451983	0.431279	0.569038	1.16575	0.912902	0.93583	0.481774	-1.05357	0.335648
MSTRG.741	LINC00630	1.68171	2.12679	1.72799	0.869923	0.590688	0.845699	2.40058	1.26338	0.336154
MSTRG.14546	ZNF267	1.81192	1.17432	1.1956	0.997958	0.616159	0.091705	2.45151	1.29367	0.336907
MSTRG.29094	.	12.6243	14.9513	14.0338	2.93006	2.36994	10.2892	2.66912	1.41636	0.337163
MSTRG.11173	NEMF	0.0001	521.947	256.745	2215.04	66.2772	358.656	0.294962	-1.7614	0.337807
MSTRG.20450	AC010642	0.989393	0.700934	1.39026	2.19007	2.7575	1.80067	0.456503	-1.1313	0.337897
MSTRG.32764	.	1.58257	1.78367	1.73742	0.65967	0.575156	0.804102	2.50311	1.32372	0.339595
MSTRG.21573	RNF149	1.42243	1.25376	1.44989	0.820789	0.577515	0.413047	2.2779	1.18771	0.34106
MSTRG.35137	PVT1	0.337274	0.778269	0.601155	2.09278	1.37704	0.549204	0.427143	-1.22721	0.341875
MSTRG.13028	PKM	1.50059	2.36957	2.37146	5.15793	5.09592	3.54727	0.452254	-1.14479	0.342576
MSTRG.28067	FAM241A	5.29986	2.19648	4.42446	2.48992	0.0001	1.18811	3.24099	1.69644	0.342616
MSTRG.12005	CDCA4	0.797977	0.569795	0.48224	1.38308	1.02571	1.569	0.465086	-1.10443	0.342727
MSTRG.34370	.	1.12145	0.907345	0.73127	2.28368	2.00131	1.16691	0.506257	-0.982059	0.343498
MSTRG.36662	LINC00963	0.006838	0.645109	2.82957	6.50212	3.08196	0.258884	0.353706	-1.49938	0.343811
MSTRG.4659	DESI2	9.17703	9.75808	7.95268	5.61438	5.59556	1.61576	2.0964	1.06791	0.34412
MSTRG.7175	MALAT1	0.0001	0.0001	34.4876	0.0001	3.79674	0.0001	9.08305	3.18318	0.344174
MSTRG.23864	FP671120	46.7352	22.7663	1477.79	1411.79	28.2593	2513.1	0.391407	-1.35326	0.344525
MSTRG.17932	AP005212	3.41593	3.33794	2.28106	1.46534	1.27914	1.08091	2.36183	1.23991	0.34615
MSTRG.35927	.	0.368008	0.339025	0.527072	1.56545	0.958473	0.234228	0.447439	-1.16024	0.346424
MSTRG.30746	PSORS1C1	0.688925	1.03268	1.37756	0.562637	0.393242	0.395134	2.29396	1.19784	0.346666
MSTRG.814	PAK3	0.678725	1.29615	0.746566	0.534405	0.481127	0.197046	2.24435	1.1663	0.347293
MSTRG.14457	.	0.462189	0.633232	0.74057	1.35252	1.51109	0.960817	0.480069	-1.05869	0.348884
MSTRG.36609	HMGA1P4	0.957968	0.997511	0.814885	2.24776	1.87047	1.84411	0.464644	-1.1058	0.349035
MSTRG.15817	LRRC75A	2.14695	2.72563	1.65294	1.10702	0.712884	1.00253	2.31201	1.20915	0.349403
MSTRG.29811	AC011346	0.777656	0.903667	1.17213	2.84183	2.28423	1.15034	0.454632	-1.13723	0.349407
MSTRG.34146	NKX3-1	1.95294	0.953393	0.254598	0.142959	0.971624	0.11293	2.57507	1.36461	0.350323
MSTRG.23362	SOGA1	0.957804	0.804702	0.979028	2.37257	1.98677	1.52734	0.465718	-1.10247	0.351266
MSTRG.21456	LSP1P5	1.07833	1.25748	0.873857	0.58372	0.379768	0.382935	2.38385	1.25329	0.352368
MSTRG.10002	NCOR2	1.25157	1.1457	0.760768	2.60698	2.66193	1.47425	0.468331	-1.0944	0.353812
MSTRG.3407	LINC01138	2.46921	1.97686	2.40861	1.23779	0.70688	0.964527	2.35621	1.23647	0.353948
MSTRG.19594	.	1.0942	0.950245	0.861222	1.98148	2.2968	1.58334	0.49571	-1.01243	0.354444
MSTRG.11894	TNFAIP2	2.8808	3.00523	2.86766	5.58714	5.19175	7.67623	0.474323	-1.07606	0.354523
MSTRG.30655	.	6.2716	5.69685	7.13114	3.14987	2.03806	3.1476	2.29134	1.19619	0.354539
MSTRG.23186	ANKRD20A21P	2.47335	3.35915	1.88495	1.8585	0.859737	0.48473	2.40947	1.26871	0.355344
MSTRG.12929	SMAD6	0.694228	0.975597	0.620961	2.32744	1.9925	0.595538	0.466035	-1.10149	0.355453
MSTRG.36577	AL441992	1.01389	0.0001	0.0001	2.0951	2.73811	0.0001	0.209812	-2.25283	0.355494
MSTRG.19769	.	0.784916	0.712732	0.283846	1.03279	1.16266	1.42007	0.492734	-1.02112	0.357457
MSTRG.4411	CNIH4	0.881849	0.599543	0.534097	1.39521	1.56666	1.32177	0.470508	-1.08771	0.357937
MSTRG.3657	AL365181	6.71497	3.26428	3.69971	2.11821	2.06233	2.05873	2.1924	1.13251	0.358119
MSTRG.19241	AC006504	2.41301	1.60558	0.981124	1.13499	0.0001	0.631576	2.83002	1.50081	0.358924
MSTRG.10157	EEF1AKMT1	0.879862	0.282486	0.429258	1.28674	1.63993	0.741724	0.43387	-1.20466	0.359593
MSTRG.12794	ANXA2	1.5542	1.55498	1.6012	4.34197	3.4611	1.72784	0.494221	-1.01677	0.359821
MSTRG.13288	GOLGA2P10	0.972311	0.316926	0.508895	0.233715	0.251973	0.265116	2.39494	1.25999	0.360624
MSTRG.1599	.	0.376599	1.21228	0.992977	0.393432	1.81851	3.03168	0.492381	-1.02215	0.360877
MSTRG.20852	CEBPZOS	1.02149	2.67975	2.54774	1.43835	0.781377	0.495167	2.30174	1.20272	0.363558
MSTRG.12019	AHNAK2	6.74465	7.0804	6.99198	2.34361	4.74944	2.17851	2.24526	1.16688	0.364103
MSTRG.20760	FLJ31356	0.0001	4.45612	0.0001	6.11462	5.39721	4.6192	0.276257	-1.85591	0.364767
MSTRG.14429	BCL7C	0.429299	0.488723	0.503658	0.572529	1.39438	1.16728	0.453605	-1.14049	0.365048
MSTRG.19764	PLAUR	1.23125	1.45713	1.56295	0.509861	0.496213	0.881258	2.25256	1.17156	0.365051
MSTRG.35188	AC067930	1.00891	1.36755	1.66762	0.416363	0.531438	0.831573	2.27276	1.18444	0.365106
MSTRG.19237	AC025809	1.32116	0.61563	0.650356	0.390796	0.482261	0.254926	2.2936	1.19762	0.36515
MSTRG.5060	CCDC7	1.85115	1.42551	2.20462	1.25984	0.715543	0.582478	2.14292	1.09958	0.365647
MSTRG.13787	.	2.26922	2.47771	2.09286	0.935675	0.879449	1.09554	2.34991	1.2326	0.366121
MSTRG.23173	FRG1BP	0.020753	1.41296	0.035738	0.151715	0.293781	0.0001	3.29772	1.72147	0.36774
MSTRG.5801	.	0.743964	1.26724	0.974865	0.331924	0.453616	0.529067	2.27146	1.18362	0.368016
MSTRG.9892	OASL	2.87422	3.05627	3.63259	1.65924	0.658926	1.88027	2.27777	1.18762	0.368673
MSTRG.18805	LDLR	1.6669	1.13558	0.170737	2.58837	2.13501	1.96384	0.444612	-1.16938	0.369424
MSTRG.9302	MDM2	0.939604	1.30105	1.25567	0.671217	0.614149	0.23831	2.29467	1.19829	0.369452
MSTRG.23829	TEKT4P2	0.923647	0.618426	0.609054	2.64653	1.47821	0.429126	0.472374	-1.082	0.369606
MSTRG.24203	LINC00205	0.334196	1.29248	2.16933	0.601021	0.0001	0.589069	3.18941	1.67329	0.369654
MSTRG.32725	AC068533	0.530197	0.490955	0.400326	1.12609	0.740309	1.20965	0.462113	-1.11368	0.369939
MSTRG.33565	AC016831	0.220934	1.17292	0.150755	2.76616	0.264486	0.586176	0.427061	-1.22749	0.370539
MSTRG.17102	AC025048	1.20693	1.06941	0.660872	0.0001	0.0001	0.766832	3.82932	1.93709	0.370932
MSTRG.3465	RFX5	2.3383	2.72322	1.41747	0.856447	0.416922	1.51637	2.32244	1.21564	0.371747
MSTRG.35569	DDX58	2.70885	2.38969	2.34964	0.835089	0.880678	1.51337	2.30656	1.20574	0.371974
MSTRG.18354	HSBP1L1	8.28649	4.1878	4.50153	1.26248	1.9296	3.78255	2.43394	1.28329	0.372051
MSTRG.25705	RNF123	1.28004	0.741121	1.39406	0.572532	0.495414	0.377	2.36356	1.24096	0.372156
MSTRG.35800	AL445584	0.875032	0.814756	0.81284	2.07391	1.72597	1.39463	0.481784	-1.05354	0.37262
MSTRG.23864	FP236383	42.131	63.3257	162.637	306.151	127.888	77.8408	0.523744	-0.933067	0.373255
MSTRG.5348	SLC25A16	1.4669	0.634153	1.40908	2.89628	1.96345	2.14938	0.500797	-0.997702	0.373863
MSTRG.4230	.	0.61877	0.676259	0.474238	1.06201	1.16576	1.32836	0.497526	-1.00716	0.374037
MSTRG.19639	RNU6-195P	0.577569	0.627794	1.40951	1.61327	1.8242	1.69086	0.509888	-0.971748	0.374428
MSTRG.36642	.	0.697081	0.606833	0.212952	0.934283	0.968111	1.23009	0.484237	-1.04621	0.374438
MSTRG.3910	GAS5	1.25617	0.191757	0.638915	3.19876	0.572124	1.03224	0.434477	-1.20265	0.374513
MSTRG.2262	SCMH1	1.20241	1.25483	1.17296	0.549105	0.507329	0.544711	2.26726	1.18095	0.374642
MSTRG.24247	.	4.38068	4.47152	3.50818	2.5399	1.79588	1.28479	2.19913	1.13693	0.374799
MSTRG.24614	AC004832	0.554641	0.628468	0.844212	1.33506	1.27479	1.53699	0.488882	-1.03244	0.375129
MSTRG.6266	.	0.294671	0.390617	0.550755	0.883526	0.576627	1.08686	0.485292	-1.04308	0.375425
MSTRG.10015	.	1.01507	0.944111	1.06603	1.68844	1.75441	2.57436	0.502759	-0.99206	0.375837
MSTRG.9424	AC010201	1.72293	1.29634	1.55072	0.900034	0.927147	0.321825	2.12656	1.08852	0.376385
MSTRG.8055	GRAMD1B	0.26641	0.846137	0.728431	1.62106	1.62155	0.574656	0.482276	-1.05207	0.377236
MSTRG.15859	GID4	0.855926	0.0001	0.0001	1.23063	1.32897	0.366319	0.292601	-1.77299	0.377603
MSTRG.36586	DNM1	2.41666	1.95718	2.46625	5.39969	6.05366	2.26585	0.498578	-1.00411	0.378294
MSTRG.312	MIR222HG	6.38033	7.5172	7.40125	3.26358	3.58716	3.14448	2.1309	1.09146	0.378925
MSTRG.14715	.	2.10766	2.41878	2.71857	0.907968	0.94904	1.36046	2.25177	1.17106	0.379136
MSTRG.741	LINC00630	0.411067	0.590626	0.728353	0.793037	0.758984	1.69543	0.532739	-0.908499	0.380648
MSTRG.22337	FAM126B	0.847142	1.3414	5.26576	0.49861	1.96404	0.816251	2.27341	1.18486	0.381025
MSTRG.15364	AFG3L1P	0.62203	0.77908	0.945438	1.73443	1.57902	1.5017	0.487326	-1.03704	0.381504
MSTRG.9613	TXNRD1	2.0126	2.76887	2.78538	5.59445	5.3785	4.19638	0.498826	-1.00339	0.382958
MSTRG.19831	AC243964	0.338841	0.682773	1.34125	1.58995	1.44364	1.62966	0.506699	-0.980798	0.383664
MSTRG.8205	CD9	1.46494	1.55997	1.51666	0.722124	0.682104	0.636614	2.22534	1.15403	0.383767
MSTRG.13099	.	0.295143	0.72405	0.612955	1.48417	0.756923	1.18953	0.475758	-1.0717	0.383798
MSTRG.19930	ARHGAP35	0.557895	0.579429	0.536806	1.55588	1.05101	0.850214	0.484257	-1.04615	0.384188
MSTRG.16745	MAP3K14-AS1	2.023	1.67952	1.81876	1.08784	0.761782	0.770841	2.10699	1.07518	0.384988
MSTRG.30915	SCUBE3	0.445689	0.52105	0.677464	1.45501	1.12148	0.833297	0.482201	-1.05229	0.385023
MSTRG.33725	.	0.703452	0.560186	0.651719	1.02005	1.88423	1.02542	0.487405	-1.03681	0.385988
MSTRG.16989	MBTD1	0.480448	0.465449	0.495299	1.09717	1.30902	0.660781	0.469908	-1.08955	0.386655
MSTRG.21329	AC005041	0.759753	0.012651	0.747527	0.975714	1.09705	1.29086	0.451873	-1.14601	0.387084
MSTRG.22248	STAT1	3.38344	3.28919	1.71375	1.4496	1.48664	0.824125	2.2302	1.15717	0.387178
MSTRG.23381	AL391095	2.23837	0.957698	1.59828	0.748343	0.680991	0.651421	2.30414	1.20423	0.38761
MSTRG.33346	LINC02577	1.56397	1.40412	0.459859	0.22922	0.351833	0.843681	2.40603	1.26665	0.388761
MSTRG.29986	CCNG1	2.13341	4.00874	0.0001	0.719776	12.2237	3.5958	0.371374	-1.42906	0.389188
MSTRG.13523	LYSMD4	1.19188	0.906695	0.546564	0.396796	0.442612	0.339436	2.24384	1.16597	0.389302
MSTRG.32866	GTF2IRD1	0.594291	0.655648	0.416469	0.962492	1.29384	0.913502	0.525708	-0.927667	0.390391
MSTRG.6217	FUOM	1.84024	0.930561	1.76914	0.560697	0.59852	0.823194	2.29011	1.19542	0.392191
MSTRG.31144	AL162581	1.67463	15.3765	0.0001	0.0001	0.493	60.5121	0.279504	-1.83906	0.392775
MSTRG.1996	LINC01715	0.185286	0.780089	0.484498	0.803426	0.978294	1.19439	0.48717	-1.0375	0.392979
MSTRG.10649	DOCK9	20.6931	20.1927	16.549	12.4688	10.3632	5.87828	2.0005	1.00036	0.393726
MSTRG.5713	MARCHF5	1.38502	0.132679	1.80106	0.0001	0.737372	0.460857	2.76949	1.46962	0.393889
MSTRG.2508	LRP8	0.653737	0.437503	0.592598	1.51788	1.04603	0.843071	0.494233	-1.01674	0.394191
MSTRG.27251	.	0.482346	0.72296	0.668824	1.14811	1.22302	1.26484	0.515441	-0.956121	0.394333
MSTRG.16635	U2	2.91778	2.51366	4.4735	8.65236	2.9548	8.27056	0.498294	-1.00493	0.395016
MSTRG.23864	FP236383	0.576303	0.098248	97.8387	32.3205	52.3763	156.792	0.407942	-1.29356	0.395142
MSTRG.16939	.	1.14653	1.11499	1.07635	0.420974	0.457136	0.643115	2.1942	1.1337	0.395171
MSTRG.24879	.	0.689867	0.319575	0.353643	1.54556	0.650254	0.608469	0.486073	-1.04075	0.395586
MSTRG.12018	AHNAK2	10.2678	7.18204	7.89645	3.35752	4.99578	3.3198	2.17134	1.11859	0.39756
MSTRG.3279	SEC22B4P	8.77688	0.81998	1.85781	0.0001	1.12938	2.49824	3.15754	1.6588	0.398837
MSTRG.3640	AL353807	0.703359	2.84469	2.67827	4.65503	3.44157	4.31089	0.501819	-0.99476	0.398959
MSTRG.17871	RAB31	0.86074	0.346159	0.841753	0.109686	0.261953	0.459205	2.46575	1.30203	0.399296
MSTRG.19935	ARHGAP35	0.850759	0.483705	0.53327	1.48609	0.946026	1.35781	0.492815	-1.02088	0.399575
MSTRG.14373	ZNF48	1.09953	1.17307	1.27699	2.24374	2.07001	2.30168	0.536561	-0.898187	0.40024
MSTRG.13116	PPCDC	0.816227	0.931716	0.717205	1.4904	1.64006	1.4747	0.535301	-0.901579	0.400712
MSTRG.27861	SEC31A	0.067558	0.027019	1.7106	0.018253	0.427444	0.224031	2.69539	1.43049	0.40079
MSTRG.19696	B9D2	2.19224	2.34374	4.16367	5.13771	5.98035	5.53109	0.522528	-0.93642	0.401052
MSTRG.2325	AL139220	3.05314	2.7921	0.950333	0.556526	1.0964	1.28253	2.315	1.21101	0.401654
MSTRG.14158	VPS35L	0.677041	0.958766	0.939818	2.2266	1.73257	1.17278	0.501879	-0.994588	0.401702
MSTRG.14056	.	1.35052	1.14516	0.814754	2.36815	1.62121	2.13448	0.540581	-0.887417	0.401915
MSTRG.36802	DIPK1B	3.54842	3.19052	3.45363	1.59957	1.21542	1.79273	2.21206	1.14539	0.402075
MSTRG.3457	PIP5K1A	1.58582	1.68037	2.08887	3.55298	2.93125	3.48965	0.536908	-0.897252	0.402172
MSTRG.21815	HS6ST1	1.11487	0.967457	0.523666	0.557231	0.475854	0.243847	2.04082	1.02915	0.402529
MSTRG.24114	WDR4	0.857941	1.82638	0.005108	2.03814	1.97172	2.05684	0.44331	-1.17361	0.402731
MSTRG.23864	FP671120	153.23	131.547	293.33	353.656	346.88	285.15	0.586501	-0.769794	0.402781
MSTRG.36833	.	0.392069	0.471385	0.497882	1.51535	0.784027	0.508816	0.484773	-1.04462	0.403367
MSTRG.13460	CRTC3-AS1	0.449805	0.239791	1.1821	0.817397	1.49852	1.56275	0.482561	-1.05122	0.404259
MSTRG.35609	CYP4F26P	0.529431	0.591362	0.158189	1.31062	1.16793	0.350096	0.452154	-1.14512	0.40434
MSTRG.12135	.	1.28391	1.33222	1.36208	0.684915	0.647511	0.53616	2.129	1.09017	0.404666
MSTRG.11291	PSMA3-AS1	0.064578	1.77517	1.043	0.183278	0.118831	0.813672	2.58361	1.36939	0.40554
MSTRG.16637	U2	4.45247	3.69879	3.38464	9.07056	7.32575	6.39072	0.506248	-0.982083	0.405659
MSTRG.15362	AFG3L1P	0.676282	0.705609	0.725772	1.28252	1.38874	1.22215	0.541342	-0.885388	0.405844
MSTRG.23648	PPP4R1L	1.4064	0.851124	0.902137	0.644753	0.367688	0.422167	2.20245	1.13911	0.406036
MSTRG.33450	.	0.983688	0.769316	0.617353	0.357833	0.407314	0.332732	2.15903	1.11039	0.406918
MSTRG.16898	ZNF652	11.7397	16.1454	12.7907	5.04913	7.49585	6.25268	2.16388	1.11362	0.407215
MSTRG.16533	ACLY	0.0001	4.20287	8.28794	15.2292	5.82008	10.7005	0.393417	-1.34587	0.407318
MSTRG.33451	.	0.296341	0.379411	0.451975	1.21897	0.619658	0.450666	0.492609	-1.02149	0.408129
MSTRG.9064	RPL41	13.327	16.5066	190.445	23.786	34.2147	43.3243	2.17398	1.12034	0.408709
MSTRG.1186	ZNF736P9Y	0.731502	0.744019	0.758248	1.78121	1.61347	1.03025	0.504814	-0.986176	0.409086
MSTRG.29902	SAP30L	1.73423	1.31658	1.39375	0.681405	1.21396	0.155613	2.16704	1.11573	0.409159
MSTRG.35929	.	0.786755	0.358461	0.128993	1.12444	1.17531	0.36592	0.478006	-1.0649	0.40916
MSTRG.23662	ATP5F1E	1.86141	1.14092	1.55064	0.853639	0.737714	0.627878	2.0516	1.03675	0.409216
MSTRG.26062	LINC00973	2.14403	1.96761	3.93689	0.97172	1.58654	1.15338	2.16845	1.11667	0.40938
MSTRG.9272	HELB	2.29128	2.22618	2.10691	1.60266	1.14139	0.420643	2.09321	1.06572	0.409816
MSTRG.22914	SMOX	0.496094	0.389495	0.772462	0.443128	0.067154	0.267252	2.13245	1.09251	0.409996
MSTRG.9010	MAP3K12	1.66433	1.18903	1.18016	2.4548	2.55167	2.74601	0.520288	-0.942619	0.410122
MSTRG.24978	NUP50-DT	0.60221	0.635968	0.689626	0.341334	0.275902	0.311964	2.07469	1.0529	0.410975
MSTRG.2760	AL359762	1.21777	1.27694	0.994556	0.736675	0.675396	0.325579	2.00804	1.00579	0.411294
MSTRG.10074	.	1.22337	0.622965	0.800032	0.242523	0.496645	0.452192	2.2213	1.15141	0.411316
MSTRG.11440	RAD51B	0.432514	0.771605	0.414974	0.85087	1.24448	0.948324	0.531953	-0.910629	0.4142
MSTRG.303	KDM6A	3.40497	2.56415	3.94321	1.8811	1.40395	1.20579	2.20723	1.14224	0.415249
MSTRG.27822	CXCL13	4.37435	2.96749	2.65983	1.5988	1.83266	1.48393	2.03477	1.02486	0.416406
MSTRG.33568	LINC00513	0.693237	0.410382	0.640066	1.80996	1.14062	0.552269	0.49779	-1.00639	0.41651
MSTRG.35171	LY6E-DT	1.99934	2.26591	2.20627	0.66531	0.581002	1.69466	2.20047	1.13781	0.41671
MSTRG.9740	MAPKAPK5-AS1	1.52604	0.0001	0.0001	0.0001	2.97589	2.35113	0.286504	-1.80337	0.417733
MSTRG.33883	ERICH1	0.739387	1.09701	0.698998	2.17319	1.47282	1.0597	0.538791	-0.892202	0.418506
MSTRG.19949	.	2.98367	2.99048	2.36948	0.648345	0.922167	2.1192	2.26132	1.17717	0.418733
MSTRG.14	CRLF2	1.29724	1.67135	1.88294	0.649061	0.805669	0.828445	2.1249	1.0874	0.419856
MSTRG.9715	ANAPC7	1.16979	1.13132	1.17208	2.58662	2.03793	2.00394	0.52398	-0.932416	0.420073
MSTRG.34637	ZNF704	1.05571	0.974695	1.42553	3.06633	2.59105	1.07158	0.513591	-0.961309	0.420579
MSTRG.10022	UBC	18.0657	14.8896	0.0001	8.31826	0.0001	0.0001	3.96172	1.98613	0.421136
MSTRG.30196	MGAT1	0.588847	0.428002	3.43683	0.377982	0.795005	0.867284	2.18289	1.12624	0.421457
MSTRG.15269	SLC7A5	2.91348	2.52726	2.89843	5.3076	4.87825	4.82337	0.555603	-0.847873	0.421537
MSTRG.35566	ACO1	1.22751	1.0088	0.650503	0.62169	0.576644	0.232529	2.01754	1.01259	0.421679
MSTRG.35872	CBWD5	1.76922	1.99401	1.0706	1.06956	0.9746	0.369203	2.00294	1.00212	0.421688
MSTRG.1231	FAM224A	1.48234	1.13034	0.983863	2.29928	2.07907	2.33946	0.535373	-0.901383	0.422229
MSTRG.12122	TJP1	12.6586	13.6489	13.8461	27.9321	26.6574	19.8444	0.539453	-0.89043	0.422242
MSTRG.14757	KIFC3	0.878913	0.753136	1.26722	1.95812	1.46331	2.0432	0.530551	-0.914437	0.423241
MSTRG.25995	.	0.966037	1.0584	1.14678	0.463171	0.682257	0.394443	2.05941	1.04223	0.42578
MSTRG.36564	.	2.03334	1.18756	3.01131	1.52424	0.912638	0.538175	2.09482	1.06683	0.426078
MSTRG.28785	.	3.60795	3.40625	3.70946	1.43519	1.33372	2.19148	2.16186	1.11227	0.426973
MSTRG.1286	.	1.90537	1.9133	3.06345	1.08095	0.783225	1.52478	2.03075	1.02202	0.427156
MSTRG.32534	MPLKIP	3.05447	1.14664	0.0001	0.0001	1.06454	0.0001	3.94579	1.98031	0.427966
MSTRG.32930	SRRM3	2.0501	0.941314	1.65403	0.636123	0.332895	1.14226	2.2003	1.1377	0.428373
MSTRG.8513	SLCO1B3	1.78383	0.917415	0.809643	2.45594	2.8935	1.21612	0.534743	-0.903084	0.429592
MSTRG.36641	.	0.523338	0.744894	0.720891	1.5842	2.00918	0.373111	0.501482	-0.99573	0.430179
MSTRG.14426	BCL7C	0.411593	0.799839	0.859209	1.85155	1.23485	0.898078	0.519677	-0.944312	0.430445
MSTRG.4770	.	4.01125	3.99206	3.52557	1.69944	2.09852	1.81106	2.05541	1.03943	0.430791
MSTRG.13555	AC015712	1.21057	1.41978	1.66724	1.13544	0.521282	0.557512	1.94089	0.95672	0.430861
MSTRG.22816	NRSN2-AS1	5.33797	1.14147	5.09758	2.24065	1.25335	1.92242	2.13739	1.09585	0.431794
MSTRG.2511	LRP8	2.36544	1.487	1.50233	4.04245	3.79755	2.2764	0.529316	-0.917799	0.432269
MSTRG.12838	RPS27L	3.69079	3.16492	2.80134	1.55764	2.14344	1.02694	2.04251	1.03035	0.433698
MSTRG.18301	LINC02582	3.46982	1.89261	1.86356	2.16197	0.578716	0.795391	2.0435	1.03104	0.434029
MSTRG.29184	CKMT2-AS1	0.543194	1.19416	1.20173	0.40046	0.815014	0.160586	2.13586	1.09482	0.434378
MSTRG.24893	DESI1	0.713974	0.416245	0.0001	0.0001	2.63269	0.544752	0.355721	-1.49118	0.43442
MSTRG.35175	.	2.8976	3.61784	3.429	1.74331	0.912006	2.17372	2.05931	1.04216	0.434502
MSTRG.34517	ASPH	0.667037	0.793598	0.952875	1.95893	1.90102	0.825959	0.515057	-0.957196	0.434685
MSTRG.19389	ZFP14	1.03477	1.45935	1.01234	0.663575	0.689751	0.445053	1.94979	0.963316	0.435094
MSTRG.25197	AC022384	0.871715	0.895931	0.845627	1.80467	1.56885	1.24243	0.56614	-0.820769	0.435606
MSTRG.896	Y_RNA	0.584189	1.30193	0.589125	1.3999	1.67492	1.58849	0.530791	-0.913784	0.435951
MSTRG.13785	.	3.8675	3.99909	3.94332	1.39704	1.32944	2.80056	2.13675	1.09542	0.436091
MSTRG.35971	AL499602	1.635	1.37405	0.907324	0.838888	0.837183	0.261235	2.02156	1.01547	0.436235
MSTRG.34697	AC103760	0.155276	0.144442	0.141592	0.084001	0.041297	0.077868	2.17216	1.11913	0.436593
MSTRG.1921	ARID1A	1.38435	0.109657	1.05063	1.92764	1.49886	1.77265	0.489434	-1.03081	0.437005
MSTRG.20464	.	2.42343	2.02704	2.33552	4.20359	4.14809	3.84054	0.556583	-0.845331	0.437614
MSTRG.29150	DMGDH	1.11865	0.779591	1.25341	0.283089	0.331108	0.867694	2.12678	1.08867	0.438395
MSTRG.13288	GOLGA2P10	0.194495	0.592812	0.035765	0.544204	0.466675	0.597482	0.511746	-0.966501	0.439394
MSTRG.32435	RP9P	0.740326	0.972272	0.755242	1.75058	1.58897	1.28358	0.533803	-0.905621	0.440757
MSTRG.16625	BRCA1	1.74745	2.94076	2.19744	1.09222	1.30983	0.979927	2.03598	1.02573	0.440865
MSTRG.16414	PCGF2	0.73013	1.01676	1.23626	2.24897	1.70387	1.55072	0.542039	-0.883532	0.441211
MSTRG.2119	ZMYM1	0.908098	0.5403	0.958562	1.74444	1.56315	1.19622	0.534427	-0.903934	0.442622
MSTRG.25218	PPARG	2.68934	1.66308	1.82906	1.35013	1.32066	0.546286	1.92146	0.942204	0.443015
MSTRG.26762	AC092943	1.62946	1.2963	0.643327	0.376779	0.624269	0.670585	2.13509	1.0943	0.444899
MSTRG.18959	DDX39A	0.761238	0.694447	0.673679	1.89357	0.72969	1.1584	0.563076	-0.828598	0.445044
MSTRG.23840	AP003900	0.0001	0.0001	1.0716	0.240983	0.0001	0.0001	4.44392	2.15183	0.445174
MSTRG.10385	TPT1	1.36331	0.929498	1.54398	2.43246	1.57041	3.03804	0.544928	-0.875862	0.445518
MSTRG.25822	.	0.411627	0.456637	0.603053	0.979886	1.00758	0.610504	0.566334	-0.820274	0.445868
MSTRG.33732	ZNF398	0.70353	0.722073	0.786678	1.40092	1.4916	1.21102	0.539116	-0.891331	0.446325
MSTRG.30387	JARID2	2.70641	2.46455	2.62534	1.40995	1.53003	1.03554	1.96108	0.971647	0.446492
MSTRG.36064	BICD2	0.909198	0.02735	0.140383	0.09732	0.035898	2.11308	0.479424	-1.06063	0.447511
MSTRG.25120	EDEM1	1.79927	1.48021	1.83206	1.34053	0.805957	0.494947	1.93514	0.952436	0.448722
MSTRG.19839	RELB	1.00482	0.678922	0.667946	1.08404	1.63588	1.35677	0.576863	-0.7937	0.449446
MSTRG.23864	FP236383	0.537148	8.53898	0.115527	1.00035	1.2868	15.3154	0.522177	-0.937389	0.450273
MSTRG.19040	MRPL34	1.25319	0.57832	0.286706	0.889632	1.60566	1.30691	0.557102	-0.843987	0.450607
MSTRG.626	COX7B	1.20408	1.43014	1.85655	1.24003	0.020245	0.732603	2.25341	1.17211	0.451292
MSTRG.22176	LINC01473	2.20316	0.0001	2.21177	1.51904	0.059875	0.044666	2.71932	1.44325	0.451326
MSTRG.23864	FP671120	1017.61	279.135	37.6308	168.994	220.165	281.993	1.98818	0.991448	0.451361
MSTRG.16236	.	0.9147	1.32134	0.709616	0.416886	0.45985	0.612449	1.97803	0.984066	0.451512
MSTRG.14938	NQO1	1.28079	1.48704	1.8754	2.93535	3.15232	2.45216	0.543715	-0.879079	0.452029
MSTRG.5830	AL133353	0.296973	7.35829	0.181451	0.479183	0.345492	2.15433	2.63065	1.39542	0.452969
MSTRG.1213	FAM224B	1.10243	0.889805	0.753174	1.70281	1.52987	1.66251	0.560837	-0.834346	0.452981
MSTRG.32678	PHKG1	0.51807	0.727499	0.663219	1.41816	0.701116	1.1854	0.577601	-0.791855	0.453292
MSTRG.1922	ARID1A	0.581301	0.771985	0.659554	1.38327	1.36545	0.946399	0.54473	-0.876388	0.453303
MSTRG.22977	PLCB4	0.492547	1.17611	0.844914	0.674748	0.529763	0.133262	1.87892	0.909907	0.454545
MSTRG.34891	AP002851	0.300832	2.13854	0.150979	0.376897	0.388108	0.430352	2.16701	1.11571	0.454761
MSTRG.21609	GCC2	1.07005	1.30321	0.77233	0.687012	0.61895	0.268487	1.9979	0.998482	0.455373
MSTRG.19645	SNRPA	1.22802	1.76911	1.09961	2.30713	1.99063	2.65795	0.588975	-0.763721	0.455657
MSTRG.32702	INTS4P2	0.706903	1.39208	2.12275	0.660223	0.793867	0.622565	2.03295	1.02358	0.455693
MSTRG.17516	SEPTIN9	1.36254	0.838381	0.677399	2.08817	1.54123	1.4675	0.56472	-0.824392	0.456092
MSTRG.18142	SMAD7	1.40539	1.53318	2.36412	4.13398	3.67356	2.19838	0.529956	-0.916056	0.456793
MSTRG.15845	RAI1	0.886829	0.614081	0.897588	1.61563	1.34746	1.22332	0.572925	-0.803582	0.458084
MSTRG.28210	ELF2	1.43613	2.24434	1.41453	0.793531	1.06754	0.702987	1.98709	0.990654	0.458096
MSTRG.7096	.	0.928886	0.521783	0.348712	0.958274	1.18669	1.1781	0.541482	-0.885015	0.458727
MSTRG.22822	NRSN2-AS1	1.04506	1.1741	1.29078	1.90666	1.68317	2.44606	0.581511	-0.782121	0.45928
MSTRG.14091	ABCC1	1.05317	1.24674	1.2708	1.88084	1.91319	2.49297	0.567952	-0.816158	0.45951
MSTRG.9425	AC010201	1.51215	1.14096	1.39188	0.924717	0.777727	0.357839	1.96332	0.973297	0.459636
MSTRG.13760	.	0.828092	0.940973	0.833635	1.50486	1.37465	1.73234	0.564351	-0.825337	0.46028
MSTRG.4103	.	0.974696	1.34817	1.0886	0.553488	0.495136	0.599377	2.07007	1.04968	0.460677
MSTRG.16890	AC091133	0.497817	0.391375	0.442903	0.588359	1.14062	0.592725	0.573757	-0.801489	0.461756
MSTRG.6292	AP006621	2.14214	3.55509	2.76183	1.54971	1.66658	1.2017	1.91469	0.937108	0.462059
MSTRG.5800	.	1.32513	1.41941	1.30133	0.626529	0.660251	0.705635	2.03063	1.02193	0.462277
MSTRG.7876	LINC02762	1.03408	2.37203	2.21941	0.171612	0.940905	1.47459	2.17444	1.12065	0.462718
MSTRG.12750	RNF111	0.826366	0.622511	0.598194	1.36577	1.12809	1.11053	0.567938	-0.816194	0.463064
MSTRG.5071	ITGB1-DT	3.36184	1.019	1.43435	1.34499	0.501625	0.990868	2.04942	1.03522	0.463736
MSTRG.1123	G6PD	6.86327	0.61082	1.32148	1.49582	0.357478	14.9968	0.521991	-0.937904	0.464805
MSTRG.20053	AC008687	0.681278	1.01948	0.0001	1.24204	0.343832	1.85345	0.494534	-1.01586	0.465398
MSTRG.36585	DNM1	1.1385	1.30186	1.23148	2.03941	2.38455	1.85038	0.585214	-0.772964	0.465614
MSTRG.15190	CMC2	6.69206	4.54284	4.33979	10.8528	8.79508	8.27813	0.557712	-0.842407	0.466274
MSTRG.4940	LINC02643	1.05954	2.09955	1.70094	0.848511	0.679939	1.0043	1.91888	0.940261	0.468539
MSTRG.32685	ZNF138	0.857549	1.42938	0.79823	0.876002	0.555104	0.233466	1.85342	0.890191	0.469057
MSTRG.27076	TMEM44	0.869438	0.616319	0.551986	1.32427	1.12997	1.24258	0.551215	-0.859312	0.469897
MSTRG.5499	PLAU	1.8148	0.0001	0.0001	4.03836	0.0001	1.81764	0.309933	-1.68997	0.470232
MSTRG.26917	B3GNT5	0.137281	0.017606	0.403324	0.017727	0.246702	0.855418	0.498471	-1.00442	0.470918
MSTRG.6745	APIP	1.06036	0.848704	1.17683	0.836835	0.620031	0.234985	1.82398	0.867088	0.471315
MSTRG.13126	.	0.855409	0.41927	0.517928	0.971521	1.18065	1.026	0.564037	-0.826138	0.471498
MSTRG.4517	.	0.844848	1.55845	1.03617	0.785122	0.818765	0.25496	1.85032	0.887779	0.472243
MSTRG.13862	LINC01569	0.437451	0.696705	0.887914	1.00075	1.38893	1.02635	0.591934	-0.756491	0.47328
MSTRG.4928	NSUN6	1.44131	0.963416	1.54693	0.65356	0.87251	0.466578	1.98311	0.987768	0.474127
MSTRG.23	IL3RA	0.018903	1.45858	1.07376	1.48769	2.1049	1.37375	0.513705	-0.960988	0.474741
MSTRG.9988	DNAH10	0.965877	1.23116	0.777813	0.392788	0.487889	0.671012	1.91717	0.938978	0.475783
MSTRG.8056	MIR100HG	2.35072	2.17883	2.32479	4.85753	4.65662	1.87587	0.601785	-0.73268	0.475961
MSTRG.6541	TMEM9B-AS1	1.96107	2.19076	4.33772	1.13712	1.94495	1.27697	1.94757	0.961677	0.476044
MSTRG.15757	.	0.734619	1.04094	1.24539	0.604764	0.529333	0.412631	1.95312	0.965783	0.476527
MSTRG.35125	AGO2	0.895777	0.675193	0.446896	1.00823	1.85865	0.787742	0.552139	-0.856896	0.476924
MSTRG.30636	.	6.16059	8.15656	7.45566	2.40123	2.73741	6.01875	1.95142	0.964527	0.477544
MSTRG.29136	WDR41	0.733613	1.16478	0.470351	0.4962	0.533787	0.174223	1.96705	0.976035	0.47851
MSTRG.14216	NPIPB5	0.695628	0.125846	0.290317	0.78953	0.692178	0.516594	0.556368	-0.845889	0.478541
MSTRG.15897	KYNUP1	2.08909	2.97966	6.69404	8.40803	1.11314	11.6726	0.555011	-0.849411	0.478717
MSTRG.6200	AL451069	1.11559	0.584402	1.06763	1.339	1.56128	1.88194	0.578731	-0.789034	0.479105
MSTRG.29244	LUCAT1	0.333074	0.205114	1.0694	1.52223	1.04354	0.359345	0.549581	-0.863597	0.479755
MSTRG.18298	LINC02864	1.6389	0.508192	1.14409	0.0001	0.092139	1.12933	2.69423	1.42987	0.480422
MSTRG.5947	RPS15AP29	1.05412	2.14896	0.926397	0.897054	0.944416	0.39314	1.84796	0.885937	0.480456
MSTRG.9520	CCDC38	3.46363	3.53855	0.286434	0.123444	0.045882	2.66067	2.57548	1.36484	0.480459
MSTRG.3565	SHC1	3.72228	3.92737	3.53936	6.51548	5.96161	6.16195	0.6003	-0.736244	0.481019
MSTRG.23885	.	1.99808	1.545	2.21991	2.38168	1.9223	5.19495	0.6067	-0.720944	0.481437
MSTRG.3368	ADAMTSL4-AS1	1.16963	0.978963	1.63146	0.799499	0.615793	0.556731	1.91684	0.938729	0.482156
MSTRG.11353	HIF1A-AS3	1.19544	1.31348	0.933644	2.06255	2.79986	1.21903	0.566077	-0.820929	0.482683
MSTRG.8432	BCL2L14	2.14348	3.37205	0.0001	4.41025	5.15087	2.21983	0.468182	-1.09486	0.482959
MSTRG.36608	HMGA1P4	0.842846	0.92432	1.09386	1.60111	1.60798	1.54353	0.601991	-0.732187	0.483337
MSTRG.34111	POLR3D	1.58854	0.0001	0.465693	0.634661	0.0001	0.0001	3.23588	1.69416	0.483734
MSTRG.15783	AC093484	9.86922	0.027432	0.005951	11.4538	13.3115	0.179344	0.396982	-1.33286	0.484012
MSTRG.119	.	0.951746	0.898266	0.92357	1.43181	1.23063	2.129	0.578861	-0.788711	0.484268
MSTRG.19965	SLC1A5	1.04371	1.17287	1.55294	2.22907	2.11129	2.15084	0.580712	-0.784106	0.484367
MSTRG.6310	MUC5AC	2.12732	2.02145	1.31086	1.57066	0.754676	0.44139	1.97332	0.980624	0.484487
MSTRG.31045	RRP36	2.42342	1.91288	2.35937	3.92232	3.28613	4.33686	0.579946	-0.786009	0.484621
MSTRG.18293	SOCS6	1.49804	1.95184	1.6447	3.1294	2.99971	2.67456	0.578688	-0.789143	0.484889
MSTRG.13098	SCAMP2	0.833965	0.989899	0.747149	1.42104	1.36884	1.68593	0.574425	-0.79981	0.484897
MSTRG.30486	CASC15	1.90992	1.13094	1.99613	0.0001	0.204173	1.76141	2.56247	1.35754	0.485693
MSTRG.29885	ATOX1	0.68797	0.632407	1.27279	1.0353	1.75658	1.8324	0.560772	-0.834514	0.485731
MSTRG.28841	.	1.77463	1.8913	1.71732	0.644613	1.54785	0.556437	1.95833	0.969621	0.485957
MSTRG.31995	SLC22A3	0.905719	0.493457	0.42288	1.78885	1.17135	0.37234	0.546746	-0.871057	0.486279
MSTRG.25245	SLC6A6	2.34683	2.83833	3.39652	5.47126	3.91675	5.4459	0.578518	-0.789566	0.486818
MSTRG.36359	WHRN	0.974162	0.701218	1.20311	0.335969	0.821765	0.332767	1.93122	0.949515	0.486838
MSTRG.17826	DLGAP1-AS1	0.0001	2.44549	2.10026	0.225829	1.41368	0.0001	2.77253	1.4712	0.487173
MSTRG.35289	ZNF517	0.420993	0.0001	1.57459	1.18589	1.26801	1.75081	0.47463	-1.07512	0.487478
MSTRG.12575	.	5.45313	4.6126	3.41322	7.70141	8.14473	6.8103	0.594929	-0.749212	0.487658
MSTRG.967	.	2.70969	2.25049	2.73337	1.30812	1.60144	1.12418	1.9073	0.931533	0.487745
MSTRG.14364	.	0.708058	0.77748	0.0001	1.3089	1.13686	0.658515	0.478577	-1.06318	0.487823
MSTRG.16512	JUP	1.74246	1.22516	1.45481	2.38162	2.68517	2.34148	0.596958	-0.744299	0.488421
MSTRG.35813	AL590491	0.958956	0.885503	0.318925	0.923344	1.25292	1.36408	0.611066	-0.7106	0.488785
MSTRG.31681	TARID	3.75904	3.08638	4.85886	2.0049	1.85864	2.45225	1.85318	0.89	0.489393
MSTRG.15854	SREBF1	0.0001	1.25635	0.807476	0.0001	2.8408	2.52221	0.384837	-1.37768	0.489983
MSTRG.9624	.	0.386847	0.300495	0.936666	1.23539	0.8132	0.81335	0.56745	-0.817434	0.490126
MSTRG.27741	UBA6-AS1	1.40958	0.0001	1.80926	0.264195	0.535464	0.619775	2.26777	1.18127	0.490658
MSTRG.30455	TRIM38	3.54032	0.363296	3.8452	0.827782	0.715523	2.22876	2.05426	1.03862	0.490828
MSTRG.1686	MST1L	2.35695	10167.3	2.7766	118.082	3482.66	7.33541	2.81936	1.49537	0.492113
MSTRG.7337	.	0.635027	1.37227	2.04469	1.8118	1.83538	2.99928	0.609646	-0.713957	0.492207
MSTRG.10812	.	4.68656	7.90798	4.50555	1.14354	1.61204	5.32625	2.11587	1.08125	0.492221
MSTRG.13720	EME2	1.81269	0.094791	1.557	0.000947	1.20407	0.336482	2.24747	1.1683	0.492393
MSTRG.30628	.	3.23092	3.3431	2.86197	1.199	1.41001	2.26651	1.93538	0.952619	0.492394
MSTRG.17719	CCDC57	0.855609	1.50079	0.991339	1.72384	2.10006	1.79938	0.595336	-0.748225	0.492475
MSTRG.11015	EGLN3	0.912803	0.310779	0.398312	1.49402	0.658918	0.709626	0.566589	-0.819626	0.49251
MSTRG.5071	ITGB1-DT	0.0001	1.24964	2.37219	1.2753	0.0001	0.031756	2.77084	1.47032	0.492561
MSTRG.14191	MOSMO	0.0001	1.05901	1.93683	0.497485	0.0001	0.556274	2.84282	1.50732	0.492585
MSTRG.310	MIR222HG	1.39827	1.04764	0.867125	0.580727	0.870738	0.38564	1.8034	0.850718	0.49285
MSTRG.175	EIF1AX	1.62889	2.14437	4.4099	5.30978	6.19642	2.13948	0.599689	-0.737714	0.493126
MSTRG.19103	GDF15	24.2505	23.1546	31.6596	11.3407	10.9854	20.4715	1.84741	0.885504	0.495209
MSTRG.16973	ABCC3	1.83804	1.49467	2.4194	3.35114	2.98233	3.44093	0.588487	-0.764918	0.49535
MSTRG.32372	HOXA3	0.938254	1.10282	1.15471	2.17459	1.93353	1.26843	0.594392	-0.750512	0.49642
MSTRG.32131	.	0.83759	0.616956	0.980651	1.11036	1.35821	1.62419	0.595002	-0.749034	0.497003
MSTRG.4113	AC096677	1.79813	0.0001	2.18135	0.001044	0.332682	1.10537	2.76533	1.46745	0.497136
MSTRG.32561	POLR2J4	0.673169	0.378855	0.956394	1.50303	0.752872	1.28267	0.56758	-0.817105	0.497542
MSTRG.32864	GTF2IRD1	0.582616	0.463164	0.706892	1.34656	0.994462	0.609811	0.593958	-0.751567	0.498691
MSTRG.8839	AC073610	1.92222	2.82939	2.42283	5.00989	4.44376	2.73148	0.588786	-0.764184	0.498814
MSTRG.7354	AP000879	2.36048	1.84221	1.53966	1.11382	0.92042	0.991323	1.89795	0.924439	0.498833
MSTRG.27615	OCIAD1	1.07239	0.726966	0.693864	1.91527	1.6259	0.756466	0.580139	-0.78553	0.499544
MSTRG.4399	AC138393	1.25631	0.904489	0.770969	0.72667	0.646657	0.215768	1.84493	0.883564	0.499602
MSTRG.2510	LRP8	2.02363	1.97139	0.697659	3.22237	2.84602	2.1932	0.568011	-0.81601	0.499649
MSTRG.35503	.	1.21656	0.527543	0.670083	0.526484	0.355684	0.408963	1.86982	0.902901	0.500063
MSTRG.7500	SPCS2	1.35031	0.076258	7.039	3.32183	0.05142	0.565653	2.14922	1.10382	0.500317
MSTRG.22265	CAVIN2-AS1	2.03716	1.639	1.19616	0.75071	1.12401	0.636966	1.93987	0.955958	0.500742
MSTRG.24632	SLC35E4	1.34248	1.56159	0.995213	0.576382	0.912781	0.625048	1.84432	0.883089	0.501261
MSTRG.475	GNL3L	0.674735	0.735986	0.978906	1.61451	1.57695	0.943495	0.577909	-0.791087	0.501468
MSTRG.12010	.	0.0001	1.63232	0.422097	0.661313	0.0001	0.0001	3.10579	1.63496	0.501922
MSTRG.28916	SMIM15-AS1	1.26202	0.864852	0.568164	0.491095	0.479226	0.447838	1.90038	0.926285	0.502175
MSTRG.2288	SVBP	0.025094	2.0333	0.0001	0.0001	2.84665	2.39194	0.392941	-1.34762	0.502379
MSTRG.23840	AP003900	2.14598	1.80773	1.54574	1.89447	0.618379	0.440899	1.86186	0.896744	0.502876
MSTRG.28222	NDUFC1	3.9437	0.0001	0.0001	3.90236	4.69447	1.68254	0.383672	-1.38205	0.50404
MSTRG.32916	STAG3L1	1.26507	1.19283	1.62454	0.0001	0.0001	1.4135	2.88777	1.52996	0.504273
MSTRG.25617	KIF9-AS1	0.0001	1.61326	0.0001	0.412157	0.0001	0.0001	3.91277	1.96819	0.504293
MSTRG.1643	FAM131C	2.63181	2.10902	2.30042	1.26652	0.925102	1.50638	1.90407	0.929084	0.50438
MSTRG.6939	FAM111A-DT	1.10319	1.11159	0.8519	0.653221	0.605538	0.393723	1.85581	0.892046	0.50495
MSTRG.33736	ZNF398	0.936627	0.289785	0.252708	0.71429	0.704975	1.16641	0.572044	-0.805802	0.505492
MSTRG.5207	AL356056	1.03967	1.0223	1.54323	0.764855	0.473063	0.687732	1.8722	0.904737	0.506168
MSTRG.20424	.	0.540458	0.959434	0.558846	1.44994	1.34252	0.763511	0.578952	-0.788485	0.506487
MSTRG.19789	ZNF235	0.80923	1.73178	1.49774	0.278234	0.916426	0.809617	2.01507	1.01083	0.506579
MSTRG.12935	SMAD3	1.08593	0.94085	1.21968	2.21216	1.78959	1.48615	0.591568	-0.757384	0.506766
MSTRG.17106	AC025048	0.708296	1.22923	0.75811	0.603494	0.490416	0.422775	1.77732	0.829704	0.507134
MSTRG.787	.	0.522175	0.672093	0.451769	1.01658	1.21129	0.482744	0.607258	-0.719619	0.508312
MSTRG.22816	NRSN2-AS1	1.97885	0.3338	4.74115	2.63751	0.181182	0.833764	1.93125	0.949533	0.508848
MSTRG.8273	PTMS	4.36236	3.42392	4.06001	5.81414	7.94003	5.52567	0.614439	-0.702659	0.508916
MSTRG.36662	LINC00963	0.0001	0.340464	0.0001	0.0001	0.0001	1.06635	0.319406	-1.64654	0.509425
MSTRG.6278	PHRF1	1.04709	0.939618	0.70027	1.70227	1.85902	1.00636	0.588262	-0.765468	0.509899
MSTRG.16557	PSMC3IP	0.649185	0.471672	0.519146	1.23158	1.26751	0.462785	0.553704	-0.852812	0.510333
MSTRG.1669	CROCCP3	17.3654	0.0001	0.398707	6.74148	0.167371	0.352116	2.44653	1.29074	0.510461
MSTRG.7084	SNHG1	2.92121	3.71584	4.68009	4.79895	12.6086	2.62341	0.564981	-0.823726	0.510789
MSTRG.15813	SNHG29	0.0001	12.5015	0.0001	10.6368	11.2984	7.88442	0.419244	-1.25414	0.511043
MSTRG.15528	CHRNE	0.935303	0.0001	1.26741	1.95886	1.54115	0.989724	0.490634	-1.02728	0.51161
MSTRG.250	BCOR	0.914112	0.746874	0.827084	1.34622	1.52775	1.21391	0.608646	-0.716324	0.512493
MSTRG.32188	ZNF815P	1.40191	1.86612	0.0001	0.584667	0.684245	0.0001	2.57533	1.36476	0.51254
MSTRG.10022	UBC	17.3841	9.29383	22.5422	6.30385	9.37359	10.3559	1.89066	0.918889	0.512608
MSTRG.11995	.	0.72146	0.58724	0.754827	0.988036	0.819592	1.50516	0.622897	-0.682934	0.51326
MSTRG.11430	.	1.21145	0.869999	0.920799	2.05617	1.86887	1.13598	0.59321	-0.753385	0.513423
MSTRG.36631	AL158151	0.615029	1.28911	1.14674	1.74627	1.79721	1.53864	0.600316	-0.736206	0.51412
MSTRG.19221	.	0.930229	0.686581	0.872663	1.27285	1.38549	1.33003	0.624183	-0.679958	0.515106
MSTRG.31808	.	0.0001	1.38752	0.937396	1.56211	1.48556	1.51117	0.510001	-0.971428	0.515633
MSTRG.22925	MAVS	0.414052	0.446258	0.845787	1.13007	0.493051	1.2493	0.593956	-0.751572	0.516049
MSTRG.33733	ZNF398	0.437334	0.655164	0.943231	1.1526	0.939518	1.22567	0.61358	-0.704676	0.516186
MSTRG.23692	.	0.822649	0.615159	0.358537	1.3926	0.799708	0.823342	0.595674	-0.747405	0.516198
MSTRG.2778	C1orf52	1.84897	1.6751	1.50681	1.27383	1.08142	0.434539	1.80332	0.850652	0.516303
MSTRG.6952	.	1.2827	1.3995	0.897427	1.05056	0.681216	0.296757	1.76464	0.819377	0.51631
MSTRG.15202	ATP2C2-AS1	1.2688	1.67152	1.505	1.22572	0.698202	0.597053	1.76333	0.818305	0.516904
MSTRG.3458	PIP5K1A	0.910794	1.10669	1.2921	2.21443	1.64374	1.69394	0.596095	-0.746385	0.517112
MSTRG.9101	PTGES3	6.52666	4.64895	10.98	7.24544	21.3718	6.65043	0.628214	-0.670673	0.517217
MSTRG.24037	AP000697	0.0001	2.18942	1.12149	0.0001	0.0001	0.928674	3.56454	1.83372	0.517236
MSTRG.7023	AHNAK	1.36638	0.012618	1.66179	0.478486	5.84356	0.182086	0.467516	-1.09691	0.517334
MSTRG.12863	AC091231	0.613437	0.611846	0.923655	1.23789	0.948224	1.24327	0.626625	-0.674325	0.517582
MSTRG.17617	CEP131	1.4809	0.098952	2.1126	2.0813	2.68758	1.64556	0.575648	-0.796742	0.517746
MSTRG.9100	IL23A	0.258808	1.02575	1.04548	0.355715	0.386229	0.471038	1.92091	0.941792	0.517894
MSTRG.14339	AC009133	0.726482	2.19753	5.92075	1.3114	0.696537	2.53924	1.94511	0.959851	0.518045
MSTRG.8135	PRDM10	0.576622	0.256574	0.602058	0.848262	1.20074	0.468273	0.570162	-0.810557	0.519152
MSTRG.24246	.	1.48633	1.66102	1.33379	1.32921	0.753099	0.524604	1.71895	0.781526	0.519259
MSTRG.15501	SPNS2	0.423908	0.476948	0.482739	0.823586	0.703087	0.695804	0.622546	-0.683747	0.519393
MSTRG.35495	MIR31HG	1.73704	1.13374	1.46242	3.5612	2.36654	1.19314	0.608519	-0.716625	0.51944
MSTRG.13118	PPCDC	0.742939	0.94044	0.69112	1.07785	1.46818	1.20064	0.633763	-0.657984	0.520018
MSTRG.27074	TMEM44-AS1	0.694732	0.52377	0.724456	0.904895	0.906618	1.2304	0.638728	-0.646726	0.520148
MSTRG.14984	AC010547	1.13544	0.447074	0.836144	1.89868	1.59585	0.722805	0.573505	-0.802123	0.520247
MSTRG.15877	AC026271	0.673662	0.593946	0.873416	1.282	2.14598	0.388263	0.561029	-0.833853	0.52043
MSTRG.1556	PGD	1.41751	1.82654	0.889978	2.38599	2.37125	1.84412	0.62624	-0.675212	0.52089
MSTRG.10916	AL096870	2.16946	1.23654	1.71364	2.24061	2.4266	3.41368	0.633549	-0.658473	0.521029
MSTRG.21037	ACYP2	1.10523	0.177702	1.92088	1.26981	0.28119	0.0001	2.06551	1.0465	0.521708
MSTRG.35105	AC083843	4.26469	4.01583	3.8926	2.98677	3.30511	0.979028	1.67422	0.743491	0.521782
MSTRG.36662	LINC00963	1.30431	0.146638	0.117575	0.394362	0.25505	2.03416	0.58449	-0.774749	0.522112
MSTRG.3501	BX470102	2.27543	2.04199	2.79632	0.95283	1.42029	1.47259	1.84979	0.887361	0.522512
MSTRG.19205	ZNF254	1.61932	1.64638	0.671729	2.82206	2.33844	1.44779	0.595831	-0.747025	0.523056
MSTRG.1437	RNF207-AS1	0.632924	0.992176	0.826624	1.17836	1.18918	1.59606	0.61856	-0.693014	0.524029
MSTRG.1999	GMEB1	0.6956	0.559465	0.832513	1.46529	0.837799	1.18094	0.599185	-0.738927	0.524081
MSTRG.13923	C16orf71	0.0001	0.0001	0.62343	0.39787	0.530287	0.528951	0.427992	-1.22435	0.524191
MSTRG.7023	AHNAK	4.8753	2.24345	2.36026	2.01624	1.56983	1.60356	1.82653	0.869104	0.52509
MSTRG.11099	TRAPPC6B	0.122253	3.87305	0.849315	0.004602	0.004857	1.72515	2.79291	1.48177	0.525336
MSTRG.313	MIR222HG	1.32833	1.55792	0.61266	0.856859	0.961562	0.171995	1.75788	0.813836	0.525565
MSTRG.29244	LUCAT1	2.02655	0.331904	0.157702	0.005062	0.000646	0.91621	2.72926	1.44851	0.526298
MSTRG.6236	AC136475	17.8894	23.1423	17.0824	8.20607	8.82208	13.8537	1.88182	0.912126	0.52634
MSTRG.19234	AC025809	1.3406	1.3239	0.836494	0.70028	0.356163	0.769387	1.91748	0.939212	0.526346
MSTRG.16538	NKIRAS2	0.0001	1.80923	2.10033	0.0001	1e-06	1.22654	3.18729	1.67233	0.526737
MSTRG.36508	.	0.649401	1.30542	0.54308	1.80862	1.6357	0.903192	0.574559	-0.799473	0.527093
MSTRG.9613	TXNRD1	2.9642	3.21259	3.5859	5.27604	5.72717	4.61065	0.625258	-0.677477	0.52713
MSTRG.6474	DNHD1	1.94958	1.61853	1.46977	1.15906	1.14143	0.523511	1.78395	0.835075	0.527536
MSTRG.23789	CBSL	0.580455	0.711844	0.496533	1.59007	0.880349	0.559479	0.590394	-0.760249	0.52756
MSTRG.12018	AHNAK2	1.08838	0.73235	5.94174	1.12418	2.74277	0.24966	1.88565	0.915059	0.527813
MSTRG.18301	LINC02582	3.93425	2.74619	2.92025	2.40015	1.00249	1.86417	1.82287	0.866208	0.528634
MSTRG.31330	.	0.796658	1.17084	1.32911	0.730761	0.73662	0.447352	1.72171	0.78384	0.529064
MSTRG.30139	ZNF354B	1.5394	1.92565	0.037576	1.09573	0.105785	0.565791	1.98189	0.98688	0.530329
MSTRG.15460	PAFAH1B1	0.472823	0.580001	0.642624	1.3095	0.840747	0.633793	0.608989	-0.715513	0.530343
MSTRG.27299	FAM86EP	0.0001	0.676685	0.099393	0.483094	0.29635	0.70163	0.524064	-0.932184	0.530711
MSTRG.9716	AC144548	2.65625	3.46159	2.54477	1.30549	1.6597	1.77113	1.82897	0.871034	0.530791
MSTRG.29921	.	1.66362	1.50327	1.50776	1.23253	1.07051	0.471237	1.68499	0.752743	0.53089
MSTRG.27781	MTHFD2L	2.01625	1.70683	1.98892	1.57305	1.18687	0.509111	1.7473	0.805128	0.530981
MSTRG.18404	AC006273	1.72981	3.17013	2.15985	1.66381	1.34691	1.09587	1.71914	0.781686	0.531
MSTRG.35149	.	5.29739	5.26886	6.43281	3.59951	3.49115	2.90403	1.70081	0.76622	0.531247
MSTRG.8402	AC018630	1.62783	0.89507	1.668	0.66673	0.692637	0.996305	1.77907	0.831122	0.53208
MSTRG.32433	RP9P	0.647796	0.650466	0.985424	1.58442	0.833469	1.34491	0.606912	-0.72044	0.532482
MSTRG.9611	TXNRD1	4.35666	2.62021	3.64021	6.77834	4.32609	4.92231	0.66246	-0.594094	0.532817
MSTRG.26539	COPB2	0.307713	0.209171	1.13885	0.828542	1.48194	0.639672	0.561235	-0.833323	0.533774
MSTRG.35152	PTP4A3	0.954761	0.759115	1.20582	1.45496	1.51925	1.51154	0.650882	-0.619532	0.533957
MSTRG.30837	RNF5	1.23425	16.5633	49.2188	1.38557	0.920421	27.6144	2.23982	1.16338	0.5341
MSTRG.12491	AC025580	1.05813	1.45777	0.897563	0.369267	0.602979	0.921039	1.80293	0.850346	0.535035
MSTRG.14105	NDE1	1.56029	2.06825	2.92307	2.4514	4.24858	4.1236	0.60531	-0.724255	0.535233
MSTRG.18397	FSTL3	2.64589	2.59313	2.8384	1.54296	1.81852	1.35229	1.71358	0.777013	0.535387
MSTRG.32589	.	1.38087	0.0001	0.0001	0.339961	0.939289	1.71303	0.461544	-1.11546	0.535491
MSTRG.7114	ESRRA	0.0001	1.14928	1.35254	1.22302	1.46125	1.81428	0.556163	-0.846421	0.53556
MSTRG.332	ZNF674-AS1	1.15685	0.753012	0.830576	0.0001	0.521668	4.3257	0.565334	-0.822823	0.535962
MSTRG.24451	AC245060	0.0001	2.84751	2.79336	1.11017	0.0001	1.07623	2.57991	1.36732	0.53639
MSTRG.12679	WDR72	0.92916	0.842701	0.800164	1.68711	1.57536	0.965519	0.608333	-0.717067	0.536412
MSTRG.22818	NRSN2-AS1	0.686582	0.565696	1.1373	1.16184	1.20639	1.42466	0.630014	-0.666545	0.53655
MSTRG.18835	ELOF1	3.38775	1.26626	0.743191	1.69366	0.166537	7.09937	0.602396	-0.731216	0.536684
MSTRG.19518	CATSPERG	1.03341	0.806545	1.03845	0.377614	0.467724	0.713486	1.84652	0.884811	0.536693
MSTRG.33342	AC004917	0.223372	1.30497	0.583437	1.15282	1.25654	1.1484	0.593569	-0.752512	0.537127
MSTRG.4288	PPP2R5A	4.96061	0.004119	2.57266	1.50477	1.03828	1.11954	2.05794	1.0412	0.537266
MSTRG.32890	STAG3L2	0.541917	0.488535	0.692685	1.28258	0.935338	0.651041	0.600614	-0.735491	0.53784
MSTRG.10856	.	0.976503	1.03399	0.811891	1.37769	1.36343	1.64739	0.643129	-0.636819	0.539095
MSTRG.30770	USP8P1	25.9317	24.9649	28.4622	10.5076	12.1246	20.5702	1.83691	0.877278	0.539492
MSTRG.337	SLC9A7	0.986113	1.63229	0.600457	2.45755	1.56129	1.31853	0.60308	-0.729579	0.541058
MSTRG.23326	RBM39	1.35254	0.805513	0.879876	1.66994	1.71702	1.51167	0.62016	-0.689287	0.541335
MSTRG.10101	ZNF26	0.432231	0.795555	0.377611	1.11265	1.35091	0.341765	0.572269	-0.805235	0.542655
MSTRG.19671	AC008537	1.29272	2.1409	1.03939	1.21765	0.564843	0.710377	1.79432	0.843436	0.542768
MSTRG.29680	.	0.602906	1.63079	0.819692	0.625247	0.706262	0.388782	1.77492	0.827756	0.542955
MSTRG.6336	AC068580	3.32024	3.47102	6.8077	2.47643	2.47245	2.94229	1.72331	0.785185	0.54307
MSTRG.3444	CDC42SE1	0.0001	2.03157	0.0001	1.83419	1.46372	1.14207	0.457606	-1.12782	0.543306
MSTRG.11758	.	1.39638	1.21704	0.562406	0.70513	0.390611	0.601506	1.87116	0.903934	0.543552
MSTRG.25046	.	0.448172	1.58461	1.19397	1.24624	1.90762	1.86072	0.643474	-0.636046	0.543682
MSTRG.6940	FAM111A-DT	1.78292	1.94134	1.1327	0.663393	1.14096	0.926753	1.77839	0.830574	0.54459
MSTRG.34954	OXR1	2.76913	4.35873	3.83491	6.34212	5.91934	5.25992	0.62568	-0.676503	0.545581
MSTRG.20719	SLC35F6	2.37831	2.41459	2.02248	0.856486	1.52738	1.40867	1.79705	0.845628	0.545948
MSTRG.23361	SOGA1	0.750718	0.515721	0.0001	1.54063	0.001714	1.00218	0.497751	-1.0065	0.546018
MSTRG.20992	EPCAM-DT	1.25654	0.279071	1.08077	0.0001	0.0001	0.943922	2.77123	1.47053	0.546117
MSTRG.4169	.	6.67281	10.5125	10.5678	13.805	12.3858	17.5593	0.634358	-0.656632	0.546224
MSTRG.24137	PDXK	1.20961	1.88299	1.32913	2.05442	2.71908	2.14406	0.639203	-0.645653	0.546737
MSTRG.11015	EGLN3	0.641642	1.05434	0.979125	4.54458	0.254504	0.177489	0.537539	-0.895559	0.546757
MSTRG.11172	RNU6-539P	6412.93	12566.2	5310.3	8185.57	12565.5	13580.7	0.707492	-0.499215	0.547295
MSTRG.36007	TUT7	2.30577	1.50375	0.950684	1.17216	1.07821	0.466589	1.75203	0.809031	0.547711
MSTRG.35437	ZDHHC21	1.22216	1.14995	1.19715	0.683077	0.855161	0.546525	1.71207	0.775742	0.547775
MSTRG.17486	SNHG16	6.25518	6.30857	8.01269	3.2101	21.1152	7.2273	0.65213	-0.616767	0.549047
MSTRG.4809	PRKCQ-AS1	0.076081	0.390081	0.553213	0.022702	0.094362	0.359103	2.14079	1.09815	0.549103
MSTRG.12794	ANXA2	1.47455	0.473532	0.716069	2.09098	1.42604	0.869955	0.607286	-0.719553	0.549125
MSTRG.36188	ANP32B	2.08835	0.857795	1.34644	2.78298	2.51509	1.43453	0.637581	-0.649321	0.549713
MSTRG.23822	MIR3648-2	73.2401	55.8642	97.0918	90.0655	88.1678	142.176	0.705961	-0.50234	0.550013
MSTRG.35798	BX088651	3.56956	6.01136	5.17398	3.63271	2.25429	2.6281	1.73279	0.793099	0.550525
MSTRG.18301	LINC02582	1.94293	1.84381	2.45945	4.11534	3.22854	2.71366	0.621045	-0.687229	0.550641
MSTRG.14369	AC106782	2.15691	0.886914	1.89136	0.496414	0.670452	1.53934	1.82366	0.866835	0.550813
MSTRG.36197	Metazoa_SRP	1.62384	2.10942	1.27494	0.856217	0.719637	1.30671	1.73741	0.796942	0.551007
MSTRG.30527	.	4.23161	4.22646	4.58066	6.04651	7.00832	7.37031	0.638367	-0.647541	0.551169
MSTRG.1227	OFD1P2Y	1.76326	2.16243	1.38822	0.81555	1.21096	0.974758	1.77056	0.824202	0.55147
MSTRG.32917	STAG3L1	0.750809	0.506862	1.05209	0.986916	1.17359	1.3693	0.65436	-0.611844	0.552533
MSTRG.19506	AC011479	3.0267	2.02969	1.95847	1.37549	1.10505	1.53313	1.74775	0.805495	0.553248
MSTRG.96	OFD1	0.987811	1.29902	0.532332	0.56623	0.846159	0.192462	1.75665	0.812827	0.553426
MSTRG.35768	GLIDR	0.901924	2.38407	1.43577	2.07333	1.94039	3.14764	0.65934	-0.600906	0.553455
MSTRG.35451	PSIP1	0.238873	0.224512	1.22356	2.03863	0.070321	0.881835	0.564047	-0.826113	0.553803
MSTRG.29884	AC091982	0.53651	0.737607	0.488026	0.297601	0.737678	1.6201	0.663613	-0.591586	0.554479
MSTRG.7254	RBM4	0.941304	0.894364	0.98146	1.70488	1.7563	0.944421	0.639442	-0.645114	0.555062
MSTRG.20291	AC011476	1.13027	2.49135	0.0001	2.74174	2.3195	1.47636	0.553982	-0.852088	0.555626
MSTRG.19901	IGFL4	4.89299	4.07832	4.67537	7.18975	6.67671	7.60435	0.635592	-0.653827	0.55593
MSTRG.15036	AC009120	0.148954	0.345387	0.371984	0.649704	0.360633	0.360657	0.631896	-0.662242	0.556798
MSTRG.27740	UBA6	2.57546	2.55342	1.86428	1.53603	2.17371	0.526768	1.65069	0.723068	0.55758
MSTRG.30826	HLA-Z	1.52671	0.489499	0.525549	0.882535	0.0001	0.366677	2.03452	1.02469	0.557682
MSTRG.26108	.	1.29838	1.60277	1.15495	0.977981	0.89641	0.560991	1.66549	0.735944	0.558216
MSTRG.21537	TMEM131	42.4398	39.397	41.7838	69.567	70.1391	45.8359	0.666267	-0.585828	0.558809
MSTRG.11281	KTN1-AS1	1.10567	1.41945	1.18438	0.994947	0.764642	0.431898	1.69269	0.759315	0.558883
MSTRG.36310	UGCG	1.21683	1.13562	1.01746	0.891919	0.766129	0.325963	1.69853	0.76429	0.559055
MSTRG.19736	LIPE-AS1	2.69889	1.85549	2.65379	3.66673	3.70384	3.95023	0.636719	-0.651271	0.559558
MSTRG.32703	AC073107	1.14639	0.964435	0.999416	0.627193	0.809554	0.423959	1.67154	0.741178	0.559664
MSTRG.6195	.	0.816781	0.740069	0.904119	1.12788	1.50714	1.24105	0.634913	-0.655369	0.559975
MSTRG.36338	CDC26	1.12698	0.815054	0.56595	1.98707	1.04983	1.0019	0.620973	-0.687397	0.559984
MSTRG.30182	.	1.21736	1.28874	1.05358	1.1321	0.706488	0.194596	1.75079	0.808006	0.560125
MSTRG.21349	.	1.37409	1.34935	0.958834	1.12307	0.868461	0.135213	1.73142	0.791952	0.560307
MSTRG.15216	.	1.16785	0.796116	0.381225	0.447498	0.348601	0.505663	1.80155	0.849237	0.560329
MSTRG.8241	ITFG2	0.512891	0.746689	0.576186	1.29386	0.861441	0.768899	0.627784	-0.671659	0.560612
MSTRG.4251	MIR29B2CHG	1.0693	0.730428	1.20975	0.881429	0.685946	0.274537	1.63389	0.708308	0.561126
MSTRG.32084	.	1.67763	1.80209	1.7204	0.78379	1.26716	1.04724	1.67844	0.747117	0.561571
MSTRG.18316	ZNF236-DT	1.12459	1.20426	1.57169	1.88974	2.29984	1.76794	0.654727	-0.611035	0.562099
MSTRG.10290	PROSER1	1.76792	1.35061	1.50387	0.759417	3.24614	3.34091	0.629202	-0.668405	0.562816
MSTRG.11884	.	0.0001	0.952867	0.948324	1.92615	0.395172	1.18437	0.542345	-0.882717	0.562958
MSTRG.13792	.	2.56134	1.72446	3.1482	0.928167	1.32003	1.84248	1.8173	0.861797	0.563362
MSTRG.17826	DLGAP1-AS1	0.307069	0.293067	1.50185	0.511797	0.313348	0.398622	1.71763	0.780421	0.563387
MSTRG.36644	PTGES	3.50665	3.71877	4.1774	2.34426	2.54753	1.85067	1.6912	0.758044	0.563588
MSTRG.2463	CC2D1B	1.10984	1.23418	1.03311	0.962514	0.566572	0.516601	1.65085	0.723213	0.564469
MSTRG.28124	AC092656	1.21397	1.13974	0.925943	0.8306	0.611935	0.456214	1.72727	0.788494	0.564832
MSTRG.32101	AC091729	0.0001	2.4496	0.2764	1.04052	3.90331	0.427299	0.507547	-0.978387	0.564861
MSTRG.19517	CATSPERG	1.68107	0.716265	0.907298	0.648972	0.792825	0.470846	1.72778	0.788921	0.5654
MSTRG.23057	RRBP1	1.21145	1.23674	1.16866	0.712612	0.640732	0.75893	1.7123	0.775935	0.565443
MSTRG.6916	.	2.02583	1.99886	1.95482	1.07849	1.44961	1.03569	1.67786	0.746619	0.56602
MSTRG.11172	RNU6-539P	1614.1	1781.94	2183.93	2325.57	1717.45	3634.54	0.726791	-0.460388	0.566127
MSTRG.31446	MTRES1	1.12876	0.126373	0.835477	1.10267	1.38352	0.82921	0.630575	-0.665261	0.56626
MSTRG.33171	ZNF3	1.15708	0.446268	0.587323	1.10472	1.40417	0.855353	0.651164	-0.618908	0.566409
MSTRG.18295	SOCS6	1.36156	1.59742	1.88458	2.75638	2.55811	2.20124	0.644457	-0.633845	0.566858
MSTRG.12031	TEX22	0.605592	0.736095	0.796972	1.05662	1.06156	1.19333	0.645826	-0.630782	0.567097
MSTRG.28136	AC093752	0.507913	1.07347	1.49507	1.67672	1.92211	1.25401	0.633949	-0.657561	0.567308
MSTRG.1680	CROCC	5829.5	5465.5	2307.55	0.0001	2307.81	3687.18	2.26899	1.18205	0.568055
MSTRG.5694	PCGF5	3.95387	6.79783	0.0001	3.2619	1.40227	0.0001	2.30514	1.20485	0.568515
MSTRG.24877	.	0.996775	0.917813	0.520851	1.01707	1.20245	1.42374	0.668477	-0.58105	0.568751
MSTRG.4114	AC096677	3.36456	2.82945	3.12752	1.66457	0.908811	2.69639	1.76887	0.822825	0.569246
MSTRG.18298	LINC02864	0.254009	1.221	0.191741	0.468262	0.388645	0.0001	1.94485	0.959658	0.569321
MSTRG.7192	RELA-DT	1.08663	0.200809	1.12721	0.942456	1.28792	1.45672	0.654892	-0.610672	0.569832
MSTRG.1100	EMD	8.50033	7.87687	12.3252	0.0001	7.1296	6.45167	2.11337	1.07954	0.569872
MSTRG.19241	AC006504	2.21816	0.393995	1.40738	0.069268	1.53471	0.579821	1.84062	0.880192	0.570122
MSTRG.35285	.	0.831165	0.932455	0.916281	1.31798	1.47131	1.35303	0.646957	-0.628258	0.570828
MSTRG.7628	AP000873	1.85505	1.55215	2.5918	1.53473	1.63006	0.392524	1.68638	0.753931	0.570831
MSTRG.7023	AHNAK	4.01064	0.0001	2.99526	2.93227	0.001157	0.0001	2.38825	1.25595	0.571771
MSTRG.25996	.	2.41719	1.0476	1.23396	1.26162	0.92983	0.656233	1.65002	0.722484	0.57185
MSTRG.32616	TNS3	1.65779	0.994626	1.06221	2.74713	1.62224	1.3418	0.650416	-0.620565	0.572251
MSTRG.16611	.	1.28938	0.53832	0.744559	1.63599	1.56942	0.922023	0.62321	-0.68221	0.57291
MSTRG.3286	NBPF10	1.40064	1.27543	0.894109	1.0804	0.953985	0.049826	1.71296	0.776493	0.573342
MSTRG.32464	.	0.842662	1.21433	0.816259	1.61649	1.43177	1.28916	0.662434	-0.594151	0.573712
MSTRG.28923	PDE4D	1.30066	1.17319	0.89103	2.07823	1.89402	0.93835	0.685228	-0.545345	0.575314
MSTRG.10106	FAM230C	0.0001	1.79806	1.28348	1.43372	2.33863	1.76094	0.556926	-0.844441	0.575902
MSTRG.11551	AC005520	1.08953	1.45164	1.07452	1.86976	2.05918	1.62238	0.651323	-0.618555	0.576899
MSTRG.33525	.	0.798812	0.927894	0.933924	1.49912	1.12933	1.43437	0.654873	-0.610712	0.576932
MSTRG.19061	CCDC124	1.60565	1.49989	1.57217	2.44952	2.74371	2.02933	0.647652	-0.626708	0.576974
MSTRG.35915	ZFAND5	31.2955	17.3887	24.8331	22.224	21.0504	5.19719	1.51671	0.600943	0.577123
MSTRG.31477	CD164	8.24547	4.97131	2.50261	5.56393	0.947982	2.9986	1.65284	0.724951	0.577136
MSTRG.35495	MIR31HG	1.54379	1.8014	0.77242	3.15619	2.85422	0.58359	0.624447	-0.679349	0.577201
MSTRG.26723	KCNAB1	0.719544	1.4673	0.520806	0.839651	0.369283	0.371845	1.71286	0.776407	0.577505
MSTRG.25176	CIDECP1	0.480712	0.507896	0.915038	1.17252	1.25058	0.561113	0.637906	-0.648585	0.578034
MSTRG.16191	.	0.950855	1.14836	1.39707	0.637989	0.785998	0.626611	1.70501	0.769779	0.57833
MSTRG.21624	LINC01123	1.04541	0.0001	0.0001	0.943853	0.556646	0.616651	0.493875	-1.01778	0.578678
MSTRG.20457	AC012313	0.749976	2.11333	2.72005	1.70284	1.45703	0.203585	1.66001	0.731189	0.578756
MSTRG.29922	HAVCR1	1.08444	1.11853	9.58679	4.88864	1.43974	0.497615	1.72718	0.788422	0.580009
MSTRG.20907	MAP4K3-DT	1.28959	0.996349	0.94439	0.911275	0.589361	0.441201	1.66354	0.734258	0.580334
MSTRG.16886	.	5.82035	4.2341	5.15913	1.91364	2.07492	4.63109	1.76499	0.819661	0.580403
MSTRG.15417	MIR22HG	0.988415	1.05151	0.622306	0.514375	0.541163	0.496593	1.71521	0.778386	0.580606
MSTRG.23564	.	1.41177	0.742005	1.13683	0.757012	0.306548	0.816762	1.75002	0.807374	0.580642
MSTRG.19559	AC011455	0.787786	1.19172	0.679182	0.848602	0.721309	0.022996	1.66908	0.739055	0.580911
MSTRG.24933	SERHL2	0.0001	0.943985	1.01697	1.42393	1.11846	0.915914	0.567057	-0.818434	0.581078
MSTRG.21084	VRK2	2.11405	2.30337	1.87012	1.47258	1.09521	1.13371	1.69865	0.764386	0.581184
MSTRG.16755	AC091132	0.86589	0.904208	0.921531	2.04353	1.43128	0.746029	0.637701	-0.649049	0.581346
MSTRG.25448	C3orf35	1.22494	0.891419	0.998856	0.82281	0.844841	0.278107	1.60103	0.679002	0.581841
MSTRG.25174	IRAK2	1.15664	0.789777	1.04891	1.28094	1.4048	1.84252	0.661475	-0.596242	0.582571
MSTRG.34294	UNC5D	0.734943	1.20436	4.51015	6.72443	3.41073	0.806255	0.589453	-0.762551	0.582876
MSTRG.23864	FP236383	2630.58	425.616	2590.2	2240.52	2763.87	2965.87	0.708432	-0.497298	0.583109
MSTRG.13027	PKM	2.08255	1.23334	1.92112	3.44298	2.28693	2.08664	0.669989	-0.577791	0.583236
MSTRG.17536	AC087645	1.60467	1.57154	1.43966	0.80989	0.52456	1.31871	1.73977	0.798892	0.583397
MSTRG.4180	AL606489	1.45934	1.16295	1.41873	0.910656	0.78258	0.703914	1.68576	0.753395	0.583654
MSTRG.10506	MRPS31P4	2.20692	1.73347	0.0001	1.99873	3.18402	1.83753	0.5613	-0.833156	0.583674
MSTRG.12490	C15orf48	1.62156	2.25179	1.42681	0.987792	0.728677	1.41462	1.69276	0.759374	0.583765
MSTRG.15771	AC005324	1.11731	0.982607	0.730897	1.74059	1.38569	1.19228	0.655499	-0.609334	0.583811
MSTRG.22810	TRIB3	0.939522	0.561618	1.49368	1.22436	1.01799	2.09188	0.690972	-0.533302	0.583962
MSTRG.36810	TRAF2	0.877681	0.836642	1.0028	1.61203	1.03412	1.39835	0.671806	-0.573884	0.584183
MSTRG.34139	TNFRSF10A-AS1	6.16906	6.27674	5.6634	4.08062	3.40474	3.64143	1.62753	0.702686	0.584249
MSTRG.1603	DHRS3	1.48798	1.42932	1.49002	2.78163	2.48772	1.5629	0.645074	-0.632463	0.584859
MSTRG.19446	ZNF461	1.07174	1.60289	1.09474	0.644232	0.806295	0.733531	1.72586	0.787313	0.585181
MSTRG.15529	CHRNE	1.4263	1.20838	1.74298	2.67517	2.39223	1.64142	0.652524	-0.615897	0.585432
MSTRG.30270	TUBB2B	1.69599	2.19782	3.04751	3.12456	3.72867	3.70597	0.657372	-0.605217	0.585435
MSTRG.26564	ZBTB38	1.19873	1.04653	0.819984	2.43994	1.66627	0.684331	0.639853	-0.644187	0.585518
MSTRG.23062	MGME1	1.05065	0.925413	0.806327	2.20727	1.72609	0.532828	0.622991	-0.682717	0.585712
MSTRG.14191	MOSMO	2.76877	1.99596	0.888748	1.17622	1.28189	0.976316	1.64612	0.719073	0.585791
MSTRG.7192	RELA-DT	1.13657	2.66203	1.418	1.75971	3.02517	2.87626	0.680916	-0.554452	0.585915
MSTRG.3378	ENSA	0.710155	0.72108	0.57808	1.23356	0.751459	0.977393	0.678269	-0.56007	0.586038
MSTRG.23517	NCOA3	1.61583	2.42428	2.47917	3.604	2.85112	3.48982	0.655538	-0.609249	0.5862
MSTRG.30255	RIPK1	1.45455	0.949377	0.730318	0.728213	0.586321	0.60215	1.63524	0.709505	0.586246
MSTRG.1281	.	1.87757	1.6632	1.14054	2.07317	2.05975	2.74056	0.681068	-0.55413	0.586336
MSTRG.3380	ENSA	1.5641	1.25638	1.2337	2.49166	2.40105	1.37749	0.646579	-0.629101	0.586733
MSTRG.16652	CCDC200	3.12136	2.37675	2.43776	5.60854	2.70485	3.37645	0.678869	-0.558795	0.58717
MSTRG.29831	CSNK1A1	2.57456	9.30294	2.25723	3.18502	2.94764	2.2894	1.6783	0.746999	0.587251
MSTRG.13537	SYNM	0.886411	1.26519	1.01717	1.96694	1.64162	1.14983	0.665932	-0.586554	0.588095
MSTRG.36653	.	0.850311	0.897768	0.749551	1.25003	1.01413	1.46457	0.669834	-0.578125	0.588938
MSTRG.20073	SNRNP70	1.21323	0.863642	1.04452	1.96418	1.32538	1.45222	0.658277	-0.603234	0.589168
MSTRG.7198	AP5B1	2.39222	2.75629	2.32888	1.11184	1.97686	1.36389	1.67933	0.747889	0.589298
MSTRG.16019	LYRM9	0.049009	0.018626	2.38497	1.93564	2.71345	0.099079	0.516536	-0.953058	0.589356
MSTRG.20164	C19orf48	0.951087	0.223211	0.586628	0.013683	0.56294	0.407406	1.78951	0.839562	0.589904
MSTRG.11255	MAPK1IP1L	2.37847	2.66443	1.9179	2.08774	1.46281	0.698557	1.63818	0.712094	0.590541
MSTRG.30034	ERGIC1	2.03175	1.66349	1.72787	1.24143	1.02637	0.983235	1.66812	0.738222	0.590804
MSTRG.30203	AC008443	21.4649	23.7117	29.4593	12.1573	10.9085	21.3474	1.68049	0.748878	0.590947
MSTRG.33156	AC004922	1.22949	1.49822	1.52163	1.92308	2.06959	2.36837	0.668024	-0.582027	0.590993
MSTRG.29927	HAVCR2	0.932355	1.19555	0.833375	0.731906	0.692658	0.428747	1.59783	0.676115	0.591345
MSTRG.13147	DNM1P35	1.20652	1.40478	1.21356	0.667735	0.715271	0.874268	1.69446	0.760828	0.592134
MSTRG.35789	FRG1HP	2.56198	2.0965	1.32972	1.61571	1.62846	0.415998	1.63604	0.710212	0.592222
MSTRG.9415	.	3.34981	3.59472	2.917	0.339198	0.10835	4.36196	2.05043	1.03592	0.5927
MSTRG.35236	.	0.895313	0.708961	0.795161	1.13502	1.26856	1.15281	0.674685	-0.567714	0.592999
MSTRG.12953	IQCH-AS1	1.15116	1.96615	0.617278	2.42646	1.43805	1.84377	0.654241	-0.612106	0.593743
MSTRG.19509	YIF1B	0.680393	1.09132	1.30173	0.449992	0.64369	0.687095	1.7259	0.787347	0.593846
MSTRG.9041	ITGA5	4.31862	3.25138	3.77033	2.26242	2.80374	2.04351	1.59506	0.673609	0.593986
MSTRG.3231	FP700111	0.0001	2.58427	4.24214	1.18266	0.063973	2.03727	2.07878	1.05574	0.594155
MSTRG.13115	PPCDC	1.0939	0.937594	1.00167	1.65151	1.69797	1.24853	0.659669	-0.600185	0.594317
MSTRG.14271	.	0.831596	0.592872	0.507801	1.63514	0.900063	0.48772	0.639205	-0.64565	0.594602
MSTRG.35844	AL512625	0.0001	3.57921	0.0001	3.552	0.0001	4.11508	0.466849	-1.09897	0.595173
MSTRG.20339	AC008735	2.60195	2.07719	2.83373	4.31125	4.2653	2.53778	0.675963	-0.564984	0.595395
MSTRG.19757	SRRM5	0.636185	1.07692	0.664613	1.28683	1.21825	1.09598	0.660282	-0.598846	0.595487
MSTRG.19687	HNRNPUL1	1.47931	1.90124	1.6264	2.47459	2.64072	2.36465	0.669383	-0.579095	0.595496
MSTRG.4113	RPS10P7	0.502964	0.749374	0.330225	1.02091	1.0293	0.386375	0.649502	-0.622594	0.595707
MSTRG.17706	SECTM1	0.490549	0.827634	0.308914	0.379008	0.489536	0.116359	1.65204	0.724247	0.595721
MSTRG.3391	.	1.33183	1.40517	1.80702	1.41009	1.96397	3.11729	0.700013	-0.514546	0.595805
MSTRG.19346	TMEM147-AS1	0.715234	0.0001	1.45586	0.660262	1.70621	1.43599	0.570998	-0.808442	0.595815
MSTRG.7555	AP003119	4.6676	6.01292	4.83383	6.91115	7.77007	7.98345	0.684517	-0.546841	0.596253
MSTRG.22129	NFE2L2	0.454581	0.438932	0.831333	1.45322	0.83112	0.400275	0.642494	-0.638246	0.596475
MSTRG.23361	SOGA1	0.0001	0.0001	0.603133	0.129125	1.3921	0.0001	0.396583	-1.3343	0.596556
MSTRG.7023	AHNAK	3.13609	2.1773	0.082648	4.73724	4.08073	0.260543	0.594375	-0.750555	0.597256
MSTRG.15897	KYNUP1	5.47996	0.777066	6.44939	2.80424	9.40973	7.18098	0.655141	-0.610124	0.597282
MSTRG.23864	FP236383	11.2469	0.0001	0.0001	0.0001	3.35488	0.0001	3.35226	1.74514	0.597875
MSTRG.1662	SZRD1	1.64336	0.0001	0.0001	0.577629	0.0001	0.0001	2.84437	1.50811	0.597899
MSTRG.26562	PXYLP1	0.809658	0.760172	0.696792	0.885848	0.952603	1.36744	0.707018	-0.500181	0.597977
MSTRG.35130	PVT1	0.412174	0.576714	0.736491	0.836763	0.954723	0.787335	0.669057	-0.579798	0.59808
MSTRG.13014	.	1.15525	1.60976	1.22786	1.83451	1.97297	2.06496	0.679934	-0.556534	0.598219
MSTRG.1463	VAMP3	2.54321	3.05652	3.42928	1.87137	2.27519	1.37926	1.63397	0.708381	0.598261
MSTRG.17347	.	1.97059	2.21936	1.77615	1.11514	1.13949	1.29625	1.68018	0.748612	0.598947
MSTRG.35568	DDX58	2.58459	1.42076	1.98696	1.13436	0.469678	1.80391	1.75833	0.814208	0.598975
MSTRG.25792	PHF7	3.22016	2.55178	2.52611	1.81663	1.91949	1.31551	1.64265	0.716024	0.599058
MSTRG.29188	ATG10	0.725176	0.766991	0.785596	1.44853	1.27803	0.650249	0.674531	-0.568044	0.599408
MSTRG.8912	.	1.39711	1.43142	0.0001	1.20243	0.0001	0.0001	2.35205	1.23392	0.599938
MSTRG.20753	AC074117	0.647701	0.650798	1.44379	1.24859	1.10817	1.66053	0.682621	-0.550844	0.600029
MSTRG.2660	GNG12	5.55924	4.98257	0.0001	10.3866	6.66934	1.84055	0.557878	-0.841979	0.600079
MSTRG.18463	PWWP3A	0.0001	0.427294	0.0001	0.0001	0.187615	0.717021	0.472507	-1.08159	0.60028
MSTRG.23693	.	0.59276	1.02117	0.772396	1.21603	1.43647	0.824755	0.686268	-0.543156	0.60033
MSTRG.12125	HERC2P10	0.820393	1.26891	1.48821	0.919688	0.820804	0.436617	1.64324	0.716545	0.600839
MSTRG.31144	GSTA4	0.0001	15.012	0.0001	0.039851	0.121229	5.2228	2.78835	1.47941	0.600995
MSTRG.20725	.	0.605142	0.687483	0.438913	1.04365	0.634459	0.923736	0.665505	-0.587479	0.601418
MSTRG.25824	.	0.865972	1.91295	0.637464	2.50248	2.01722	0.733839	0.650302	-0.620818	0.601466
MSTRG.3436	NBPF9	1.7748	1.55697	1.89373	1.88502	2.35586	3.22431	0.699984	-0.514607	0.601716
MSTRG.13905	GLIS2	2.03801	2.17159	1.67558	3.44412	2.39307	2.93223	0.671103	-0.575394	0.601743
MSTRG.29161	.	1.52002	1.42459	1.69064	2.40667	2.50894	2.03232	0.667142	-0.583935	0.601984
MSTRG.6527	TRIM66	1.03907	1.38304	1.69729	0.67539	0.857438	0.961812	1.6513	0.723604	0.603282
MSTRG.7023	AHNAK	2.5562	0.031672	2.29978	2.45027	0.113163	0.014938	1.89564	0.922682	0.603422
MSTRG.29764	SPRY4	1.57018	1.24489	0.777161	1.96978	1.77532	1.62361	0.669104	-0.579698	0.603746
MSTRG.16975	ABCC3	1.23203	0.669453	1.18586	1.33421	1.37637	1.76177	0.690318	-0.534666	0.604479
MSTRG.9611	TXNRD1	1.46339	2.30062	1.90329	2.57224	3.46554	2.13071	0.6938	-0.527408	0.604595
MSTRG.5140	HNRNPF	0.257574	1.50985	0.414782	1.6725	0.459418	1.08312	0.67875	-0.559048	0.604852
MSTRG.25031	.	0.293019	0.392425	1.07118	0.848506	1.20443	0.640303	0.652236	-0.616534	0.604883
MSTRG.17096	VMP1	1.01217	1.18119	0.938685	1.53297	1.48837	1.59387	0.678637	-0.559288	0.605584
MSTRG.2402	MKNK1	0.976673	1.50778	1.20011	0.822189	0.73154	0.751368	1.59844	0.676666	0.605665
MSTRG.20481	SLC27A5	0.148248	1.54269	1.74818	0.199372	1.53968	3.35292	0.6754	-0.566187	0.605783
MSTRG.20349	ZNF787	1.4193	0.850681	1.66789	1.9586	2.10871	1.77551	0.673967	-0.569251	0.605868
MSTRG.20623	TTC32	2.69494	3.68423	1.904	2.46778	1.05958	1.52269	1.64021	0.713883	0.606001
MSTRG.23269	ASIP	1.25909	0.900215	1.08593	1.76205	1.63055	1.41044	0.675663	-0.565623	0.60692
MSTRG.21470	LSP1P4	0.0001	1.79688	0.022077	0.007887	0.787828	0.007919	2.26354	1.17858	0.606952
MSTRG.35132	PVT1	0.996432	0.751308	1.28321	2.21334	1.14153	1.16485	0.670607	-0.576461	0.607095
MSTRG.23990	RUNX1	1.12068	1.35826	1.19792	1.00057	1.09605	0.279317	1.54755	0.629981	0.607522
MSTRG.23989	RUNX1	1.63903	1.38222	1.16255	1.13679	0.811877	0.653122	1.60805	0.685308	0.60773
MSTRG.14818	AC009084	4.84645	3.863	4.47405	3.07049	2.60188	2.57506	1.5985	0.676717	0.608444
MSTRG.32101	AC091729	1.98622	0.35847	0.435111	1.40974	0.830227	1.86745	0.676777	-0.563248	0.608473
MSTRG.7261	C11orf86	1.5725	2.82641	2.33108	3.36554	4.85059	1.97993	0.660058	-0.599335	0.608597
MSTRG.15770	AC005324	0.729291	0.338022	1.04909	1.18007	1.29884	0.756382	0.654162	-0.612279	0.608842
MSTRG.21606	GCC2	1.37989	1.38647	0.522307	0.973238	0.848018	0.179529	1.64369	0.716935	0.60892
MSTRG.23203	HM13	1.43051	1.14025	0.676426	2.03136	1.1608	1.59086	0.678899	-0.558731	0.60893
MSTRG.36629	AL158151	0.830504	0.899914	0.478602	0.918913	1.09103	1.2307	0.681661	-0.552874	0.609673
MSTRG.14008	AC007216	0.835455	0.901478	0.791691	1.49751	1.27868	0.97134	0.674745	-0.567586	0.60988
MSTRG.3041	DRAM2	6.52741	4.48243	1.72856	7.1319	7.2673	4.72943	0.665933	-0.58655	0.609927
MSTRG.35128	PVT1	0.889153	1.26764	0.965814	1.90582	1.60459	0.974393	0.696263	-0.522296	0.610205
MSTRG.30708	HCG18	0.588423	0.620209	0.0001	0.115127	2.09706	0.036715	0.537476	-0.895728	0.610504
MSTRG.32096	.	0.458361	0.53991	0.561909	0.465265	1.03975	0.816993	0.671909	-0.573662	0.61154
MSTRG.2639	JAK1	1.54718	1.40135	0.985124	0.831848	0.903216	0.740849	1.58877	0.667909	0.611825
MSTRG.31493	CDK19	2.09472	1.95412	1.73117	0.676677	0.479379	2.06581	1.79399	0.843174	0.611875
MSTRG.20974	EPAS1	0.521201	0.850578	0.560738	1.25988	1.05319	0.608726	0.661415	-0.596372	0.611894
MSTRG.25724	RBM6	0.842686	0.679362	0.961787	1.2492	1.00105	1.2807	0.703447	-0.507486	0.611906
MSTRG.28919	PDE4D	2.43962	1.75782	1.3142	2.95051	2.7972	2.32983	0.682342	-0.551433	0.612019
MSTRG.29603	PCBD2	0.759831	0.963487	1.24199	1.57744	1.32209	1.34042	0.699373	-0.515866	0.612375
MSTRG.17314	ARSG	0.69451	0.596396	0.513312	0.763557	1.4828	0.444235	0.670566	-0.576548	0.612522
MSTRG.19428	.	0.942791	0.637303	0.7655	1.28213	0.964891	1.23325	0.673969	-0.569247	0.613125
MSTRG.36648	.	0.730039	3.79524	2.28239	0.624695	2.46798	1.00139	1.66281	0.733626	0.61347
MSTRG.15313	.	1.06651	0.935719	1.13865	1.56496	1.499	1.55079	0.680617	-0.555085	0.613762
MSTRG.8854	AC010173	1.7291	1.5814	1.72862	2.19154	2.34179	2.69691	0.696951	-0.52087	0.614221
MSTRG.16982	LUC7L3	0.990423	0.908535	1.14939	1.92673	1.91157	0.733742	0.666737	-0.58481	0.614474
MSTRG.36865	EXD3	0.69902	0.281416	0.896374	1.20368	0.970355	0.67961	0.65769	-0.604521	0.614644
MSTRG.35792	FRG1HP	1.20232	1.38823	1.65755	1.34675	1.23866	0.166537	1.54366	0.626358	0.614674
MSTRG.1228	PRYP2	0.954149	0.615665	0.0001	0.719403	2.63305	0.0001	0.468274	-1.09458	0.614854
MSTRG.29920	.	0.946882	1.23406	0.719998	1.23323	0.430239	0.158252	1.59242	0.67122	0.614912
MSTRG.26346	ZXDC	2.72414	2.99849	2.69221	2.10931	2.24878	0.914814	1.59586	0.674336	0.614938
MSTRG.23864	FP236383	1144.93	621.139	377.973	717.134	974.605	1147.54	0.755135	-0.405194	0.614939
MSTRG.7257	RBM4	0.353349	1.31687	0.567773	0.971548	1.06704	1.29052	0.67225	-0.57293	0.615649
MSTRG.35283	ZNF250	1.15886	1.81041	1.44531	0.791004	1.19167	0.802254	1.58517	0.664635	0.616584
MSTRG.9740	MAPKAPK5-AS1	1.31007	2.16387	2.17292	2.28501	1.69615	3.88386	0.717973	-0.477999	0.617538
MSTRG.22797	D2HGDH	0.358291	0.729297	0.462086	1.28465	0.582123	0.478082	0.660883	-0.597533	0.617538
MSTRG.14799	CMTM1	1.36583	1.53421	1.17116	1.172	1.1289	0.310427	1.55905	0.64067	0.617572
MSTRG.2377	IPP	1.21906	0.35315	0.625928	1.64796	1.14166	0.623565	0.644014	-0.634836	0.618153
MSTRG.4915	STAM	4.75113	5.13773	6.43622	7.99106	7.73356	6.75457	0.726231	-0.4615	0.618196
MSTRG.5605	TSPAN14	1.29232	0.823391	0.730641	1.98962	1.40264	0.779956	0.682216	-0.551699	0.61891
MSTRG.29543	AC116366	0.964851	0.903904	0.940486	1.13941	1.33728	1.48808	0.708552	-0.497055	0.619056
MSTRG.20753	AC074117	1.36319	0.883703	0.285555	0.263474	1.11566	0.189767	1.61416	0.690781	0.6191
MSTRG.23864	FP671120	19.3904	15.46	12.6131	5.13773	7.55852	49.1345	0.767636	-0.381505	0.619157
MSTRG.12893	UBAP1L	0.589633	0.802616	0.7105	1.25721	0.887386	0.875229	0.696315	-0.522188	0.62007
MSTRG.19700	AC011462	2.09781	2.27767	2.53062	3.19669	3.82615	2.93051	0.693846	-0.527313	0.620071
MSTRG.28592	SDHAP3	0.952797	0.424365	0.704229	1.19222	1.45892	0.5399	0.652262	-0.616476	0.620265
MSTRG.36777	.	0.710333	0.662063	1.19589	1.20838	1.41366	1.05633	0.698212	-0.518263	0.620485
MSTRG.16715	PLCD3	2.46949	2.3632	2.71448	3.2194	4.97864	2.89171	0.680553	-0.55522	0.620767
MSTRG.7170	.	1.23636	0.898079	1.66457	1.93951	1.53001	1.91837	0.7051	-0.5041	0.621391
MSTRG.8848	LMBR1L	1.65914	1.16506	1.21851	0.920285	0.92236	0.710983	1.58313	0.662778	0.621436
MSTRG.25167	BRK1	4.73296	6.71984	8.40171	4.46995	3.4188	4.38985	1.617	0.69332	0.621662
MSTRG.3574	.	1.02613	0.899097	1.48357	1.53219	1.7067	1.71285	0.688405	-0.538671	0.622247
MSTRG.23173	FRG1BP	7.05368	1.01584	10.7413	2.52063	5.88831	3.54106	1.57413	0.654555	0.62234
MSTRG.35164	LNCOC1	0.752948	1.03808	1.52393	1.38926	1.87972	1.46034	0.700936	-0.512644	0.622538
MSTRG.30771	USP8P1	5.75827	6.40481	6.97947	4.14248	3.19066	4.40989	1.63012	0.704978	0.622546
MSTRG.11256	MAPK1IP1L	2.89373	2.94988	1.91027	2.42184	1.82191	0.787986	1.541	0.623864	0.622613
MSTRG.11145	POLE2	0.744766	0.487843	0.62096	1.22908	1.14037	0.430255	0.662059	-0.594969	0.623423
MSTRG.32963	DTX2	0.912941	0.518366	0.776801	0.958868	0.972759	1.147	0.717238	-0.479476	0.624242
MSTRG.26279	GOLGB1	1.12575	1.34367	0.866571	0.834671	0.933374	0.391224	1.54496	0.627574	0.624442
MSTRG.35229	AC109322	1.11774	1.57116	1.41518	0.893238	0.847161	0.82265	1.60125	0.6792	0.6248
MSTRG.35928	.	0.175346	1.23693	0.261241	1.34093	0.934984	0.339875	0.639773	-0.644368	0.625524
MSTRG.15791	ZSWIM7	1.57084	1.57104	1.42659	1.18728	0.886577	0.792857	1.59363	0.672312	0.625791
MSTRG.6354	CD81	11.4627	6.10477	9.11603	14.0353	11.9065	12.5654	0.692949	-0.529179	0.625984
MSTRG.32526	LINC00265	0.427022	0.716462	1.23615	0.633515	0.56238	0.357466	1.53193	0.615348	0.626333
MSTRG.32210	DAGLB	0.757285	0.5382	0.503662	0.806438	0.484382	1.22445	0.71529	-0.483399	0.626737
MSTRG.26095	ZBTB11-AS1	3.17286	3.33031	3.64533	3.0297	1.8034	1.5939	1.57904	0.659049	0.626876
MSTRG.13352	.	0.960022	1.00011	0.65986	1.36301	1.02355	1.31958	0.706934	-0.500352	0.626913
MSTRG.33737	.	0.598113	0.428763	0.58244	1.25301	0.761888	0.390797	0.66896	-0.580009	0.627322
MSTRG.30625	.	2.88873	1.87582	4.86728	3.46883	4.29579	5.67867	0.716479	-0.481004	0.62733
MSTRG.4553	.	1.72919	2.98851	2.04351	1.56992	2.08213	0.801983	1.518	0.60217	0.62776
MSTRG.28591	SDHAP3	1.41272	0.99012	0.877717	0.858708	0.731689	0.543384	1.53744	0.620529	0.627836
MSTRG.10873	AL132780	3.07272	2.30606	2.97682	1.39335	1.98216	1.83904	1.60236	0.680201	0.628032
MSTRG.32720	VKORC1L1	3.7759	3.92042	4.45076	5.76051	7.21515	4.3416	0.701443	-0.511601	0.628262
MSTRG.22848	SDCBP2-AS1	1.61982	1.62879	1.38497	0.955747	1.0899	0.862815	1.59314	0.671874	0.628288
MSTRG.15991	USP22	0.740028	1.09896	1.7698	2.05244	1.77754	1.3983	0.690243	-0.534825	0.629318
MSTRG.22816	NRSN2-AS1	1.75861	1.42631	0.080431	0.846945	1.06414	0.019198	1.69165	0.758428	0.629486
MSTRG.20996	EPCAM-DT	1.25245	0.984856	1.04282	0.777679	0.818768	0.54087	1.5347	0.617954	0.630096
MSTRG.29504	CCDC192	0.872774	1.79465	1.02214	0.911447	0.958161	0.539777	1.53133	0.614786	0.630803
MSTRG.25047	.	0.932212	0.981954	1.07925	1.26177	1.46304	1.48949	0.710298	-0.493503	0.630833
MSTRG.3603	AL355388	2.23596	0.141356	2.40306	0.677545	1.08172	1.08663	1.67974	0.748241	0.631086
MSTRG.33640	ZC3HAV1	1.57395	1.68695	1.82851	1.13207	1.00977	1.06104	1.58901	0.668127	0.631827
MSTRG.16651	U2	4.1666	4.11723	3.37332	6.04669	4.8386	5.71664	0.702157	-0.510135	0.632038
MSTRG.20898	THUMPD2	1.15661	0.770701	0.462047	0.49814	0.90217	0.111424	1.58054	0.660418	0.63206
MSTRG.3902	RC3H1	1.34564	1.48877	0.844758	0.998435	1.0982	0.28323	1.54596	0.628501	0.63257
MSTRG.31140	C6orf141	0.665649	1.02849	0.836831	1.88943	1.07178	0.720144	0.687508	-0.540551	0.632692
MSTRG.28925	PDE4D	1.39835	0.751291	0.52374	1.37949	1.542	0.878316	0.703557	-0.507261	0.632772
MSTRG.22176	LINC01473	0.175212	1.5334	0.312666	0.0001	0.516123	0.542514	1.90914	0.932924	0.633119
MSTRG.32648	NIPSNAP2	4.61213	4.51744	12.7481	8.69372	18.121	4.47516	0.699193	-0.516237	0.63467
MSTRG.8121	GSEC	0.037901	0.0001	2.30623	0.105098	3.70038	0.55756	0.537293	-0.896218	0.634735
MSTRG.36232	.	2.61334	2.39228	3.08172	1.37721	1.48472	2.12094	1.62303	0.698686	0.634738
MSTRG.14185	LYRM1	2.88746	0.898788	0.922333	1.6068	1.19373	0.199122	1.56971	0.650502	0.635643
MSTRG.12018	AHNAK2	1.69522	2.61146	2.84176	3.44852	0.771308	0.0001	1.69397	0.760411	0.635753
MSTRG.24731	MPST	1.52712	1.08127	1.50253	2.18604	1.96987	1.79595	0.690695	-0.533879	0.635973
MSTRG.32021	PDE10A	1.26549	1.22825	0.936291	2.11523	1.7609	1.11633	0.687044	-0.541525	0.635997
MSTRG.23572	PARD6B	1.1769	0.777927	0.985742	1.06679	0.704124	0.181569	1.50606	0.59078	0.636198
MSTRG.23176	.	1.57827	1.57595	1.28171	1.38506	1.02693	0.497132	1.52483	0.608652	0.636561
MSTRG.8554	RASSF8-AS1	0.590442	0.764713	0.547575	2.05619	0.0001	1.08184	0.606327	-0.721832	0.637747
MSTRG.12012	LINC02298	3.27587	0.0001	1.97664	2.80377	3.04384	2.70116	0.614429	-0.702681	0.638337
MSTRG.19697	TMEM91	1.21566	1.48723	1.37756	1.72047	2.09809	1.95948	0.7062	-0.501852	0.63881
MSTRG.19505	AC011479	1.21888	0.591048	0.764245	0.352366	0.631133	0.639868	1.5857	0.665118	0.638842
MSTRG.16422	LASP1	1.01893	1.10933	0.945371	0.939851	2.07428	1.38756	0.698283	-0.518117	0.639912
MSTRG.476	GNL3L	0.573251	0.900712	0.442984	0.918139	1.10661	0.726144	0.696845	-0.52109	0.640242
MSTRG.12010	.	1.36757	0.27683	0.0001	0.199696	1.31027	1.06804	0.637896	-0.648607	0.640633
MSTRG.4671	.	1.34005	1.21581	1.16288	0.725343	1.17433	0.485183	1.55932	0.640914	0.640998
MSTRG.3241	LINC01145	1.32368	1.1184	0.754365	0.982965	0.772248	0.31668	1.54276	0.625518	0.641254
MSTRG.33303	LINC01004	1.09152	0.832964	1.05982	2.04553	1.66507	0.65666	0.683338	-0.54933	0.641662
MSTRG.19204	ZNF254	2.78468	2.33898	2.40043	4.39627	3.45365	2.85989	0.702541	-0.509345	0.641753
MSTRG.17944	ESCO1	0.682808	1.49026	1.34743	1.50425	0.372519	0.318591	1.60361	0.681325	0.642005
MSTRG.19207	ZNF254	0.753988	0.516496	0.624366	1.50166	0.925978	0.417442	0.666009	-0.586387	0.643232
MSTRG.17571	.	0.540231	0.680951	0.951872	0.814711	0.849848	1.30337	0.732179	-0.449732	0.643586
MSTRG.16627	NBR2	1.51601	1.51069	1.85655	1.09936	0.81415	1.16346	1.58703	0.666331	0.644237
MSTRG.16622	BRCA1	0.076302	0.308126	0.062896	0.073442	0.076192	0.450399	0.745499	-0.423722	0.644344
MSTRG.24228	.	0.771797	0.797964	0.477494	1.29223	0.991703	0.60817	0.707878	-0.498428	0.644405
MSTRG.20437	ZNF587B	0.663573	0.70172	1.22738	1.45085	1.40754	0.864952	0.696329	-0.522159	0.64529
MSTRG.3513	SNAPIN	0.523658	0.847705	0.0001	1.0668	0.0001	1.32709	0.572876	-0.803706	0.645869
MSTRG.16974	ABCC3	1.44451	1.04379	1.88349	2.16216	2.0985	1.85694	0.714626	-0.48474	0.646599
MSTRG.27351	ABLIM2	0.825577	0.555942	1.30646	0.581132	0.625935	0.571923	1.51096	0.595465	0.647643
MSTRG.17717	CCDC57	1.11016	0.887414	0.806354	1.36505	1.34673	1.22488	0.71226	-0.489523	0.648186
MSTRG.32888	STAG3L2	0.892769	0.582637	0.958512	0.935131	1.11594	1.25514	0.736165	-0.441899	0.648837
MSTRG.14755	KIFC3	1.77104	1.40436	2.05592	2.52546	2.6219	2.15849	0.716045	-0.481879	0.649157
MSTRG.26632	.	1.23674	0.813542	0.658815	0.49158	0.697006	0.586558	1.52613	0.609874	0.649211
MSTRG.23530	B4GALT5	1.2841	1.357	1.17176	2.4309	1.80879	1.21964	0.698412	-0.517849	0.64943
MSTRG.21372	AC022210	0.496111	0.0001	0.0001	0.087923	0.794356	0.063749	0.524626	-0.930638	0.649999
MSTRG.34810	NDUFAF6	1.21689	0.50803	1.14699	0.739829	0.664083	0.458419	1.5421	0.624901	0.650111
MSTRG.15484	CTNS	0.233213	1.31621	0.211364	1.05345	0.507459	1.0053	0.686141	-0.543423	0.650325
MSTRG.939	IGSF1	0.946332	0.937264	0.067241	0.671873	1.3824	0.705318	0.70693	-0.500362	0.650691
MSTRG.5422	ANAPC16	2.27056	1.64758	2.1298	3.37832	3.34696	1.761	0.712671	-0.488691	0.650791
MSTRG.13050	AC009690	1.31085	0.0001	0.006593	0.017442	1.5673	0.773152	0.558778	-0.839653	0.651165
MSTRG.34068	AC027117	1.11242	0.180983	0.988135	0.569578	1.90497	0.814302	0.693718	-0.527578	0.651186
MSTRG.26063	AC091212	1.00494	0.800095	1.02354	1.43814	1.39284	1.1341	0.713375	-0.487267	0.65187
MSTRG.3573	.	1.26119	1.21914	0.929288	1.62369	1.6154	1.51968	0.716492	-0.480978	0.652403
MSTRG.23972	EVA1C	0.63533	0.472746	0.754692	1.25984	0.700445	0.608337	0.725201	-0.463547	0.652525
MSTRG.282	AC092268	1.71122	1.60358	2.25005	1.29376	1.4452	4.64627	0.75351	-0.408301	0.65256
MSTRG.29244	LUCAT1	0.714896	4.15909	0.459012	0.425751	0.0001	2.26529	1.98169	0.98673	0.652743
MSTRG.36384	ASTN2	1.41091	1.14649	1.13535	1.20298	1.04363	0.235373	1.48783	0.573209	0.653597
MSTRG.20623	TTC32	2.34929	2.70312	2.18425	2.53258	0.519504	1.5422	1.57515	0.655485	0.653751
MSTRG.19737	LIPE-AS1	3.8795	2.73644	4.17999	4.80678	5.60832	4.71767	0.713413	-0.48719	0.654301
MSTRG.3455	VPS72	2.24244	0.0001	2.60437	0.062833	0.876124	1.57154	1.93066	0.949091	0.654788
MSTRG.14516	NFATC2IP	0.899694	2.17427	1.15891	1.97116	2.50725	1.37854	0.72271	-0.468512	0.655189
MSTRG.12026	TEX22	1.50492	1.06424	0.586334	0.697796	0.557186	0.75178	1.57243	0.652997	0.655224
MSTRG.29050	TNPO1	1.08335	0.420201	1.38452	1.26391	1.26217	1.57216	0.70471	-0.504898	0.655916
MSTRG.22934	RNF24	0.399037	0.275438	0.220007	0.244414	0.299596	0.0001	1.64394	0.717154	0.656085
MSTRG.3904	RC3H1	0.696216	0.996916	0.717577	1.67863	0.906928	0.747047	0.72337	-0.467195	0.656336
MSTRG.14564	RUSF1	1.1678	0.982642	1.11421	1.88282	1.62566	1.11785	0.705669	-0.502936	0.656368
MSTRG.36667	.	1.15052	0.7409	0.720939	1.19426	0.842411	1.43854	0.751711	-0.411751	0.657021
MSTRG.32690	ZNF117	1.33533	1.07815	1.27786	1.08165	0.927158	0.451599	1.5003	0.585248	0.657215
MSTRG.21930	NR4A2	0.956282	0.653595	0.474613	0.793853	0.822373	1.25937	0.724889	-0.464168	0.657367
MSTRG.13940	C16orf72	0.610639	0.541764	0.838477	1.23113	1.02068	0.578528	0.703409	-0.507563	0.657533
MSTRG.19560	FBXO17	0.505744	0.926643	1.15099	1.3538	0.922082	1.22429	0.738072	-0.438167	0.657884
MSTRG.34083	PSD3	3.78926	5.04753	5.47107	2.92425	3.95133	2.74111	1.48782	0.573197	0.658165
MSTRG.1821	AL021154	0.235644	0.583273	0.514681	0.45593	0.963662	0.482369	0.70117	-0.512164	0.658289
MSTRG.1641	RPL12P14	2.14027	3.41687	3.08583	1.69454	1.71106	2.15528	1.55424	0.636211	0.658309
MSTRG.24860	.	3.8647	3.76366	3.48027	2.7594	2.35458	2.24027	1.5105	0.595031	0.658842
MSTRG.23834	CR381653	0.460117	0.652047	0.533904	0.857359	0.779799	0.625449	0.727509	-0.458962	0.658881
MSTRG.20472	AC012313	1.95415	2.37392	3.43823	2.64572	1.303	1.30056	1.4795	0.565108	0.659091
MSTRG.20413	ZNF550	1.90176	0.601737	0.787984	0.120119	1.21746	0.684396	1.62785	0.70297	0.659124
MSTRG.33934	PRAG1	1.49488	1.27683	1.0074	2.54892	1.80489	0.923743	0.716073	-0.481821	0.659289
MSTRG.22502	RPL37A	0.667165	1.25216	0.988589	0.762326	0.698985	0.431975	1.53591	0.619091	0.6593
MSTRG.5721	.	1.325	1.18874	1.48412	1.19029	0.860172	0.594688	1.51139	0.595878	0.659675
MSTRG.20192	SPACA6	1.18028	0.567428	0.713185	1.18702	1.39256	0.874036	0.712557	-0.488923	0.659918
MSTRG.11255	MAPK1IP1L	2.11541	2.83899	1.48842	1.79327	1.88471	0.725286	1.46319	0.549119	0.660307
MSTRG.11282	KTN1-AS1	1.94695	1.72845	1.52434	1.52026	1.21004	0.699357	1.51611	0.600373	0.660348
MSTRG.36301	PTGR1	1.24932	0.958394	1.16632	1.23048	1.92316	1.47873	0.728358	-0.457279	0.66038
MSTRG.27238	CTBP1-DT	7e-06	0.854224	0.217045	0.257377	0.779768	0.583347	0.661081	-0.597102	0.660428
MSTRG.33608	.	0.885444	1.21912	0.48974	1.24662	0.294529	0.0001	1.68325	0.751251	0.660428
MSTRG.3476	POGZ	1.48738	1.09557	1.15023	2.30552	1.73281	1.22937	0.708692	-0.49677	0.66121
MSTRG.7243	SPTBN2	0.709215	1.60564	1.25591	0.867451	0.844286	0.594841	1.54808	0.630479	0.661564
MSTRG.34035	FAM86B2	1.92288	1.98908	2.57094	1.03335	1.46125	1.65471	1.56241	0.64377	0.661586
MSTRG.2159	LINC01137	1.3101	0.679142	1.07974	0.760535	0.541018	0.742054	1.50175	0.586643	0.662036
MSTRG.5893	PPRC1	0.952693	2.19649	1.19478	2.55644	1.94418	1.59348	0.712815	-0.488399	0.662251
MSTRG.15351	.	1.40763	1.14307	0.959476	0.925756	0.799011	0.599935	1.50994	0.594496	0.662733
MSTRG.5360	SRGN	5.62082	6.01652	0.0001	5.33128	0.0001	0.0001	2.18278	1.12617	0.663394
MSTRG.36192	PTCSC2	0.886839	0.699248	0.922025	1.30398	1.05637	1.11529	0.721627	-0.470675	0.663544
MSTRG.12953	IQCH-AS1	0.411054	0.414042	1.56366	0.673019	1.0248	1.71889	0.699137	-0.516352	0.663553
MSTRG.19910	IGFL2-AS1	8.09524	0.0001	11.316	10.7248	14.4449	5.86973	0.625376	-0.677205	0.663769
MSTRG.32930	SRRM3	1.29224	2.11254	1.7333	1.15487	1.04242	1.14754	1.53613	0.619299	0.663906
MSTRG.10321	.	2.73781	2.76772	1.65519	1.20987	0.466976	2.62712	1.66375	0.734439	0.66393
MSTRG.17555	.	0.160798	1.80026	0.152988	1.15358	0.096621	0.067979	1.60376	0.681461	0.663975
MSTRG.25552	RNU6-367P	1.14605	0.422121	1.38246	0.978579	2.11518	1.08689	0.705781	-0.502708	0.664248
MSTRG.20614	SMC6	1.18601	1.06618	0.797749	1.00976	0.886211	0.209967	1.44826	0.534317	0.664273
MSTRG.13009	AC027237	1.03134	1.80227	2.05235	1.14199	1.13744	1.01637	1.48248	0.568014	0.664293
MSTRG.13838	ERVK13-1	2.12574	2.17833	2.09492	2.07333	2.13469	0.060465	1.49912	0.584118	0.66442
MSTRG.10093	AC135586	1.1018	0.748965	0.92853	1.25144	1.23817	1.23526	0.746145	-0.422471	0.664497
MSTRG.698	FTX	0.901658	1.67088	0.924774	2.14303	1.53615	1.1401	0.72569	-0.462574	0.664553
MSTRG.23655	PRELID3B	6.71237	6.58693	3.36942	9.22309	1.73812	0.045547	1.51441	0.598754	0.664667
MSTRG.29514	CDC42SE2	4.36555	4.34084	17.5442	6.9767	2.78498	7.70832	1.50261	0.587468	0.664811
MSTRG.15352	.	1.77917	1.62472	1.39739	1.24911	1.05696	0.858099	1.51739	0.60159	0.664912
MSTRG.29239	ARRDC3-AS1	1.63404	4.31078	1.16456	4.12678	0.316672	0.193199	1.5333	0.616641	0.665468
MSTRG.3312	AC245297	0.282197	1.47978	0.892972	1.03176	1.10906	1.46704	0.73588	-0.442458	0.665615
MSTRG.20430	ZNF586	0.757379	1.50954	1.35429	2.07908	1.53176	1.34963	0.730015	-0.454001	0.666161
MSTRG.28975	.	4.40246	5.67449	4.24296	3.44593	2.52165	3.37379	1.53295	0.616315	0.666833
MSTRG.13438	SEMA4B	2.26873	2.01095	1.74813	2.65711	3.23455	2.19429	0.745467	-0.423784	0.667208
MSTRG.33302	AC007384	1.91233	1.82687	1.23131	2.90802	2.35526	1.59568	0.724672	-0.464601	0.667307
MSTRG.28795	RPL37	3.12682	0.480488	1.31853	0.0001	6.67448	1.38185	0.611417	-0.709771	0.667406
MSTRG.33618	STMP1	1.08467	1.46242	1.4271	1.11443	1.31088	0.225506	1.49923	0.584222	0.667678
MSTRG.34236	.	3.38501	3.4375	2.59512	2.27864	1.92605	1.959	1.52792	0.61157	0.667808
MSTRG.30902	RPS10-NUDT3	1.00464	1.09071	0.678328	1.42807	0.986589	1.29181	0.748332	-0.418249	0.667926
MSTRG.17088	.	0.413979	1.06467	0.814389	1.0575	0.924091	1.18891	0.723241	-0.467452	0.668802
MSTRG.35523	.	0.992078	0.847745	0.654359	0.802874	0.551368	0.325343	1.485	0.570462	0.668966
MSTRG.31099	MAD2L1BP	0.551413	1.30788	0.764976	1.26734	1.04522	1.18891	0.749476	-0.416046	0.669112
MSTRG.7175	MALAT1	9.04736	0.0001	0.0001	24.3681	0.0001	0.0001	0.371283	-1.42941	0.669703
MSTRG.20959	.	2.50953	2.36101	1.94987	1.25424	1.22544	1.89985	1.55734	0.639082	0.669905
MSTRG.27078	TMEM44	1.7948	0.719898	1.47665	1.5904	1.93632	1.84972	0.742376	-0.429778	0.67007
MSTRG.5879	FBXW4	0.71599	1.00403	0.660185	1.34301	1.05693	0.815909	0.740149	-0.434113	0.670235
MSTRG.33128	MIR5692A1	1.02187	0.897991	1.02469	1.47718	1.36593	1.18047	0.731822	-0.450434	0.670286
MSTRG.17606	AC127496	1.00546	1.15873	1.24809	1.44584	1.58743	1.5954	0.737204	-0.439864	0.670722
MSTRG.20347	ZNF787	1.60231	1.68093	1.65343	2.50817	2.45812	1.77478	0.732328	-0.449439	0.670873
MSTRG.30826	HLA-Z	0.646448	1.25051	1.17311	1.61386	1.98712	0.743493	0.70666	-0.500912	0.671065
MSTRG.19313	GARRE1	1.31014	0.997032	0.702788	0.512132	0.956586	0.570758	1.47585	0.561548	0.671184
MSTRG.25793	PHF7	1.69687	1.65605	1.27042	1.01936	1.30005	0.814446	1.47529	0.561003	0.672121
MSTRG.34882	ZNF706	5.0656	5.90704	5.07057	4.13036	3.43225	3.4696	1.45421	0.54024	0.672841
MSTRG.27238	CTBP1-DT	0.0001	3.01945	4.02141	3.00789	0.0001	0.694388	1.90174	0.927318	0.67291
MSTRG.5762	ZNF518A	0.916427	0.519004	0.425571	1.19649	0.840757	0.538405	0.722536	-0.468859	0.673043
MSTRG.11749	TRIP11	0.607146	1.00234	0.864339	1.1624	1.54426	0.7402	0.717705	-0.478537	0.673107
MSTRG.12313	.	1.67831	1.2322	2.21726	3.13734	1.65346	2.26694	0.726546	-0.460874	0.673509
MSTRG.25246	SLC6A6	1.19303	0.862778	0.958513	1.21398	1.26076	1.59897	0.739946	-0.434507	0.673543
MSTRG.306	.	1.15047	1.16585	1.31386	0.701177	0.882469	0.797025	1.52486	0.608673	0.673856
MSTRG.20323	TMEM238	0.902751	0.994892	0.387256	0.919089	1.27411	0.945727	0.727923	-0.458142	0.674618
MSTRG.35495	MIR31HG	6.16885	5.277	3.20058	8.95384	6.90151	3.55051	0.754742	-0.405944	0.674892
MSTRG.15361	AFG3L1P	1.33427	1.09436	1.45607	1.65234	1.85713	1.7177	0.743173	-0.428229	0.67506
MSTRG.31941	GTF2H5	0.0001	0.0001	0.743435	1.80503	0.0001	0.0001	0.411934	-1.27952	0.675279
MSTRG.35446	TTC39B	1.25856	0.89402	0.848143	0.641266	0.513243	0.84087	1.50384	0.588646	0.675705
MSTRG.32800	POM121	1.58156	2.50713	2.19107	2.20998	1.39695	0.711886	1.45405	0.540074	0.675933
MSTRG.26098	AC084198	1.89831	2.04331	2.14106	1.46187	1.5272	1.0674	1.4995	0.584481	0.676527
MSTRG.8053	GRAMD1B	1.85571	1.92472	1.93563	1.27498	1.45086	1.09662	1.49538	0.580515	0.677094
MSTRG.5194	PARGP1	1.16521	0.983296	0.898983	1.28287	1.54597	1.33164	0.732484	-0.449131	0.677358
MSTRG.5579	NUTM2B-AS1	2.61324	1.4482	1.0328	0.91601	1.31356	1.18118	1.49359	0.578782	0.677555
MSTRG.20910	MAP4K3-DT	1.11834	0.933514	1.24798	0.988904	0.640559	0.649174	1.44816	0.534221	0.677917
MSTRG.30769	USP8P1	8.1715	8.4386	6.34053	3.28499	2.98409	8.44923	1.55933	0.640922	0.678281
MSTRG.13916	MGRN1	0.656933	0.807358	0.813898	1.25675	1.01359	0.771668	0.748909	-0.417137	0.678365
MSTRG.12977	RPLP1	1.08126	3.56081	0.830998	1.71831	2.68223	3.16833	0.723103	-0.467728	0.678547
MSTRG.34807	AC087752	1.25839	1.17611	0.894905	0.838958	0.785261	0.622008	1.48222	0.567762	0.678571
MSTRG.17541	CYTH1	2.16665	2.06305	2.81246	1.57293	2.12517	1.18124	1.44326	0.529334	0.678945
MSTRG.5874	DPCD	1.03123	1.16464	1.60092	1.20429	1.6308	2.11188	0.7675	-0.381762	0.679291
MSTRG.20478	.	0.454978	1.37578	0.311136	0.832455	1.02475	1.09509	0.7255	-0.462952	0.679368
MSTRG.28695	PURPL	1.14082	1.13001	0.730918	0.946612	0.580482	0.499993	1.48082	0.566396	0.679556
MSTRG.534	OPHN1	10.784	17.623	0.0001	18.6092	8.66187	15.3941	0.665816	-0.586804	0.679875
MSTRG.25825	TKT	2.51144	2.38132	2.85967	3.60189	3.26053	3.27458	0.764765	-0.386911	0.68014
MSTRG.6953	.	1.29631	0.876091	0.895532	0.768621	0.781106	0.522175	1.48073	0.566312	0.680844
MSTRG.21802	POLR2D	2.15244	0.0001	3.18046	4.5818	2.60152	1.34676	0.6252	-0.677611	0.68087
MSTRG.23688	MTG2	0.712939	0.714343	1.0574	1.00791	1.32452	1.01399	0.74249	-0.429556	0.681143
MSTRG.1038	LINC00894	2.77884	5.34112	5.49461	5.89848	7.38992	4.7473	0.754868	-0.405704	0.681238
MSTRG.22823	NRSN2-AS1	1.66396	1.33258	1.48047	2.1907	1.71661	2.11708	0.743148	-0.428279	0.681695
MSTRG.22187	AC007319	1.17349	0.886819	0.835005	0.647329	0.793512	0.543771	1.45888	0.544861	0.681805
MSTRG.33935	PRAG1	0.807834	1.00813	0.742779	1.52232	1.30222	0.669869	0.732237	-0.449618	0.682086
MSTRG.36534	.	1.07969	1.22714	1.28901	1.26987	1.13532	2.26283	0.770312	-0.376484	0.682125
MSTRG.20882	SRSF7	1.75674	0.448178	1.07198	1.51276	1.75889	1.24132	0.726107	-0.461745	0.682473
MSTRG.35134	PVT1	1.05975	1.29184	0.744071	1.46125	1.75427	0.995325	0.735163	-0.443864	0.682536
MSTRG.4436	AL512343	0.870696	0.666919	1.14346	1.6912	1.05052	0.872799	0.741753	-0.43099	0.682546
MSTRG.17826	DLGAP1-AS1	0.382494	0.0001	0.321891	0.0001	0.528405	0.616037	0.615517	-0.70013	0.683281
MSTRG.8056	MIR100HG	2.05595	0.535038	0.476047	0.567973	1.13075	0.356239	1.49251	0.577737	0.683653
MSTRG.31019	.	0.992649	0.478719	1.61425	0.202471	1.30417	0.529645	1.51531	0.599617	0.683772
MSTRG.19239	LINC00662	0.867705	0.430017	2.29077	0.470224	0.491772	1.31826	1.57373	0.654184	0.684112
MSTRG.939	IGSF1	1.41461	1.54162	0.516898	0.811275	1.01534	0.500476	1.49248	0.577712	0.684433
MSTRG.12742	AC090515	1.00653	0.0001	0.421287	0.0001	1.12321	1.19152	0.616857	-0.696992	0.68506
MSTRG.26490	PCCB	2.36072	2.48829	2.13084	3.49133	3.38669	2.59988	0.736434	-0.441371	0.685215
MSTRG.23925	MAP3K7CL	0.867863	0.690178	1.02485	1.31296	1.12978	0.967667	0.757355	-0.400958	0.685254
MSTRG.32087	C7orf50	6.1842	5.15165	6.31888	2.56523	3.32354	5.52439	1.54687	0.629356	0.685528
MSTRG.31409	PNISR	1.95795	2.33903	1.84387	1.70337	1.85049	0.755249	1.42509	0.511048	0.685922
MSTRG.30381	TBC1D7	1.34469	1.22628	1.30405	1.10387	0.860299	0.709798	1.44917	0.535224	0.686244
MSTRG.25	IL3RA	1.10805	0.613898	0.905892	1.31833	1.02528	1.16326	0.749344	-0.4163	0.686269
MSTRG.14545	ZNF267	1.45259	1.20572	0.970713	1.22827	1.14137	0.193201	1.41602	0.501837	0.686773
MSTRG.30688	MCCD1P1	16.8926	16.616	7.14824	7.60816	8.05693	11.3029	1.5076	0.592254	0.687201
MSTRG.6552	DKK3	0.814577	3.30999	2.52611	2.02678	1.08533	1.35702	1.48814	0.573508	0.687525
MSTRG.33216	STAG3L5P-PVRIG2P-PILRB	2.76404	2.54092	3.06524	3.74429	3.84133	3.62523	0.746616	-0.421562	0.687657
MSTRG.21710	DDX11L2	1.84267	2.15437	1.82043	1.97995	0.878106	1.07712	1.47833	0.563967	0.688401
MSTRG.1250	TTTY14	1.82026	1.53152	1.70806	2.83039	3.20698	0.989842	0.720035	-0.47386	0.688944
MSTRG.11885	.	0.955122	1.16787	1.40074	1.09155	1.16877	0.0001	1.55889	0.640517	0.689036
MSTRG.34181	BNIP3L	0.72264	0.688504	0.711674	1.22372	0.702118	0.960654	0.735432	-0.443336	0.689337
MSTRG.31713	.	0.939126	0.843859	0.9867	1.64228	1.51991	0.618476	0.732593	-0.448916	0.689685
MSTRG.4809	PRKCQ-AS1	2.4207	2.05416	2.35174	2.53644	3.51714	2.98779	0.755041	-0.405372	0.689842
MSTRG.22753	.	1.23308	1.29485	1.28816	0.757806	0.883086	0.904659	1.49912	0.584117	0.690298
MSTRG.6839	.	1.11089	0.600609	0.640779	0.630611	0.649829	0.361163	1.43291	0.518951	0.691118
MSTRG.3719	.	0.925356	1.10997	0.979909	0.579011	0.450331	0.939111	1.53178	0.61521	0.691322
MSTRG.23142	ZNF337-AS1	0.206772	0.0001	0.024082	0.117022	0.0001	0.008835	1.83359	0.874674	0.69137
MSTRG.35501	.	1.23761	1.33416	1.10409	0.959285	0.842009	0.702876	1.4679	0.553751	0.692242
MSTRG.14465	ITGAD	0.839476	0.948615	1.13171	1.35076	1.15324	1.38035	0.751683	-0.411803	0.692403
MSTRG.16859	LINC02086	0.018268	1.39051	0.054855	0.01952	0.492569	0.350088	1.69761	0.763502	0.69261
MSTRG.7200	.	0.092897	0.0001	1.21165	1.18829	1.25673	0.0001	0.533573	-0.906241	0.692747
MSTRG.22890	UBOX5	0.728287	0.580346	0.845425	1.09615	1.0348	0.743975	0.749257	-0.416467	0.693002
MSTRG.1195	AC134878	0.706945	1.07049	1.19262	2.23836	1.57585	0.44133	0.697925	-0.518856	0.693023
MSTRG.29244	LUCAT1	1.4453	0.839511	2.10237	3.05912	2.40908	0.535986	0.730685	-0.452678	0.693321
MSTRG.30092	ZNF346	1.04977	1.12734	1.00306	1.69792	1.6228	0.989753	0.737776	-0.438744	0.693566
MSTRG.20053	SNRNP70	0.0001	0.0001	1.1261	0.448069	1.59676	0.024968	0.544159	-0.877899	0.693998
MSTRG.9520	CCDC38	0.0001	0.0001	3.34237	2.70088	2.32252	0.696976	0.584327	-0.775151	0.69407
MSTRG.3756	AL590385	22.1256	32.0819	30.6963	33.9477	32.9928	44.2629	0.7635	-0.389299	0.694198
MSTRG.9633	.	3.74269	4.35791	1.92474	1.85754	2.86261	2.16709	1.45564	0.541654	0.694586
MSTRG.25578	ZKSCAN7-AS1	1.16972	0.989563	0.468189	1.08875	0.411885	0.278978	1.47642	0.562105	0.694877
MSTRG.1680	CROCC	0.0001	219.631	457.005	0.0001	334.45	0.0047	2.0231	1.01657	0.694953
MSTRG.17566	C1QTNF1	0.93806	1.19775	1.64089	1.24829	1.53256	2.06425	0.779488	-0.3594	0.695067
MSTRG.1341	MXRA8	1.49457	1.19059	1.69109	1.21702	0.913234	0.911452	1.43875	0.524813	0.695257
MSTRG.28222	NDUFC1	0.477963	2.46219	2.5e-05	0.046474	0.0001	4.30202	0.676122	-0.564645	0.695415
MSTRG.13358	PDE8A	0.925398	0.869782	0.774616	1.90949	1.19242	0.463514	0.720755	-0.472419	0.695599
MSTRG.5654	PTEN	1.45455	1.2652	0.898972	1.22699	0.972739	0.363854	1.41159	0.497321	0.695943
MSTRG.32764	AC027644	1.79143	1.92138	2.11284	1.73232	1.03841	1.20574	1.46503	0.550931	0.695946
MSTRG.19441	ZNF146	1.46821	1.4712	1.03664	2.37985	1.55029	1.38691	0.747791	-0.419292	0.696444
MSTRG.27501	LINC02506	0.6131	0.659881	0.570316	1.21137	0.899726	0.452654	0.718985	-0.475966	0.696675
MSTRG.1193	AC134878	1.88902	1.28304	1.11238	2.1716	3.31662	0.554921	0.708977	-0.49619	0.696796
MSTRG.16917	DLX4	0.915693	0.308069	0.204681	1.01726	0.380676	0.507325	0.749737	-0.415544	0.696821
MSTRG.35783	AL354718	2.24286	1.84361	2.319	2.22118	0.0001	1.58133	1.68449	0.752313	0.696873
MSTRG.17334	ABCA5	1.22439	1.40113	1.15002	1.06892	0.749153	0.807789	1.43782	0.523886	0.697214
MSTRG.35033	AC090192	2.80079	3.35477	2.08363	1.6154	1.94642	1.97638	1.4877	0.573085	0.697488
MSTRG.16095	NUFIP2	1.35166	1.0246	1.39482	1.78479	1.46943	1.71317	0.759167	-0.39751	0.697578
MSTRG.5025	SVIL-AS1	2.36302	2.12862	1.69957	1.91812	1.88278	0.571262	1.41605	0.501872	0.699054
MSTRG.25527	NKTR	1.67098	1.3638	0.968638	1.34976	0.934744	0.51029	1.43246	0.51849	0.699098
MSTRG.17349	CDC42EP4	1.78452	2.12145	1.38767	2.60053	2.43136	1.89581	0.764128	-0.388115	0.699129
MSTRG.19092	.	0.6247	0.447249	1.16672	0.58855	0.987685	1.39972	0.752254	-0.410708	0.69917
MSTRG.10895	ZFHX2	1.21552	0.896077	1.26414	0.918566	1.07405	0.399237	1.41135	0.497074	0.699199
MSTRG.12136	.	2.72886	2.95598	2.92632	2.19843	1.81145	1.89412	1.45853	0.544516	0.699341
MSTRG.25172	IRAK2	2.48348	2.19397	1.98858	1.72432	1.35544	1.46145	1.4679	0.553753	0.699877
MSTRG.31807	.	0.229313	1.42294	0.961328	0.0001	1.52349	0.0001	1.7153	0.778463	0.69988
MSTRG.26305	MYLK-AS1	0.566554	0.631553	0.580172	1.22028	0.77857	0.41826	0.735705	-0.442801	0.699956
MSTRG.20450	AC010642	1.8294	1.08971	1.21042	1.49745	1.57471	2.29372	0.769592	-0.377834	0.700095
MSTRG.22717	MLPH	4.519	3.92079	2.4066	3.01431	2.7107	1.92526	1.41778	0.503634	0.700366
MSTRG.22850	AL136531	1.3917	0.897693	0.655001	0.946936	0.7767	0.313759	1.44518	0.531245	0.700531
MSTRG.25994	ALG1L6P	3.32515	3.33243	3.86008	2.85313	2.83376	1.90601	1.3852	0.47009	0.700783
MSTRG.20214	ZNF766	1.24318	0.992346	1.88531	2.27419	1.64	1.47191	0.765088	-0.386303	0.701038
MSTRG.13600	MCRIP2	0.793672	4.07289	2.4887	0.777936	0.885881	2.97032	1.58719	0.666474	0.701314
MSTRG.5470	DNAJC9-AS1	1.03639	1.62976	0.620631	1.33319	0.734839	0.270465	1.40551	0.491094	0.70144
MSTRG.36874	FAM157B	0.531915	1.119	0.923765	0.968381	0.261711	0.548133	1.44789	0.533954	0.701652
MSTRG.20164	C19orf48	0.248242	0.899968	0.773964	0.396683	1.31479	0.862971	0.746637	-0.421522	0.701689
MSTRG.24117	PKNOX1	1.286	0.992176	1.52777	1.64213	2.01438	1.4116	0.750959	-0.413193	0.70173
MSTRG.18432	ARHGAP45	3.9926	3.98058	2.9385	5.79903	4.48406	4.16234	0.755372	-0.404741	0.701797
MSTRG.11946	MEG8	4.48247	5.22441	4.59136	4.48114	3.05539	2.39971	1.439	0.525064	0.702287
MSTRG.34745	TRIQK	1.689	0.675448	0.020882	1.39854	0.008533	0.0001	1.69513	0.761394	0.702454
MSTRG.12781	GCNT3	1.45785	0.80673	0.772464	0.916635	0.873863	0.324359	1.43605	0.52211	0.702537
MSTRG.6961	AP000640	1.93364	1.06191	1.84601	0.772117	1.03848	1.48857	1.46751	0.55337	0.703146
MSTRG.7368	.	1.75775	1.26285	1.98863	0.878063	0.828937	1.6852	1.47669	0.562367	0.703156
MSTRG.27773	AC097709	0.044466	7.31151	1.99054	4.09082	4.53099	4.32221	0.722072	-0.469785	0.703307
MSTRG.9423	AC010201	2.16097	2.10549	1.76932	1.62023	1.7619	0.899282	1.40976	0.495453	0.703396
MSTRG.24633	SLC35E4	1.71257	2.26346	2.07209	2.09381	1.24252	0.967694	1.40523	0.490803	0.703434
MSTRG.32589	.	0.792915	1.68017	1.66654	1.99618	1.3702	2.03606	0.76625	-0.384114	0.70354
MSTRG.322	.	0.729528	0.865344	0.598114	0.652577	0.585516	0.292098	1.43315	0.519185	0.704295
MSTRG.33337	AC105052	1.18371	1.98281	1.61077	0.586506	1.17681	1.44345	1.48976	0.575076	0.70437
MSTRG.24394	MED15	1.05703	1.06164	1.89345	0.825839	0.72217	1.22078	1.44905	0.535112	0.704755
MSTRG.25194	AC083855	0.397491	1.56956	1.56309	1.34717	1.03262	0.067312	1.44258	0.528654	0.704896
MSTRG.16590	.	18.1843	17.8918	19.3547	19.9716	16.3811	0.0001	1.5248	0.608617	0.704973
MSTRG.30188	SQSTM1	5.31952	6.98271	6.00773	3.26057	4.12901	4.92354	1.48703	0.572432	0.705083
MSTRG.21534	COX5B	1.62034	1.87417	0.610712	1.8389	2.08981	1.47875	0.759179	-0.397487	0.705178
MSTRG.22729	UBE2F-SCLY	1.57665	1.21815	1.23081	1.30606	0.989117	0.545229	1.41727	0.50311	0.705414
MSTRG.20190	SPACA6	1.64129	1.57829	1.62577	2.4447	1.97104	1.82722	0.77613	-0.365629	0.706104
MSTRG.19693	TGFB1	1.66729	1.05479	1.6019	1.96181	2.44872	1.36044	0.749263	-0.416455	0.706239
MSTRG.6028	AL137025	2.9	2.02954	2.62623	1.58439	1.23589	2.35931	1.45876	0.544743	0.706409
MSTRG.13293	SNHG21	1.93824	0.061338	1.57726	0.86457	1.1598	0.398373	1.47636	0.562044	0.706446
MSTRG.21453	KRCC1	0.837561	0.654396	0.919459	1.38316	1.45311	0.403285	0.744367	-0.425914	0.706857
MSTRG.35789	FRG1HP	2.05199	1.58866	2.64934	0.024838	2.38825	1.59939	1.56761	0.648567	0.707001
MSTRG.36044	NFIL3	1.06274	1.46919	1.54209	1.50271	0.865608	0.500158	1.42028	0.506171	0.707231
MSTRG.26281	GOLGB1	0.990772	0.893824	0.398004	1.14177	1.03908	0.770079	0.773517	-0.370496	0.707501
MSTRG.17217	PLEKHM1P1	0.868426	0.455428	0.994323	1.32123	1.18526	0.634556	0.738027	-0.438254	0.707897
MSTRG.25600	LIMD1	1.133	1.39858	0.960777	1.953	1.39579	1.16072	0.774444	-0.368768	0.707932
MSTRG.33735	ZNF398	0.342151	1.03558	1.12144	0.958125	1.30772	1.05692	0.752136	-0.410934	0.708741
MSTRG.35778	FGF7P3	2.81399	4.31523	3.20198	1.90142	2.58315	2.56887	1.4647	0.550609	0.708832
MSTRG.17059	TEX14	1.36186	1.10828	1.40861	1.4797	0.929235	2.47405	0.79434	-0.332172	0.709426
MSTRG.9795	SDS	0.97303	1.16968	1.29092	0.918472	0.874905	0.645367	1.40795	0.493598	0.709913
MSTRG.34071	PCM1	0.803521	0.706345	0.519419	1.31033	1.01994	0.361593	0.75386	-0.407631	0.709928
MSTRG.24754	.	1.15475	0.96903	1.14192	0.678818	0.866906	0.747831	1.42386	0.509809	0.710313
MSTRG.7271	KDM2A	1.24209	0.992348	0.269146	0.850216	0.4362	0.414586	1.47183	0.557609	0.710349
MSTRG.34891	AP002851	1.53282	0.078188	1.2566	0.307323	0.235959	1.2505	1.59864	0.676843	0.710658
MSTRG.8959	KRT86	14.832	13.0782	14.5259	14.9453	14.383	24.7678	0.784457	-0.350233	0.710748
MSTRG.24243	AC138776	1.07583	1.2118	0.784707	0.922504	1.02967	0.247276	1.39687	0.4822	0.711032
MSTRG.23864	FP236383	36.2054	29.0275	0.727806	3.00586	0.0001	31.9934	1.88462	0.914277	0.711359
MSTRG.19612	ZNF780B	1.28898	1.28729	1.23115	1.00543	0.841424	0.833878	1.42029	0.506183	0.711451
MSTRG.36290	.	1.32212	1.14819	0.594009	1.07837	1.53517	1.27911	0.787207	-0.345186	0.712958
MSTRG.1772	ECE1	1.27595	0.469779	0.856	0.623636	0.526862	0.628296	1.46264	0.548572	0.713266
MSTRG.27288	NOP14-AS1	1.72184	1.24572	0.812242	0.518595	0.317481	1.58357	1.56213	0.643511	0.713273
MSTRG.12849	.	1.82476	1.14472	1.07219	1.27005	1.06959	2.71679	0.799315	-0.323163	0.714165
MSTRG.33764	ZNF862	3.45807	2.92524	2.45944	2.58234	2.48127	1.18837	1.41439	0.500182	0.714452
MSTRG.22819	NRSN2-AS1	1.26747	0.666769	0.964046	1.45651	1.14552	1.1106	0.780658	-0.357238	0.714716
MSTRG.738	TCEAL9	1.31454	0.974059	0.186015	0.598064	3.17947	0.0001	0.65507	-0.610279	0.714812
MSTRG.14753	KIFC3	2.52083	2.14558	2.48897	3.05041	3.17317	3.03197	0.773092	-0.371289	0.715125
MSTRG.36871	.	1.14734	2.51734	1.41454	1.84737	1.87691	2.60688	0.802258	-0.317863	0.715203
MSTRG.27053	LINC00887	1.31891	0.0001	0.960498	1.37577	0.230224	1.61604	0.707473	-0.499253	0.715224
MSTRG.26400	.	0.926499	0.599023	1.30948	1.52776	0.845866	1.26859	0.778375	-0.361464	0.715836
MSTRG.22193	TFPI	1.47855	1.20478	0.981123	0.601976	0.915352	0.973289	1.47131	0.557097	0.715915
MSTRG.13445	AC091167	4.79767	4.43725	4.93755	3.33598	3.55955	3.01106	1.43061	0.51663	0.715957
MSTRG.22587	AP1S3	0.720302	0.916847	0.58672	1.15754	1.19037	0.54991	0.767428	-0.381897	0.71601
MSTRG.35527	.	1.29753	1.3644	1.26108	1.04505	1.07727	0.638148	1.42114	0.507045	0.716387
MSTRG.3251	HJV	1.59723	1.37287	1.33394	0.364185	0.716998	1.66914	1.56492	0.646088	0.716641
MSTRG.23840	AP003900	0.926616	0.57427	0.905067	0.857705	1.58491	0.728955	0.758599	-0.398591	0.716772
MSTRG.17180	.	1.00421	1.02015	0.639495	0.675723	0.800185	0.37501	1.43921	0.525273	0.716781
MSTRG.28337	SH3D19	0.497224	0.835913	0.931378	1.27382	0.982001	0.718606	0.761329	-0.393409	0.71784
MSTRG.36105	MIRLET7A1HG	2.46464	1.87822	2.02977	1.96445	2.03382	0.648658	1.37136	0.455611	0.718041
MSTRG.13685	IFT140	0.963611	2.47592	0.790073	1.38688	0.694029	0.897619	1.42003	0.505924	0.718289
MSTRG.33568	LINC00513	0.0001	0.402661	0.717757	0.0001	0.135284	0.456701	1.8925	0.92029	0.718752
MSTRG.31300	HMGN3	3.90087	3.00968	2.69279	2.69591	2.79754	1.31125	1.41128	0.497006	0.719281
MSTRG.13556	AC015712	1.38952	1.06894	0.869662	0.753155	0.888213	0.673014	1.43802	0.524082	0.719308
MSTRG.34625	AC036214	1.18109	1.67682	1.30123	0.683672	0.752032	1.41355	1.45973	0.545701	0.719989
MSTRG.30180	.	0.940538	2.23691	0.875654	0.463695	0.545126	1.64019	1.53005	0.613575	0.720097
MSTRG.32436	RP9P	1.16084	1.28507	0.875954	0.756548	0.813394	0.793481	1.40553	0.491113	0.720225
MSTRG.32087	C7orf50	0.0001	24.48	9.66501	12.2784	11.4408	23.4009	0.72464	-0.464665	0.720242
MSTRG.32466	AC009262	0.337186	0.494199	0.510129	0.934517	1.12928	0.0001	0.64999	-0.621511	0.720249
MSTRG.7582	RSF1	10.7275	13.1191	11.8027	7.98809	6.19796	10.3903	1.45055	0.5366	0.720611
MSTRG.25474	EXOG	1.97329	1.66644	1.4066	1.52627	1.38611	0.697553	1.3979	0.48326	0.720774
MSTRG.13350	SEC11A	1.04336	0.997361	0.895726	1.57817	1.39837	0.883463	0.760736	-0.394532	0.72103
MSTRG.13874	.	1.20778	1.46724	1.51673	0.728155	0.852645	1.33511	1.43754	0.523605	0.721647
MSTRG.20704	.	0.47687	0.683955	1.03225	0.817979	0.675099	1.31025	0.782312	-0.354183	0.72243
MSTRG.25194	AC083855	1.90238	0.00414	0.091653	0.053132	0.186557	0.894781	1.76133	0.816662	0.722555
MSTRG.27776	CXCL2	9.5011	11.9347	10.5167	10.303	12.112	16.3099	0.825115	-0.277333	0.72257
MSTRG.16096	NUFIP2	1.63094	1.6424	1.55308	2.22696	2.52711	1.54799	0.765848	-0.38487	0.722685
MSTRG.20460	AC012313	1.34107	0.0001	0.007087	1.41962	0.183573	0.506029	0.639217	-0.645623	0.722948
MSTRG.7250	RBM14-RBM4	1.34182	1.57321	1.20117	2.21665	2.0576	1.04551	0.773757	-0.370048	0.722968
MSTRG.13757	ZG16B	1.32319	1.32252	1.57381	1.80974	1.89505	1.72722	0.776789	-0.364406	0.723069
MSTRG.13600	MCRIP2	0.0001	0.0001	3.24317	0.0001	0.0001	1.36601	2.37398	1.24731	0.723219
MSTRG.32324	NUP42	1.21849	1.88718	1.65438	1.40798	1.28095	0.786161	1.36976	0.453924	0.723293
MSTRG.28710	ZFR	1.79528	1.0947	0.611583	2.29739	1.23111	0.981221	0.776446	-0.365042	0.723516
MSTRG.214	EIF2S3	12.965	12.3046	12.2159	11.8337	10.1979	5.3144	1.37079	0.455003	0.723687
MSTRG.33641	ZC3HAV1	2.22567	2.03018	2.15515	1.74266	1.35832	1.40375	1.42317	0.50911	0.723958
MSTRG.2832	ZNF326	0.924269	1.35465	0.717396	2.18421	1.46277	0.404872	0.739492	-0.435394	0.723979
MSTRG.11884	.	0.724596	0.56706	0.943544	0.628246	0.914037	1.28508	0.79056	-0.339053	0.724085
MSTRG.487	FAM104B	0.0001	2.09443	0.40957	0.0001	0.0001	1.15347	2.17056	1.11806	0.724275
MSTRG.20882	SRSF7	2.89983	1.80336	1.59664	2.84747	3.81172	1.58343	0.764299	-0.38779	0.724425
MSTRG.32809	GTF2IRD2P1	0.821743	0.285479	1.67906	1.10876	2.44108	0.257817	0.731757	-0.450564	0.724994
MSTRG.20155	C19orf81	1.7633	2.70674	1.66216	0.753421	0.75067	2.57103	1.50479	0.58956	0.725161
MSTRG.128	NHS	0.404414	0.963257	0.563142	1.22301	0.494274	0.800965	0.766729	-0.383211	0.725423
MSTRG.20838	CRIM1-DT	2.55919	4.67419	3.30512	1.97212	1.89837	3.33797	1.46196	0.547908	0.72594
MSTRG.16336	.	1.15893	0.461854	0.923897	0.479862	0.815571	0.496691	1.41992	0.505813	0.726093
MSTRG.33376	IMMP2L	1.38793	1.36367	1.22068	0.808542	1.01836	0.948922	1.43103	0.517056	0.72625
MSTRG.26574	ATP1B3	0.794047	1.47725	1.01866	0.988359	0.522082	0.809646	1.41803	0.503888	0.726766
MSTRG.6843	.	1.77896	1.51256	0.704826	1.00091	1.18142	0.694046	1.38937	0.474428	0.726855
MSTRG.23778	CU633967	0.0001	1.02543	0.034633	0.0001	1.9155	0.0001	0.553406	-0.853589	0.727102
MSTRG.20908	MAP4K3-DT	1.27463	1.07659	1.21865	1.08277	1.11317	0.403942	1.37309	0.457428	0.727317
MSTRG.6462	TUB	0.498305	1.06174	0.535023	0.556241	0.546532	0.380077	1.41287	0.498627	0.72739
MSTRG.21632	AC140479	2.33096	8.7e-05	9.2e-05	3.6e-05	3.85363	0.054291	0.59651	-0.745381	0.727654
MSTRG.23045	.	0.90732	0.891944	0.85977	1.00517	1.52633	0.877879	0.779917	-0.358607	0.727991
MSTRG.36809	TRAF2	1.68202	1.63916	1.38781	1.96944	1.90516	2.12283	0.785168	-0.348927	0.728748
MSTRG.16403	AC006449	2.15755	2.19349	1.86108	0.608401	1.74717	1.89727	1.4607	0.546657	0.728831
MSTRG.10710	AL161431	1.88462	3.02738	2.40823	3.98454	2.51482	2.84744	0.78318	-0.352584	0.728836
MSTRG.32914	STAG3L1	1.46118	1.21615	1.98194	1.98968	2.41103	1.58248	0.778726	-0.360812	0.729462
MSTRG.1374	.	13.3283	11.7875	7.52528	8.63516	6.37767	8.08067	1.41343	0.499205	0.72996
MSTRG.20482	SLC27A5	0.634822	0.600006	1.16893	0.979314	1.19411	0.873825	0.788829	-0.342216	0.729995
MSTRG.34475	RPS20	1.75734	1.39791	1.38658	2.2591	2.65416	1.02911	0.764313	-0.387765	0.730948
MSTRG.33212	CASTOR3	0.411476	0.176917	0.18674	0.356631	0.407356	0.224909	0.783837	-0.351375	0.731039
MSTRG.35867	.	1.0238	3.07064	2.60868	1.26058	1.71623	1.69872	1.43366	0.519705	0.731364
MSTRG.30620	ZSCAN12	1.32749	1.29861	1.24202	0.0001	1.67766	0.802683	1.55945	0.641035	0.731365
MSTRG.35751	FAM95C	0.936332	0.892507	0.86289	1.59794	1.34922	0.57823	0.763527	-0.38925	0.731897
MSTRG.29530	SLC22A5	1.11924	1.17763	0.622271	1.05634	0.602431	0.477879	1.36623	0.450198	0.732384
MSTRG.11991	LINC02280	0.0001	0.0001	1.43759	0.0001	0.0001	2.42692	0.592385	-0.755393	0.732455
MSTRG.15400	ABR	0.851103	0.460966	0.895885	0.593004	0.938336	1.25842	0.791449	-0.337431	0.732528
MSTRG.32021	PDE10A	1.74929	0.107427	0.0001	1.09998	0.0001	0.006333	1.67824	0.746949	0.732799
MSTRG.21768	GLI2	1.80975	0.807933	0.914966	0.933005	0.968926	0.670795	1.37312	0.457454	0.733347
MSTRG.31422	POPDC3	0.0001	2.67058	0.0001	0.007908	2.87273	1.27452	0.642762	-0.637643	0.733449
MSTRG.6324	.	0.577712	0.748836	1.13541	1.08511	1.08334	1.00236	0.776445	-0.365044	0.733552
MSTRG.21372	AC022210	0.733048	1.78579	0.0001	0.708946	0.60819	0.30428	1.55354	0.635562	0.733562
MSTRG.3559	CKS1B	1.82469	9.4204	5.38672	11.6535	0.13391	10.2659	0.754165	-0.407047	0.733832
MSTRG.14320	AC133555	1.05363	1.17015	0.274813	1.60314	1.10182	0.528511	0.772726	-0.371971	0.734228
MSTRG.309	DDX3X	0.755215	1.49592	1.10694	1.43778	0.908121	0.144342	1.3485	0.431351	0.734908
MSTRG.25652	TMA7	0.0001	0.675541	30.7891	47.263	2.5431	1.5955	0.612135	-0.708079	0.735012
MSTRG.4394	GTF2IP20	0.701528	1.13043	1.41179	1.04788	1.66086	1.39868	0.789727	-0.340574	0.735067
MSTRG.19254	PDCD5	11.9735	10.1913	9.95897	8.85595	9.062	5.72987	1.35842	0.441933	0.735192
MSTRG.14626	ADCY7	1.60338	1.18959	1.7123	0.541287	1.40371	1.18948	1.43733	0.523389	0.735236
MSTRG.23840	AP003900	4.0101	2.0317	3.25099	2.20743	2.16712	2.36159	1.37954	0.464188	0.735316
MSTRG.3047	RBM15-AS1	0.886075	1.26686	0.462438	1.27929	1.10584	0.882849	0.800302	-0.321383	0.735373
MSTRG.22931	PANK2	0.784162	1.04894	1.21651	1.50927	1.4087	0.951414	0.78814	-0.343475	0.735628
MSTRG.29505	LINC01184	0.054435	1.21207	0.767181	0.388267	0.293378	0.658403	1.51762	0.601811	0.73625
MSTRG.30181	.	1.33242	1.00336	0.974617	0.491021	0.42602	1.34722	1.46203	0.547969	0.736479
MSTRG.35798	BX088651	3.50365	2.89894	1.45613	2.17603	4.24259	3.47168	0.794588	-0.33172	0.737004
MSTRG.8268	.	1.69905	1.52379	2.19331	0.0001	1.44167	1.9915	1.57755	0.657687	0.737126
MSTRG.2829	AC104459	2.35541	2.40891	0.0001	1.13238	1.3678	0.615318	1.52926	0.612838	0.737698
MSTRG.14362	NPIPB13	0.926419	0.974636	0.243662	1.40029	0.976893	0.411828	0.768989	-0.378966	0.73784
MSTRG.27225	AC139887	1.67179	1.94523	2.137	1.622	1.50097	1.04495	1.38055	0.46524	0.737888
MSTRG.6995	AP003108	0.990118	0.950412	0.95366	1.15921	1.70095	0.842712	0.781606	-0.355487	0.738299
MSTRG.11604	.	0.948195	1.35149	0.025674	0.955244	0.712544	1.26907	0.791785	-0.336819	0.73837
MSTRG.29767	SPRY4-AS1	1.544	0.62152	0.901566	1.28179	1.31802	1.20902	0.805257	-0.312478	0.739007
MSTRG.17243	.	1.16083	0.865455	0.966356	1.05836	0.88491	0.296781	1.33597	0.417889	0.739028
MSTRG.33880	TDRP	1.11028	1.56079	0.942312	1.85715	1.58552	1.17502	0.782508	-0.353822	0.739442
MSTRG.21676	BCL2L11	0.867787	0.934725	0.496649	0.553878	0.451757	0.63444	1.40186	0.487346	0.739487
MSTRG.10813	.	7.07243	8.91006	10.5744	5.67551	4.83331	8.06336	1.42993	0.515941	0.739888
MSTRG.27299	FAM86EP	1.20488	1.23666	1.34052	0.779928	0.985122	0.92676	1.40503	0.490597	0.740235
MSTRG.32758	AC027644	0.905057	0.724167	0.955976	0.913653	1.0356	1.25902	0.805794	-0.311517	0.74028
MSTRG.22800	D2HGDH	0.883548	0.322235	1.64365	1.48691	1.58827	0.755486	0.743849	-0.426918	0.740494
MSTRG.20009	GRIN2D	2.85939	3.69126	2.96827	3.19844	4.86048	3.84041	0.799954	-0.322012	0.740567
MSTRG.14090	ABCC1	0.923504	0.853407	1.47326	1.52431	1.21533	1.3776	0.789407	-0.341159	0.740836
MSTRG.6855	HARBI1	1.30198	0.900089	1.18503	1.11425	0.92004	0.44543	1.36592	0.44987	0.740961
MSTRG.35191	AC067930	0.836185	0.570595	0.898333	0.735617	0.917933	1.18223	0.812869	-0.298906	0.741016
MSTRG.6169	.	1.11445	0.565447	0.862619	0.696325	0.772206	0.385258	1.37153	0.455781	0.741379
MSTRG.19699	AC011462	1.37814	1.49123	1.42474	1.6384	1.8641	1.87525	0.798493	-0.324648	0.741748
MSTRG.6947	CTNND1	1.64886	2.02407	1.60797	2.8537	2.51938	1.42205	0.777159	-0.363718	0.742018
MSTRG.5191	AGAP4	0.712729	0.549604	1.13788	1.55412	1.21196	0.43481	0.749857	-0.415313	0.742879
MSTRG.12787	BNIP2	1.14506	0.89666	0.577212	1.67683	0.905366	0.732991	0.789981	-0.340111	0.742995
MSTRG.29847	RPS14	41.791	40.0102	55.0828	26.8419	33.8333	39.9745	1.36	0.44361	0.743269
MSTRG.12765	MYO1E	1.04538	1.49241	2.02906	1.50245	1.22892	0.649099	1.35095	0.433978	0.743418
MSTRG.9506	FGD6	0.864332	0.836726	0.782337	1.282	1.08809	0.79022	0.785807	-0.347752	0.743533
MSTRG.7172	.	0.412528	0.200182	0.0001	0.262548	0.351458	0.231401	0.72487	-0.464206	0.743846
MSTRG.24390	KLHL22	1.06119	0.901775	0.850423	0.883523	1.17742	1.46485	0.797945	-0.325638	0.744089
MSTRG.21060	CLHC1	0.888937	0.574259	1.35257	1.11132	0.68262	0.286684	1.35333	0.43651	0.744121
MSTRG.36547	SLC25A25-AS1	1.05252	1.64292	1.32395	1.68382	1.66756	1.63577	0.805948	-0.311241	0.74445
MSTRG.12701	CNOT6LP1	1.12347	1.68912	1.07135	0.751531	1.08337	0.93828	1.40054	0.48598	0.744542
MSTRG.36650	.	1.76238	1.73855	2.35234	1.31739	1.10494	1.77263	1.39531	0.480588	0.744596
MSTRG.4519	.	1.17592	0.516851	0.686373	0.785174	0.758581	0.241159	1.33292	0.414589	0.744972
MSTRG.25505	ZNF620	1.25346	0.567878	1.09464	0.98895	0.936971	0.274346	1.32529	0.406303	0.745255
MSTRG.13483	FAM174B	0.0001	2.571	0.0001	0.0001	4.25264	0.230545	0.573507	-0.802116	0.745334
MSTRG.12505	MYEF2	0.651179	1.01952	0.814762	1.48956	1.35769	0.432852	0.757741	-0.400223	0.745558
MSTRG.17372	LINC00511	1.57423	1.26538	1.10475	1.67189	1.84398	1.3641	0.808276	-0.307079	0.74585
MSTRG.34757	CIBAR1	1.73808	1.63632	0.814766	1.56401	1.06353	0.46201	1.35592	0.439267	0.746804
MSTRG.16729	.	0.929474	1.21684	1.27745	1.15494	1.17794	1.86603	0.815395	-0.294428	0.746805
MSTRG.24978	NUP50-DT	1.9356	1.27081	3.94522	1.70641	1.71839	1.71831	1.39053	0.475631	0.746828
MSTRG.28795	RPL37	3.276	7.00661	5.83251	3.6309	8.24347	7.60879	0.82713	-0.273814	0.747059
MSTRG.32080	.	0.764095	1.27793	1.37505	0.813348	0.882122	0.779325	1.38075	0.465453	0.74748
MSTRG.33588	.	1.54795	1.49816	0.994239	1.32147	1.09715	0.554865	1.3588	0.44233	0.747682
MSTRG.23468	SNX21	1.32806	1.34429	1.39144	2.12689	1.42582	1.50874	0.802892	-0.316722	0.748482
MSTRG.28813	ZNF131	1.52488	0.801152	1.42881	0.859077	1.33772	0.601885	1.34165	0.424006	0.74881
MSTRG.25490	RPL14	5.27512	12.9014	6.4121	10.016	12.062	8.43877	0.805743	-0.311608	0.748852
MSTRG.9963	MPHOSPH9	1.23991	0.590646	1.28124	1.30217	1.07946	1.43352	0.815642	-0.293993	0.748961
MSTRG.34402	IKBKB	0.537586	1.29655	1.24255	0.763349	1.67071	1.37348	0.808051	-0.307481	0.74927
MSTRG.36686	.	1.19069	0.678612	1.35591	1.67985	1.58483	0.790726	0.795289	-0.33045	0.749568
MSTRG.16946	XYLT2	0.927585	1.0995	0.883348	1.20702	1.29581	1.13323	0.800434	-0.321146	0.749672
MSTRG.33579	LINC-PINT	0.803544	0.785952	0.794531	0.979179	1.36987	0.618371	0.803401	-0.315808	0.749718
MSTRG.19440	ZNF565	2.66418	2.38928	2.53724	4.13862	3.61538	1.95919	0.781485	-0.355711	0.749777
MSTRG.9639	WASHC4	1.35153	1.53147	0.891377	1.76847	1.57861	1.28658	0.814556	-0.295913	0.750917
MSTRG.34486	.	1.39853	1.68894	1.96728	1.30605	1.24053	1.13069	1.3746	0.459007	0.75108
MSTRG.30081	CDHR2	1.43248	0.939298	1.50911	1.74202	1.42489	1.58144	0.817315	-0.291036	0.751099
MSTRG.8971	CSAD	1.07657	1.06598	0.913333	1.4394	1.38187	0.975136	0.804942	-0.313043	0.751658
MSTRG.11304	PSMA3-AS1	1.2244	1.17991	1.33182	2.09436	1.34762	1.20854	0.803379	-0.315848	0.751905
MSTRG.35129	PVT1	1.70379	1.6253	1.44074	2.49206	1.91611	1.5413	0.801725	-0.318821	0.751997
MSTRG.30362	EDN1	1.60786	1.68447	0.278227	1.33882	1.36261	1.73985	0.803946	-0.31483	0.752727
MSTRG.26343	ZXDC	2.46275	2.875	2.24903	2.70965	1.958	0.948327	1.35093	0.433952	0.752983
MSTRG.35915	ZFAND5	10.3025	0.976041	1.41956	10.462	6.56815	0.178553	0.737889	-0.438524	0.753035
MSTRG.4480	.	0.610807	0.753373	0.855566	1.24214	0.907336	0.630085	0.798595	-0.324463	0.753181
MSTRG.2583	PATJ	2.21079	1.57615	2.9498	1.13934	1.88997	1.83217	1.38574	0.470653	0.75372
MSTRG.15553	INCA1	1.5856	1.07342	0.628944	1.65365	1.20912	1.17498	0.814307	-0.296356	0.754062
MSTRG.23864	FP236383	70.9742	33.3292	37.755	27.1512	36.3442	97.5867	0.881901	-0.181311	0.754323
MSTRG.19254	PDCD5	4.7708	5.11695	1.76486	2.78816	2.29727	3.21378	1.40406	0.489607	0.754432
MSTRG.16614	LSM12	0.769773	0.972332	0.919352	1.22921	1.36223	0.781706	0.789014	-0.341878	0.754871
MSTRG.21138	XPO1	0.923039	1.05161	1.41873	2.00701	1.11912	1.13112	0.797084	-0.327197	0.755332
MSTRG.10781	DUXAP9	1.76642	1.3557	0.809425	1.6047	0.926647	0.418686	1.33271	0.414364	0.755959
MSTRG.18618	CAPS	0.9906	1.16849	1.26202	1.80747	0.85657	1.52683	0.816324	-0.292786	0.75598
MSTRG.30939	SRSF3	0.46745	0.364141	1.7749	0.739976	0.771225	0.411837	1.3554	0.438722	0.75608
MSTRG.32948	.	1.36219	1.92507	1.02438	0.48337	0.941651	1.57875	1.43541	0.521462	0.756403
MSTRG.23298	MMP24OS	2.87521	3.01923	4.37799	3.94975	4.37295	4.24845	0.817144	-0.291338	0.756403
MSTRG.15033	AC009120	1.29828	0.241044	1.26605	1.43818	1.17515	0.914582	0.795192	-0.330625	0.756923
MSTRG.7786	.	1.237	1.20669	0.797129	1.1715	1.69572	1.1067	0.815522	-0.294205	0.757129
MSTRG.35784	AL354718	1.8393	2.81513	2.55039	2.17151	3.13458	3.47173	0.820799	-0.284899	0.757441
MSTRG.4715	.	0.595242	1.93673	1.29792	2.49792	0.086538	0.208283	1.37137	0.455622	0.758214
MSTRG.16829	OSBPL7	0.687426	0.324506	1.27261	0.450488	0.994327	1.36715	0.812436	-0.299673	0.759493
MSTRG.5004	WAC-AS1	1.69421	0.850661	1.16265	0.821334	1.1226	0.815287	1.34369	0.426196	0.759569
MSTRG.18380	.	1.19903	0.545472	1.1165	0.642514	0.80372	0.627751	1.37947	0.464116	0.760027
MSTRG.18521	LSM7	0.6642	1.03612	0.0001	0.764996	0.0001	1.57073	0.727974	-0.458041	0.760084
MSTRG.16459	.	1.25593	1.19767	1.43724	1.13914	1.88541	1.75019	0.814881	-0.29534	0.760602
MSTRG.30573	.	20.9848	23.3914	30.5009	15.0574	14.159	25.9957	1.35617	0.439542	0.760985
MSTRG.13239	MORF4L1	1.80496	3.22501	1.71809	0.753541	1.19619	2.7697	1.42985	0.515863	0.761166
MSTRG.17252	DDX42	0.49968	1.14372	0.579971	1.08964	1.02684	0.646003	0.804849	-0.313211	0.761176
MSTRG.15783	AC093484	58.3779	88.1028	93.1254	59.0082	104.341	114.746	0.861598	-0.214913	0.761217
MSTRG.33633	ZC3HAV1L	1.13938	0.657255	0.546336	0.762406	0.818623	1.28218	0.8183	-0.289298	0.761271
MSTRG.8320	RBP5	1.93994	1.64453	1.84304	1.4643	1.43946	1.10145	1.35511	0.438415	0.761303
MSTRG.16232	.	0.557291	1.47721	0.909646	0.822112	1.00174	0.406866	1.31982	0.400344	0.761704
MSTRG.14261	NPIPB4	1.25115	1.18129	1.76595	1.48572	0.996194	0.687587	1.32462	0.405575	0.762366
MSTRG.1709	.	0.965836	1.01879	1.46296	0.797146	0.445072	1.22255	1.39875	0.484135	0.762614
MSTRG.21239	.	1.40504	1.35351	1.42975	1.4449	1.73769	1.92538	0.819954	-0.286385	0.762929
MSTRG.23864	FP671120	1.06021	500.421	474.935	458.415	0.0001	882.058	0.728411	-0.457175	0.763076
MSTRG.33030	SLC25A40	0.189587	2.65944	2.0472	3.38228	0.030675	0.061872	1.40905	0.494727	0.763279
MSTRG.16231	.	1.38965	1.17175	1.12877	1.32129	0.960808	0.492307	1.33007	0.411505	0.763355
MSTRG.33867	.	0.523763	0.596784	1.02474	1.00537	1.08194	0.569205	0.807556	-0.308365	0.763849
MSTRG.2060	TSSK3	0.613742	1.29817	0.83804	0.947036	0.656161	0.449962	1.33937	0.42156	0.76427
MSTRG.17214	ARHGAP27P1-BPTFP1-KPNA2P3	1.26922	0.826559	1.07794	1.09464	0.580313	0.671952	1.3523	0.435413	0.764407
MSTRG.12504	MYEF2	1.27445	1.6981	0.902655	1.1085	1.02372	0.769067	1.33568	0.417577	0.764693
MSTRG.14506	AC009093	1.16903	0.737614	1.37892	1.09906	1.63102	1.26718	0.821954	-0.282871	0.764812
MSTRG.20530	ID2-AS1	1.09807	1.19504	1.40333	1.78173	1.69051	1.08843	0.810503	-0.303111	0.765058
MSTRG.12754	RNF111	1.02743	1.62569	0.870876	1.70993	1.61427	1.03741	0.807957	-0.307649	0.765178
MSTRG.33870	.	2.71664	2.95419	1.38191	2.90193	1.96416	0.475212	1.32042	0.400994	0.765492
MSTRG.20438	AC010326	1.90376	1.75449	1.45817	2.87506	2.46438	1.11861	0.792254	-0.335966	0.76596
MSTRG.24845	RBX1	5.56049	4.11094	2.92749	3.08955	3.44455	2.7445	1.35785	0.441322	0.765992
MSTRG.5956	.	1.06237	1.30543	0.888863	0.68714	0.879231	0.811983	1.36929	0.453432	0.766027
MSTRG.5887	KCNIP2	0.848691	0.416634	1.18583	0.874788	0.477329	0.506814	1.31858	0.39899	0.766156
MSTRG.597	RPS4X	24.9807	23.872	21.2313	20.3573	22.7248	10.6063	1.30539	0.384477	0.76617
MSTRG.29656	SPATA24	1.29468	1.14082	1.18323	1.52967	1.63354	1.24714	0.820508	-0.28541	0.766396
MSTRG.29254	LUCAT1	0.839576	0.963832	0.932449	1.16412	1.29435	0.911892	0.811741	-0.300909	0.76718
MSTRG.16723	ACBD4	0.0001	1.1044	1.35804	1.59613	0.091769	1.5426	0.76228	-0.391606	0.767328
MSTRG.8321	RBP5	1.12994	0.964546	1.16174	1.53828	1.63599	0.866682	0.805806	-0.311496	0.767474
MSTRG.13566	PCSK6	1.17566	1.81671	1.19287	2.20407	2.36948	0.759342	0.784797	-0.349609	0.767515
MSTRG.16827	AC025682	0.904813	0.954583	1.05164	1.35164	0.823024	1.3053	0.836514	-0.257539	0.76756
MSTRG.12657	MAPK6	1.03599	1.14471	0.759033	1.12638	0.628281	0.431948	1.34443	0.426995	0.768197
MSTRG.7668	TMEM126B	2.55933	1.32211	1.36485	1.57602	1.99823	0.466898	1.29822	0.376532	0.768465
MSTRG.5637	MMRN2	0.404383	0.178743	0.330866	0.020204	0.418813	0.651669	0.837997	-0.254982	0.769527
MSTRG.28815	ZNF131	0.691381	0.864919	0.692939	1.39489	0.615698	0.726909	0.82164	-0.283421	0.769657
MSTRG.30093	ZNF346	0.804686	0.946737	0.730501	1.37287	1.1154	0.590138	0.806235	-0.310728	0.770121
MSTRG.3984	.	1.07918	0.966013	1.0043	1.38316	1.27063	1.08658	0.815293	-0.294609	0.770682
MSTRG.32088	C7orf50	2.64496	2.78153	3.46729	3.45428	1.87119	1.43204	1.31613	0.396307	0.770754
MSTRG.34720	.	0.978769	0.659566	0.561056	1.16168	0.826841	0.709884	0.81507	-0.295003	0.770868
MSTRG.20714	SELENOI	0.505834	0.638402	1.34233	0.904548	1.21219	0.908194	0.822025	-0.282746	0.770965
MSTRG.17927	AP005212	2.54581	1.60065	1.3928	1.9951	1.19463	1.00411	1.32081	0.401425	0.770985
MSTRG.14932	TERF2	1.03863	1.06047	1.47749	1.81011	1.85266	0.789266	0.803361	-0.31588	0.771097
MSTRG.6508	SBF2	18.6457	7.67163	7.06321	10.0027	8.88574	6.12069	1.33473	0.41655	0.771476
MSTRG.18298	LINC02864	3.01325	1.93784	3.23294	2.27395	1.98569	1.81246	1.34781	0.430616	0.77191
MSTRG.18243	.	0.31348	0.98969	0.357171	0.21447	0.251727	0.695491	1.42925	0.515257	0.772154
MSTRG.7606	RPS28P7	193.444	215.398	206.317	203.093	212.382	287.506	0.875074	-0.192523	0.772304
MSTRG.18299	LINC02864	1.16145	0.874395	0.070519	0.521268	0.71619	0.301391	1.36879	0.452903	0.772426
MSTRG.24245	.	1.09256	1.18198	0.87583	1.08691	0.817999	0.47627	1.32303	0.403846	0.772928
MSTRG.826	DANT2	1.82253	1.43963	1.54075	1.34787	1.20602	1.02385	1.34244	0.42486	0.773285
MSTRG.3266	.	2.0734	2.10358	1.64849	1.88228	1.76696	0.769137	1.31846	0.398857	0.773482
MSTRG.6330	DUSP8	0.873617	0.749288	0.805675	0.607196	0.829087	1.41192	0.852672	-0.229937	0.77351
MSTRG.10982	ARHGAP5	1.76892	1.52569	1.62798	1.35739	1.63206	2.81389	0.848234	-0.237465	0.773558
MSTRG.30443	C6orf62	0.108684	0.502802	5.98947	0.341905	8.532	0.226915	0.725314	-0.463322	0.773817
MSTRG.30145	RUFY1	1.04412	0.971275	1.30553	0.785744	0.827173	0.86415	1.34067	0.422951	0.774267
MSTRG.28795	RPL37	28.139	22.8763	21.7324	24.9001	12.0565	19.279	1.29362	0.371418	0.774268
MSTRG.30339	TMEM14C	14.3599	28.8252	28.8001	27.6831	10.8183	16.6485	1.30526	0.38434	0.77442
MSTRG.17346	.	1.38239	2.21549	1.84745	1.6458	0.814164	1.54019	1.36128	0.444966	0.774452
MSTRG.23836	CR381653	0.840042	0.552504	0.653356	1.30002	0.874213	0.396867	0.79573	-0.32965	0.774876
MSTRG.32859	.	2.02254	1.63939	1.73128	1.45932	1.07718	1.50124	1.3357	0.417597	0.775056
MSTRG.4518	.	1.48358	1.08244	1.26108	1.07433	1.35491	0.524951	1.29548	0.373492	0.775119
MSTRG.11732	DGLUCY	2.86444	2.4355	3.81472	2.98447	1.91908	1.95737	1.32849	0.409788	0.775275
MSTRG.16441	CDK12	0.686139	1.03542	0.662827	1.37281	1.0248	0.595482	0.79663	-0.328018	0.77529
MSTRG.30196	MGAT1	2.59844	0.0001	2.09261	0.0001	1.79944	1.16463	1.58262	0.662317	0.775404
MSTRG.14297	IL4R	1.21819	0.68701	1.34358	0.662715	0.60031	1.07438	1.38991	0.47499	0.775428
MSTRG.28544	DUX4L9	2.08185	2.77483	2.89941	1.39603	2.26953	2.06756	1.35286	0.436011	0.775649
MSTRG.21456	LSP1P5	3.08412	2.06867	0.0001	0.532733	1.23967	1.63636	1.51166	0.596133	0.77566
MSTRG.22468	ATIC	2.06176	1.55615	1.56679	1.00953	1.49454	1.39328	1.33031	0.411767	0.77592
MSTRG.14238	TNRC6A	0.872847	0.791955	0.526705	1.29715	1.05746	0.384719	0.800017	-0.321898	0.776015
MSTRG.27357	.	0.755618	1.05498	0.211919	0.118599	1.05662	0.314089	1.35803	0.441514	0.77605
MSTRG.4541	EGLN1	1.57728	1.54018	0.969318	1.61954	0.310691	1.04807	1.37219	0.456476	0.776082
MSTRG.6919	UBE2L6	2.19208	1.83695	1.81113	1.00551	1.5452	1.77419	1.35036	0.433344	0.776319
MSTRG.4113	AC096677	2.53597	3.09244	2.86935	1.99577	1.66118	2.56234	1.36635	0.450331	0.776428
MSTRG.35826	FAM27C	0.417576	1.14936	0.695902	0.639948	0.516621	0.547797	1.32767	0.408896	0.777923
MSTRG.35750	FAM95C	1.24653	0.953991	0.741641	1.30999	1.47986	0.779451	0.824297	-0.278763	0.778261
MSTRG.13325	GOLGA6L4	1.36512	0.883256	2.40202	0.804734	2.04249	2.79354	0.824427	-0.278536	0.778269
MSTRG.19442	ZNF565	1.3771	1.43024	1.15389	2.03484	1.78267	1.06421	0.811441	-0.301442	0.778319
MSTRG.33757	KRBA1	0.738663	0.763267	1.0073	1.12429	0.803873	1.04691	0.843417	-0.245683	0.778368
MSTRG.31681	TARID	2.4626	3.01638	2.86527	1.83762	1.77671	2.41535	1.38386	0.468702	0.778794
MSTRG.16650	U2	1.65929	1.06251	1.64373	2.47687	1.22732	1.54516	0.831632	-0.265983	0.780808
MSTRG.829	DANT2	2.4461	3.04134	1.60618	1.60616	1.93816	1.7863	1.33073	0.412218	0.781195
MSTRG.1085	IRAK1	3.70081	6.43764	4.88349	1.96669	3.43798	5.56172	1.36982	0.453981	0.781197
MSTRG.25173	IRAK2	1.36464	1.60029	1.96595	1.63098	0.035105	1.77387	1.43341	0.519452	0.781209
MSTRG.7251	RBM4	1.75921	1.47794	1.15027	1.2268	2.6233	1.52846	0.815723	-0.293848	0.781253
MSTRG.5038	.	0.518166	0.933943	0.758177	1.28625	0.28297	1.04931	0.844094	-0.244525	0.78154
MSTRG.19074	KCNN1	0.523972	1.17307	0.581497	0.854569	0.895081	0.941102	0.846804	-0.2399	0.78191
MSTRG.34518	ASPH	1.93351	0.398738	0.474159	0.778875	2.49824	0.293081	0.786065	-0.347279	0.782086
MSTRG.16095	NUFIP2	1.60038	1.35295	1.65626	1.965	2.06705	1.51969	0.830294	-0.268306	0.782322
MSTRG.22814	.	2.79756	2.77635	2.93355	2.51162	2.49257	1.46972	1.31411	0.39409	0.782476
MSTRG.8295	PHB2	0.572768	0.585513	3.10283	3.48898	0.773315	1.10182	0.794374	-0.332109	0.78291
MSTRG.19202	AC092279	1.5262	1.7664	1.91046	2.93352	1.9063	1.50421	0.82015	-0.28604	0.783459
MSTRG.32077	.	1.40223	0.644561	0.819595	1.25026	1.14465	1.01821	0.839814	-0.251858	0.784046
MSTRG.27187	.	2.12115	1.10052	1.09712	1.40953	1.06306	0.782617	1.32673	0.407879	0.784052
MSTRG.24845	RBX1	9.95696	9.83351	0.676419	13.609	1.08807	0.55834	1.34161	0.42397	0.784493
MSTRG.34609	.	1.2296	0.622263	1.17344	0.840069	0.551251	0.860618	1.34342	0.425912	0.784544
MSTRG.3407	LINC01138	1.26575	0.933133	0.837215	0.400484	1.13671	0.729376	1.33952	0.421712	0.7858
MSTRG.31886	AL080276	0.560916	0.965793	0.509166	1.21735	0.96589	0.373561	0.79626	-0.328689	0.785949
MSTRG.9262	TMBIM4	5.05346	3.05295	2.35653	6.71739	3.85824	2.35761	0.808996	-0.305796	0.786005
MSTRG.35798	BX088651	1.39327	1.13499	0.838413	1.66397	1.13322	1.22519	0.836984	-0.256729	0.786944
MSTRG.12603	DTWD1	1.88281	1.29635	1.35014	1.67318	1.30773	0.523948	1.29229	0.369932	0.787155
MSTRG.12448	AC051619	1.45257	1.03029	1.26602	1.0295	1.00073	0.829561	1.31089	0.390551	0.78732
MSTRG.22816	NRSN2-AS1	0.224873	0.221648	1.60467	0.14556	0.104024	1.12386	1.49346	0.578663	0.787577
MSTRG.20468	ZBTB45	1.7281	1.31075	0.811092	1.46494	1.56322	1.49547	0.851075	-0.232642	0.787628
MSTRG.23792	CU633906	1.31167	2.08426	1.47204	2.71414	1.577	1.47829	0.843754	-0.245106	0.787666
MSTRG.32759	AC027644	0.889851	0.843566	1.0968	0.698063	0.668019	0.790752	1.31221	0.391997	0.788408
MSTRG.23251	CHMP4B	0.990063	1.71851	1.21796	1.21402	1.02967	0.792344	1.29331	0.371063	0.788593
MSTRG.36288	TXN	2.54785	2.48887	2.25329	2.14959	2.07965	1.37156	1.3016	0.380285	0.788673
MSTRG.9041	ITGA5	8.54805	7.8747	7.74493	5.99893	5.72502	6.43866	1.33063	0.412107	0.788829
MSTRG.13289	CSPG4P10	3.54956	3.27776	4.54254	4.01083	1.78607	2.87584	1.31099	0.390653	0.789432
MSTRG.33571	AC016831	2.12985	1.41211	1.21264	2.8832	2.43885	0.612726	0.801142	-0.31987	0.78955
MSTRG.20477	.	1.84969	1.98766	2.48191	2.79093	2.79932	2.04485	0.827659	-0.272891	0.790066
MSTRG.28575	.	1.15598	0.863465	1.04225	0.729905	0.832609	0.762401	1.3169	0.39715	0.790341
MSTRG.3222	NBPF26	1.70248	2.05303	2.11452	1.3581	1.75996	1.40219	1.29861	0.376965	0.790717
MSTRG.36836	.	1.19626	1.39201	1.33353	1.45954	1.44337	1.73538	0.845528	-0.242075	0.790932
MSTRG.32752	AC027644	0.647959	0.731123	0.712048	0.635586	0.694721	1.08208	0.866829	-0.20618	0.791258
MSTRG.4585	.	1.14734	1.23209	0.645399	0.61586	0.666216	0.983648	1.33504	0.41688	0.792081
MSTRG.31752	NMBR	4.55046	6.99592	4.86535	5.82507	4.43214	2.60287	1.27618	0.351827	0.792453
MSTRG.5734	MYOF	1.25306	1.91261	1.42878	1.43035	1.02318	1.08041	1.30009	0.378615	0.792793
MSTRG.30362	EDN1	1.90719	1.01772	3.57492	1.95395	2.5742	3.06991	0.85546	-0.225228	0.792839
MSTRG.20434	ZNF587B	1.6264	1.22245	1.36752	2.01476	1.34272	1.63035	0.845331	-0.242412	0.792845
MSTRG.9224	XPOT	5.15736	4.72544	4.46965	3.66373	4.23021	3.07456	1.30851	0.38793	0.793145
MSTRG.2305	AL139289	0.060696	1.09007	1.07922	0.675034	0.680898	1.32574	0.831564	-0.2661	0.793438
MSTRG.10454	INTS6-AS1	1.75463	2.50871	1.70728	1.36094	1.83963	1.30737	1.32447	0.405416	0.79391
MSTRG.28778	OSMR-AS1	1.73273	1.54462	0.0001	1.50628	0.0001	0.602351	1.55422	0.636195	0.794137
MSTRG.19293	LSM14A	1.30364	1.3323	0.798413	1.85877	1.71185	0.634889	0.816632	-0.292243	0.79417
MSTRG.13643	.	1.3192	0.644903	0.790885	0.953007	1.28871	1.07753	0.830007	-0.268804	0.794174
MSTRG.15854	SREBF1	1.24069	0.0001	0.871088	3.02744	0.155182	0.0001	0.663545	-0.591734	0.79474
MSTRG.14754	AC092118	0.620436	1.04448	0.773884	0.515269	0.79906	0.542425	1.31347	0.393386	0.795056
MSTRG.14041	MIR193BHG	1.81384	1.03976	1.29603	1.58036	1.738	1.59821	0.84401	-0.244668	0.795789
MSTRG.27053	LINC00887	0.584185	1.90126	0.461363	1.36275	2.36823	0.044832	0.780442	-0.357637	0.796141
MSTRG.1652	AL451042	2.0364	1.93102	2.10444	2.37534	1.82555	2.78965	0.868582	-0.203266	0.796353
MSTRG.14217	NPIPB5	0.0001	1.79009	0.0001	0.303446	0.0001	0.697141	1.78906	0.8392	0.796658
MSTRG.14315	AC133555	0.801795	1.00754	1.32967	0.375875	0.875141	1.07496	1.34955	0.432475	0.796857
MSTRG.35785	.	1.77243	1.52507	2.67796	2.6265	0.989634	1.03096	1.28585	0.36272	0.796946
MSTRG.22655	.	1.31692	0.807823	1.16645	0.400882	1.26541	0.797216	1.33598	0.417901	0.797153
MSTRG.16655	CCDC200	8.23383	7.77324	7.3884	10.2736	7.89074	9.42098	0.848112	-0.237673	0.797857
MSTRG.25184	CRELD1	2.74277	2.72616	1.29828	3.33243	2.79726	1.98423	0.834025	-0.261837	0.797916
MSTRG.20395	AC005261	3.03364	2.3386	2.08193	3.01059	2.05911	0.938413	1.24068	0.311137	0.798141
MSTRG.996	AL390879	2.03413	1.51159	0.04039	0.0001	1.19625	3.19789	0.816094	-0.293193	0.798183
MSTRG.23385	SNHG17	2.19466	3.08951	4.58829	3.00531	4.47714	4.16883	0.847329	-0.239006	0.798796
MSTRG.27426	QDPR	0.940399	0.927501	0.918767	1.47146	0.879402	0.951796	0.843766	-0.245085	0.799313
MSTRG.33768	ATP6V0E2-AS1	1.35498	1.12063	1.08779	0.956758	0.874045	0.879949	1.31454	0.394561	0.799398
MSTRG.6717	QSER1	1.25503	0.900195	0.333181	1.44922	1.05803	0.486567	0.831182	-0.266764	0.799691
MSTRG.13710	NPW	1.43644	0.821712	1.24757	1.18843	1.38034	1.49942	0.861737	-0.21468	0.79979
MSTRG.14321	AC133555	1.09861	1.3469	0.86037	1.69737	1.50574	0.728728	0.840799	-0.250168	0.800043
MSTRG.7167	.	2.06078	1.96948	1.42652	2.0935	1.84333	2.43572	0.856293	-0.223824	0.800083
MSTRG.31192	AL021368	0.0001	0.457993	1.07874	0.583072	0.949019	0.430172	0.783193	-0.35256	0.800321
MSTRG.15288	.	1.38249	1.00049	1.26375	1.49063	1.67162	1.17911	0.839998	-0.251543	0.800435
MSTRG.10282	UFM1	4.27521	0.222322	0.659979	0.123632	3.33747	0.378797	1.34314	0.425606	0.802068
MSTRG.6714	.	0.93071	0.866554	0.685608	0.673141	1.18166	1.07762	0.846698	-0.240081	0.802074
MSTRG.33209	STAG3	0.899719	0.556438	1.25213	0.758592	0.898435	0.44433	1.28883	0.36606	0.802167
MSTRG.14340	MVP	0.945267	0.897077	2.16001	1.93512	1.737	1.1682	0.826879	-0.274251	0.802196
MSTRG.7081	MARK2	5.52419	5.7152	6.27952	6.2634	7.74023	6.47151	0.855618	-0.224961	0.80242
MSTRG.29000	CDK7	1.36042	11.8311	4.54551	10.5187	5.17985	5.50477	0.836521	-0.257525	0.803387
MSTRG.4468	.	2.71898	2.22531	2.38166	2.66869	2.91508	2.89357	0.86418	-0.210596	0.803565
MSTRG.14242	NPIPB3	1.34143	1.18793	1.18471	1.20397	1.0728	0.647664	1.27002	0.344849	0.803567
MSTRG.20223	ZNF611	0.562989	1.04033	0.83563	0.884721	1.1618	0.807005	0.854714	-0.226486	0.803611
MSTRG.9629	CKAP4	1.36322	1.00589	1.00143	1.14333	1.23024	1.50259	0.869556	-0.20165	0.804398
MSTRG.26243	POPDC2	3.00117	2.77543	0.807246	0.055621	0.878756	3.55266	1.4673	0.553168	0.804862
MSTRG.23368	BLCAP	0.886906	1.17969	1.16244	1.0445	1.0055	0.461488	1.2857	0.362557	0.804925
MSTRG.30578	LINC01012	1.22979	0.80737	1.28048	0.939581	0.739865	0.876072	1.29823	0.376546	0.805235
MSTRG.24654	PIK3IP1	2.41881	2.15171	2.19882	1.86644	1.64112	1.69377	1.30146	0.380134	0.805482
MSTRG.35115	.	0.585898	0.518903	0.841621	0.812324	0.991293	0.532138	0.833316	-0.263064	0.805526
MSTRG.6719	TCP11L1	3.50202	2.99919	3.8276	4.09791	2.60704	1.4253	1.27042	0.345302	0.805553
MSTRG.323	LINC02595	1.16681	1.27758	1.20528	1.3098	0.99825	0.566802	1.26952	0.34428	0.805663
MSTRG.35154	PTK2	1.26823	1.31451	1.16171	1.45324	1.41855	1.47074	0.862273	-0.213783	0.805821
MSTRG.20293	RDH13	1.93065	0.982936	1.53322	1.76943	1.43362	2.00038	0.854593	-0.226691	0.80587
MSTRG.21634	LINC01106	2.30188	1.35942	0.561111	1.71974	1.17004	0.440823	1.26776	0.342284	0.805885
MSTRG.5202	LINC00842	1.80376	0.644823	1.30005	2.54852	1.76794	0.348879	0.803507	-0.315617	0.806057
MSTRG.20852	CEBPZOS	0.985529	1.94849	2.78733	3.76322	0.043246	3.0793	0.830894	-0.267263	0.806107
MSTRG.1295	AL390719	1.46657	0.0001	0.352275	0.0001	2.788	0.0001	0.652373	-0.61623	0.806325
MSTRG.4392	.	0.945086	1.53038	0.678986	1.57363	1.30159	0.825577	0.85237	-0.230448	0.806532
MSTRG.5231	AL591684	1.84553	1.79438	1.81968	1.88333	1.6352	0.77531	1.27149	0.346523	0.806565
MSTRG.18799	.	1.32546	0.869904	0.735282	0.650205	0.585486	0.95465	1.33798	0.420062	0.806824
MSTRG.28927	PDE4D	1.82265	1.36705	0.745789	1.02844	1.12603	0.879865	1.29698	0.375161	0.807599
MSTRG.35602	.	0.808073	0.84893	0.692717	1.02146	1.19242	0.612863	0.831246	-0.266652	0.807762
MSTRG.23864	FP671120	168.713	0.0001	0.847367	55.917	23.8564	133.036	0.796773	-0.327759	0.807834
MSTRG.31637	AL096711	0.557834	1.16471	0.476447	1.30941	0.893151	0.421702	0.837946	-0.255072	0.808123
MSTRG.22827	RBCK1	1.99282	1.76119	1.88035	1.82284	1.20193	1.32302	1.29592	0.373972	0.808198
MSTRG.5067	NRP1	1.00631	1.20141	0.665399	0.903645	0.871043	0.483156	1.2725	0.347669	0.808377
MSTRG.18506	.	0.697334	0.675634	0.978694	0.808575	0.555734	0.495124	1.26472	0.338818	0.80856
MSTRG.18755	UBL5	5.17783	2.52491	6.49449	4.67451	4.78077	6.99044	0.863279	-0.212102	0.808634
MSTRG.29787	PRELID2	0.999319	1.17387	1.11202	1.95488	1.31427	0.687369	0.830328	-0.268247	0.808698
MSTRG.16638	U2	5.88305	4.01904	4.14829	5.09683	4.88983	6.23475	0.866163	-0.20729	0.808885
MSTRG.13954	CARHSP1	0.990984	0.163531	1.11913	1.20276	1.46403	0.226972	0.785707	-0.347937	0.80924
MSTRG.3157	WARS2-AS1	0.400465	1.06437	0.292125	1.2719	0.62	0.269946	0.812715	-0.299179	0.809289
MSTRG.13057	NPTN	9.54917	9.52375	6.8991	11.7253	9.3565	8.29767	0.884021	-0.177848	0.809431
MSTRG.21055	RTN4	1.34083	1.64253	1.61413	1.85572	1.25963	0.556351	1.25214	0.324398	0.810048
MSTRG.13866	DNASE1	1.2099	1.15682	1.30546	0.743533	1.1793	0.962373	1.27276	0.347962	0.810371
MSTRG.17370	LINC00511	0.809445	1.07021	1.04247	1.54215	1.11447	0.770413	0.852668	-0.229944	0.810473
MSTRG.31410	PNISR	2.17326	1.63651	1.59332	1.82967	1.61488	0.817435	1.26774	0.34226	0.810702
MSTRG.10057	MMP17	0.813279	0.916445	1.15099	1.15287	1.41028	0.799336	0.856722	-0.2231	0.810915
MSTRG.17679	.	1.32002	1.24001	2.59577	2.35026	1.90744	1.80441	0.850496	-0.233623	0.811702
MSTRG.14533	ZNF720	1.08145	1.37078	0.872808	0.662299	1.29456	0.657375	1.2719	0.346982	0.81183
MSTRG.32444	DPY19L1P1	1.9448	1.70604	1.53825	3.36997	2.18596	0.71587	0.827369	-0.273397	0.811851
MSTRG.36303	LRRC37A5P	2.02887	2.34468	2.54553	2.27999	2.36211	3.24217	0.877581	-0.188396	0.811907
MSTRG.34811	NDUFAF6	1.1783	0.505361	0.853905	0.907563	0.864028	0.271449	1.24205	0.312725	0.812103
MSTRG.12011	.	2.0553	2.40277	2.57816	3.25309	2.81751	2.20888	0.84984	-0.234737	0.812396
MSTRG.1319	AL669831	1.40662	1.63445	0.818316	1.12835	1.33009	0.604302	1.26011	0.333548	0.812399
MSTRG.17725	CSNK1D	3.3713	2.85666	3.29782	3.24067	4.08584	3.73935	0.860825	-0.216207	0.812758
MSTRG.3404	RNVU1-22	0.421522	1.21979	0.576257	0.658642	0.704262	1.13176	0.888926	-0.169865	0.81286
MSTRG.7169	.	0.92354	0.924877	0.953486	0.752136	0.979803	1.42352	0.887955	-0.171441	0.812892
MSTRG.13461	CRTC3-AS1	1.20373	0.910575	1.6914	1.35761	1.54794	1.46343	0.871073	-0.199135	0.813151
MSTRG.11310	TIMM9	0.0001	1.87307	0.0001	0.0001	0.0001	2.57442	0.727592	-0.458799	0.813241
MSTRG.32441	ZNRF2P1	2.41978	2.40348	1.79254	3.08787	2.7286	1.92029	0.855112	-0.225814	0.813959
MSTRG.11255	MAPK1IP1L	1.78225	1.31083	1.38945	1.84558	0.0001	1.38284	1.38842	0.473441	0.815307
MSTRG.33051	GTPBP10	0.799482	0.741149	0.430849	0.91004	1.33376	0.135521	0.82859	-0.271269	0.815315
MSTRG.32139	AMZ1	1.71603	1.54681	1.73713	2.22541	1.88596	1.67473	0.864136	-0.210669	0.815929
MSTRG.11991	AL583722	1.29278	1.56232	1.02386	1.56089	1.4381	0.0001	1.29338	0.371147	0.815998
MSTRG.35729	AL138752	1.25646	1.20644	1.00356	1.97364	1.72908	0.474721	0.829802	-0.269161	0.816319
MSTRG.29578	JADE2	1.58721	1.53561	1.85912	2.013	1.98086	1.74762	0.867712	-0.204711	0.81639
MSTRG.29751	RELL2	0.0001	2.1871	3.04543	0.0001	1.61603	1.83737	1.51517	0.599478	0.81654
MSTRG.14044	MIR193BHG	0.993332	0.87776	1.01573	1.14642	1.06667	1.11739	0.866788	-0.206249	0.816564
MSTRG.13359	PDE8A	1.23489	1.26919	1.69585	2.53638	1.90136	0.636193	0.827746	-0.27274	0.816576
MSTRG.15177	MLYCD	0.816323	1.01205	0.951464	0.919551	0.771151	0.510224	1.26303	0.336888	0.816827
MSTRG.35521	.	1.4491	0.784254	0.412022	0.832931	0.910762	1.28542	0.873315	-0.195425	0.817017
MSTRG.19611	ZNF780B	1.24622	0.42262	0.593045	1.43616	1.17953	0.160778	0.814664	-0.295723	0.817652
MSTRG.23173	FRG1BP	3.34957	6.93294	0.0001	5.22858	2.78651	4.52221	0.820161	-0.286022	0.817879
MSTRG.31073	.	1.26868	0.977081	0.581447	0.987641	0.739037	0.487691	1.27676	0.352482	0.817996
MSTRG.21529	ANKRD36	1.37569	0.850156	0.278775	1.07454	0.724576	0.218221	1.24154	0.312136	0.818267
MSTRG.3074	ST7L	0.582034	1.21172	1.27742	1.23122	0.706914	0.473588	1.27344	0.348727	0.818328
MSTRG.8776	PCED1B-AS1	0.611518	0.550401	0.642361	0.916529	0.700258	0.498376	0.853022	-0.229346	0.818869
MSTRG.4659	DESI2	2.06703	0.0001	1.10746	0.0001	2.2968	1.79713	0.775417	-0.366956	0.819507
MSTRG.23380	TGM2	2.95311	6.42348	4.02403	2.7218	3.73011	3.82446	1.30402	0.382971	0.819591
MSTRG.23561	LINC01270	1.58062	1.04055	2.61599	1.08132	1.5983	1.38408	1.28877	0.365995	0.819754
MSTRG.32114	PSMG3-AS1	0.928569	1.33905	1.01786	1.41324	1.15584	1.21304	0.868687	-0.203091	0.819895
MSTRG.699	FTX	2.26944	2.44897	2.44201	3.7094	2.97851	1.54545	0.869686	-0.201434	0.820455
MSTRG.5143	HNRNPF	17.3637	20.4812	17.4931	28.7909	18.926	16.1514	0.866437	-0.206834	0.820919
MSTRG.29528	MIR3936HG	1.41067	1.52148	1.12041	1.44034	1.26324	0.536818	1.25063	0.322658	0.820968
MSTRG.30525	.	1.7396	2.18448	3.09102	1.47432	1.61674	2.345	1.29047	0.367901	0.821003
MSTRG.35189	AC067930	1.53653	2.46841	1.78225	1.49957	1.23064	1.73008	1.29749	0.375726	0.821103
MSTRG.7756	AP001273	0.482101	1.44993	0.848795	1.06979	1.29659	0.834625	0.868737	-0.203009	0.821117
MSTRG.14216	NPIPB5	1.20021	0.0001	1.02571	1.71311	1.16831	0.041571	0.761555	-0.39298	0.821227
MSTRG.18474	AC027307	0.0001	6.87596	4.45857	3.11007	3.09988	2.10799	1.36267	0.446438	0.821526
MSTRG.32101	AC091729	2.10484	0.0001	3.1081	0.0001	0.0001	3.01638	1.72813	0.789214	0.821668
MSTRG.19346	TMEM147-AS1	2.04739	2.0296	2.89661	2.30099	0.675732	2.34871	1.30949	0.389005	0.821786
MSTRG.17142	.	16.2258	16.4117	9.04294	11.9148	14.5565	6.65048	1.2584	0.331593	0.822405
MSTRG.36145	FANCC	0.735331	0.895749	1.48331	0.997594	1.23557	1.28767	0.884562	-0.176965	0.822542
MSTRG.17812	AP005329	1.20162	3.44171	0.0001	2.66741	1.98408	1.1437	0.801255	-0.319666	0.822769
MSTRG.30307	AL031058	0.668026	0.294191	0.814817	0.489139	0.574895	0.347817	1.25866	0.331883	0.822783
MSTRG.3812	UCK2	1.19293	0.530197	20.6547	4.11914	23.482	0.679234	0.791285	-0.337731	0.823344
MSTRG.24392	MED15	1.03585	0.526827	1.62278	1.27123	1.21577	1.18554	0.867372	-0.205277	0.823421
MSTRG.8771	.	1.46402	1.85467	1.76676	1.70989	1.96096	2.12935	0.876771	-0.189728	0.823442
MSTRG.14836	AC009061	0.706385	0.948811	0.466947	0.811297	1.18142	0.51015	0.847886	-0.238057	0.823811
MSTRG.15292	SNAI3-AS1	1.512	2.1692	1.71918	1.56426	0.897622	1.69642	1.2987	0.377067	0.824336
MSTRG.19366	AF038458	1.23867	0.634971	1.10774	1.17306	1.4744	0.812012	0.861802	-0.214572	0.824633
MSTRG.22916	.	1.49845	1.15931	1.46906	1.15111	1.17007	0.960722	1.25745	0.3305	0.825379
MSTRG.35753	FAM95C	1.35525	0.910011	0.933102	1.84788	1.19677	0.705814	0.852794	-0.229731	0.82549
MSTRG.15264	SLC7A5	0.808269	2.225	0.2947	3.40491	0.385607	0.354253	0.802932	-0.316651	0.825505
MSTRG.13282	UBE2Q2P2	0.861218	1.03186	1.46236	0.918594	1.17205	0.624503	1.23582	0.30547	0.825573
MSTRG.22843	PSMF1	1.38118	0.199399	1.13075	0.70456	1.26747	1.13144	0.873642	-0.194886	0.825578
MSTRG.36587	DNM1	1.8613	1.33097	1.9363	2.75284	1.22299	1.88589	0.874927	-0.192766	0.825887
MSTRG.28781	OSMR-AS1	1.32377	1.15729	0.819031	1.2901	1.00295	0.412768	1.21963	0.286441	0.825974
MSTRG.35749	FAM95C	3.73558	2.82061	1.20559	2.55626	2.48681	1.21224	1.24083	0.311308	0.826357
MSTRG.20023	MAMSTR	1.46655	0.987024	0.586971	1.01364	0.807126	0.617012	1.24726	0.318767	0.826756
MSTRG.10809	.	4.98717	7.0194	5.76776	5.19353	5.44891	9.21482	0.895105	-0.159871	0.826787
MSTRG.26292	AC083798	0.667534	0.798472	1.2125	0.723028	1.20105	0.228711	1.2442	0.315223	0.827441
MSTRG.35641	FAM219A	1.00647	0.79947	1.29114	0.733009	1.15134	0.613195	1.24005	0.310397	0.827492
MSTRG.8930	FIGNL2	1.22618	1.1164	1.33182	1.94921	1.21285	1.09157	0.863829	-0.211182	0.827522
MSTRG.10940	TSSK4	1.53207	0.861785	1.79039	1.03937	0.905718	1.30509	1.28739	0.364448	0.827615
MSTRG.23155	AL450124	1.4037	0.949253	1.12527	1.37634	1.64606	1.00474	0.863695	-0.211405	0.828267
MSTRG.19681	RPS19	2.22619	2.42578	2.92483	2.55152	2.46758	3.53209	0.886051	-0.174538	0.828419
MSTRG.33295	PUS7	1.32214	0.958876	1.00554	1.65359	1.41803	0.774323	0.854554	-0.226757	0.828653
MSTRG.19869	VASP	1.11152	0.909561	1.05221	1.15757	1.16599	1.18337	0.876347	-0.190425	0.828752
MSTRG.697	FTX	0.531605	1.13765	1.14929	1.4495	0.837094	0.934539	0.875019	-0.192614	0.828819
MSTRG.19623	.	1.29195	1.47252	1.64762	1.90951	1.51449	1.58701	0.880481	-0.183637	0.828906
MSTRG.9002	HOXC4	1.42672	0.902635	0.520328	0.358925	0.520447	1.22527	1.35399	0.437221	0.828999
MSTRG.22944	TMEM230	0.996783	0.680762	0.73403	0.840389	0.910283	0.994879	0.878357	-0.18712	0.82909
MSTRG.25827	TKT	4.02358	3.52484	4.924	5.81787	4.13186	4.30866	0.874742	-0.19307	0.829242
MSTRG.11339	LINC01303	1.31271	0.931302	1.08188	1.11136	1.98747	0.762845	0.861256	-0.215487	0.82984
MSTRG.33565	AC016831	2.0103	2.12561	1.40746	2.34914	1.30329	0.868478	1.22617	0.294153	0.830256
MSTRG.17681	AC145207	2.56158	2.99275	2.95696	2.73022	2.41093	4.30965	0.90059	-0.151057	0.830256
MSTRG.36332	C9orf147	0.833008	0.883813	0.726047	1.4697	1.02817	0.390442	0.845778	-0.241649	0.830268
MSTRG.34253	UBXN8	0.850322	1.93012	0.788102	1.73188	1.1135	1.29977	0.860897	-0.216087	0.831125
MSTRG.32808	STAG3L3	1.31345	1.36343	1.61981	1.80017	1.59736	1.50486	0.876448	-0.190259	0.831467
MSTRG.5071	ITGB1-DT	3.86359	0.0001	6.08699	1.05865	2.18266	3.83197	1.4068	0.492416	0.831815
MSTRG.14826	TRADD	3.84397	3.73156	3.48099	2.11724	2.75016	3.76012	1.28154	0.35788	0.831839
MSTRG.36521	STXBP1	0.717809	0.710568	1.28985	0.729719	1.12234	1.22404	0.883661	-0.178434	0.832203
MSTRG.34387	ANK1	2.26897	3.77878	3.03611	1.81354	1.93752	3.21012	1.30493	0.383975	0.83266
MSTRG.3986	.	1.21687	0.38345	0.329759	0.314718	0.676995	0.502309	1.29187	0.369456	0.833293
MSTRG.35999	AL353743	1.38012	0.322668	1.70332	1.28413	0.566428	0.86683	1.25345	0.325902	0.833483
MSTRG.13504	LINC01578	1.04065	0.97158	0.868004	0.843421	0.832974	1.49384	0.908525	-0.138402	0.83364
MSTRG.30640	.	1.75919	3.23221	1.48025	1.52491	1.15063	2.28687	1.30414	0.383094	0.833662
MSTRG.30485	H2AC6	3.65243	3.81877	3.59348	3.52207	3.59392	1.85197	1.2338	0.303111	0.833981
MSTRG.22816	NRSN2-AS1	0.0001	2.49906	2.3229	1.26416	1.05659	1.27081	1.3426	0.425034	0.834506
MSTRG.26214	LSAMP	1.07916	2.47045	0.414577	2.79032	1.792	0.241568	0.821783	-0.283171	0.83494
MSTRG.27077	TMEM44	0.825579	0.96006	1.37223	0.89662	0.713308	0.916664	1.24985	0.32176	0.835392
MSTRG.29742	.	0.756656	0.840869	1.31321	0.257986	0.686278	1.22815	1.33986	0.422085	0.835694
MSTRG.16505	.	1.31049	1.27012	1.17196	0.733726	0.946508	1.27218	1.27101	0.34598	0.835871
MSTRG.12008	.	0.990115	0.748296	1.59362	1.05459	0.842953	0.774356	1.24706	0.318534	0.836085
MSTRG.17608	CHMP6	1.16492	1.17267	0.956484	0.857785	0.934136	0.827959	1.25734	0.330373	0.83618
MSTRG.23834	CR381653	0.85461	0.886227	0.74361	0.812982	1.31085	0.721653	0.87312	-0.195749	0.836272
MSTRG.29213	.	1.05032	1.38443	0.610051	0.805873	0.663463	0.946671	1.26026	0.33372	0.836446
MSTRG.18301	LINC02582	0.81836	0.710069	0.121895	1.77391	0.132451	0.122184	0.813551	-0.297695	0.837041
MSTRG.15425	AC090617	1.59485	1.37722	1.29548	0.033775	1.33579	1.77717	1.35619	0.439555	0.837144
MSTRG.11598	.	0.018988	0.0001	1.64781	0.733865	0.558414	0.776731	0.80565	-0.311775	0.837446
MSTRG.35525	.	0.831585	1.15816	0.479318	0.814248	0.808065	0.356707	1.24762	0.31918	0.837751
MSTRG.22948	TMEM230	2.77856	2.18438	2.31107	2.06404	1.8231	1.96253	1.24349	0.314397	0.838208
MSTRG.14845	LRRC29	1.04891	1.38279	1.39013	1.0869	1.15074	0.825325	1.24775	0.319332	0.838595
MSTRG.28924	PDE4D	1.13897	0.566136	0.458631	1.00783	1.05212	0.427951	0.869703	-0.201406	0.838918
MSTRG.24584	RFPL1S	1.75518	0.0001	0.0001	0.0001	1.80781	0.559413	0.741503	-0.431476	0.838987
MSTRG.35868	.	9.97535	7.43205	9.13587	6.93263	7.33113	7.05101	1.2453	0.316492	0.839356
MSTRG.15638	ALOX12B	1.97995	1.3405	2.16364	1.56389	1.66504	1.18355	1.24286	0.313663	0.840182
MSTRG.34505	AC104852	0.771966	1.57214	1.74319	0.796026	1.11285	1.32914	1.26228	0.336036	0.840194
MSTRG.32949	.	1.11284	1.1487	0.897161	0.930949	0.851094	0.731432	1.2567	0.329645	0.840513
MSTRG.8742	.	1.0947	0.663145	0.944567	0.873301	0.847163	0.49899	1.2176	0.284042	0.841135
MSTRG.33947	AC087269	0.681862	1.05871	0.696379	0.985571	0.914632	0.830235	0.892513	-0.164055	0.841537
MSTRG.17221	AMZ2P1	0.0001	2.88354	2.12433	1.45468	2.36259	2.11483	0.844214	-0.244319	0.842143
MSTRG.6815	AC087521	1.5834	1.30543	1.35219	1.52582	3.09619	0.353802	0.852325	-0.230524	0.842346
MSTRG.19254	PDCD5	3.3278	3.56464	2.948	2.55128	3.48043	1.92727	1.23639	0.306139	0.842503
MSTRG.16482	IGFBP4	8.17447	5.03114	5.10212	5.70245	5.69737	8.87422	0.903013	-0.147181	0.842685
MSTRG.17680	.	0.0001	0.0001	4.12112	3.27953	2.51669	0.0001	0.711023	-0.492032	0.842708
MSTRG.22821	NRSN2-AS1	1.00081	1.29018	1.37179	1.69354	1.1958	1.24894	0.885098	-0.17609	0.842934
MSTRG.25168	AC034193	1.24473	0.94981	1.10343	1.00339	1.19888	1.45421	0.901955	-0.148872	0.843464
MSTRG.34235	.	0.0001	0.0001	0.720961	0.950821	0.099965	0.0001	0.686241	-0.543213	0.843616
MSTRG.19659	C19orf47	1.52679	1.46566	1.69063	1.79682	1.8912	1.54222	0.895383	-0.159422	0.844226
MSTRG.36780	.	0.932763	0.951651	1.3669	0.957811	1.26274	1.38014	0.902968	-0.147253	0.844329
MSTRG.23584	ADNP	1.29133	0.874543	0.492893	1.5019	1.16986	0.443705	0.853412	-0.228686	0.844331
MSTRG.6175	.	1.31395	0.579562	0.411528	0.868474	0.553431	0.426132	1.24729	0.318799	0.844332
MSTRG.19272	RHPN2	1.0532	0.660024	1.01125	0.7204	1.51184	0.035962	1.20116	0.264423	0.845226
MSTRG.18320	ZNF236-DT	1.25037	0.696426	1.25013	0.74368	1.07485	0.786045	1.22743	0.295638	0.845295
MSTRG.32739	AC008267	1.68441	1.22183	1.13268	1.20969	1.42324	1.80117	0.910878	-0.13467	0.845295
MSTRG.14331	AC120114	1.06351	1.38252	1.33356	1.37363	1.47908	1.37666	0.893652	-0.162214	0.84583
MSTRG.31874	.	0.874848	0.658451	0.788859	1.2937	1.00435	0.378986	0.867438	-0.205168	0.846331
MSTRG.33686	SSBP1	1.24809	0.822046	0.838678	1.31793	0.695596	0.405813	1.20232	0.265819	0.84649
MSTRG.15999	MAP2K3	1.44729	1.71658	1.59076	1.0608	1.1292	1.5755	1.26268	0.336494	0.846806
MSTRG.6955	AP003778	0.795822	0.934072	1.28972	1.24998	0.792459	1.31247	0.900061	-0.151906	0.847313
MSTRG.29696	NDUFA2	2.81767	1.05391	2.56059	1.88596	2.77397	2.49856	0.898537	-0.15435	0.847384
MSTRG.23001	BTBD3	1.31177	1.12414	0.725975	1.16256	0.977457	0.45422	1.21882	0.28548	0.847639
MSTRG.783	RBM41	2.58044	1.2095	0.585405	1.22008	2.44079	1.35077	0.873037	-0.195885	0.847877
MSTRG.32623	.	1.26862	1.2109	0.948949	1.94105	1.5176	0.521899	0.861306	-0.215402	0.84805
MSTRG.12654	AC090970	1.94335	0.920067	1.48849	1.54636	1.14861	0.893419	1.21277	0.278308	0.848391
MSTRG.12027	TEX22	1.28959	1.72935	1.23733	1.08306	1.04076	1.26301	1.25671	0.329654	0.84869
[truncated: 52,929 more rows]
[truncated: 1 more columns]

## Sheet: m
gene_name	KEGG	FPKM.PAHs_1	FPKM.PAHs_2	FPKM.PAHs_3	FPKM.Control_1	FPKM.Control_2	FPKM.Control_3	fc	log2(fc)	pval	regulation
IRF4	04659(Th17 cell differentiation)	1.116	1.42917	1.03373	0.0351414	0.0447737	0.030066	32.541	5.02419	1.23286e-36	up
ATP6V0D2	00190(Oxidative phosphorylation);04142(Lysosome);04145(Phagosome);04721(Synaptic vesicle cycle);04966(Collecting duct acid secretion);05110(Vibrio cholerae infection);05120(Epithelial cell signaling in Helicobacter pylori infection);05152(Tuberculosis);05165(Human papillomavirus infection);05203(Viral carcinogenesis);05323(Rheumatoid arthritis);05323(Rheumatoid arthritis)	0.944486	0.806359	1.16592	0.0001	0.0001	0.0001	9722.54	13.2471	1.8282e-36	up
IFIT2	NA	172.955	177.677	144.131	13.8024	13.0375	15.394	11.7148	3.55026	4.16619e-36	up
DYSF	NA	2.03284	1.79727	2.02093	0.153808	0.134605	0.122398	14.2426	3.83214	4.24713e-35	up
RSAD2	05160(Hepatitis C);05164(Influenza A);05164(Influenza A)	34.4953	35.9213	28.5141	3.40788	3.30149	3.66219	9.53865	3.25378	4.69545e-33	up
NIBAN1	NA	26.8045	25.2951	25.9883	3.02414	3.16313	3.63384	7.95103	2.99114	4.71823e-28	up
HERC5	NA	33.3113	33.0211	26.3131	5.52392	5.11153	4.11182	6.28221	2.65127	9.81327e-26	up
CLMP	NA	5.28919	4.88382	4.2954	0.724836	0.670579	0.434593	7.9062	2.98298	6.08965e-25	up
PRDM16	04714(Thermogenesis);04714(Thermogenesis)	1.99911	2.61801	2.30823	0.229063	0.233878	0.283197	9.28159	3.21437	1.37685e-24	up
EFNB2	04360(Axon guidance)	11.4734	11.1004	9.93289	2.12359	1.84818	1.33893	6.12098	2.61376	2.45955e-24	up
IFNL3	04060(Cytokine-cytokine receptor interaction);04630(Jak-STAT signaling pathway);04630(Jak-STAT signaling pathway)	8.57103	10.6869	9.91309	0.540497	0.629848	0.804856	14.7687	3.88447	4.25761e-24	up
INSYN2B	NA	1.58349	1.34655	1.30742	0.134014	0.156126	0.1021	10.8032	3.43339	1.33132e-23	up
LAMP3	04142(Lysosome);04142(Lysosome)	15.2236	16.0226	13.3009	1.23923	1.32119	2.08768	9.58393	3.26062	6.27536e-23	up
LAMC2	04151(PI3K-Akt signaling pathway);04510(Focal adhesion);04512(ECM-receptor interaction);05145(Toxoplasmosis);05146(Amoebiasis);05165(Human papillomavirus infection);05200(Pathways in cancer);05222(Small cell lung cancer);05222(Small cell lung cancer)	36.3686	35.0872	38.4678	6.01052	5.95476	6.70047	5.88905	2.55804	4.72538e-22	up
DNER	NA	8.96903	8.79059	8.52454	1.39138	1.72682	1.27895	5.97753	2.57955	8.54038e-22	up
DLC1	NA	0.731142	0.762871	0.640103	0.0987782	0.087206	0.0586306	8.7244	3.12506	9.99612e-22	up
SERPINE1	04066(HIF-1 signaling pathway);04115(p53 signaling pathway);04218(Cellular senescence);04371(Apelin signaling pathway);04390(Hippo signaling pathway);04610(Complement and coagulation cascades);04933(AGE-RAGE signaling pathway in diabetic complications);05142(Chagas disease (American trypanosomiasis))	322.724	349.87	347.053	22.6747	26.1948	45.4822	10.8069	3.43388	2.13768e-21	up
NCF2	04145(Phagosome);04380(Osteoclast differentiation);04670(Leukocyte transendothelial migration);05140(Leishmaniasis);05418(Fluid shear stress and atherosclerosis);05418(Fluid shear stress and atherosclerosis)	2.12687	2.25392	2.16105	0.224889	0.139921	0.202043	11.5406	3.52865	2.16853e-21	up
CD55	04610(Complement and coagulation cascades);04640(Hematopoietic cell lineage);05416(Viral myocarditis);05416(Viral myocarditis)	66.1923	65.6906	58.6708	12.1883	12.2405	12.0719	5.22054	2.3842	4.56778e-21	up
CCBE1	NA	0.623836	0.551939	0.63189	0.0477167	0.0411696	0.0157102	17.2823	4.11122	4.60429e-21	up
GBP1	04621(NOD-like receptor signaling pathway)	20.9837	22.8096	17.7482	2.03453	2.22698	3.41445	8.01743	3.00314	7.10799e-21	up
EFEMP1	NA	8.833	8.03048	8.65677	1.87928	1.55643	1.03571	5.70742	2.51284	1.42181e-20	up
CD274	04514(Cell adhesion molecules (CAMs));04514(Cell adhesion molecules (CAMs))	7.30472	8.29258	7.48656	0.955786	0.919235	1.29746	7.27628	2.8632	1.77114e-20	up
C1GALT1C1	00512(Mucin type O-glycan biosynthesis);00512(Mucin type O-glycan biosynthesis)	8.40746	8.743	8.06396	1.55004	1.02331	0.745412	7.59753	2.92553	1.99554e-20	up
CYRIA	NA	1.0167	2.40176	2.41931	0.165158	0.15449	0.0871924	14.349	3.84288	3.43492e-20	up
PODXL	NA	29.3301	26.7275	27.7999	6.85994	6.39752	4.93092	4.6105	2.20492	1.21543e-19	up
PPM1K	NA	3.30419	3.38828	2.57536	0.614013	0.584872	0.52311	5.38203	2.42815	1.88871e-19	up
ALDH1L2	00670(One carbon pool by folate);00670(One carbon pool by folate)	5.59735	5.64125	4.86371	1.20895	0.985677	1.05589	4.95376	2.30852	5.30871e-19	up
NFE2L3	NA	19.5812	20.6447	18.1699	4.16977	4.2744	4.19653	4.61967	2.20779	5.3404e-19	up
IFNL2	04060(Cytokine-cytokine receptor interaction);04630(Jak-STAT signaling pathway)	7.32684	10.5171	9.22324	0.31616	0.390129	0.82982	17.6206	4.13919	1.06457e-18	up
BCAT1	00270(Cysteine and methionine metabolism);00280(Valine, leucine and isoleucine degradation);00290(Valine, leucine and isoleucine biosynthesis);00770(Pantothenate and CoA biosynthesis);00770(Pantothenate and CoA biosynthesis)	3.09849	3.1219	2.20336	0.478359	0.492629	0.491474	5.75998	2.52606	1.10207e-18	up
PRKAG2	04068(FoxO signaling pathway);04152(AMPK signaling pathway);04211(Longevity regulating pathway);04213(Longevity regulating pathway - multiple species);04371(Apelin signaling pathway);04530(Tight junction);04710(Circadian rhythm);04714(Thermogenesis);04910(Insulin signaling pathway);04920(Adipocytokine signaling pathway);04921(Oxytocin signaling pathway);04922(Glucagon signaling pathway);04931(Ins…	3.28417	3.24437	3.17359	0.791082	0.717472	0.62767	4.54172	2.18324	1.14802e-18	up
THEMIS2	NA	15.7811	19.302	18.4405	2.04073	1.90494	3.33396	7.35251	2.87824	1.82121e-18	up
RASGRF2	04010(MAPK signaling pathway);04014(Ras signaling pathway);04014(Ras signaling pathway)	1.18209	1.19806	0.932091	0.215436	0.169424	0.106733	6.73778	2.75227	4.98307e-18	up
TMCC3	NA	0.72537	0.757643	0.748553	0.0669656	0.100711	0.0662916	9.53789	3.25367	5.19763e-18	up
ANKRD33B	NA	7.57029	7.56347	6.6393	1.99722	1.69536	1.48228	4.20746	2.07295	7.38748e-18	up
NAV2	NA	3.61122	2.70376	2.89041	0.732569	0.662302	0.537764	4.76312	2.25191	7.95341e-18	up
RASGRP3	04010(MAPK signaling pathway);04014(Ras signaling pathway);04015(Rap1 signaling pathway);04662(B cell receptor signaling pathway);05200(Pathways in cancer);05200(Pathways in cancer)	1.39105	1.29185	1.11168	0.158772	0.24887	0.169324	6.57679	2.71738	8.89433e-18	up
FA2H	NA	47.1843	50.0715	53.1922	8.1964	8.21136	11.0219	5.48487	2.45546	1.20352e-17	up
TNFSF13B	04060(Cytokine-cytokine receptor interaction);04064(NF-kappa B signaling pathway);04672(Intestinal immune network for IgA production);05323(Rheumatoid arthritis);05323(Rheumatoid arthritis)	0.751064	1.04718	1.01304	0.0780739	0.0789811	0.0451422	13.9037	3.7974	1.39877e-17	up
GBP4	04621(NOD-like receptor signaling pathway)	11.8508	10.2617	7.92349	1.25043	1.20255	1.92676	6.85795	2.77778	2.23442e-17	up
PALM2AKAP2	NA	7.78355	7.08536	5.73067	1.49393	1.65446	0.785675	5.23622	2.38852	3.49854e-17	up
CDH4	04514(Cell adhesion molecules (CAMs));04514(Cell adhesion molecules (CAMs))	3.68821	3.62148	3.63297	0.828435	0.833447	0.694679	4.64349	2.21521	7.08474e-17	up
WARS1	00970(Aminoacyl-tRNA biosynthesis);00970(Aminoacyl-tRNA biosynthesis)	75.4493	49.5356	64.7139	11.9402	10.6834	13.4754	5.25495	2.39368	1.43303e-16	up
ITGA2	04145(Phagosome);04151(PI3K-Akt signaling pathway);04510(Focal adhesion);04512(ECM-receptor interaction);04611(Platelet activation);04640(Hematopoietic cell lineage);04810(Regulation of actin cytoskeleton);05165(Human papillomavirus infection);05200(Pathways in cancer);05205(Proteoglycans in cancer);05222(Small cell lung cancer);05410(Hypertrophic cardiomyopathy (HCM));05412(Arrhythmogenic right …	27.7556	27.0847	28.7422	8.04214	7.05194	4.70086	4.22241	2.07807	1.95203e-16	up
MN1	NA	5.34434	5.41531	4.99933	1.45498	1.27271	0.840466	4.41657	2.14293	3.25667e-16	up
NR1D1	04710(Circadian rhythm)	12.3657	13.8487	13.3494	2.59993	2.93923	2.97542	4.6466	2.21618	4.03818e-16	up
MCTP1	NA	2.71425	2.3321	1.99469	0.567582	0.533432	0.422435	4.62178	2.20845	6.25443e-16	up
TRIM22;OR56B1	04740(Olfactory transduction)	6.82667	14.158	11.4794	2.36639	1.58221	1.74634	5.70051	2.51109	6.64527e-16	up
RND3	NA	8.69527	9.00205	6.68445	1.479	1.73494	0.566585	6.4493	2.68914	8.22943e-16	up
ABLIM3	04360(Axon guidance);04360(Axon guidance)	3.18655	5.60397	2.78447	0.627872	0.542604	0.633214	6.4174	2.68199	9.13863e-16	up
SNTB1	NA	7.28599	6.47887	5.8388	1.29362	1.39941	1.54758	4.62284	2.20878	1.65157e-15	up
NT5C3A	00230(Purine metabolism);00240(Pyrimidine metabolism);00760(Nicotinate and nicotinamide metabolism);00760(Nicotinate and nicotinamide metabolism)	22.4497	22.8995	16.1561	5.88977	4.76489	4.45167	4.07149	2.02556	2.22519e-15	up
ITGA3	04151(PI3K-Akt signaling pathway);04510(Focal adhesion);04512(ECM-receptor interaction);04640(Hematopoietic cell lineage);04810(Regulation of actin cytoskeleton);05165(Human papillomavirus infection);05200(Pathways in cancer);05222(Small cell lung cancer);05410(Hypertrophic cardiomyopathy (HCM));05412(Arrhythmogenic right ventricular cardiomyopathy (ARVC));05414(Dilated cardiomyopathy (DCM));0541…	219.206	215.204	247.783	47.4085	47.7773	55.9309	4.51435	2.17452	2.36209e-15	up
SLAMF7	NA	1.60519	0.743429	1.50229	0.122075	0.0247482	0.0515831	19.4092	4.27867	3.23789e-15	up
PDCD1LG2	04514(Cell adhesion molecules (CAMs))	0.559839	1.01799	0.681452	0.056417	0.016586	0.013871	26.0064	4.70079	5.11532e-15	up
RNF165	NA	0.70784	0.810345	0.786926	0.161601	0.165078	0.107227	5.31246	2.40938	1.44302e-14	up
MARCHF4	NA	1.52144	1.56814	1.56089	0.323615	0.28318	0.25731	5.38183	2.4281	1.96687e-14	up
MAP2	NA	3.73128	3.27398	2.31411	0.851369	0.715867	0.524081	4.45622	2.15582	2.35744e-14	up
UNC5B	04360(Axon guidance);04360(Axon guidance)	4.09671	4.02787	4.5871	0.415306	0.47603	0.867563	7.22706	2.85341	4.06841e-14	up
SLC8A1	04020(Calcium signaling pathway);04022(cGMP-PKG signaling pathway);04260(Cardiac muscle contraction);04261(Adrenergic signaling in cardiomyocytes);04371(Apelin signaling pathway);04740(Olfactory transduction);04961(Endocrine and other factor-regulated calcium reabsorption);04974(Protein digestion and absorption);04978(Mineral absorption);05410(Hypertrophic cardiomyopathy (HCM));05412(Arrhythmogen…	0.770601	0.669628	0.738851	0.182071	0.186761	0.12218	4.43795	2.14989	4.448e-14	up
NGFR	04010(MAPK signaling pathway);04014(Ras signaling pathway);04015(Rap1 signaling pathway);04060(Cytokine-cytokine receptor interaction);04151(PI3K-Akt signaling pathway);04215(Apoptosis - multiple species);04722(Neurotrophin signaling pathway);05202(Transcriptional misregulation in cancer);05202(Transcriptional misregulation in cancer)	6.02831	5.87491	5.78464	0.215399	0.274741	0.779472	13.9317	3.8003	5.63817e-14	up
IFNB1	04060(Cytokine-cytokine receptor interaction);04151(PI3K-Akt signaling pathway);04217(Necroptosis);04380(Osteoclast differentiation);04620(Toll-like receptor signaling pathway);04621(NOD-like receptor signaling pathway);04622(RIG-I-like receptor signaling pathway);04623(Cytosolic DNA-sensing pathway);04630(Jak-STAT signaling pathway);04650(Natural killer cell mediated cytotoxicity);04668(TNF sign…	5.63107	6.41097	6.0616	0.0001	0.079057	0.295048	48.379	5.59631	5.77663e-14	up
KLHDC7B	NA	7.49978	8.14161	9.4186	0.0599867	0.0628291	0.430505	45.2902	5.50113	9.18104e-14	up
DDX60L	NA	15.0432	13.108	8.64889	3.51466	3.12562	2.35201	4.09241	2.03295	1.78513e-13	up
PTPRN2	04940(Type I diabetes mellitus);04940(Type I diabetes mellitus)	1.04161	1.05454	1.05253	0.156372	0.229633	0.114675	6.2888	2.65278	1.85315e-13	up
KIRREL3	NA	2.06419	1.87373	2.47033	0.514924	0.382167	0.448293	4.76314	2.25191	1.94018e-13	up
DUSP5	04010(MAPK signaling pathway)	222.052	239.132	236.395	35.0922	33.8583	59.9194	5.41305	2.43644	3.00294e-13	up
SULT1C2	NA	1.3698	1.77926	1.17899	0.276959	0.375578	0.187091	5.15473	2.3659	3.85896e-13	up
PDE2A	00230(Purine metabolism);04022(cGMP-PKG signaling pathway);04740(Olfactory transduction);04925(Aldosterone synthesis and secretion);05032(Morphine addiction);05032(Morphine addiction)	0.45609	0.489451	0.661404	0.0291785	0.0684503	0.0658541	9.82945	3.29711	5.47779e-13	up
HRK	04210(Apoptosis);04210(Apoptosis)	0.994326	1.09778	0.956692	0.151303	0.158547	0.209601	5.86926	2.55318	9.26372e-13	up
EMP1	NA	10.5175	2.94286	2.92638	0.740414	0.447272	0.378097	10.4655	3.38757	1.1174e-12	up
CRISPLD2	NA	0.872225	0.789693	0.84703	0.176159	0.146939	0.165461	5.13541	2.36048	1.50911e-12	up
CHST2	00533(Glycosaminoglycan biosynthesis - keratan sulfate)	6.24394	5.59531	6.1376	1.09308	1.10935	1.60826	4.71749	2.23802	1.54061e-12	up
ACTN2	05412(Arrhythmogenic right ventricular cardiomyopathy (ARVC));05412(Arrhythmogenic right ventricular cardiomyopathy (ARVC))	0.140488	0.150311	0.109087	0.0001	0.0109435	0.00242395	29.6927	4.89203	3.35194e-12	up
CASP1	04217(Necroptosis);04621(NOD-like receptor signaling pathway);04623(Cytosolic DNA-sensing pathway);04625(C-type lectin receptor signaling pathway);05014(Amyotrophic lateral sclerosis (ALS));05132(Salmonella infection);05133(Pertussis);05134(Legionellosis);05164(Influenza A);05164(Influenza A)	1.93055	1.91959	1.2944	0.232566	0.401709	0.204675	6.13211	2.61638	3.51259e-12	up
CHST1	00533(Glycosaminoglycan biosynthesis - keratan sulfate)	0.705223	0.564932	0.851562	0.105357	0.0879637	0.10917	7.01416	2.81027	7.87014e-12	up
DMGDH	00260(Glycine, serine and threonine metabolism);00260(Glycine, serine and threonine metabolism)	1.32091	1.33934	1.07756	0.0202801	0.0429383	0.139849	18.4068	4.20216	1.37203e-11	up
PCNP	NA	16.9096	8.34237	19.5038	2.39796	3.88226	2.71183	4.97727	2.31535	2.71964e-11	up
CD22	04514(Cell adhesion molecules (CAMs));04640(Hematopoietic cell lineage);04662(B cell receptor signaling pathway);04662(B cell receptor signaling pathway)	2.86925	3.37706	2.84323	0.660559	0.708855	0.859034	4.07886	2.02817	2.73484e-11	up
TNFSF10	04060(Cytokine-cytokine receptor interaction);04068(FoxO signaling pathway);04210(Apoptosis);04217(Necroptosis);04650(Natural killer cell mediated cytotoxicity);05164(Influenza A);05164(Influenza A)	7.16136	9.48914	6.48691	1.48398	1.79014	2.14047	4.27316	2.0953	3.79594e-11	up
C3AR1	04080(Neuroactive ligand-receptor interaction);04610(Complement and coagulation cascades);05150(Staphylococcus aureus infection);05150(Staphylococcus aureus infection)	0.38852	0.58192	0.440312	0.0241354	0.0462198	0.0506493	11.6587	3.54333	4.08435e-11	up
PAPLN	NA	1.79007	1.51702	2.64754	0.462576	0.379545	0.487087	4.47983	2.16344	1.0175e-10	up
XDH	00230(Purine metabolism);00232(Caffeine metabolism);00983(Drug metabolism - other enzymes);04146(Peroxisome)	7.62385	7.10326	7.04392	1.30183	1.41499	2.30986	4.3311	2.11473	1.38774e-10	up
PROX1	NA	0.732246	0.865015	0.598296	0.199885	0.171524	0.121032	4.45852	2.15657	1.49924e-10	up
FYB1	04015(Rap1 signaling pathway);04015(Rap1 signaling pathway)	2.7057	2.43455	1.60456	0.592057	0.558114	0.198724	5.00024	2.322	1.76654e-10	up
AZIN2	00330(Arginine and proline metabolism);00330(Arginine and proline metabolism)	1.33981	1.51964	1.49744	0.308655	0.31357	0.424814	4.16116	2.05699	2.77753e-10	up
UPP1	00240(Pyrimidine metabolism);00983(Drug metabolism - other enzymes);00983(Drug metabolism - other enzymes)	44.7843	43.8052	49.2709	7.15095	7.47743	14.3715	4.75383	2.24909	3.41962e-10	up
NGF	04010(MAPK signaling pathway);04014(Ras signaling pathway);04015(Rap1 signaling pathway);04060(Cytokine-cytokine receptor interaction);04151(PI3K-Akt signaling pathway);04210(Apoptosis);04722(Neurotrophin signaling pathway);04750(Inflammatory mediator regulation of TRP channels);04750(Inflammatory mediator regulation of TRP channels)	0.730635	1.3605	1.07294	0.0001	0.0001	0.076653	41.1704	5.36354	3.56592e-10	up
SMOC1	NA	42.7257	43.2396	44.3623	8.37153	8.84014	14.6356	4.09227	2.0329	4.01268e-10	up
MAF	04658(Th1 and Th2 cell differentiation);05202(Transcriptional misregulation in cancer);05321(Inflammatory bowel disease (IBD));05321(Inflammatory bowel disease (IBD))	0.503614	0.442774	0.445739	0.106283	0.101255	0.0531243	5.34073	2.41704	4.25996e-10	up
LGI2	NA	0.148825	0.21426	0.194283	0.020334	0.014685	0.019848	10.1585	3.34462	4.38299e-10	up
SCN3B	NA	0.574436	0.637514	0.505169	0.164256	0.142924	0.0785753	4.45131	2.15423	4.93044e-10	up
PLEKHG1	NA	2.51102	1.04756	1.97076	0.390761	0.311492	0.428233	4.89111	2.29016	5.35703e-10	up
PAPPA2	NA	0.19613	0.202119	0.205722	0.0337203	0.0117754	0.00323645	12.3937	3.63153	6.81558e-10	up
MX2	NA	4.59219	7.58401	7.38519	1.19777	1.18922	2.05724	4.40152	2.138	1.08371e-09	up
ANKFN1	NA	0.31976	0.281198	0.286824	0.0135981	0.0152397	0.045911	11.8769	3.57008	1.45303e-09	up
FCMR	NA	1.91669	2.45266	1.99121	0.272615	0.285024	0.564278	5.66937	2.50319	1.78734e-09	up
AFF3	NA	0.108043	0.087377	0.0623229	0.0001	0.00979303	0.00225848	21.2108	4.40673	2.08402e-09	up
SAMD9L	NA	5.07579	4.00489	1.82684	0.839597	0.899138	0.742247	4.39645	2.13634	2.15074e-09	up
ABRAXAS1	03440(Homologous recombination);03440(Homologous recombination)	2.34326	0.775792	1.21166	0.239557	0.332981	0.223867	5.43781	2.44303	2.42574e-09	up
FST	04350(TGF-beta signaling pathway);04350(TGF-beta signaling pathway)	1.44377	0.830676	0.969513	0.172811	0.171491	0.209347	5.85922	2.55071	2.80404e-09	up
GBP5	04621(NOD-like receptor signaling pathway);04621(NOD-like receptor signaling pathway)	1.00792	1.107	0.702066	0.0539394	0.12452	0.195618	7.53048	2.91274	3.08788e-09	up
RET	05200(Pathways in cancer);05216(Thyroid cancer);05230(Central carbon metabolism in cancer);05230(Central carbon metabolism in cancer)	0.821671	0.646127	0.675996	0.164357	0.107217	0.171918	4.8339	2.27319	3.11478e-09	up
KRT34	04915(Estrogen signaling pathway)	0.477948	0.918698	0.679546	0.077661	0.093626	0.060589	8.95389	3.16251	3.44185e-09	up
NEURL1	NA	0.608275	0.434961	0.549255	0.10661	0.123151	0.0943958	4.91271	2.29652	6.65585e-09	up
SHISA9	NA	0.199373	0.135803	0.123734	0.0239047	0.00972703	0.0204859	8.47985	3.08404	8.18743e-09	up
CYP2J2	00590(Arachidonic acid metabolism);00591(Linoleic acid metabolism);04726(Serotonergic synapse);04750(Inflammatory mediator regulation of TRP channels);04913(Ovarian steroidogenesis)	0.772424	0.967875	0.791161	0.174657	0.0884503	0.163703	5.93112	2.56831	8.36608e-09	up
ZEB2	05206(MicroRNAs in cancer);05206(MicroRNAs in cancer)	0.187019	0.267432	0.257275	0.0680355	0.0589494	0.021263	4.80091	2.26331	1.01834e-08	up
SYN3	NA	0.099308	0.107365	0.0845261	0.013993	0.0140644	0.00688233	8.33432	3.05906	1.02083e-08	up
NPR3	NA	1.00383	2.84789	0.898856	0.279374	0.288297	0.294338	5.51105	2.46233	1.1794e-08	up
IFNL1	04060(Cytokine-cytokine receptor interaction);04630(Jak-STAT signaling pathway)	8.2264	11.4417	7.22064	0.155739	0.233691	1.2495	16.4063	4.03618	1.22193e-08	up
VGF	NA	2.64097	2.93635	4.07003	0.413828	0.44378	0.894726	5.50543	2.46085	1.37566e-08	up
SPRR2D	NA	1.12585	0.949312	0.970102	0.0001	0.0001	0.100608	30.2085	4.91688	1.81615e-08	up
TMEM132B	NA	0.0603389	0.0576418	0.0865318	0.00411205	0.0125673	0.00444838	9.67983	3.27498	1.8822e-08	up
NECTIN4	04520(Adherens junction)	0.567561	0.579505	0.717977	0.128264	0.137159	0.098893	5.1193	2.35595	3.33086e-08	up
PRPH	05014(Amyotrophic lateral sclerosis (ALS));05014(Amyotrophic lateral sclerosis (ALS))	1.97629	2.03776	2.46144	0.405325	0.441548	0.676436	4.25094	2.08778	3.45886e-08	up
LINGO2	NA	1.28334	1.29009	1.34243	0.350382	0.118164	0.291423	5.15265	2.36531	6.60578e-08	up
BHLHE41	04710(Circadian rhythm)	1.38655	1.38644	1.06384	0.356668	0.427693	0.163875	4.04628	2.0166	8.12602e-08	up
CCNA1	04110(Cell cycle);04152(AMPK signaling pathway);04218(Cellular senescence);04914(Progesterone-mediated oocyte maturation);05161(Hepatitis B);05165(Human papillomavirus infection);05166(Human T-cell leukemia virus 1 infection);05169(Epstein-Barr virus infection);05200(Pathways in cancer);05202(Transcriptional misregulation in cancer);05203(Viral carcinogenesis);05221(Acute myeloid leukemia);05221(…	0.508816	0.64007	0.526528	0.0145591	0.0001	0.0696374	19.8752	4.3129	8.14962e-08	up
TMEM171	NA	1.32122	1.95854	1.61221	0.220412	0.23803	0.35951	5.98075	2.58033	8.64863e-08	up
UBE2QL1	04120(Ubiquitin mediated proteolysis)	0.303622	0.297256	0.20471	0.0117	0.04782	0.038036	8.2577	3.04574	8.98889e-08	up
DUSP15	NA	1.31918	1.30291	1.1695	0.275058	0.133955	0.345977	5.02204	2.32827	9.09806e-08	up
SH3RF3	NA	0.572636	0.620581	0.793726	0.102941	0.150057	0.18329	4.5542	2.1872	1.05619e-07	up
CCL22	04060(Cytokine-cytokine receptor interaction);04062(Chemokine signaling pathway);04625(C-type lectin receptor signaling pathway)	1.013	0.99878	0.815611	0.033664	0.0001	0.108808	19.8313	4.30971	1.05682e-07	up
BEX2	NA	12.9799	7.39222	6.79082	2.13475	1.76437	2.79678	4.05665	2.02029	1.17612e-07	up
HES4	05165(Human papillomavirus infection);05165(Human papillomavirus infection)	18.4547	21.3819	21.1342	2.27025	3.51063	6.82348	4.83728	2.2742	1.35557e-07	up
LPAR3	04015(Rap1 signaling pathway);04072(Phospholipase D signaling pathway);04080(Neuroactive ligand-receptor interaction);04151(PI3K-Akt signaling pathway);05200(Pathways in cancer);05200(Pathways in cancer)	0.355086	0.352256	0.447818	0.0747356	0.0443679	0.0674534	6.19199	2.6304	1.41023e-07	up
OASL	05165(Human papillomavirus infection);05165(Human papillomavirus infection)	156.708	171.36	175.347	25.7082	25.7012	62.7379	4.41022	2.14085	1.87847e-07	up
IFNL4	NA	0.741117	1.30073	0.614602	0.0281741	0.108617	0.133938	9.81221	3.29458	1.99055e-07	up
ISG20	NA	12.6162	13.6746	17.1723	2.83431	2.29963	5.52188	4.07881	2.02815	2.01307e-07	up
TIMP2;CEP295NL	NA	33.0395	67.7972	80.5609	16.1187	9.69813	18.95	4.05205	2.01865	2.0302e-07	up
APOL3	NA	0.45045	0.736493	0.48782	0.0968952	0.115059	0.149304	4.63593	2.21286	2.39817e-07	up
PPP1R14C	NA	2.47217	2.70164	2.77551	0.613037	0.423247	0.881323	4.14544	2.05152	2.78996e-07	up
PLAG1	NA	0.244607	0.134202	0.129305	0.0384294	0.0296568	0.0178936	5.90968	2.56308	6.2107e-07	up
MAPK13	01522(Endocrine resistance);04010(MAPK signaling pathway);04015(Rap1 signaling pathway);04068(FoxO signaling pathway);04071(Sphingolipid signaling pathway);04218(Cellular senescence);04261(Adrenergic signaling in cardiomyocytes);04370(VEGF signaling pathway);04380(Osteoclast differentiation);04550(Signaling pathways regulating pluripotency of stem cells);04611(Platelet activation);04620(Toll-like…	0.212759	0.186302	0.247552	0.0508815	0.0464589	0.0366346	4.82638	2.27094	7.78852e-07	up
TNFRSF1B	04060(Cytokine-cytokine receptor interaction);04668(TNF signaling pathway);04920(Adipocytokine signaling pathway);05014(Amyotrophic lateral sclerosis (ALS));05170(Human immunodeficiency virus 1 infection);05170(Human immunodeficiency virus 1 infection)	2.65761	2.49286	2.72711	0.240357	0.421358	0.903186	5.03392	2.33168	1.6254e-06	up
DDR2	NA	0.150208	0.101665	0.0855885	0.0218483	0.00824407	0.0217389	6.51077	2.70283	1.74339e-06	up
RBMS2	NA	9.02124	26.177	7.25349	3.71377	2.78655	3.80441	4.11963	2.04252	2.0401e-06	up
TM6SF1	NA	0.438337	0.414161	0.351965	0.112952	0.0501919	0.0545935	5.53172	2.46773	2.34822e-06	up
GCNT1	00512(Mucin type O-glycan biosynthesis);00512(Mucin type O-glycan biosynthesis)	0.933829	0.481462	0.121584	0.104078	0.0559634	0.0577458	7.05679	2.81901	3.07605e-06	up
FGL2	NA	0.199326	0.312546	0.217569	0.0563554	0.0466488	0.0440432	4.96058	2.31051	3.26449e-06	up
CCL17	04060(Cytokine-cytokine receptor interaction);04062(Chemokine signaling pathway);04625(C-type lectin receptor signaling pathway);04657(IL-17 signaling pathway);04657(IL-17 signaling pathway)	1.87175	3.1661	1.69029	0.195349	0.162243	0.549091	7.4206	2.89154	3.31689e-06	up
PAX5	05202(Transcriptional misregulation in cancer);05202(Transcriptional misregulation in cancer)	0.117989	0.140011	0.114392	0.0215826	0.0001	0.0184367	9.28209	3.21445	1.27888e-05	up
FOXC2	NA	0.505505	0.57805	0.429921	0.103776	0.132325	0.138116	4.04438	2.01592	1.53486e-05	up
SHISA2	NA	0.22703	0.27511	0.021653	0.017938	0.016517	0.0001	15.1582	3.92203	2.23459e-05	up
HCAR2	04024(cAMP signaling pathway)	0.52088	1.01351	0.661129	0.138958	0.221056	0.170706	4.13686	2.04854	2.84225e-05	up
HSPA6	03040(Spliceosome);04010(MAPK signaling pathway);04141(Protein processing in endoplasmic reticulum);04144(Endocytosis);04213(Longevity regulating pathway - multiple species);04612(Antigen processing and presentation);04915(Estrogen signaling pathway);05134(Legionellosis);05145(Toxoplasmosis);05162(Measles);05164(Influenza A)	0.566879	0.394041	0.606638	0.060754	0.086543	0.15903	5.11727	2.35537	3.48598e-05	up
SLITRK2	NA	0.0750086	0.0866999	0.0419843	0.00870556	0.0104499	0.0193317	5.29248	2.40394	6.00448e-05	up
IL6	01521(EGFR tyrosine kinase inhibitor resistance);01523(Antifolate resistance);04060(Cytokine-cytokine receptor interaction);04066(HIF-1 signaling pathway);04068(FoxO signaling pathway);04151(PI3K-Akt signaling pathway);04218(Cellular senescence);04620(Toll-like receptor signaling pathway);04621(NOD-like receptor signaling pathway);04623(Cytosolic DNA-sensing pathway);04625(C-type lectin receptor …	17.6205	21.4611	21.2146	2.41424	2.84435	9.38396	4.11788	2.0419	6.8702e-05	up
RRAD	NA	1.63918	1.16446	1.09252	0.190574	0.24586	0.475837	4.27084	2.09452	7.7823e-05	up
RAET1L	04650(Natural killer cell mediated cytotoxicity);04650(Natural killer cell mediated cytotoxicity)	0.916484	1.70754	1.00919	0.121657	0.024639	0.314718	7.88092	2.97836	8.91239e-05	up
GFAP	04630(Jak-STAT signaling pathway);04630(Jak-STAT signaling pathway)	0.185049	0.62884	0.0706734	0.0381126	0.029917	0.0646223	6.66829	2.73732	9.72168e-05	up
PRELP	NA	0.247271	0.268048	0.232389	0.0001	0.051514	0.042366	7.95603	2.99205	0.000106897	up
FGF13	NA	0.0399494	0.04667	0.0297771	0.00323158	0.013957	0.00833899	4.55965	2.18892	0.000215795	up
DMD	05410(Hypertrophic cardiomyopathy (HCM));05412(Arrhythmogenic right ventricular cardiomyopathy (ARVC));05414(Dilated cardiomyopathy (DCM));05416(Viral myocarditis);05416(Viral myocarditis)	0.0299556	0.0565739	0.0434038	0.00364652	0.0154272	0.00883184	4.65618	2.21915	0.000224972	up
C7	04610(Complement and coagulation cascades);05020(Prion diseases);05322(Systemic lupus erythematosus)	0.202834	0.285063	0.284007	0.0001	0.0289032	0.0578379	8.88869	3.15197	0.000226139	up
IL7R	04060(Cytokine-cytokine receptor interaction);04068(FoxO signaling pathway);04151(PI3K-Akt signaling pathway);04630(Jak-STAT signaling pathway);04640(Hematopoietic cell lineage);05200(Pathways in cancer);05340(Primary immunodeficiency);05340(Primary immunodeficiency)	0.186744	0.167492	0.128302	0.067949	0.011139	0.0282675	4.49476	2.16825	0.000383611	up
TIMP3	05205(Proteoglycans in cancer);05206(MicroRNAs in cancer)	1.34443	1.97807	1.58753	0.028889	0.119932	0.548804	7.03822	2.81521	0.000435066	up
IL24	04060(Cytokine-cytokine receptor interaction);04630(Jak-STAT signaling pathway);04630(Jak-STAT signaling pathway)	1.08951	1.18501	1.30244	0.0446712	0.228417	0.429043	5.09442	2.34892	0.000486225	up
MGP	NA	0.444505	0.447868	0.261496	0.0001	0.0416322	0.10186	8.03576	3.00643	0.00054098	up
DACT1	NA	0.0722425	0.750229	0.278662	0.0611436	0.103802	0.0728108	4.63135	2.21143	0.00142943	up
BGN	NA	0.656878	0.916307	0.558795	0.0001	0.194115	0.134635	6.48314	2.69669	0.00143982	up
AMPH	04144(Endocytosis);04666(Fc gamma R-mediated phagocytosis);04666(Fc gamma R-mediated phagocytosis)	0.155301	0.192586	0.120589	0.0427748	0.0630551	0.0001	4.42251	2.14486	0.00443839	up
DCN	04350(TGF-beta signaling pathway);05205(Proteoglycans in cancer);05205(Proteoglycans in cancer)	0.247726	0.309133	0.207073	0.0001	0.0205656	0.0872711	7.0776	2.82326	0.00609272	up
BEX4	NA	0.051794	2.92304	3.1921	0.491201	0.401933	0.648328	4.0007	2.00025	0.0221371	up

## Sheet: Sheet3
t_name	gene_name	FPKM.PAHs_1	FPKM.PAHs_2	FPKM.PAHs_3	FPKM.Control_1	FPKM.Control_2	FPKM.Control_3	fc	log2(fc)	pval	qval	regulation	significant
ENST00000661541	SNHG14	0.0001	0.0001	9.3e-05	0.1484	0.151993	0.138443	0.000667675	-10.5486	8.23324e-05	0.0068579	down	yes
ENST00000663612	SNHG14	0.300156	0.313454	0.0001	0.0001	0.0001	0.0001	2045.7	10.9984	0.00069859	0.0266612	up	yes
ENST00000669160	SNHG5	1.75706	2.4131	0.0001	0.0001	0.0001	0.0001	13900.9	13.7629	0.0016477	0.0518685	up	yes
ENST00000666294	HCG18	0.0001	0.240042	0.307269	0.0001	0.0001	0.0001	1824.7	10.8334	0.00176873	0.0548881	up	yes
ENST00000424895	LINC01376	1.41688	0.026057	0.816961	0.0001	0.0001	0.0001	7533.01	12.879	0.000121618	0.00845302	up	yes

## Sheet: 终
gene_name	FPKM.PAHs_1	FPKM.PAHs_2	FPKM.PAHs_3	FPKM.Control_1	FPKM.Control_2	FPKM.Control_3
FP236383	102.174	76.6495	92.9994	0.0001	0.0001	0.0001
SNHG29	23.4134	20.8088	41.3159	0.0001	0.0001	0.0001
C19orf48	0.0001	10.7862	8.78128	0.0001	0.0001	0.0001
IGFL1P1	0.012348	8.0264	9.48344	0.0001	0.0001	0.0001
MAX	0.0001	6.07644	4.01637	0.0001	0.0001	0.0001
TMEM91	3.39599	5.05718	0.0001	0.0001	0.0001	0.0001
HSBP1	0.0001	1.84259	4.07122	0.0001	0.0001	0.0001
LINC00963	2.03275	0.584651	2.53154	0.0001	0.0001	0.0001
AL355512	2.29259	1.47049	0.796079	0.0001	0.0001	0.0001
DENND3	0.978333	0.40749	2.78465	0.0001	0.0001	0.0001
AL135999	2.18375	0.0001	1.43154	0.0001	0.0001	0.0001
LINC01234	2.024	0.93845	0.0001	0.0001	0.0001	0.0001
PSMB8-AS1	0.0001	1.02941	1.83843	0.0001	0.0001	0.0001
AC139887	1.2787	1.43883	0.0001	0.0001	0.0001	0.0001
AC005540	1.07264	0.141674	1.44115	0.0001	0.0001	0.0001
LINC00205	0.0001	0.990226	1.60878	0.0001	0.0001	0.0001
MAP4K3-DT	1.01652	0.501083	0.767197	0.0001	0.0001	0.0001
AP002851	1.02004	0.0001	1.10524	0.0001	0.0001	0.0001
IQCH-AS1	1.50672	0.565394	0.023158	0.0001	0.0001	0.0001
WAKMAR2	0.566596	0.584848	0.775083	0.0001	0.0001	0.0001
LINC02154	0.505055	0.735016	0.642572	0.0001	0.0001	0.0001
AF117829	0.897015	0.0001	0.741881	0.0001	0.0001	0.0001
AL354740	0.56378	0.0001	0.909503	0.0001	0.0001	0.0001
AC019117	0.742456	0.056728	0.639199	0.0001	0.0001	0.0001
PVT1	0.682269	0.0001	0.734988	0.0001	0.0001	0.0001
TMEM51-AS1	0.494885	0.443713	0.443346	0.0001	0.0001	0.0001
GOLGA2P10	0.0001	0.490178	0.721833	0.0001	0.0001	0.0001
LINC02015	0.438497	0.44721	0.278968	0.0001	0.0001	0.0001
AC025048	0.0001	0.460884	0.695033	0.0001	0.0001	0.0001
NEAT1	0.386463	0.423003	0.238263	0.0001	0.0001	0.0001
PPP3CB-AS1	0.390917	0.673846	0.069598	0.0001	0.0001	0.000203
ZNF213-AS1	0.303335	0.0001	0.341465	0.0001	0.0001	0.0001
MKLN1-AS	0.301495	0.0001	0.148903	0.000413	0.0001	0.0001
TKT	2.50376	2.17277	0.0001	0.0001	0.009649	0.0001
LYRM9	1.16888	1.63214	0.0001	0.0001	0.0001	0.016986
IGFBP6	4.70387	0.108992	2.91846	0.001682	0.034327	0.019043
VIM-AS1	0.172317	1.05293	3.63485	0.041922	0.0001	0.0001
AL355075	28.7315	0.0001	5.14197	0.0001	0.331995	0.0001
NUP50-DT	0.0001	2.94941	5.09319	0.023793	0.057544	0.0001
RPL41	0.0001	0.362977	332.685	0.149192	0.128559	3.33973
SOCS2-AS1	0.222704	1.1079	2.04199	0.039079	0.0001	0.0001
OR52K3P	2.48141	0.458571	1.78226	0.0001	0.05044	0.019957
EDEM3	3.49567	6.53273	4.38471	0.187202	0.0001	0.060085
LINC01836	1.37362	1.10182	1.14089	0.010082	0.036021	0.022737
LYRM1	1.67209	5.75785	8.71626	0.046292	0.0001	0.265
AC093157	1.10263	2.86486	0.0001	0.111782	0.025635	0.0001
AL356414	1.10461	1.47797	0.497681	0.041349	0.0001	0.068178
LINC00909	0.314654	0.021295	0.700292	0.0001	0.036746	0.0001
AL390719	4.624	3.49516	4.77797	0.469705	0.0001	0.0001
ZC3H12B	0.386687	3.38627	4.74194	0.153124	0.0001	0.183218
AC009107	0.063752	10.5542	0.035486	0.033717	0.346176	0.051877
SLC26A4-AS1	0.214808	0.162413	0.065085	0.0001	0.012224	0.007001
AC105942	1.09277	1.35197	1.72179	0.155623	0.028943	0.0001
AC008429	4.11241	3.50648	3.51922	0.207933	0.0001	0.322764
FRG1	2.90748	3.18861	0.015507	0.266353	0.01374	0.023878
UBC	94.7665	68.9532	3.9943	0.001276	0.15552	8.29805
AC016831	0.612937	0.356114	0.14702	0.0001	0.0001	0.058645
SBF2-AS1	0.878023	1.38671	0.371017	0.0001	0.017287	0.124766
MAPKAPK5-AS1	1.70096	1.79387	0.034151	0.071832	0.032303	0.100617
FAM66B	0.047358	0.642182	0.550746	0.003981	0.016006	0.053378
AC022149	189.21	158.325	202.793	13.7803	12.9137	7.29256
CRNDE	0.36995	0.03993	0.5429	0.0001	0.020705	0.04054
AL138828	1.35376	0.56717	1.12254	0.0001	0.129501	0.068816
FLNA	2.41608	15.9423	1.71767	0.0001	0.929398	0.426943
GTF2H5	0.146844	4.00671	1.39162	0.098551	0.170848	0.123042
ZFAS1	5.14602	15.6778	3.89826	0.168057	0.174652	1.44506
FP671120	18.3034	39.7738	40.2968	1.8612	1.99397	3.51068
RNU1-1	1869.89	198.233	382.3	31.368	1.27739	154.562
FRG1BP	1.11386	0.223371	4.2107	0.230803	0.060039	0.159437
AC083855	2.38556	2.17387	1.1422	0.287397	0.0001	0.194367
LINC00862	0.884322	0.701756	0.636766	0.072426	0.116417	0.0001
MEG3	0.187784	0.377157	0.653719	0.06357	0.040939	0.000113
AC008083	2.12843	0.967122	0.869691	0.179912	0.092614	0.104591
CRYZL2P-SEC16B	0.470396	0.124931	0.385177	0.000122	0.096404	0.000169
BHLHE40-AS1	0.565253	0.659185	0.343599	0.104022	0.0001	0.050608
SLCO5A1	23.7335	5.27868	4.1653	1.38021	1.07214	0.833089
ZNF517	1.91727	1.61927	1.2204	0.31784	0.156971	0.000853
MINDY3	0.19141	2.74054	1.33891	0.054307	0.054289	0.330253
MALAT1	15.9948	13.3543	7.31942	0.351709	0.104449	3.31726
AL391684	1.17715	0.949655	1.04968	0.120132	0.14137	0.066918
LINC02577	0.781533	0.478834	2.48237	0.007148	0.198313	0.19399
FAM219B	2.51132	1.74092	5.14654	0.156354	0.759989	0.119401
AP001120	0.379362	0.583398	0.390819	0.044506	0.068472	0.038324
COX10-AS1	1.49123	0.800557	0.390435	0.224758	0.05527	0.027151
FXYD4	1.79016	0.114306	1.95433	0.171655	0.088351	0.183377
USP30-AS1	1.76324	2.47072	1.82023	0.133587	0.289349	0.27451
AL162595	0.744012	0.761164	0.105703	0.07006	0.094668	0.025802
AC084035	3.53499	4.08875	4.57928	1.18707	0.078346	0.188083
AP000696	0.689458	0.894971	0.797364	0.100052	0.084625	0.103709
SNHG32	2.49498	7.54406	14.1212	1.55966	0.88897	0.611844
ADIRF-AS1	1.50629	1.44688	1.88077	0.374063	0.217847	0.028746
ZFPM2-AS1	2.31882	2.5388	1.79256	0.110184	0.400675	0.387818
HHEX	3.02936	3.04346	0.287716	0.394059	0.171185	0.302887
LINC01278	0.833439	3.19439	0.513928	0.157917	0.231899	0.249552

## Sheet: Sheet1
FP236383				fc	log2(fc)
LINC00963				906076	19.7893
DENND3				285127	18.1212
IGFL1P1				65225.4	15.9931
HSBP1				58407.3	15.8339
C19orf48				33643	15.038
AL355512				28177.6	14.7823
MAX				19713	14.2669
AL135999				17163.1	14.067
TMEM91				15197.2	13.8915
IGFBP6				13901.6	13.763
AC022149				12051.3	13.5569
SOCS2-AS1				9875.17	13.2696
AP002851				9559.8	13.2228
TKT				9058.75	13.1451
EDEM3				8851.53	13.1117
OR52K3P				8663.69	13.0808
GOLGA2P10				7615.99	12.8948
FP671120				7084.61	12.7905
LYRM1				6984.25	12.7699
NUP50-DT				6421.76	12.6488
LYRM9				6275.48	12.6155
AL355075				5463.32	12.4156
AL356414				4911.28	12.2619
AC008083				4794.61	12.2272
ZC3H12B				4724.52	12.206
AC008429				4606.48	12.1694
RPL41				4040.37	11.9803
AL390719				3882.25	11.9227
AL138828				3853.39	11.9119
SLCO5A1				3492.43	11.77
RNU1-1				2814.79	11.4588
FAM219B				2149.67	11.0699
GTF2H5				734.907	9.52142
FRG1				474.833	8.89128
FRG1BP				162.988	7.34862
FLNA				140.437	7.13378
ZNF517				115.382	6.85027
UBC				101.969	6.67199
FXYD4				98.7598	6.62585
MINDY3				92.0664	6.5246
AC083855				85.8625	6.42396
ZFPM2-AS1				66.985	6.06577
AC016831				58.2614	5.86447
HHEX				52.5324	5.71514
SNHG29				51.8517	5.69632
TMEM51-AS1				28.8516	4.85058
MAP4K3-DT				28.0976	4.81237
IQCH-AS1				28.0474	4.8098
WAKMAR2				27.4462	4.77854
NEAT1				25.3087	4.66156
LINC02154				24.6738	4.62491
LINC02015				22.8878	4.5165
LINC00205				22.5626	4.49586
PPP3CB-AS1				20.9837	4.3912
AC139887				20.1059	4.32954
LINC01234				19.8364	4.31008
AC019117				18.9663	4.24537
AC005540				18.5416	4.2127
LINC01836				17.2354	4.1073
AL354740				16.9057	4.07944
PSMB8-AS1				16.1925	4.01726
PVT1				15.5315	3.95713
ZNF213-AS1				15.3387	3.93911
AF117829				14.8006	3.88758
VIM-AS1				14.13	3.82068
AC025048				13.8285	3.78957
MKLN1-AS				13.3554	3.73935
AC105942				13.0894	3.71032
AL391684				12.3211	3.62306
FAM66B				11.8325	3.56468
SLC26A4-AS1				11.7646	3.55638
AP001120				11.6482	3.54204
LINC00909				10.5146	3.39432
SBF2-AS1				10.1402	3.34201
ZFAS1				10.134	3.34113
AL162595				10.0983	3.33604
AC009107				10.0006	3.32202
MEG3				9.73195	3.28273
AC093157				9.71759	3.2806
MALAT1				9.67204	3.27382
AC084035				9.3697	3.228
USP30-AS1				9.07443	3.18181
MAPKAPK5-AS1				8.94621	3.16128
COX10-AS1				8.73178	3.12628
ADIRF-AS1				8.70309	3.12153
CRNDE				8.68051	3.11778
LINC00862				8.45473	3.07976
SNHG32				8.39564	3.06964
AP000696				8.25905	3.04598
LINC02577				7.89429	2.98081
BHLHE40-AS1				7.78843	2.96133
CRYZL2P-SEC16B				7.39997	2.88752
LINC01278				7.3267	2.87316
				7.1035	2.82853
