# Supplementary material for: The Role of the LINC01376/miR-15b-3p_R-1/FGF2 Axis in A549 and H1299 Cells EMT Induced by LMW-PAHs
Source: Toxics. 2026 Jan 6;14(1):54. doi: 10.3390/toxics14010054 (PMC12846051; doi:10.3390/toxics14010054)
Supplement: Supplementary file 1 [file toxics-14-00054-s001.zip › mRNA.xlsx]

## Sheet: Sheet1
mRNA	class_code	chr	strand	start	end	t_name	num_exons	length	gene_id	gene_name	GO	KEGG	KO_ENTRY	EC	Description	trans_type	FPKM.PAHs_1	FPKM.PAHs_2	FPKM.PAHs_3	FPKM.Control_1	FPKM.Control_2	FPKM.Control_3	fc	log2(fc)	pval	qval	regulation	significant		t_name		log2(fc)
PABPC1:ENST00000519004	"="	chr8	-	100703099	100722087	ENST00000519004	16	2401	MSTRG.34875	PABPC1	GO:0000184(nuclear-transcribed mRNA catabolic process, nonsense-mediated decay);GO:0000398(mRNA splicing, via spliceosome);GO:0003676(nucleic acid binding);GO:0003723(RNA binding);GO:0003729(mRNA binding);GO:0003730(mRNA 3'-UTR binding);GO:0005515(protein binding);GO:0005634(nucleus);GO:0005681(spliceosomal complex);GO:0005737(cytoplasm);GO:0005829(cytosol);GO:0005925(focal adhesion);GO:0006378(m…	03013(RNA transport);03015(mRNA surveillance pathway);03018(RNA degradation)	K13126	NA	poly(A) binding protein cytoplasmic 1 [Source:HGNC Symbol;Acc:HGNC:8554]	protein_coding	285.492	0.0001	69.1252	0.0001	0.0001	0.0001	1.18206e+06	20.1729	6.51464e-07	0.000181842	up	yes		ENST00000519004		20.1729
HNRNPC:ENST00000420743	"="	chr14	-	21211106	21269425	ENST00000420743	11	1559	MSTRG.10838	HNRNPC	GO:0000398(mRNA splicing, via spliceosome);GO:0000790(nuclear chromatin);GO:0000978(RNA polymerase II cis-regulatory region sequence-specific DNA binding);GO:0001649(osteoblast differentiation);GO:0003676(nucleic acid binding);GO:0003723(RNA binding);GO:0003730(mRNA 3'-UTR binding);GO:0005515(protein binding);GO:0005576(extracellular region);GO:0005634(nucleus);GO:0005654(nucleoplasm);GO:0005681(…	03040(Spliceosome)	K12884	NA	heterogeneous nuclear ribonucleoprotein C [Source:HGNC Symbol;Acc:HGNC:5035]	protein_coding	0.0001	61.2216	7.95954	0.0001	0.0001	0.0001	230604	17.8151	1.02045e-05	0.00148123	up	yes		ENST00000420743		17.8151
SPINT2:ENST00000587090	"="	chr19	+	38264576	38292451	ENST00000587090	7	1246	MSTRG.19501	SPINT2	GO:0001843(neural tube closure);GO:0004866(endopeptidase inhibitor activity);GO:0004867(serine-type endopeptidase inhibitor activity);GO:0005576(extracellular region);GO:0005737(cytoplasm);GO:0005886(plasma membrane);GO:0007163(establishment or maintenance of cell polarity);GO:0010466(negative regulation of peptidase activity);GO:0010951(negative regulation of endopeptidase activity);GO:0016020(m…	NA	NA	NA	serine peptidase inhibitor, Kunitz type 2 [Source:HGNC Symbol;Acc:HGNC:11247]	protein_coding	0.0001	25.7096	42.2427	0.0001	0.0001	0.0001	226508	17.7892	1.046e-05	0.00149972	up	yes		ENST00000587090		17.7892
RAB7A:ENST00000482525	"="	chr3	+	128726193	128814353	ENST00000482525	6	1589	MSTRG.26382	RAB7A	GO:0000045(autophagosome assembly);GO:0000166(nucleotide binding);GO:0000421(autophagosome membrane);GO:0003924(GTPase activity);GO:0005515(protein binding);GO:0005525(GTP binding);GO:0005737(cytoplasm);GO:0005764(lysosome);GO:0005765(lysosomal membrane);GO:0005768(endosome);GO:0005770(late endosome);GO:0005794(Golgi apparatus);GO:0005811(lipid droplet);GO:0005829(cytosol);GO:0005886(plasma membr…	04137(Mitophagy - animal);04140(Autophagy - animal);04144(Endocytosis);04145(Phagosome);05132(Salmonella infection);05146(Amoebiasis);05152(Tuberculosis)	K07897	NA	RAB7A, member RAS oncogene family [Source:HGNC Symbol;Acc:HGNC:9788]	protein_coding	14.6328	27.3989	22.0322	0.0001	0.0001	0.0001	213546	17.7042	4.68537e-11	1.11759e-07	up	yes		ENST00000482525		17.7042
RNF167:ENST00000572430	"="	chr17	+	4940120	4945170	ENST00000572430	11	1511	MSTRG.15532	RNF167	GO:0000209(protein polyubiquitination);GO:0004842(ubiquitin-protein transferase activity);GO:0005515(protein binding);GO:0005737(cytoplasm);GO:0006511(ubiquitin-dependent protein catabolic process);GO:0008270(zinc ion binding);GO:0012505(endomembrane system);GO:0016020(membrane);GO:0016021(integral component of membrane);GO:0016567(protein ubiquitination);GO:0016740(transferase activity);GO:00457…	NA	K15706	EC:2.3.2.27	ring finger protein 167 [Source:HGNC Symbol;Acc:HGNC:24544]	protein_coding	29.0861	0.0001	32.3805	0.0001	0.0001	0.0001	204889	17.6445	7.97483e-06	0.00122724	up	yes		ENST00000572430		17.6445
EIF3E:ENST00000519030	"="	chr8	-	108201780	108248698	ENST00000519030	12	1324	MSTRG.34957	EIF3E	GO:0000184(nuclear-transcribed mRNA catabolic process, nonsense-mediated decay);GO:0000785(chromatin);GO:0001732(formation of cytoplasmic translation initiation complex);GO:0002183(cytoplasmic translational initiation);GO:0003723(RNA binding);GO:0003743(translation initiation factor activity);GO:0005515(protein binding);GO:0005634(nucleus);GO:0005654(nucleoplasm);GO:0005737(cytoplasm);GO:0005829(…	03013(RNA transport);05160(Hepatitis C)	K03250	NA	eukaryotic translation initiation factor 3 subunit E [Source:HGNC Symbol;Acc:HGNC:3277]	protein_coding	0.0001	30.1011	10.1479	0.0001	0.0001	0.0001	134164	17.0336	3.23901e-05	0.00357964	up	yes		ENST00000519030		17.0336
ABHD12:ENST00000672114	"="	chr20	-	25300217	25317074	ENST00000672114	8	1151	MSTRG.23136	ABHD12	GO:0002084(protein depalmitoylation);GO:0004620(phospholipase activity);GO:0004622(lysophospholipase activity);GO:0005737(cytoplasm);GO:0005783(endoplasmic reticulum);GO:0005789(endoplasmic reticulum membrane);GO:0005886(plasma membrane);GO:0006629(lipid metabolic process);GO:0006660(phosphatidylserine catabolic process);GO:0007628(adult walking behavior);GO:0008474(palmitoyl-(protein) hydrolase …	NA	K13704	EC:3.1.1.23	abhydrolase domain containing 12, lysophospholipase [Source:HGNC Symbol;Acc:HGNC:15868]	protein_coding	19.8909	0.0001	16.9921	0.0001	0.0001	0.0001	122944	16.9076	4.15368e-05	0.0042572	up	yes		ENST00000672114		16.9076
EEF1D:ENST00000524624	"="	chr8	-	143579736	143597415	ENST00000524624	8	1084	MSTRG.35203	EEF1D	GO:0001650(fibrillar center);GO:0003677(DNA binding);GO:0003746(translation elongation factor activity);GO:0005085(guanyl-nucleotide exchange factor activity);GO:0005515(protein binding);GO:0005634(nucleus);GO:0005654(nucleoplasm);GO:0005737(cytoplasm);GO:0005783(endoplasmic reticulum);GO:0005829(cytosol);GO:0005853(eukaryotic translation elongation factor 1 complex);GO:0006412(translation);GO:00…	NA	K15410	NA	eukaryotic translation elongation factor 1 delta [Source:HGNC Symbol;Acc:HGNC:3211]	protein_coding	11.0879	0.0001	18.1801	0.0001	0.0001	0.0001	97560.1	16.574	7.06112e-05	0.00615514	up	yes		ENST00000524624		16.574
LIPH:ENST00000424591	"="	chr3	-	185508066	185552558	ENST00000424591	9	2065	MSTRG.26968	LIPH	GO:0004465(lipoprotein lipase activity);GO:0004620(phospholipase activity);GO:0004806(triglyceride lipase activity);GO:0005576(extracellular region);GO:0005615(extracellular space);GO:0005886(plasma membrane);GO:0006629(lipid metabolic process);GO:0006633(fatty acid biosynthetic process);GO:0006654(phosphatidic acid biosynthetic process);GO:0008201(heparin binding);GO:0016020(membrane);GO:0016042…	NA	K19404	EC:3.1.1.-	lipase H [Source:HGNC Symbol;Acc:HGNC:18483]	protein_coding	6.68581	12.3932	7.69796	0.0001	0.0001	0.0001	89256.4	16.4457	4.91926e-09	6.2958e-06	up	yes		ENST00000424591		16.4457
PHLDB2:ENST00000638331	"="	chr3	+	111948971	111975932	ENST00000638331	10	2626	MSTRG.26152	PHLDB2	GO:0000226(microtubule cytoskeleton organization);GO:0005515(protein binding);GO:0005737(cytoplasm);GO:0005829(cytosol);GO:0005886(plasma membrane);GO:0005925(focal adhesion);GO:0010470(regulation of gastrulation);GO:0010717(regulation of epithelial to mesenchymal transition);GO:0016020(membrane);GO:0016021(integral component of membrane);GO:0031252(cell leading edge);GO:0045111(intermediate fila…	NA	NA	NA	pleckstrin homology like domain family B member 2 [Source:HGNC Symbol;Acc:HGNC:29573]	protein_coding	15.3229	0.0001	9.06216	0.0001	0.0001	0.0001	81283.7	16.3107	1.92472e-05	0.0024221	up	yes		ENST00000638331		16.3107
SLC6A9:ENST00000673836	"="	chr1	-	43996503	44031177	ENST00000673836	14	3119	MSTRG.2324	SLC6A9	GO:0001504(neurotransmitter uptake);GO:0003333(amino acid transmembrane transport);GO:0005283(amino acid:sodium symporter activity);GO:0005328(neurotransmitter:sodium symporter activity);GO:0005768(endosome);GO:0005886(plasma membrane);GO:0005887(integral component of plasma membrane);GO:0006836(neurotransmitter transport);GO:0006865(amino acid transport);GO:0009925(basal plasma membrane);GO:0014…	04721(Synaptic vesicle cycle)	NA	NA	solute carrier family 6 member 9 [Source:HGNC Symbol;Acc:HGNC:11056]	protein_coding	10.3007	13.4763	0.006785	0.0001	0.0001	0.0001	79279.2	16.2747	2.56679e-06	0.000482777	up	yes		ENST00000673836		16.2747
NRP1:ENST00000374875	"="	chr10	-	33177492	33334636	ENST00000374875	16	5407	MSTRG.5064	NRP1	GO:0001525(angiogenesis);GO:0001569(branching involved in blood vessel morphogenesis);GO:0001764(neuron migration);GO:0001938(positive regulation of endothelial cell proliferation);GO:0002040(sprouting angiogenesis);GO:0002042(cell migration involved in sprouting angiogenesis);GO:0002116(semaphorin receptor complex);GO:0003148(outflow tract septum morphogenesis);GO:0005021(vascular endothelial gr…	04360(Axon guidance);05166(Human T-cell leukemia virus 1 infection)	K06724	NA	neuropilin 1 [Source:HGNC Symbol;Acc:HGNC:8004]	protein_coding	9.76924	4.87743	7.35381	0.0001	0.0001	0.0001	73334.9	16.1622	2.02519e-11	5.90411e-08	up	yes		ENST00000374875		16.1622
PDPR:ENST00000568530	"="	chr16	+	70114372	70161300	ENST00000568530	19	7223	MSTRG.14949	PDPR	GO:0005515(protein binding);GO:0005737(cytoplasm);GO:0005739(mitochondrion);GO:0005759(mitochondrial matrix);GO:0010510(regulation of acetyl-CoA biosynthetic process from pyruvate);GO:0016491(oxidoreductase activity);GO:0055114(oxidation-reduction process)	NA	K17509	NA	pyruvate dehydrogenase phosphatase regulatory subunit [Source:HGNC Symbol;Acc:HGNC:30264]	protein_coding	16.7508	0.0001	3.66205	0.0001	0.0001	0.0001	68043.3	16.0542	5.02851e-06	0.000840988	up	yes		ENST00000568530		16.0542
SEC23B:ENST00000643747	"="	chr20	+	18507890	18561055	ENST00000643747	20	2680	MSTRG.23075	SEC23B	GO:0000139(Golgi membrane);GO:0005096(GTPase activator activity);GO:0005515(protein binding);GO:0005737(cytoplasm);GO:0005783(endoplasmic reticulum);GO:0005789(endoplasmic reticulum membrane);GO:0005829(cytosol);GO:0006886(intracellular protein transport);GO:0006888(endoplasmic reticulum to Golgi vesicle-mediated transport);GO:0008270(zinc ion binding);GO:0012505(endomembrane system);GO:0012507(E…	04141(Protein processing in endoplasmic reticulum)	K14006	NA	SEC23 homolog B, COPII coat complex component [Source:HGNC Symbol;Acc:HGNC:10702]	protein_coding	17.549	1.54118	0.0001	0.0001	0.0001	0.0001	63634.4	15.9575	5.95241e-05	0.00547038	up	yes		ENST00000643747		15.9575
TNFAIP2:ENST00000560670	"="	chr14	+	103127576	103135650	ENST00000560670	9	1334	MSTRG.11893	TNFAIP2	GO:0000145(exocyst);GO:0000149(SNARE binding);GO:0001525(angiogenesis);GO:0005515(protein binding);GO:0005615(extracellular space);GO:0006887(exocytosis);GO:0007275(multicellular organism development);GO:0030154(cell differentiation);GO:0051601(exocyst localization)	NA	K19989	NA	TNF alpha induced protein 2 [Source:HGNC Symbol;Acc:HGNC:11895]	protein_coding	4.31725	0.0001	13.3597	0.0001	0.0001	0.0001	58923.7	15.8466	0.00010622	0.00786462	up	yes		ENST00000560670		15.8466
BUD23:ENST00000423497	"="	chr7	+	73683626	73698208	ENST00000423497	13	1219	MSTRG.32846	BUD23	GO:0003723(RNA binding);GO:0005515(protein binding);GO:0005634(nucleus);GO:0005654(nucleoplasm);GO:0005730(nucleolus);GO:0005737(cytoplasm);GO:0006325(chromatin organization);GO:0006364(rRNA processing);GO:0008168(methyltransferase activity);GO:0016435(rRNA (guanine) methyltransferase activity);GO:0016740(transferase activity);GO:0031167(rRNA methylation);GO:0032259(methylation);GO:0042254(riboso…	NA	K19306	EC:2.1.1.309	BUD23 rRNA methyltransferase and ribosome maturation factor [Source:HGNC Symbol;Acc:HGNC:16405]	protein_coding	6.63972	9.1182	0.0001	0.0001	0.0001	0.0001	52526.8	15.6808	0.000116594	0.00824032	up	yes		ENST00000423497		15.6808
MYD88:ENST00000421516	"="	chr3	+	38138661	38143022	ENST00000421516	5	2691	MSTRG.25459	MYD88	GO:0002224(toll-like receptor signaling pathway);GO:0002238(response to molecule of fungal origin);GO:0002376(immune system process);GO:0002755(MyD88-dependent toll-like receptor signaling pathway);GO:0005102(signaling receptor binding);GO:0005121(Toll binding);GO:0005123(death receptor binding);GO:0005149(interleukin-1 receptor binding);GO:0005515(protein binding);GO:0005634(nucleus);GO:0005737(…	04010(MAPK signaling pathway);04064(NF-kappa B signaling pathway);04620(Toll-like receptor signaling pathway);04621(NOD-like receptor signaling pathway);05132(Salmonella infection);05133(Pertussis);05134(Legionellosis);05140(Leishmaniasis);05142(Chagas disease (American trypanosomiasis));05143(African trypanosomiasis);05144(Malaria);05145(Toxoplasmosis);05152(Tuberculosis);05161(Hepatitis B);0516…	K04729	NA	MYD88 innate immune signal transduction adaptor [Source:HGNC Symbol;Acc:HGNC:7562]	protein_coding	4.90326	10.2621	0.0001	0.0001	0.0001	0.0001	50551.5	15.6255	5.47144e-05	0.00521088	up	yes		ENST00000421516		15.6255
MYL6B:ENST00000550443	"="	chr12	+	56152439	56157976	ENST00000550443	8	1034	MSTRG.9087	MYL6B	GO:0003774(motor activity);GO:0005509(calcium ion binding);GO:0005515(protein binding);GO:0005829(cytosol);GO:0005859(muscle myosin complex);GO:0006936(muscle contraction);GO:0007519(skeletal muscle tissue development);GO:0008307(structural constituent of muscle);GO:0016459(myosin complex);GO:0016461(unconventional myosin complex);GO:0030049(muscle filament sliding);GO:0070062(extracellular exoso…	04270(Vascular smooth muscle contraction);04530(Tight junction);04921(Oxytocin signaling pathway)	K12751	NA	myosin light chain 6B [Source:HGNC Symbol;Acc:HGNC:29823]	protein_coding	2.41583	11.1896	0.0001	0.0001	0.0001	0.0001	45351.6	15.4689	0.00018408	0.00956415	up	yes		ENST00000550443		15.4689
EGFR:ENST00000455089	"="	chr7	+	55019021	55203076	ENST00000455089	26	3844	MSTRG.32640	EGFR	GO:0000139(Golgi membrane);GO:0000165(MAPK cascade);GO:0000166(nucleotide binding);GO:0000186(activation of MAPKK activity);GO:0000902(cell morphogenesis);GO:0001503(ossification);GO:0001618(virus receptor activity);GO:0001889(liver development);GO:0001892(embryonic placenta development);GO:0001934(positive regulation of protein phosphorylation);GO:0001942(hair follicle development);GO:0003682(ch…	01521(EGFR tyrosine kinase inhibitor resistance);01522(Endocrine resistance);04010(MAPK signaling pathway);04012(ErbB signaling pathway);04014(Ras signaling pathway);04015(Rap1 signaling pathway);04020(Calcium signaling pathway);04066(HIF-1 signaling pathway);04068(FoxO signaling pathway);04072(Phospholipase D signaling pathway);04144(Endocytosis);04151(PI3K-Akt signaling pathway);04510(Focal adh…	K04361	EC:2.7.10.1	epidermal growth factor receptor [Source:HGNC Symbol;Acc:HGNC:3236]	protein_coding	4.00854	0.025393	9.48654	0.0001	0.0001	0.0001	45068.3	15.4598	2.17504e-06	0.000424302	up	yes		ENST00000455089		15.4598
TYMS:ENST00000323224	"="	chr18	+	657743	673484	ENST00000323224	6	1327	MSTRG.17776	TYMS	GO:0000083(regulation of transcription involved in G1/S transition of mitotic cell cycle);GO:0000900(translation repressor activity, mRNA regulatory element binding);GO:0003729(mRNA binding);GO:0004799(thymidylate synthase activity);GO:0005542(folic acid binding);GO:0005634(nucleus);GO:0005730(nucleolus);GO:0005737(cytoplasm);GO:0005739(mitochondrion);GO:0005743(mitochondrial inner membrane);GO:0…	00240(Pyrimidine metabolism);00670(One carbon pool by folate);01523(Antifolate resistance)	NA	NA	thymidylate synthetase [Source:HGNC Symbol;Acc:HGNC:12441]	protein_coding	5.279	6.78538	0.0001	0.0001	0.0001	0.0001	40214.9	15.2954	0.00013236	0.00888202	up	yes		ENST00000323224		15.2954
ATP6AP2:ENST00000637955	"="	X	+	40588998	40605955	ENST00000637955	7	1084	MSTRG.283	ATP6AP2	GO:0000421(autophagosome membrane);GO:0002003(angiotensin maturation);GO:0003824(catalytic activity);GO:0005515(protein binding);GO:0005615(extracellular space);GO:0005764(lysosome);GO:0005765(lysosomal membrane);GO:0005783(endoplasmic reticulum);GO:0005789(endoplasmic reticulum membrane);GO:0005886(plasma membrane);GO:0007042(lysosomal lumen acidification);GO:0009897(external side of plasma memb…	04614(Renin-angiotensin system)	K19514	NA	ATPase H+ transporting accessory protein 2 [Source:HGNC Symbol;Acc:HGNC:18305]	protein_coding	0.0001	3.66098	7.19275	0.0001	0.0001	0.0001	36179.4	15.1429	0.000146746	0.00891201	up	yes		ENST00000637955		15.1429
MYD88:ENST00000417037	"="	chr3	+	38138552	38143019	ENST00000417037	4	2638	MSTRG.25459	MYD88	GO:0002224(toll-like receptor signaling pathway);GO:0002238(response to molecule of fungal origin);GO:0002376(immune system process);GO:0002755(MyD88-dependent toll-like receptor signaling pathway);GO:0005102(signaling receptor binding);GO:0005121(Toll binding);GO:0005123(death receptor binding);GO:0005149(interleukin-1 receptor binding);GO:0005515(protein binding);GO:0005634(nucleus);GO:0005737(…	04010(MAPK signaling pathway);04064(NF-kappa B signaling pathway);04620(Toll-like receptor signaling pathway);04621(NOD-like receptor signaling pathway);05132(Salmonella infection);05133(Pertussis);05134(Legionellosis);05140(Leishmaniasis);05142(Chagas disease (American trypanosomiasis));05143(African trypanosomiasis);05144(Malaria);05145(Toxoplasmosis);05152(Tuberculosis);05161(Hepatitis B);0516…	K04729	NA	MYD88 innate immune signal transduction adaptor [Source:HGNC Symbol;Acc:HGNC:7562]	protein_coding	5.11847	0.0001	5.06746	0.0001	0.0001	0.0001	33953.4	15.0513	8.44824e-05	0.00694874	up	yes		ENST00000417037		15.0513
LRRFIP2:ENST00000421276	"="	chr3	-	37053004	37176337	ENST00000421276	15	2522	MSTRG.25438	LRRFIP2	GO:0005515(protein binding);GO:0005575(cellular_component);GO:0006355(regulation of transcription, DNA-templated);GO:0008150(biological_process);GO:0016055(Wnt signaling pathway);GO:0030275(LRR domain binding)	NA	NA	NA	LRR binding FLII interacting protein 2 [Source:HGNC Symbol;Acc:HGNC:6703]	protein_coding	5.35759	0.0001	4.67697	0.0001	0.0001	0.0001	33448.9	15.0297	8.68275e-05	0.00705319	up	yes		ENST00000421276		15.0297
CSNK2A2:ENST00000567730	"="	chr16	-	58158117	58186856	ENST00000567730	8	947	MSTRG.14737	CSNK2A2	GO:0000166(nucleotide binding);GO:0000785(chromatin);GO:0001669(acrosomal vesicle);GO:0004672(protein kinase activity);GO:0004674(protein serine/threonine kinase activity);GO:0005515(protein binding);GO:0005524(ATP binding);GO:0005634(nucleus);GO:0005654(nucleoplasm);GO:0005737(cytoplasm);GO:0005829(cytosol);GO:0005886(plasma membrane);GO:0005956(protein kinase CK2 complex);GO:0006457(protein fol…	03008(Ribosome biogenesis in eukaryotes);04064(NF-kappa B signaling pathway);04137(Mitophagy - animal);04310(Wnt signaling pathway);04520(Adherens junction);05162(Measles)	NA	NA	casein kinase 2 alpha 2 [Source:HGNC Symbol;Acc:HGNC:2459]	protein_coding	0.0001	6.86702	3.04008	0.0001	0.0001	0.0001	33024	15.0112	0.000152736	0.00891201	up	yes		ENST00000567730		15.0112
MAP2:ENST00000392194	"="	chr2	+	209580041	209734118	ENST00000392194	11	5303	MSTRG.22441	MAP2	GO:0000226(microtubule cytoskeleton organization);GO:0001578(microtubule bundle formation);GO:0002162(dystroglycan binding);GO:0005198(structural molecule activity);GO:0005515(protein binding);GO:0005516(calmodulin binding);GO:0005737(cytoplasm);GO:0005829(cytosol);GO:0005856(cytoskeleton);GO:0005874(microtubule);GO:0005875(microtubule associated complex);GO:0007409(axonogenesis);GO:0008017(micro…	NA	K10430	NA	microtubule associated protein 2 [Source:HGNC Symbol;Acc:HGNC:6839]	protein_coding	2.69937	4.82696	0.696929	0.0001	0.0001	0.0001	27410.9	14.7425	6.36375e-08	5.69483e-05	up	yes		ENST00000392194		14.7425
DNTTIP1:ENST00000456939	"="	chr20	+	45792055	45811427	ENST00000456939	12	1073	MSTRG.23465	DNTTIP1	GO:0000118(histone deacetylase complex);GO:0003677(DNA binding);GO:0005515(protein binding);GO:0005634(nucleus);GO:0005654(nucleoplasm);GO:0005730(nucleolus);GO:0031491(nucleosome binding);GO:0042803(protein homodimerization activity)	NA	K08707	NA	deoxynucleotidyltransferase terminal interacting protein 1 [Source:HGNC Symbol;Acc:HGNC:16160]	protein_coding	12.5132	0.0001	12.1923	0.0001	0.0001	0.00075	26005.8	14.6665	0.000200401	0.0100155	up	yes		ENST00000456939		14.6665
ETS1:ENST00000535549	"="	chr11	-	128458761	128522310	ENST00000535549	4	4594	MSTRG.8104	ETS1	GO:0000790(nuclear chromatin);GO:0000978(RNA polymerase II cis-regulatory region sequence-specific DNA binding);GO:0000981(DNA-binding transcription factor activity, RNA polymerase II-specific);GO:0001228(DNA-binding transcription activator activity, RNA polymerase II-specific);GO:0001666(response to hypoxia);GO:0002376(immune system process);GO:0003677(DNA binding);GO:0003700(DNA-binding transcr…	04014(Ras signaling pathway);04218(Cellular senescence);05166(Human T-cell leukemia virus 1 infection);05200(Pathways in cancer);05211(Renal cell carcinoma)	K02678	NA	ETS proto-oncogene 1, transcription factor [Source:HGNC Symbol;Acc:HGNC:3488]	protein_coding	5.10023	2.64194	0.0001	0.0001	0.0001	0.0001	25807.6	14.6555	6.77834e-05	0.00599526	up	yes		ENST00000535549		14.6555
RASGRP3:ENST00000403687	"="	chr2	+	33476649	33564731	ENST00000403687	18	4386	MSTRG.20833	RASGRP3	GO:0000165(MAPK cascade);GO:0005085(guanyl-nucleotide exchange factor activity);GO:0005088(Ras guanyl-nucleotide exchange factor activity);GO:0005096(GTPase activator activity);GO:0005509(calcium ion binding);GO:0005515(protein binding);GO:0005737(cytoplasm);GO:0005886(plasma membrane);GO:0005887(integral component of plasma membrane);GO:0007264(small GTPase mediated signal transduction);GO:00072…	04010(MAPK signaling pathway);04014(Ras signaling pathway);04015(Rap1 signaling pathway);04662(B cell receptor signaling pathway);05200(Pathways in cancer)	K12362	NA	RAS guanyl releasing protein 3 [Source:HGNC Symbol;Acc:HGNC:14545]	protein_coding	2.70149	2.32139	2.41609	0.0001	0.0001	0.0001	24796.6	14.5979	6.40283e-08	5.69483e-05	up	yes		ENST00000403687		14.5979
SH3PXD2B:ENST00000519643	"="	chr5	-	172325181	172454358	ENST00000519643	13	1394	MSTRG.30023	SH3PXD2B	GO:0001501(skeletal system development);GO:0001654(eye development);GO:0002051(osteoblast fate commitment);GO:0002102(podosome);GO:0005515(protein binding);GO:0005737(cytoplasm);GO:0006801(superoxide metabolic process);GO:0007507(heart development);GO:0010314(phosphatidylinositol-5-phosphate binding);GO:0010628(positive regulation of gene expression);GO:0016176(superoxide-generating NADPH oxidase…	NA	NA	NA	SH3 and PX domains 2B [Source:HGNC Symbol;Acc:HGNC:29242]	protein_coding	0.980092	0.0001	6.10811	0.0001	0.0001	0.0001	23627.7	14.5282	0.000205251	0.0101532	up	yes		ENST00000519643		14.5282
CHST15:ENST00000346248	"="	chr10	-	124007668	124092454	ENST00000346248	8	4810	MSTRG.6119	CHST15	GO:0000139(Golgi membrane);GO:0005515(protein binding);GO:0005794(Golgi apparatus);GO:0016020(membrane);GO:0016021(integral component of membrane);GO:0016740(transferase activity);GO:0019319(hexose biosynthetic process);GO:0030206(chondroitin sulfate biosynthetic process);GO:0050656(3'-phosphoadenosine 5'-phosphosulfate binding);GO:0050659(N-acetylgalactosamine 4-sulfate 6-O-sulfotransferase acti…	00532(Glycosaminoglycan biosynthesis - chondroitin sulfate / dermatan sulfate)	K08106	EC:2.8.2.33	carbohydrate sulfotransferase 15 [Source:HGNC Symbol;Acc:HGNC:18137]	protein_coding	0.0001	5.47678	1.60702	0.0001	0.0001	0.0001	23613	14.5273	7.44275e-05	0.00637545	up	yes		ENST00000346248		14.5273
CPPED1:ENST00000433677	"="	chr16	-	12663487	12803851	ENST00000433677	3	1993	MSTRG.14010	CPPED1	GO:0004721(phosphoprotein phosphatase activity);GO:0005576(extracellular region);GO:0005737(cytoplasm);GO:0005829(cytosol);GO:0005886(plasma membrane);GO:0006470(protein dephosphorylation);GO:0016787(hydrolase activity);GO:0035578(azurophil granule lumen);GO:0043312(neutrophil degranulation);GO:0046872(metal ion binding)	NA	K21814	EC:3.1.3.16	calcineurin like phosphoesterase domain containing 1 [Source:HGNC Symbol;Acc:HGNC:25632]	protein_coding	3.65682	1.47015	1.33541	0.0001	0.0001	0.0001	21541.3	14.3948	5.37984e-07	0.000164135	up	yes		ENST00000433677		14.3948
ALDH1A3:ENST00000346623	"="	chr15	+	100879875	100916626	ENST00000346623	10	3104	MSTRG.13554	ALDH1A3	GO:0001758(retinal dehydrogenase activity);GO:0002072(optic cup morphogenesis involved in camera-type eye development);GO:0002138(retinoic acid biosynthetic process);GO:0004029(aldehyde dehydrogenase (NAD+) activity);GO:0004030(aldehyde dehydrogenase [NAD(P)+] activity);GO:0005737(cytoplasm);GO:0005829(cytosol);GO:0007626(locomotory behavior);GO:0016491(oxidoreductase activity);GO:0016620(oxidore…	00010(Glycolysis / Gluconeogenesis);00340(Histidine metabolism);00350(Tyrosine metabolism);00360(Phenylalanine metabolism);00410(beta-Alanine metabolism);00980(Metabolism of xenobiotics by cytochrome P450);00982(Drug metabolism - cytochrome P450);05204(Chemical carcinogenesis)	NA	NA	aldehyde dehydrogenase 1 family member A3 [Source:HGNC Symbol;Acc:HGNC:409]	protein_coding	2.03166	1.14424	2.63282	0.0001	0.0001	0.0001	19362.4	14.241	2.84121e-07	0.000142437	up	yes		ENST00000346623		14.241
FAM210A:ENST00000322247	"="	chr18	-	13663347	13726560	ENST00000322247	5	4340	MSTRG.17919	FAM210A	GO:0003674(molecular_function);GO:0005737(cytoplasm);GO:0005739(mitochondrion);GO:0008150(biological_process);GO:0016020(membrane);GO:0016021(integral component of membrane)	NA	NA	NA	family with sequence similarity 210 member A [Source:HGNC Symbol;Acc:HGNC:28346]	protein_coding	0.0001	3.05453	2.65358	0.0001	0.0001	0.0001	19027.4	14.2158	9.02811e-05	0.00719945	up	yes		ENST00000322247		14.2158
NCF2:ENST00000367535	"="	chr1	-	183555562	183590459	ENST00000367535	15	2267	MSTRG.4010	NCF2	GO:0001669(acrosomal vesicle);GO:0002479(antigen processing and presentation of exogenous peptide antigen via MHC class I, TAP-dependent);GO:0005515(protein binding);GO:0005730(nucleolus);GO:0005737(cytoplasm);GO:0005829(cytosol);GO:0006801(superoxide metabolic process);GO:0006909(phagocytosis);GO:0006968(cellular defense response);GO:0008022(protein C-terminus binding);GO:0009055(electron transf…	04145(Phagosome);04380(Osteoclast differentiation);04670(Leukocyte transendothelial migration);05140(Leishmaniasis);05418(Fluid shear stress and atherosclerosis)	K08010	NA	neutrophil cytosolic factor 2 [Source:HGNC Symbol;Acc:HGNC:7661]	protein_coding	2.69331	2.76878	0.0001	0.0001	0.0001	0.0001	18207.3	14.1522	0.000148925	0.00891201	up	yes		ENST00000367535		14.1522
ANK2:ENST00000672088	"="	chr4	+	112818094	113383725	ENST00000672088	45	8080	MSTRG.28109	ANK2	GO:0002027(regulation of heart rate);GO:0003283(atrial septum development);GO:0005200(structural constituent of cytoskeleton);GO:0005515(protein binding);GO:0005737(cytoplasm);GO:0005739(mitochondrion);GO:0005764(lysosome);GO:0005768(endosome);GO:0005769(early endosome);GO:0005829(cytosol);GO:0005856(cytoskeleton);GO:0005886(plasma membrane);GO:0006874(cellular calcium ion homeostasis);GO:0006888…	05205(Proteoglycans in cancer)	NA	NA	ankyrin 2 [Source:HGNC Symbol;Acc:HGNC:493]	protein_coding	2.46289	2.32462	0.004376	0.0001	0.0001	0.0001	15972.9	13.9633	7.33065e-06	0.00114831	up	yes		ENST00000672088		13.9633
STX3:ENST00000529177	"="	chr11	+	59755452	59801485	ENST00000529177	10	1571	MSTRG.6965	STX3	GO:0000149(SNARE binding);GO:0005484(SNAP receptor activity);GO:0005515(protein binding);GO:0005773(vacuole);GO:0005886(plasma membrane);GO:0005911(cell-cell junction);GO:0006836(neurotransmitter transport);GO:0006886(intracellular protein transport);GO:0006887(exocytosis);GO:0006906(vesicle fusion);GO:0008021(synaptic vesicle);GO:0008284(positive regulation of cell population proliferation);GO:0…	04130(SNARE interactions in vesicular transport);04721(Synaptic vesicle cycle)	K08486	NA	syntaxin 3 [Source:HGNC Symbol;Acc:HGNC:11438]	protein_coding	3.20267	0.0001	1.51391	0.0001	0.0001	0.0001	15722.2	13.9405	0.000161611	0.00903757	up	yes		ENST00000529177		13.9405
FCGRT:ENST00000596975	"="	chr19	+	49513379	49526329	ENST00000596975	5	1054	MSTRG.20090	FCGRT	GO:0002416(IgG immunoglobulin transcytosis in epithelial cells mediated by FcRn immunoglobulin receptor);GO:0005515(protein binding);GO:0005615(extracellular space);GO:0005768(endosome);GO:0005886(plasma membrane);GO:0009897(external side of plasma membrane);GO:0010008(endosome membrane);GO:0016020(membrane);GO:0016021(integral component of membrane);GO:0019864(IgG binding);GO:0030881(beta-2-micr…	NA	NA	NA	Fc fragment of IgG receptor and transporter [Source:HGNC Symbol;Acc:HGNC:3621]	protein_coding	0.0001	2.72988	1.6474	0.0001	0.0001	0.0001	14591.2	13.8328	0.000633973	0.0247533	up	yes		ENST00000596975		13.8328
LIMA1:ENST00000552491	"="	chr12	-	50175788	50200847	ENST00000552491	5	2652	MSTRG.8893	LIMA1	GO:0001725(stress fiber);GO:0001726(ruffle);GO:0003779(actin binding);GO:0003785(actin monomer binding);GO:0005515(protein binding);GO:0005737(cytoplasm);GO:0005829(cytosol);GO:0005856(cytoskeleton);GO:0005886(plasma membrane);GO:0005903(brush border);GO:0005925(focal adhesion);GO:0006629(lipid metabolic process);GO:0008202(steroid metabolic process);GO:0008203(cholesterol metabolic process);GO:0…	NA	K23026	NA	LIM domain and actin binding 1 [Source:HGNC Symbol;Acc:HGNC:24636]	protein_coding	0.0001	2.76327	1.48771	0.0001	0.0001	0.0001	14170.3	13.7906	0.000147108	0.00891201	up	yes		ENST00000552491		13.7906
TFG:ENST00000676111	"="	chr3	+	100709550	100748964	ENST00000676111	10	1978	MSTRG.26082	TFG	GO:0000139(Golgi membrane);GO:0005515(protein binding);GO:0005737(cytoplasm);GO:0005783(endoplasmic reticulum);GO:0005829(cytosol);GO:0006888(endoplasmic reticulum to Golgi vesicle-mediated transport);GO:0016192(vesicle-mediated transport);GO:0042802(identical protein binding);GO:0043123(positive regulation of I-kappaB kinase/NF-kappaB signaling);GO:0043231(intracellular membrane-bounded organell…	05200(Pathways in cancer);05216(Thyroid cancer)	K09292	NA	trafficking from ER to golgi regulator [Source:HGNC Symbol;Acc:HGNC:11758]	protein_coding	0.0001	2.24255	1.7221	0.0001	0.0001	0.0001	13215.9	13.69	0.000152125	0.00891201	up	yes		ENST00000676111		13.69
PRICKLE1:ENST00000552240	"="	chr12	-	42459280	42483995	ENST00000552240	8	3311	MSTRG.8719	PRICKLE1	GO:0001843(neural tube closure);GO:0005515(protein binding);GO:0005634(nucleus);GO:0005737(cytoplasm);GO:0005829(cytosol);GO:0006606(protein import into nucleus);GO:0008270(zinc ion binding);GO:0016020(membrane);GO:0031398(positive regulation of protein ubiquitination);GO:0031965(nuclear membrane);GO:0032436(positive regulation of proteasomal ubiquitin-dependent protein catabolic process);GO:0035…	04310(Wnt signaling pathway)	K04511	NA	prickle planar cell polarity protein 1 [Source:HGNC Symbol;Acc:HGNC:17019]	protein_coding	1.93971	0.0001	1.99632	0.0001	0.0001	0.0001	13120.4	13.6795	0.000133382	0.00890383	up	yes		ENST00000552240		13.6795
TSEN15:ENST00000361641	"="	chr1	+	184051676	184074206	ENST00000361641	5	1967	MSTRG.4011	TSEN15	GO:0003676(nucleic acid binding);GO:0004518(nuclease activity);GO:0004519(endonuclease activity);GO:0005515(protein binding);GO:0005634(nucleus);GO:0005654(nucleoplasm);GO:0005730(nucleolus);GO:0006388(tRNA splicing, via endonucleolytic cleavage and ligation);GO:0006397(mRNA processing);GO:0008033(tRNA processing);GO:0090305(nucleic acid phosphodiester bond hydrolysis)	NA	K15324	NA	tRNA splicing endonuclease subunit 15 [Source:HGNC Symbol;Acc:HGNC:16791]	protein_coding	0.0001	2.4354	1.43525	0.0001	0.0001	0.0001	12902.5	13.6554	0.000155904	0.00895099	up	yes		ENST00000361641		13.6554
FAM32A:ENST00000588367	"="	chr19	+	16185423	16191448	ENST00000588367	3	798	MSTRG.18997	FAM32A	GO:0003723(RNA binding);GO:0005515(protein binding);GO:0005634(nucleus);GO:0005654(nucleoplasm);GO:0005730(nucleolus);GO:0006915(apoptotic process);GO:0007049(cell cycle);GO:0008150(biological_process)	NA	K13120	NA	family with sequence similarity 32 member A [Source:HGNC Symbol;Acc:HGNC:24563]	protein_coding	1.2023	0.0001	2.458	0.0001	0.0001	0.0001	12201.3	13.5747	0.00159442	0.0506164	up	yes		ENST00000588367		13.5747
ATP6V0D2:ENST00000285393	"="	chr8	+	86098910	86154225	ENST00000285393	8	2370	MSTRG.34661	ATP6V0D2	GO:0005515(protein binding);GO:0005765(lysosomal membrane);GO:0005768(endosome);GO:0005769(early endosome);GO:0006811(ion transport);GO:0007034(vacuolar transport);GO:0007035(vacuolar acidification);GO:0008286(insulin receptor signaling pathway);GO:0008553(proton-exporting ATPase activity, phosphorylative mechanism);GO:0010008(endosome membrane);GO:0015078(proton transmembrane transporter activit…	00190(Oxidative phosphorylation);04142(Lysosome);04145(Phagosome);04721(Synaptic vesicle cycle);04966(Collecting duct acid secretion);05110(Vibrio cholerae infection);05120(Epithelial cell signaling in Helicobacter pylori infection);05152(Tuberculosis);05165(Human papillomavirus infection);05203(Viral carcinogenesis);05323(Rheumatoid arthritis)	K02146	NA	ATPase H+ transporting V0 subunit d2 [Source:HGNC Symbol;Acc:HGNC:18266]	protein_coding	1.17164	1.00029	1.4457	0.0001	0.0001	0.0001	12058.8	13.5578	3.69721e-07	0.000142437	up	yes		ENST00000285393		13.5578
MFSD11:ENST00000590514	"="	chr17	+	76738071	76778727	ENST00000590514	14	1891	MSTRG.17498	MFSD11	GO:0003674(molecular_function);GO:0005515(protein binding);GO:0005575(cellular_component);GO:0008150(biological_process);GO:0016020(membrane);GO:0016021(integral component of membrane)	NA	NA	NA	major facilitator superfamily domain containing 11 [Source:HGNC Symbol;Acc:HGNC:25458]	protein_coding	1.7453	1.81185	0.0001	0.0001	0.0001	0.0001	11857.5	13.5335	0.000175294	0.00931048	up	yes		ENST00000590514		13.5335
NGF:ENST00000369512	"="	chr1	-	115285917	115338249	ENST00000369512	3	1061	MSTRG.3114	NGF	GO:0000186(activation of MAPKK activity);GO:0004857(enzyme inhibitor activity);GO:0005102(signaling receptor binding);GO:0005163(nerve growth factor receptor binding);GO:0005515(protein binding);GO:0005576(extracellular region);GO:0005615(extracellular space);GO:0005768(endosome);GO:0005796(Golgi lumen);GO:0005829(cytosol);GO:0006919(activation of cysteine-type endopeptidase activity involved in …	04010(MAPK signaling pathway);04014(Ras signaling pathway);04015(Rap1 signaling pathway);04060(Cytokine-cytokine receptor interaction);04151(PI3K-Akt signaling pathway);04210(Apoptosis);04722(Neurotrophin signaling pathway);04750(Inflammatory mediator regulation of TRP channels)	K02582	NA	nerve growth factor [Source:HGNC Symbol;Acc:HGNC:7808]	protein_coding	0.795366	1.48104	1.16799	0.0001	0.0001	0.0001	11481.3	13.487	3.24021e-05	0.00357964	up	yes		ENST00000369512		13.487
KRBA2:ENST00000396267	"="	chr17	-	8368637	8376704	ENST00000396267	2	2555	MSTRG.15666	KRBA2	GO:0003676(nucleic acid binding);GO:0005515(protein binding);GO:0006355(regulation of transcription, DNA-templated);GO:0015074(DNA integration)	NA	NA	NA	KRAB-A domain containing 2 [Source:HGNC Symbol;Acc:HGNC:26989]	protein_coding	1.26414	0.0001	2.11009	0.0001	0.0001	0.0001	11247.8	13.4574	0.000148918	0.00891201	up	yes		ENST00000396267		13.4574
TFG:ENST00000676308	"="	chr3	+	100709295	100748964	ENST00000676308	9	1845	MSTRG.26082	TFG	GO:0000139(Golgi membrane);GO:0005515(protein binding);GO:0005737(cytoplasm);GO:0005783(endoplasmic reticulum);GO:0005829(cytosol);GO:0006888(endoplasmic reticulum to Golgi vesicle-mediated transport);GO:0016192(vesicle-mediated transport);GO:0042802(identical protein binding);GO:0043123(positive regulation of I-kappaB kinase/NF-kappaB signaling);GO:0043231(intracellular membrane-bounded organell…	05200(Pathways in cancer);05216(Thyroid cancer)	K09292	NA	trafficking from ER to golgi regulator [Source:HGNC Symbol;Acc:HGNC:11758]	protein_coding	0.0001	1.76909	1.5624	0.0001	0.0001	0.0001	11105.3	13.439	0.000195658	0.00987246	up	yes		ENST00000676308		13.439
TMEM87A:ENST00000389834	"="	chr15	-	42210447	42273433	ENST00000389834	20	2964	MSTRG.12418	TMEM87A	GO:0000139(Golgi membrane);GO:0005794(Golgi apparatus);GO:0005829(cytosol);GO:0016020(membrane);GO:0016021(integral component of membrane);GO:0032580(Golgi cisterna membrane);GO:0042147(retrograde transport, endosome to Golgi)	NA	NA	NA	transmembrane protein 87A [Source:HGNC Symbol;Acc:HGNC:24522]	protein_coding	1.73453	1.51416	0.0001	0.0001	0.0001	0.0001	10829.3	13.4027	0.000147485	0.00891201	up	yes		ENST00000389834		13.4027
TRIT1:ENST00000441669	"="	chr1	-	39841051	39883491	ENST00000441669	9	1851	MSTRG.2219	TRIT1	GO:0000166(nucleotide binding);GO:0003676(nucleic acid binding);GO:0005524(ATP binding);GO:0005575(cellular_component);GO:0005737(cytoplasm);GO:0005739(mitochondrion);GO:0005759(mitochondrial matrix);GO:0006400(tRNA modification);GO:0008033(tRNA processing);GO:0008270(zinc ion binding);GO:0016740(transferase activity);GO:0046872(metal ion binding);GO:0052381(tRNA dimethylallyltransferase activity…	NA	K00791	EC:2.5.1.75	tRNA isopentenyltransferase 1 [Source:HGNC Symbol;Acc:HGNC:20286]	protein_coding	1.67856	1.40023	0.0001	0.0001	0.0001	0.0001	10263	13.3252	0.000315196	0.0141249	up	yes		ENST00000441669		13.3252
SPRY1:ENST00000622283	"="	chr4	+	123398386	123403760	ENST00000622283	2	2352	MSTRG.28166	SPRY1	GO:0000132(establishment of mitotic spindle orientation);GO:0001656(metanephros development);GO:0001657(ureteric bud development);GO:0001759(organ induction);GO:0005515(protein binding);GO:0005654(nucleoplasm);GO:0005737(cytoplasm);GO:0005794(Golgi apparatus);GO:0005829(cytosol);GO:0005886(plasma membrane);GO:0007275(multicellular organism development);GO:0008285(negative regulation of cell popul…	NA	K04704	NA	sprouty RTK signaling antagonist 1 [Source:HGNC Symbol;Acc:HGNC:11269]	protein_coding	3.29192	4.01875	3.42116	0.000376	0.000373	0.000323	10011	13.2893	6.35639e-07	0.000179332	up	yes		ENST00000622283		13.2893
ATP6AP2:ENST00000636287	"="	X	+	40580998	40606637	ENST00000636287	8	1904	MSTRG.283	ATP6AP2	GO:0000421(autophagosome membrane);GO:0002003(angiotensin maturation);GO:0003824(catalytic activity);GO:0005515(protein binding);GO:0005615(extracellular space);GO:0005764(lysosome);GO:0005765(lysosomal membrane);GO:0005783(endoplasmic reticulum);GO:0005789(endoplasmic reticulum membrane);GO:0005886(plasma membrane);GO:0007042(lysosomal lumen acidification);GO:0009897(external side of plasma memb…	04614(Renin-angiotensin system)	K19514	NA	ATPase H+ transporting accessory protein 2 [Source:HGNC Symbol;Acc:HGNC:18305]	protein_coding	1.83066	1.11781	0.0001	0.0001	0.0001	0.0001	9828.58	13.2628	0.000368447	0.0160453	up	yes		ENST00000636287		13.2628
MDK:ENST00000407067	"="	chr11	+	46381753	46383783	ENST00000407067	4	1026	MSTRG.6846	MDK	GO:0001662(behavioral fear response);GO:0002232(leukocyte chemotaxis involved in inflammatory response);GO:0002286(T cell activation involved in immune response);GO:0002690(positive regulation of leukocyte chemotaxis);GO:0005515(protein binding);GO:0005576(extracellular region);GO:0005737(cytoplasm);GO:0007010(cytoskeleton organization);GO:0007162(negative regulation of cell adhesion);GO:0007165(…	NA	K06828	NA	midkine [Source:HGNC Symbol;Acc:HGNC:6972]	protein_coding	1.22998	0.0001	1.6339	0.0001	0.0001	0.0001	9546.59	13.2208	0.00152396	0.0490321	up	yes		ENST00000407067		13.2208
MIER3:ENST00000381199	"="	chr5	-	56919603	56952123	ENST00000381199	13	5199	MSTRG.28904	MIER3	GO:0000122(negative regulation of transcription by RNA polymerase II);GO:0000981(DNA-binding transcription factor activity, RNA polymerase II-specific);GO:0001103(RNA polymerase II repressing transcription factor binding);GO:0003677(DNA binding);GO:0003714(transcription corepressor activity);GO:0005634(nucleus);GO:0005654(nucleoplasm);GO:0016575(histone deacetylation);GO:0032991(protein-containin…	NA	NA	NA	MIER family member 3 [Source:HGNC Symbol;Acc:HGNC:26678]	protein_coding	0.0001	1.91921	0.887424	0.0001	0.0001	0.0001	9355.76	13.1916	0.000140009	0.00891201	up	yes		ENST00000381199		13.1916
ATP6V0E2:ENST00000425642	"="	chr7	+	149874043	149880695	ENST00000425642	4	1649	MSTRG.33769	ATP6V0E2	GO:0006811(ion transport);GO:0007035(vacuolar acidification);GO:0008286(insulin receptor signaling pathway);GO:0010008(endosome membrane);GO:0015078(proton transmembrane transporter activity);GO:0016020(membrane);GO:0016021(integral component of membrane);GO:0016241(regulation of macroautophagy);GO:0016787(hydrolase activity);GO:0030670(phagocytic vesicle membrane);GO:0033179(proton-transporting …	00190(Oxidative phosphorylation);04145(Phagosome);04721(Synaptic vesicle cycle);04966(Collecting duct acid secretion);05110(Vibrio cholerae infection);05120(Epithelial cell signaling in Helicobacter pylori infection);05165(Human papillomavirus infection);05323(Rheumatoid arthritis)	K02153	NA	ATPase H+ transporting V0 subunit e2 [Source:HGNC Symbol;Acc:HGNC:21723]	protein_coding	1.23041	0.0001	1.52889	0.0001	0.0001	0.0001	9198	13.1671	0.000619522	0.0243855	up	yes		ENST00000425642		13.1671
AMD1:ENST00000675380	"="	chr6	+	110874784	110895708	ENST00000675380	5	3059	MSTRG.31496	AMD1	GO:0004014(adenosylmethionine decarboxylase activity);GO:0005515(protein binding);GO:0005829(cytosol);GO:0006557(S-adenosylmethioninamine biosynthetic process);GO:0006595(polyamine metabolic process);GO:0006596(polyamine biosynthetic process);GO:0006597(spermine biosynthetic process);GO:0008295(spermidine biosynthetic process);GO:0016829(lyase activity);GO:0016831(carboxy-lyase activity);GO:00198…	00270(Cysteine and methionine metabolism);00330(Arginine and proline metabolism)	NA	NA	adenosylmethionine decarboxylase 1 [Source:HGNC Symbol;Acc:HGNC:457]	protein_coding	1.80354	0.839122	0.0001	0.0001	0.0001	0.0001	8809.21	13.1048	0.000172938	0.00924844	up	yes		ENST00000675380		13.1048
AOC2:ENST00000452774	"="	chr17	+	42844601	42850704	ENST00000452774	4	2572	MSTRG.16583	AOC2	GO:0005507(copper ion binding);GO:0005515(protein binding);GO:0005737(cytoplasm);GO:0005886(plasma membrane);GO:0006584(catecholamine metabolic process);GO:0006805(xenobiotic metabolic process);GO:0007601(visual perception);GO:0008131(primary amine oxidase activity);GO:0009055(electron transfer activity);GO:0009308(amine metabolic process);GO:0016020(membrane);GO:0016491(oxidoreductase activity);…	00260(Glycine, serine and threonine metabolism);00350(Tyrosine metabolism);00360(Phenylalanine metabolism);00410(beta-Alanine metabolism)	NA	NA	amine oxidase copper containing 2 [Source:HGNC Symbol;Acc:HGNC:549]	protein_coding	0.555595	0.0001	2.08487	0.0001	0.0001	0.0001	8801.87	13.1036	0.000198904	0.00997095	up	yes		ENST00000452774		13.1036
BRWD1:ENST00000341322	"="	chr21	-	39296437	39313642	ENST00000341322	5	2495	MSTRG.24065	BRWD1	GO:0003674(molecular_function);GO:0005158(insulin receptor binding);GO:0005515(protein binding);GO:0005634(nucleus);GO:0005654(nucleoplasm);GO:0005730(nucleolus);GO:0005737(cytoplasm);GO:0005829(cytosol);GO:0006325(chromatin organization);GO:0006357(regulation of transcription by RNA polymerase II);GO:0007010(cytoskeleton organization);GO:0008286(insulin receptor signaling pathway);GO:0008360(reg…	NA	K11798	NA	bromodomain and WD repeat domain containing 1 [Source:HGNC Symbol;Acc:HGNC:12760]	protein_coding	5.22335	6.00113	0.0001	0.001084	0.0001	0.0001	8741.88	13.0937	0.000197	0.00990207	up	yes		ENST00000341322		13.0937
BTN3A2:ENST00000356386	"="	chr6	+	26365231	26378318	ENST00000356386	11	3017	MSTRG.30522	BTN3A2	GO:0001817(regulation of cytokine production);GO:0002250(adaptive immune response);GO:0002376(immune system process);GO:0002456(T cell mediated immunity);GO:0005102(signaling receptor binding);GO:0005515(protein binding);GO:0005886(plasma membrane);GO:0009897(external side of plasma membrane);GO:0016020(membrane);GO:0016021(integral component of membrane);GO:0032609(interferon-gamma production);G…	NA	K06712	NA	butyrophilin subfamily 3 member A2 [Source:HGNC Symbol;Acc:HGNC:1139]	protein_coding	1.6518	0.0001	0.952368	0.0001	0.0001	0.0001	8680.91	13.0836	0.000154696	0.00894622	up	yes		ENST00000356386		13.0836
EDNRA:ENST00000651419	"="	chr4	+	147481097	147544954	ENST00000651419	8	3970	MSTRG.28310	EDNRA	GO:0001569(branching involved in blood vessel morphogenesis);GO:0001666(response to hypoxia);GO:0001701(in utero embryonic development);GO:0004435(phosphatidylinositol phospholipase C activity);GO:0004930(G protein-coupled receptor activity);GO:0004962(endothelin receptor activity);GO:0005515(protein binding);GO:0005886(plasma membrane);GO:0005887(integral component of plasma membrane);GO:0006939…	04020(Calcium signaling pathway);04022(cGMP-PKG signaling pathway);04024(cAMP signaling pathway);04080(Neuroactive ligand-receptor interaction);04270(Vascular smooth muscle contraction);04924(Renin secretion);05200(Pathways in cancer)	K04197	NA	endothelin receptor type A [Source:HGNC Symbol;Acc:HGNC:3179]	protein_coding	0.0001	0.328846	2.12001	0.0001	0.0001	0.0001	8163.19	12.9949	0.000210336	0.010258	up	yes		ENST00000651419		12.9949
GNL3:ENST00000418458	"="	chr3	+	52686032	52694497	ENST00000418458	15	1933	MSTRG.25812	GNL3	GO:0000166(nucleotide binding);GO:0003723(RNA binding);GO:0005515(protein binding);GO:0005525(GTP binding);GO:0005615(extracellular space);GO:0005634(nucleus);GO:0005654(nucleoplasm);GO:0005730(nucleolus);GO:0008283(cell population proliferation);GO:0016020(membrane);GO:0016604(nuclear body);GO:0017145(stem cell division);GO:0019827(stem cell population maintenance);GO:0032206(positive regulation…	03008(Ribosome biogenesis in eukaryotes)	K14538	NA	G protein nucleolar 3 [Source:HGNC Symbol;Acc:HGNC:29931]	protein_coding	1.81639	1.94743	0.0001	0.0001	0.000272	0.0001	7974.43	12.9612	0.00039633	0.0170614	up	yes		ENST00000418458		12.9612
CUX1:ENST00000393824	"="	chr7	+	101816008	102283478	ENST00000393824	22	2331	MSTRG.33250	CUX1	GO:0000122(negative regulation of transcription by RNA polymerase II);GO:0000139(Golgi membrane);GO:0000301(retrograde transport, vesicle recycling within Golgi);GO:0000790(nuclear chromatin);GO:0000977(RNA polymerase II regulatory region sequence-specific DNA binding);GO:0000981(DNA-binding transcription factor activity, RNA polymerase II-specific);GO:0003677(DNA binding);GO:0005634(nucleus);GO:…	NA	NA	NA	cut like homeobox 1 [Source:HGNC Symbol;Acc:HGNC:2557]	protein_coding	1.31364	0.0001	1.04704	0.0001	0.0001	0.0001	7869.27	12.942	0.000351166	0.0154337	up	yes		ENST00000393824		12.942
ADPRH:ENST00000357003	"="	chr3	+	119579676	119589945	ENST00000357003	5	3439	MSTRG.26241	ADPRH	GO:0000287(magnesium ion binding);GO:0003875(ADP-ribosylarginine hydrolase activity);GO:0005096(GTPase activator activity);GO:0005515(protein binding);GO:0005615(extracellular space);GO:0005776(autophagosome);GO:0005829(cytosol);GO:0006464(cellular protein modification process);GO:0006886(intracellular protein transport);GO:0016787(hydrolase activity);GO:0017137(Rab GTPase binding);GO:0030955(pot…	NA	NA	NA	ADP-ribosylarginine hydrolase [Source:HGNC Symbol;Acc:HGNC:269]	protein_coding	0.781635	1.30918	0.194575	0.0001	0.0001	0.0001	7617.97	12.8952	1.29406e-06	0.000284926	up	yes		ENST00000357003		12.8952
IL6:ENST00000407492	"="	chr7	+	22727214	22732002	ENST00000407492	4	926	MSTRG.32316	IL6	GO:0001781(neutrophil apoptotic process);GO:0002314(germinal center B cell differentiation);GO:0002377(immunoglobulin production);GO:0002384(hepatic immune response);GO:0002446(neutrophil mediated immunity);GO:0002548(monocyte chemotaxis);GO:0002675(positive regulation of acute inflammatory response);GO:0002690(positive regulation of leukocyte chemotaxis);GO:0005125(cytokine activity);GO:0005138(…	01521(EGFR tyrosine kinase inhibitor resistance);01523(Antifolate resistance);04060(Cytokine-cytokine receptor interaction);04066(HIF-1 signaling pathway);04068(FoxO signaling pathway);04151(PI3K-Akt signaling pathway);04218(Cellular senescence);04620(Toll-like receptor signaling pathway);04621(NOD-like receptor signaling pathway);04623(Cytosolic DNA-sensing pathway);04625(C-type lectin receptor …	K05405	NA	interleukin 6 [Source:HGNC Symbol;Acc:HGNC:6018]	protein_coding	0.273718	0.958559	1.04438	0.0001	0.0001	0.0001	7588.85	12.8897	0.000234884	0.0111344	up	yes		ENST00000407492		12.8897
MFGE8:ENST00000566497	"="	chr15	-	88898715	88913381	ENST00000566497	9	1689	MSTRG.13391	MFGE8	GO:0001525(angiogenesis);GO:0001786(phosphatidylserine binding);GO:0005178(integrin binding);GO:0005201(extracellular matrix structural constituent);GO:0005576(extracellular region);GO:0005615(extracellular space);GO:0005788(endoplasmic reticulum lumen);GO:0006910(phagocytosis, recognition);GO:0006911(phagocytosis, engulfment);GO:0007155(cell adhesion);GO:0007338(single fertilization);GO:0008429(…	NA	K17253	NA	milk fat globule EGF and factor V/VIII domain containing [Source:HGNC Symbol;Acc:HGNC:7036]	protein_coding	0.530884	0.993399	0.751447	0.0001	0.0001	0.0001	7585.77	12.8891	2.47447e-05	0.00291558	up	yes		ENST00000566497		12.8891
MON2:ENST00000552738	"="	chr12	+	62466848	62592865	ENST00000552738	34	5543	MSTRG.9186	MON2	GO:0005515(protein binding);GO:0005829(cytosol);GO:0006895(Golgi to endosome transport);GO:0015031(protein transport);GO:0070062(extracellular exosome)	NA	NA	NA	MON2 homolog, regulator of endosome-to-Golgi trafficking [Source:HGNC Symbol;Acc:HGNC:29177]	protein_coding	1.30771	0.0001	0.650521	0.0001	0.0001	0.0001	6527.77	12.6724	0.000144641	0.00891201	up	yes		ENST00000552738		12.6724
HIVEP1:ENST00000627968	"="	chr6	+	12012338	12164998	ENST00000627968	8	8924	MSTRG.30346	HIVEP1	GO:0000122(negative regulation of transcription by RNA polymerase II);GO:0000978(RNA polymerase II cis-regulatory region sequence-specific DNA binding);GO:0001227(DNA-binding transcription repressor activity, RNA polymerase II-specific);GO:0003676(nucleic acid binding);GO:0003677(DNA binding);GO:0005515(protein binding);GO:0005634(nucleus);GO:0005654(nucleoplasm);GO:0005737(cytoplasm);GO:0005739(…	NA	K09239	NA	HIVEP zinc finger 1 [Source:HGNC Symbol;Acc:HGNC:4920]	protein_coding	0.0001	1.16075	0.687877	0.0001	0.0001	0.0001	6162.41	12.5893	0.000128076	0.00869598	up	yes		ENST00000627968		12.5893
AGPAT4:ENST00000366911	"="	chr6	-	161129979	161274025	ENST00000366911	8	7705	ENSG00000026652	AGPAT4	GO:0003841(1-acylglycerol-3-phosphate O-acyltransferase activity);GO:0005515(protein binding);GO:0005741(mitochondrial outer membrane);GO:0005783(endoplasmic reticulum);GO:0005789(endoplasmic reticulum membrane);GO:0006629(lipid metabolic process);GO:0006644(phospholipid metabolic process);GO:0006654(phosphatidic acid biosynthetic process);GO:0008654(phospholipid biosynthetic process);GO:0012505(…	00561(Glycerolipid metabolism);00564(Glycerophospholipid metabolism);04072(Phospholipase D signaling pathway)	K13523	2.3.1.-;EC:2.3.1.51	1-acylglycerol-3-phosphate O-acyltransferase 4 [Source:HGNC Symbol;Acc:HGNC:20885]	protein_coding	0.851296	0.876181	0.0001	0.0001	0.0001	0.0001	5758.59	12.4915	0.000142557	0.00891201	up	yes		ENST00000366911		12.4915
HHAT:ENST00000537898	"="	chr1	+	210328906	210676296	ENST00000537898	11	3446	MSTRG.4264	HHAT	GO:0000166(nucleotide binding);GO:0005515(protein binding);GO:0005525(GTP binding);GO:0005783(endoplasmic reticulum);GO:0005789(endoplasmic reticulum membrane);GO:0007224(smoothened signaling pathway);GO:0007275(multicellular organism development);GO:0008374(O-acyltransferase activity);GO:0016020(membrane);GO:0016021(integral component of membrane);GO:0016409(palmitoyltransferase activity);GO:001…	NA	NA	NA	hedgehog acyltransferase [Source:HGNC Symbol;Acc:HGNC:18270]	protein_coding	0.868961	0.638768	0.145651	0.0001	0.0001	0.0001	5511.27	12.4282	4.68066e-06	0.00079348	up	yes		ENST00000537898		12.4282
DGKH:ENST00000261491	"="	chr13	+	42048753	42242896	ENST00000261491	29	17261	MSTRG.10332	DGKH	GO:0000166(nucleotide binding);GO:0003951(NAD+ kinase activity);GO:0004143(diacylglycerol kinase activity);GO:0005515(protein binding);GO:0005524(ATP binding);GO:0005737(cytoplasm);GO:0005768(endosome);GO:0005886(plasma membrane);GO:0006654(phosphatidic acid biosynthetic process);GO:0007165(signal transduction);GO:0007205(protein kinase C-activating G protein-coupled receptor signaling pathway);G…	00561(Glycerolipid metabolism);00564(Glycerophospholipid metabolism);04070(Phosphatidylinositol signaling system);04072(Phospholipase D signaling pathway);05231(Choline metabolism in cancer)	K00901	EC:2.7.1.107	diacylglycerol kinase eta [Source:HGNC Symbol;Acc:HGNC:2854]	protein_coding	0.0001	0.988704	0.655332	0.0001	0.0001	0.0001	5480.45	12.4201	8.06082e-05	0.00678972	up	yes		ENST00000261491		12.4201
THEMIS2:ENST00000456990	"="	chr1	+	27879731	27886673	ENST00000456990	5	1926	MSTRG.1965	THEMIS2	GO:0002376(immune system process);GO:0005515(protein binding);GO:0005634(nucleus);GO:0005737(cytoplasm);GO:0006954(inflammatory response);GO:0007155(cell adhesion);GO:0050852(T cell receptor signaling pathway)	NA	NA	NA	thymocyte selection associated family member 2 [Source:HGNC Symbol;Acc:HGNC:16839]	protein_coding	0.594045	0.0001	1.04518	0.0001	0.0001	0.0001	5464.42	12.4159	0.00138137	0.0454304	up	yes		ENST00000456990		12.4159
FYN:ENST00000538466	"="	chr6	-	111660332	111720062	ENST00000538466	11	3023	ENSG00000010810	FYN	GO:0000165(MAPK cascade);GO:0000166(nucleotide binding);GO:0000304(response to singlet oxygen);GO:0001664(G protein-coupled receptor binding);GO:0001764(neuron migration);GO:0002223(stimulatory C-type lectin receptor signaling pathway);GO:0002250(adaptive immune response);GO:0002376(immune system process);GO:0003015(heart process);GO:0004672(protein kinase activity);GO:0004713(protein tyrosine ki…	04071(Sphingolipid signaling pathway);04072(Phospholipase D signaling pathway);04360(Axon guidance);04380(Osteoclast differentiation);04510(Focal adhesion);04520(Adherens junction);04611(Platelet activation);04650(Natural killer cell mediated cytotoxicity);04660(T cell receptor signaling pathway);04664(Fc epsilon RI signaling pathway);04725(Cholinergic synapse);05020(Prion diseases);05130(Pathoge…	NA	NA	FYN proto-oncogene, Src family tyrosine kinase [Source:HGNC Symbol;Acc:HGNC:4037]	protein_coding	0.656553	0.70766	0.273017	0.0001	0.0001	0.0001	5457.43	12.414	9.23043e-06	0.00137129	up	yes		ENST00000538466		12.414
TMCC3:ENST00000551457	"="	chr12	-	94568569	94616061	ENST00000551457	4	4361	ENSG00000057704	TMCC3	GO:0005515(protein binding);GO:0005783(endoplasmic reticulum);GO:0005789(endoplasmic reticulum membrane);GO:0012505(endomembrane system);GO:0016020(membrane);GO:0016021(integral component of membrane);GO:0042802(identical protein binding);GO:0071889(14-3-3 protein binding)	NA	NA	NA	transmembrane and coiled-coil domain family 3 [Source:HGNC Symbol;Acc:HGNC:29199]	protein_coding	0.0001	0.506096	0.924468	0.0001	0.0001	0.0001	4768.88	12.2194	0.000190834	0.00972211	up	yes		ENST00000551457		12.2194
LRRC32:ENST00000260061	"="	chr11	-	76657524	76670747	ENST00000260061	3	4207	MSTRG.7553	LRRC32	GO:0005515(protein binding);GO:0005615(extracellular space);GO:0005654(nucleoplasm);GO:0005886(plasma membrane);GO:0005887(integral component of plasma membrane);GO:0007179(transforming growth factor beta receptor signaling pathway);GO:0009986(cell surface);GO:0010628(positive regulation of gene expression);GO:0016020(membrane);GO:0016021(integral component of membrane);GO:0019838(growth factor b…	NA	NA	NA	leucine rich repeat containing 32 [Source:HGNC Symbol;Acc:HGNC:4161]	protein_coding	0.0001	0.386237	1.04416	0.0001	0.0001	0.0001	4768.32	12.2193	0.000232825	0.0110809	up	yes		ENST00000260061		12.2193
USP28:ENST00000545540	"="	chr11	-	113798805	113875570	ENST00000545540	22	3431	MSTRG.7895	USP28	GO:0000077(DNA damage checkpoint);GO:0004197(cysteine-type endopeptidase activity);GO:0004843(thiol-dependent ubiquitin-specific protease activity);GO:0005515(protein binding);GO:0005634(nucleus);GO:0005654(nucleoplasm);GO:0005829(cytosol);GO:0006281(DNA repair);GO:0006508(proteolysis);GO:0006511(ubiquitin-dependent protein catabolic process);GO:0006974(cellular response to DNA damage stimulus);G…	NA	K21122	EC:3.4.19.12	ubiquitin specific peptidase 28 [Source:HGNC Symbol;Acc:HGNC:12625]	protein_coding	0.841321	0.0001	0.556217	0.0001	0.0001	0.0001	4658.79	12.1857	0.00056254	0.0227601	up	yes		ENST00000545540		12.1857
HARS1:ENST00000676327	"="	chr5	-	140673035	140691389	ENST00000676327	12	2729	MSTRG.29714	HARS1	GO:0000166(nucleotide binding);GO:0004812(aminoacyl-tRNA ligase activity);GO:0004821(histidine-tRNA ligase activity);GO:0005524(ATP binding);GO:0005737(cytoplasm);GO:0005739(mitochondrion);GO:0005829(cytosol);GO:0006412(translation);GO:0006418(tRNA aminoacylation for protein translation);GO:0006427(histidyl-tRNA aminoacylation);GO:0016874(ligase activity);GO:0032543(mitochondrial translation);GO:…	00970(Aminoacyl-tRNA biosynthesis)	K01892	EC:6.1.1.21	histidyl-tRNA synthetase 1 [Source:HGNC Symbol;Acc:HGNC:4816]	protein_coding	0.936869	0.455326	0.0001	0.0001	0.0001	0.0001	4640.98	12.1802	0.00106758	0.0369298	up	yes		ENST00000676327		12.1802
GALNT6:ENST00000356317	"="	chr12	-	51351252	51391406	ENST00000356317	12	5307	MSTRG.8934	GALNT6	GO:0000139(Golgi membrane);GO:0004653(polypeptide N-acetylgalactosaminyltransferase activity);GO:0005794(Golgi apparatus);GO:0006486(protein glycosylation);GO:0006493(protein O-linked glycosylation);GO:0016020(membrane);GO:0016021(integral component of membrane);GO:0016266(O-glycan processing);GO:0016740(transferase activity);GO:0016757(transferase activity, transferring glycosyl groups);GO:00302…	00512(Mucin type O-glycan biosynthesis)	NA	NA	polypeptide N-acetylgalactosaminyltransferase 6 [Source:HGNC Symbol;Acc:HGNC:4128]	protein_coding	0.46128	0.405589	0.522775	0.0001	0.0001	0.0001	4632.15	12.1775	3.87342e-07	0.000142437	up	yes		ENST00000356317		12.1775
TCEA1:ENST00000522635	"="	chr8	-	53967170	54022269	ENST00000522635	5	1432	MSTRG.34460	TCEA1	GO:0003676(nucleic acid binding);GO:0003677(DNA binding);GO:0003746(translation elongation factor activity);GO:0005515(protein binding);GO:0005634(nucleus);GO:0005654(nucleoplasm);GO:0005669(transcription factor TFIID complex);GO:0005730(nucleolus);GO:0006283(transcription-coupled nucleotide-excision repair);GO:0006351(transcription, DNA-templated);GO:0006355(regulation of transcription, DNA-temp…	NA	K03145	NA	transcription elongation factor A1 [Source:HGNC Symbol;Acc:HGNC:11612]	protein_coding	0.636281	0.0001	0.676684	0.0001	0.0001	0.0001	4376.88	12.0957	0.0026649	0.0740696	up	yes		ENST00000522635		12.0957
TLR2:ENST00000642700	"="	chr4	+	153684280	153706260	ENST00000642700	3	3596	ENSG00000137462	TLR2	GO:0001530(lipopolysaccharide binding);GO:0001540(amyloid-beta binding);GO:0001666(response to hypoxia);GO:0001774(microglial cell activation);GO:0001775(cell activation);GO:0001875(lipopolysaccharide immune receptor activity);GO:0002224(toll-like receptor signaling pathway);GO:0002237(response to molecule of bacterial origin);GO:0002374(cytokine secretion involved in immune response);GO:0002376(…	04145(Phagosome);04151(PI3K-Akt signaling pathway);04620(Toll-like receptor signaling pathway);05134(Legionellosis);05140(Leishmaniasis);05142(Chagas disease (American trypanosomiasis));05144(Malaria);05145(Toxoplasmosis);05146(Amoebiasis);05152(Tuberculosis);05161(Hepatitis B);05162(Measles);05168(Herpes simplex virus 1 infection);05169(Epstein-Barr virus infection);05170(Human immunodeficiency …	K10159	NA	toll like receptor 2 [Source:HGNC Symbol;Acc:HGNC:11848]	protein_coding	0.480024	0.772005	0.0001	0.0001	0.0001	0.0001	4173.76	12.0271	0.000711905	0.027071	up	yes		ENST00000642700		12.0271
ZNF611:ENST00000652185	"="	chr19	-	52702813	52735044	ENST00000652185	6	4507	MSTRG.20222	ZNF611	GO:0003676(nucleic acid binding);GO:0003677(DNA binding);GO:0005634(nucleus);GO:0006355(regulation of transcription, DNA-templated);GO:0046872(metal ion binding)	05168(Herpes simplex virus 1 infection)	K09228	NA	zinc finger protein 611 [Source:HGNC Symbol;Acc:HGNC:28766]	protein_coding	0.660591	0.573887	0.0001	0.0001	0.0001	0.0001	4115.26	12.0068	0.000386735	0.0167169	up	yes		ENST00000652185		12.0068
ABCB8:ENST00000498578	"="	chr7	+	151028462	151045563	ENST00000498578	16	2350	MSTRG.33781	ABCB8	GO:0000166(nucleotide binding);GO:0005515(protein binding);GO:0005524(ATP binding);GO:0005654(nucleoplasm);GO:0005730(nucleolus);GO:0005739(mitochondrion);GO:0005743(mitochondrial inner membrane);GO:0006811(ion transport);GO:0006813(potassium ion transport);GO:0016020(membrane);GO:0016021(integral component of membrane);GO:0016887(ATPase activity);GO:0031966(mitochondrial membrane);GO:0042626(ATP…	02010(ABC transporters)	K05655	NA	ATP binding cassette subfamily B member 8 [Source:HGNC Symbol;Acc:HGNC:49]	protein_coding	0.860902	0.363687	0.0001	0.0001	0.0001	0.0001	4082.3	11.9952	0.00181295	0.0559625	up	yes		ENST00000498578		11.9952
MATR3:ENST00000504203	"="	chr5	+	139274104	139329757	ENST00000504203	17	2243	MSTRG.29688	MATR3	GO:0003676(nucleic acid binding);GO:0003723(RNA binding);GO:0005634(nucleus);GO:0008270(zinc ion binding)	NA	K13213	NA	matrin 3 [Source:NCBI gene (formerly Entrezgene);Acc:9782]	protein_coding	0.368461	0.549696	0.262534	0.0001	0.0001	0.0001	3935.64	11.9424	0.00010542	0.00786462	up	yes		ENST00000504203		11.9424
MEIOB:ENST00000397344	"="	chr16	-	1833988	1872178	ENST00000397344	13	1792	MSTRG.13727	MEIOB	GO:0000712(resolution of meiotic recombination intermediates);GO:0000724(double-strand break repair via homologous recombination);GO:0003677(DNA binding);GO:0003682(chromatin binding);GO:0003697(single-stranded DNA binding);GO:0004518(nuclease activity);GO:0004527(exonuclease activity);GO:0005634(nucleus);GO:0005694(chromosome);GO:0005737(cytoplasm);GO:0007129(synapsis);GO:0007140(male meiotic nu…	NA	K22420	EC:3.1.-.-	meiosis specific with OB-fold [Source:HGNC Symbol;Acc:HGNC:28569]	protein_coding	0.522722	0.0001	0.538973	0.0001	0.0001	0.0001	3539.32	11.7893	0.00261052	0.0727509	up	yes		ENST00000397344		11.7893
S100A13:ENST00000440685	"="	chr1	-	153618802	153628239	ENST00000440685	4	686	MSTRG.3509	S100A13	GO:0005507(copper ion binding);GO:0005509(calcium ion binding);GO:0005515(protein binding);GO:0005576(extracellular region);GO:0005615(extracellular space);GO:0005634(nucleus);GO:0005654(nucleoplasm);GO:0005730(nucleolus);GO:0005737(cytoplasm);GO:0005829(cytosol);GO:0005886(plasma membrane);GO:0008270(zinc ion binding);GO:0008284(positive regulation of cell population proliferation);GO:0008289(li…	NA	NA	NA	S100 calcium binding protein A13 [Source:HGNC Symbol;Acc:HGNC:10490]	protein_coding	8.03619	17.3701	1.46774	0.005674	0.001651	0.000413	3473	11.762	5.28688e-06	0.0008697	up	yes		ENST00000440685		11.762
SNAP47:ENST00000426344	"="	chr1	+	227735436	227776969	ENST00000426344	5	2403	MSTRG.4463	SNAP47	GO:0005484(SNAP receptor activity);GO:0005515(protein binding);GO:0005737(cytoplasm);GO:0005886(plasma membrane);GO:0006887(exocytosis);GO:0006906(vesicle fusion);GO:0012505(endomembrane system);GO:0014069(postsynaptic density);GO:0016020(membrane);GO:0016082(synaptic vesicle priming);GO:0019905(syntaxin binding);GO:0030425(dendrite);GO:0030672(synaptic vesicle membrane);GO:0031083(BLOC-1 complex…	NA	K18212	NA	synaptosome associated protein 47 [Source:HGNC Symbol;Acc:HGNC:30669]	protein_coding	0.485293	0.551808	0.0001	0.0001	0.0001	0.0001	3457.34	11.7554	0.00204821	0.0608617	up	yes		ENST00000426344		11.7554
ZNF516:ENST00000617840	"="	chr18	-	76361768	76380285	ENST00000617840	3	2326	MSTRG.18312	ZNF516	GO:0000978(RNA polymerase II cis-regulatory region sequence-specific DNA binding);GO:0000987(cis-regulatory region sequence-specific DNA binding);GO:0003676(nucleic acid binding);GO:0003677(DNA binding);GO:0005634(nucleus);GO:0006355(regulation of transcription, DNA-templated);GO:0009409(response to cold);GO:0033613(activating transcription factor binding);GO:0045893(positive regulation of transc…	04714(Thermogenesis)	K22411	NA	zinc finger protein 516 [Source:HGNC Symbol;Acc:HGNC:28990]	protein_coding	0.213919	0.449268	0.364266	0.0001	0.0001	0.0001	3424.84	11.7418	0.000138131	0.00891201	up	yes		ENST00000617840		11.7418
SELENOI:ENST00000613142	"="	chr2	+	26346086	26395891	ENST00000613142	10	8129	MSTRG.20715	SELENOI	GO:0004307(ethanolaminephosphotransferase activity);GO:0005789(endoplasmic reticulum membrane);GO:0005794(Golgi apparatus);GO:0006629(lipid metabolic process);GO:0006646(phosphatidylethanolamine biosynthetic process);GO:0008654(phospholipid biosynthetic process);GO:0016020(membrane);GO:0016021(integral component of membrane);GO:0016740(transferase activity);GO:0016780(phosphotransferase activity,…	00440(Phosphonate and phosphinate metabolism);00564(Glycerophospholipid metabolism);00565(Ether lipid metabolism)	K00993	EC:2.7.8.1	selenoprotein I [Source:HGNC Symbol;Acc:HGNC:29361]	protein_coding	11.2829	5.46975	8.98377	0.004761	0.002668	0.000417	3280.2	11.6796	3.55482e-11	8.88299e-08	up	yes		ENST00000613142		11.6796
TMC5:ENST00000381414	"="	chr16	+	19410723	19499113	ENST00000381414	21	4755	MSTRG.14150	TMC5	GO:0005887(integral component of plasma membrane);GO:0006811(ion transport);GO:0008381(mechanosensitive ion channel activity);GO:0016020(membrane);GO:0016021(integral component of membrane);GO:0034220(ion transmembrane transport);GO:0070062(extracellular exosome)	NA	K21988	NA	transmembrane channel like 5 [Source:HGNC Symbol;Acc:HGNC:22999]	protein_coding	0.602603	0.334005	0.0001	0.0001	0.0001	0.0001	3122.36	11.6084	0.00073609	0.0277693	up	yes		ENST00000381414		11.6084
ATP11C:ENST00000370557	"="	X	-	139726346	139933070	ENST00000370557	29	6924	MSTRG.1005	ATP11C	GO:0000166(nucleotide binding);GO:0000287(magnesium ion binding);GO:0002329(pre-B cell differentiation);GO:0005515(protein binding);GO:0005524(ATP binding);GO:0005765(lysosomal membrane);GO:0005783(endoplasmic reticulum);GO:0005789(endoplasmic reticulum membrane);GO:0005802(trans-Golgi network);GO:0005886(plasma membrane);GO:0006869(lipid transport);GO:0015914(phospholipid transport);GO:0016020(m…	NA	K01530	EC:7.6.2.1	ATPase phospholipid transporting 11C [Source:HGNC Symbol;Acc:HGNC:13554]	protein_coding	0.0001	0.125249	0.810233	0.0001	0.0001	0.0001	3118.61	11.6067	0.000265237	0.0121879	up	yes		ENST00000370557		11.6067
SLC38A9:ENST00000416547	"="	chr5	-	55625847	55697994	ENST00000416547	13	2236	MSTRG.28884	SLC38A9	GO:0003333(amino acid transmembrane transport);GO:0005515(protein binding);GO:0005764(lysosome);GO:0005765(lysosomal membrane);GO:0005768(endosome);GO:0005770(late endosome);GO:0006865(amino acid transport);GO:0007050(cell cycle arrest);GO:0015171(amino acid transmembrane transporter activity);GO:0015190(L-leucine transmembrane transporter activity);GO:0015803(branched-chain amino acid transport)…	04150(mTOR signaling pathway)	K14995	NA	solute carrier family 38 member 9 [Source:HGNC Symbol;Acc:HGNC:26907]	protein_coding	0.450952	0.479423	0.0001	0.0001	0.0001	0.0001	3101.58	11.5988	0.00254568	0.0714747	up	yes		ENST00000416547		11.5988
ELP1:ENST00000675825	"="	chr9	-	108867540	108934113	ENST00000675825	37	5921	MSTRG.36276	ELP1	GO:0000049(tRNA binding);GO:0002098(tRNA wobble uridine modification);GO:0002926(tRNA wobble base 5-methoxycarbonylmethyl-2-thiouridinylation);GO:0005515(protein binding);GO:0005634(nucleus);GO:0005737(cytoplasm);GO:0005829(cytosol);GO:0008033(tRNA processing);GO:0033588(Elongator holoenzyme complex)	NA	K11373	NA	elongator complex protein 1 [Source:HGNC Symbol;Acc:HGNC:5959]	protein_coding	0.608891	0.293546	0.0001	0.0001	0.0001	0.0001	3008.46	11.5548	0.000527363	0.0215865	up	yes		ENST00000675825		11.5548
ELP1:ENST00000676416	"="	chr9	-	108867540	108933943	ENST00000676416	37	5606	MSTRG.36276	ELP1	GO:0000049(tRNA binding);GO:0002098(tRNA wobble uridine modification);GO:0002926(tRNA wobble base 5-methoxycarbonylmethyl-2-thiouridinylation);GO:0005515(protein binding);GO:0005634(nucleus);GO:0005737(cytoplasm);GO:0005829(cytosol);GO:0008033(tRNA processing);GO:0033588(Elongator holoenzyme complex)	NA	K11373	NA	elongator complex protein 1 [Source:HGNC Symbol;Acc:HGNC:5959]	protein_coding	0.440853	0.413049	0.0001	0.0001	0.0001	0.0001	2846.67	11.4751	0.000600911	0.0239071	up	yes		ENST00000676416		11.4751
DZIP1:ENST00000376829	"="	chr13	-	95578202	95644706	ENST00000376829	23	7491	MSTRG.10607	DZIP1	GO:0003676(nucleic acid binding);GO:0005515(protein binding);GO:0005634(nucleus);GO:0005654(nucleoplasm);GO:0005737(cytoplasm);GO:0005814(centriole);GO:0005829(cytosol);GO:0005856(cytoskeleton);GO:0005929(cilium);GO:0007224(smoothened signaling pathway);GO:0007275(multicellular organism development);GO:0007281(germ cell development);GO:0007283(spermatogenesis);GO:0030154(cell differentiation);GO:…	NA	K16470	NA	DAZ interacting zinc finger protein 1 [Source:HGNC Symbol;Acc:HGNC:20908]	protein_coding	0.354219	0.0001	0.419793	0.0001	0.0001	0.0001	2580.37	11.3334	0.000241337	0.0113465	up	yes		ENST00000376829		11.3334
ASB3:ENST00000394717	"="	chr2	-	53670319	53787009	ENST00000394717	9	1734	MSTRG.21029	ASB3	GO:0005515(protein binding);GO:0005829(cytosol);GO:0016567(protein ubiquitination);GO:0030315(T-tubule);GO:0035556(intracellular signal transduction);GO:0036371(protein localization to T-tubule);GO:0043687(post-translational protein modification);GO:0055117(regulation of cardiac muscle contraction)	NA	K10325	NA	ankyrin repeat and SOCS box containing 3 [Source:HGNC Symbol;Acc:HGNC:16013]	protein_coding	2.05843	7.97542	0.022996	0.001597	0.0001	0.002854	2209.81	11.1097	8.11951e-05	0.00681727	up	yes		ENST00000394717		11.1097
ZNF611:ENST00000543227	"="	chr19	-	52702813	52735054	ENST00000543227	6	4517	MSTRG.20222	ZNF611	GO:0003676(nucleic acid binding);GO:0003677(DNA binding);GO:0005634(nucleus);GO:0006355(regulation of transcription, DNA-templated);GO:0046872(metal ion binding)	05168(Herpes simplex virus 1 infection)	K09228	NA	zinc finger protein 611 [Source:HGNC Symbol;Acc:HGNC:28766]	protein_coding	0.323226	0.326161	0.0001	0.0001	0.0001	0.0001	2164.96	11.0801	0.00164384	0.0517779	up	yes		ENST00000543227		11.0801
APBB2:ENST00000513140	"="	chr4	-	40814607	41214458	ENST00000513140	17	4166	MSTRG.27564	APBB2	GO:0001540(amyloid-beta binding);GO:0001764(neuron migration);GO:0005515(protein binding);GO:0005634(nucleus);GO:0005737(cytoplasm);GO:0006355(regulation of transcription, DNA-templated);GO:0007050(cell cycle arrest);GO:0007411(axon guidance);GO:0008134(transcription factor binding);GO:0016020(membrane);GO:0030027(lamellipodium);GO:0030198(extracellular matrix organization);GO:0030308(negative re…	NA	NA	NA	amyloid beta precursor protein binding family B member 2 [Source:HGNC Symbol;Acc:HGNC:582]	protein_coding	0.0001	0.354337	0.288093	0.0001	0.0001	0.0001	2141.77	11.0646	0.00179237	0.0554577	up	yes		ENST00000513140		11.0646
VEGFA:ENST00000372077	"="	chr6	+	43770782	43786487	ENST00000372077	6	2834	MSTRG.31074	VEGFA	GO:0000122(negative regulation of transcription by RNA polymerase II);GO:0001525(angiogenesis);GO:0001541(ovarian follicle development);GO:0001569(branching involved in blood vessel morphogenesis);GO:0001570(vasculogenesis);GO:0001666(response to hypoxia);GO:0001701(in utero embryonic development);GO:0001822(kidney development);GO:0001934(positive regulation of protein phosphorylation);GO:0001938…	01521(EGFR tyrosine kinase inhibitor resistance);04010(MAPK signaling pathway);04014(Ras signaling pathway);04015(Rap1 signaling pathway);04066(HIF-1 signaling pathway);04151(PI3K-Akt signaling pathway);04370(VEGF signaling pathway);04510(Focal adhesion);04926(Relaxin signaling pathway);04933(AGE-RAGE signaling pathway in diabetic complications);05163(Human cytomegalovirus infection);05165(Human …	K05448	NA	vascular endothelial growth factor A [Source:HGNC Symbol;Acc:HGNC:12680]	protein_coding	0.000241	2.49084	3.34148	0.001367	0.001465	6.7e-05	2011.92	10.9744	0.000132892	0.00890383	up	yes		ENST00000372077		10.9744
ZNF611:ENST00000540744	"="	chr19	-	52702813	52735054	ENST00000540744	5	4417	MSTRG.20222	ZNF611	GO:0003676(nucleic acid binding);GO:0003677(DNA binding);GO:0005634(nucleus);GO:0006355(regulation of transcription, DNA-templated);GO:0046872(metal ion binding)	05168(Herpes simplex virus 1 infection)	K09228	NA	zinc finger protein 611 [Source:HGNC Symbol;Acc:HGNC:28766]	protein_coding	0.199309	0.362706	0.0001	0.0001	0.0001	0.0001	1873.72	10.8717	0.00212279	0.0624418	up	yes		ENST00000540744		10.8717
PTAFR:ENST00000373857	"="	chr1	-	28147166	28176690	ENST00000373857	2	3993	ENSG00000169403	PTAFR	GO:0001530(lipopolysaccharide binding);GO:0001816(cytokine production);GO:0001875(lipopolysaccharide immune receptor activity);GO:0002693(positive regulation of cellular extravasation);GO:0004930(G protein-coupled receptor activity);GO:0004992(platelet activating factor receptor activity);GO:0005515(protein binding);GO:0005543(phospholipid binding);GO:0005886(plasma membrane);GO:0005887(integral …	04020(Calcium signaling pathway);04080(Neuroactive ligand-receptor interaction);05150(Staphylococcus aureus infection)	K04279	NA	platelet activating factor receptor [Source:HGNC Symbol;Acc:HGNC:9582]	protein_coding	0.247587	0.0001	0.23954	0.0001	0.0001	0.0001	1624.09	10.6654	0.00256803	0.0718719	up	yes		ENST00000373857		10.6654
DNM3:ENST00000627582	"="	chr1	+	171841498	172412717	ENST00000627582	21	7627	MSTRG.3879	DNM3	GO:0000166(nucleotide binding);GO:0000266(mitochondrial fission);GO:0001917(photoreceptor inner segment);GO:0003374(dynamin family protein polymerization involved in mitochondrial fission);GO:0003924(GTPase activity);GO:0005515(protein binding);GO:0005525(GTP binding);GO:0005737(cytoplasm);GO:0005794(Golgi apparatus);GO:0005856(cytoskeleton);GO:0005874(microtubule);GO:0005886(plasma membrane);GO:…	04072(Phospholipase D signaling pathway);04144(Endocytosis);04721(Synaptic vesicle cycle);04961(Endocrine and other factor-regulated calcium reabsorption);05100(Bacterial invasion of epithelial cells)	K01528	EC:3.6.5.5	dynamin 3 [Source:HGNC Symbol;Acc:HGNC:29125]	protein_coding	0.240614	0.408845	0.183699	0.0001	0.000326	0.0001	1583.95	10.6293	2.61039e-06	0.000486615	up	yes		ENST00000627582		10.6293
MID1IP1:ENST00000336949	"="	X	+	38803733	38806537	ENST00000336949	2	2536	MSTRG.246	MID1IP1	GO:0005515(protein binding);GO:0005634(nucleus);GO:0005737(cytoplasm);GO:0005829(cytosol);GO:0005856(cytoskeleton);GO:0005874(microtubule);GO:0006629(lipid metabolic process);GO:0006853(carnitine shuttle);GO:0007026(negative regulation of microtubule depolymerization);GO:0008022(protein C-terminus binding);GO:0015630(microtubule cytoskeleton);GO:0042802(identical protein binding);GO:0045723(posit…	NA	NA	NA	MID1 interacting protein 1 [Source:HGNC Symbol;Acc:HGNC:20715]	protein_coding	0.5893	39.948	0.028609	0.0001	0.027384	0.001491	1400.03	10.4512	0.000101241	0.00768686	up	yes		ENST00000336949		10.4512
OSBPL8:ENST00000261183	"="	chr12	-	76351797	76559771	ENST00000261183	24	7204	MSTRG.9374	OSBPL8	GO:0001786(phosphatidylserine binding);GO:0005548(phospholipid transporter activity);GO:0005634(nucleus);GO:0005783(endoplasmic reticulum);GO:0005789(endoplasmic reticulum membrane);GO:0005829(cytosol);GO:0006869(lipid transport);GO:0008289(lipid binding);GO:0010891(negative regulation of sequestering of triglyceride);GO:0015248(sterol transporter activity);GO:0015485(cholesterol binding);GO:0015…	NA	K22285	NA	oxysterol binding protein like 8 [Source:HGNC Symbol;Acc:HGNC:16396]	protein_coding	0.612543	0.000225	1.05239	0.00048	0.000636	0.0001	1369.38	10.4193	0.000164374	0.00906083	up	yes		ENST00000261183		10.4193
TMEM87B:ENST00000650799	"="	chr2	+	112055617	112119273	ENST00000650799	19	4773	MSTRG.21647	TMEM87B	GO:0000139(Golgi membrane);GO:0005794(Golgi apparatus);GO:0005829(cytosol);GO:0016020(membrane);GO:0016021(integral component of membrane);GO:0042147(retrograde transport, endosome to Golgi)	NA	NA	NA	transmembrane protein 87B [Source:HGNC Symbol;Acc:HGNC:25913]	protein_coding	0.904314	0.431919	1.93644	0.0001	0.001109	0.001787	1092.35	10.0932	3.14829e-06	0.000567731	up	yes		ENST00000650799		10.0932
NLRP2:ENST00000543010	"="	chr19	+	54965252	55001142	ENST00000543010	13	3576	MSTRG.20290	NLRP2	GO:0000166(nucleotide binding);GO:0000784(nuclear chromosome, telomeric region);GO:0002376(immune system process);GO:0005515(protein binding);GO:0005524(ATP binding);GO:0005737(cytoplasm);GO:0005794(Golgi apparatus);GO:0005829(cytosol);GO:0006915(apoptotic process);GO:0006954(inflammatory response);GO:0032088(negative regulation of NF-kappaB transcription factor activity);GO:0032090(Pyrin domain …	NA	K19409	NA	NLR family pyrin domain containing 2 [Source:HGNC Symbol;Acc:HGNC:22948]	protein_coding	0.00325	8.12787	0.480412	0.005072	0.0001	0.003481	995.208	9.95885	0.000332187	0.0147853	up	yes		ENST00000543010		9.95885
ITGB1:ENST00000423113	"="	chr10	-	32900319	32935558	ENST00000423113	16	3729	MSTRG.5069	ITGB1	GO:0000082(G1/S transition of mitotic cell cycle);GO:0000132(establishment of mitotic spindle orientation);GO:0001618(virus receptor activity);GO:0001701(in utero embryonic development);GO:0001708(cell fate specification);GO:0001726(ruffle);GO:0001968(fibronectin binding);GO:0002020(protease binding);GO:0002042(cell migration involved in sprouting angiogenesis);GO:0003779(actin binding);GO:000517…	04015(Rap1 signaling pathway);04145(Phagosome);04151(PI3K-Akt signaling pathway);04360(Axon guidance);04510(Focal adhesion);04512(ECM-receptor interaction);04514(Cell adhesion molecules (CAMs));04530(Tight junction);04611(Platelet activation);04670(Leukocyte transendothelial migration);04810(Regulation of actin cytoskeleton);05100(Bacterial invasion of epithelial cells);05130(Pathogenic Escherich…	K05719	NA	integrin subunit beta 1 [Source:HGNC Symbol;Acc:HGNC:6153]	protein_coding	364.987	0.053308	0.046168	0.334433	0.039248	0.010754	949.67	9.89128	0.00042491	0.0179385	up	yes		ENST00000423113		9.89128
PTPRF:ENST00000372407	"="	chr1	+	43598839	43623663	ENST00000372407	22	4600	MSTRG.2306	PTPRF	GO:0004721(phosphoprotein phosphatase activity);GO:0004725(protein tyrosine phosphatase activity);GO:0005001(transmembrane receptor protein tyrosine phosphatase activity);GO:0005515(protein binding);GO:0005886(plasma membrane);GO:0005887(integral component of plasma membrane);GO:0006470(protein dephosphorylation);GO:0007155(cell adhesion);GO:0007185(transmembrane receptor protein tyrosine phospha…	04514(Cell adhesion molecules (CAMs));04520(Adherens junction);04910(Insulin signaling pathway);04931(Insulin resistance)	K05695	EC:3.1.3.48	protein tyrosine phosphatase receptor type F [Source:HGNC Symbol;Acc:HGNC:9670]	protein_coding	0.100234	1.97996	21.373	0.0001	0.014954	0.011033	899.037	9.81224	1.97097e-05	0.00246847	up	yes		ENST00000372407		9.81224
TMBIM6:ENST00000552699	"="	chr12	+	49741557	49764737	ENST00000552699	11	2964	MSTRG.8882	TMBIM6	GO:0005515(protein binding);GO:0005634(nucleus);GO:0005737(cytoplasm);GO:0005783(endoplasmic reticulum);GO:0005789(endoplasmic reticulum membrane);GO:0005887(integral component of plasma membrane);GO:0006914(autophagy);GO:0006915(apoptotic process);GO:0006986(response to unfolded protein);GO:0010523(negative regulation of calcium ion transport into cytosol);GO:0016020(membrane);GO:0016021(integra…	NA	K21889	NA	transmembrane BAX inhibitor motif containing 6 [Source:HGNC Symbol;Acc:HGNC:11723]	protein_coding	1.42881	0.110146	1.76042	0.0001	0.0001	0.005117	620.532	9.27736	3.22151e-05	0.00357964	up	yes		ENST00000552699		9.27736
TBC1D24:ENST00000627285	"="	chr16	+	2493597	2503453	ENST00000627285	7	4382	MSTRG.13817	TBC1D24	GO:0005096(GTPase activator activity);GO:0005515(protein binding);GO:0005737(cytoplasm);GO:0005886(plasma membrane);GO:0016020(membrane);GO:0030054(cell junction);GO:0030659(cytoplasmic vesicle membrane);GO:0031175(neuron projection development);GO:0031410(cytoplasmic vesicle);GO:0031594(neuromuscular junction);GO:0036475(neuron death in response to oxidative stress);GO:0042995(cell projection);G…	NA	K21841	NA	TBC1 domain family member 24 [Source:HGNC Symbol;Acc:HGNC:29203]	protein_coding	2.50032	0.0001	1.30689	0.0001	0.0001	0.006138	600.712	9.23053	0.00115276	0.0392553	up	yes		ENST00000627285		9.23053
RPS3:ENST00000527446	"="	chr11	+	75399531	75422280	ENST00000527446	7	1306	MSTRG.7514	RPS3	GO:0000184(nuclear-transcribed mRNA catabolic process, nonsense-mediated decay);GO:0000977(RNA polymerase II regulatory region sequence-specific DNA binding);GO:0003677(DNA binding);GO:0003684(damaged DNA binding);GO:0003723(RNA binding);GO:0003729(mRNA binding);GO:0003735(structural constituent of ribosome);GO:0003906(DNA-(apurinic or apyrimidinic site) endonuclease activity);GO:0004520(endodeox…	03010(Ribosome)	K02985	NA	ribosomal protein S3 [Source:HGNC Symbol;Acc:HGNC:10420]	protein_coding	108.337	85.8223	269.161	0.228333	0.3831	0.202896	568.96	9.15218	5.15775e-10	9.02193e-07	up	yes		ENST00000527446		9.15218
DGKA:ENST00000394147	"="	chr12	+	55932028	55954021	ENST00000394147	24	2770	MSTRG.9059	DGKA	GO:0000166(nucleotide binding);GO:0003951(NAD+ kinase activity);GO:0004143(diacylglycerol kinase activity);GO:0005509(calcium ion binding);GO:0005524(ATP binding);GO:0005543(phospholipid binding);GO:0005737(cytoplasm);GO:0005829(cytosol);GO:0005886(plasma membrane);GO:0006629(lipid metabolic process);GO:0006654(phosphatidic acid biosynthetic process);GO:0007165(signal transduction);GO:0007205(pro…	00561(Glycerolipid metabolism);00564(Glycerophospholipid metabolism);04070(Phosphatidylinositol signaling system);04072(Phospholipase D signaling pathway);05231(Choline metabolism in cancer)	K00901	EC:2.7.1.107	diacylglycerol kinase alpha [Source:HGNC Symbol;Acc:HGNC:2849]	protein_coding	0.536565	1.35079	0.013583	0.0001	0.001146	0.002354	528.038	9.0445	0.000382905	0.0165787	up	yes		ENST00000394147		9.0445
PHB2:ENST00000535923	"="	chr12	-	6965327	6970664	ENST00000535923	10	1379	MSTRG.8294	PHB2	GO:0000423(mitophagy);GO:0002377(immunoglobulin production);GO:0005515(protein binding);GO:0005634(nucleus);GO:0005737(cytoplasm);GO:0005739(mitochondrion);GO:0005741(mitochondrial outer membrane);GO:0005743(mitochondrial inner membrane);GO:0005886(plasma membrane);GO:0006606(protein import into nucleus);GO:0006851(mitochondrial calcium ion transmembrane transport);GO:0007005(mitochondrion organi…	NA	K17081	NA	prohibitin 2 [Source:HGNC Symbol;Acc:HGNC:30306]	protein_coding	21.0343	10.0919	0.0001	0.055221	0.014622	0.0001	445.025	8.79774	0.00107955	0.0372946	up	yes		ENST00000535923		8.79774
RPS6KA2:ENST00000265678	"="	chr6	-	166409364	166627251	ENST00000265678	21	5832	MSTRG.32027	RPS6KA2	GO:0000166(nucleotide binding);GO:0000287(magnesium ion binding);GO:0001556(oocyte maturation);GO:0002035(brain renin-angiotensin system);GO:0004672(protein kinase activity);GO:0004674(protein serine/threonine kinase activity);GO:0004711(ribosomal protein S6 kinase activity);GO:0004712(protein serine/threonine/tyrosine kinase activity);GO:0005515(protein binding);GO:0005524(ATP binding);GO:000563…	04010(MAPK signaling pathway);04114(Oocyte meiosis);04150(mTOR signaling pathway);04714(Thermogenesis);04720(Long-term potentiation);04722(Neurotrophin signaling pathway);04914(Progesterone-mediated oocyte maturation);04931(Insulin resistance)	K04373	EC:2.7.11.1	ribosomal protein S6 kinase A2 [Source:HGNC Symbol;Acc:HGNC:10431]	protein_coding	3.31935	3.63039	3.3114	0.005913	0.0001	0.019253	406.124	8.66578	5.80636e-06	0.000934646	up	yes		ENST00000265678		8.66578
EYA3:ENST00000436342	"="	chr1	-	27970347	28088637	ENST00000436342	17	5943	MSTRG.1971	EYA3	GO:0004721(phosphoprotein phosphatase activity);GO:0004725(protein tyrosine phosphatase activity);GO:0005515(protein binding);GO:0005634(nucleus);GO:0005654(nucleoplasm);GO:0005667(transcription factor complex);GO:0005737(cytoplasm);GO:0005813(centrosome);GO:0006281(DNA repair);GO:0006302(double-strand break repair);GO:0006325(chromatin organization);GO:0006470(protein dephosphorylation);GO:00069…	NA	K17621	EC:3.1.3.48	EYA transcriptional coactivator and phosphatase 3 [Source:HGNC Symbol;Acc:HGNC:3521]	protein_coding	0.792351	0.0001	0.83464	0.0001	0.0001	0.003824	404.347	8.65945	0.00145589	0.0473061	up	yes		ENST00000436342		8.65945
PTPN20:ENST00000395725	"="	chr10	+	46911438	47002320	ENST00000395725	7	2226	MSTRG.5224	PTPN20	GO:0004721(phosphoprotein phosphatase activity);GO:0004725(protein tyrosine phosphatase activity);GO:0005634(nucleus);GO:0005654(nucleoplasm);GO:0005737(cytoplasm);GO:0005815(microtubule organizing center);GO:0005856(cytoskeleton);GO:0005874(microtubule);GO:0006470(protein dephosphorylation);GO:0016311(dephosphorylation);GO:0016787(hydrolase activity);GO:0016791(phosphatase activity);GO:0034451(c…	NA	K18039	EC:3.1.3.48	protein tyrosine phosphatase non-receptor type 20 [Source:HGNC Symbol;Acc:HGNC:23423]	protein_coding	0.990804	0.709912	0.000329	0.004149	0.0001	0.0001	391.135	8.61152	0.00224935	0.0652144	up	yes		ENST00000395725		8.61152
PCDH1:ENST00000515351	"="	chr5	-	141863013	141868575	ENST00000515351	2	2489	MSTRG.29744	PCDH1	GO:0005509(calcium ion binding);GO:0005654(nucleoplasm);GO:0005730(nucleolus);GO:0005886(plasma membrane);GO:0005887(integral component of plasma membrane);GO:0005911(cell-cell junction);GO:0007155(cell adhesion);GO:0007156(homophilic cell adhesion via plasma membrane adhesion molecules);GO:0007267(cell-cell signaling);GO:0007399(nervous system development);GO:0016020(membrane);GO:0016021(integra…	NA	K16498	NA	protocadherin 1 [Source:HGNC Symbol;Acc:HGNC:8655]	protein_coding	0.746265	0.39262	0.348918	0.0001	0.003781	0.0001	373.726	8.54584	0.000276648	0.0126238	up	yes		ENST00000515351		8.54584
BMPR1B:ENST00000509540	"="	chr4	+	94995943	95156876	ENST00000509540	12	1821	MSTRG.27942	BMPR1B	GO:0000166(nucleotide binding);GO:0001501(skeletal system development);GO:0001502(cartilage condensation);GO:0001550(ovarian cumulus expansion);GO:0001654(eye development);GO:0002062(chondrocyte differentiation);GO:0002063(chondrocyte development);GO:0004672(protein kinase activity);GO:0004674(protein serine/threonine kinase activity);GO:0004675(transmembrane receptor protein serine/threonine kin…	04060(Cytokine-cytokine receptor interaction);04350(TGF-beta signaling pathway);04360(Axon guidance);04390(Hippo signaling pathway);04550(Signaling pathways regulating pluripotency of stem cells);05418(Fluid shear stress and atherosclerosis)	NA	NA	bone morphogenetic protein receptor type 1B [Source:HGNC Symbol;Acc:HGNC:1077]	protein_coding	0.744521	0.0001	0.581063	0.0001	0.0001	0.003443	363.899	8.50739	0.0047549	0.121125	up	yes		ENST00000509540		8.50739
THRB:ENST00000356447	"="	chr3	-	24118214	24494803	ENST00000356447	11	6433	MSTRG.25325	THRB	GO:0000122(negative regulation of transcription by RNA polymerase II);GO:0000790(nuclear chromatin);GO:0000977(RNA polymerase II regulatory region sequence-specific DNA binding);GO:0000981(DNA-binding transcription factor activity, RNA polymerase II-specific);GO:0001225(RNA polymerase II transcription coactivator binding);GO:0002154(thyroid hormone mediated signaling pathway);GO:0003677(DNA bindi…	04080(Neuroactive ligand-receptor interaction);04919(Thyroid hormone signaling pathway)	K08362	NA	thyroid hormone receptor beta [Source:HGNC Symbol;Acc:HGNC:11799]	protein_coding	3.06049	0.261853	2.01802	0.0001	0.0001	0.014507	363.117	8.50429	0.000214534	0.0103664	up	yes		ENST00000356447		8.50429
PPP1R18:ENST00000615892	"="	chr6	-	30676389	30684744	ENST00000615892	3	1448	MSTRG.30719	PPP1R18	GO:0003779(actin binding);GO:0005515(protein binding);GO:0005737(cytoplasm);GO:0005856(cytoskeleton);GO:0019902(phosphatase binding)	NA	K17559	NA	protein phosphatase 1 regulatory subunit 18 [Source:HGNC Symbol;Acc:HGNC:29413]	protein_coding	0.571962	0.418623	0.585088	0.00146	0.002811	0.000516	329.157	8.36263	0.000836238	0.0307085	up	yes		ENST00000615892		8.36263
MICAL1:ENST00000358807	"="	chr6	-	109444062	109455772	ENST00000358807	25	3430	MSTRG.31484	MICAL1	GO:0001933(negative regulation of protein phosphorylation);GO:0003779(actin binding);GO:0004497(monooxygenase activity);GO:0005515(protein binding);GO:0005737(cytoplasm);GO:0005829(cytosol);GO:0005856(cytoskeleton);GO:0005882(intermediate filament);GO:0005886(plasma membrane);GO:0007010(cytoskeleton organization);GO:0007165(signal transduction);GO:0007596(blood coagulation);GO:0015629(actin cytos…	NA	K19947	EC:1.14.13.225	microtubule associated monooxygenase, calponin and LIM domain containing 1 [Source:HGNC Symbol;Acc:HGNC:20619]	protein_coding	1.9929	0.446816	0.958437	0.0001	0.010219	0.0001	326.149	8.34939	2.78793e-05	0.0032013	up	yes		ENST00000358807		8.34939
DCTN4:ENST00000424236	"="	chr5	-	150708748	150758520	ENST00000424236	13	4054	MSTRG.29861	DCTN4	GO:0000776(kinetochore);GO:0000922(spindle pole);GO:0001725(stress fiber);GO:0005515(protein binding);GO:0005634(nucleus);GO:0005737(cytoplasm);GO:0005813(centrosome);GO:0005815(microtubule organizing center);GO:0005829(cytosol);GO:0005856(cytoskeleton);GO:0005868(cytoplasmic dynein complex);GO:0005869(dynactin complex);GO:0005925(focal adhesion);GO:0005938(cell cortex);GO:0006888(endoplasmic ret…	04962(Vasopressin-regulated water reabsorption);05016(Huntington disease)	K10426	NA	dynactin subunit 4 [Source:HGNC Symbol;Acc:HGNC:15518]	protein_coding	13.1034	12.5498	11.1761	0.0001	0.082658	0.052339	272.613	8.09071	4.28513e-06	0.000737266	up	yes		ENST00000424236		8.09071
ATP11A:ENST00000487903	"="	chr13	+	112690329	112887168	ENST00000487903	30	8858	MSTRG.10745	ATP11A	GO:0000166(nucleotide binding);GO:0000287(magnesium ion binding);GO:0005515(protein binding);GO:0005524(ATP binding);GO:0005765(lysosomal membrane);GO:0005768(endosome);GO:0005769(early endosome);GO:0005783(endoplasmic reticulum);GO:0005802(trans-Golgi network);GO:0005886(plasma membrane);GO:0006869(lipid transport);GO:0015914(phospholipid transport);GO:0016020(membrane);GO:0016021(integral compo…	NA	K01530	EC:7.6.2.1	ATPase phospholipid transporting 11A [Source:HGNC Symbol;Acc:HGNC:13552]	protein_coding	0.102964	2.77375	0.0001	0.0001	0.0001	0.010658	264.948	8.04957	0.00910719	0.204615	up	yes		ENST00000487903		8.04957
TBCE:ENST00000406207	"="	chr1	+	235367413	235449078	ENST00000406207	17	2071	MSTRG.4639	TBCE	GO:0000226(microtubule cytoskeleton organization);GO:0003735(structural constituent of ribosome);GO:0005515(protein binding);GO:0005737(cytoplasm);GO:0005840(ribosome);GO:0005856(cytoskeleton);GO:0005874(microtubule);GO:0006412(translation);GO:0006457(protein folding);GO:0007021(tubulin complex assembly);GO:0007023(post-chaperonin tubulin folding pathway);GO:0007052(mitotic spindle organization);…	NA	K21768	NA	tubulin folding cofactor E [Source:HGNC Symbol;Acc:HGNC:11582]	protein_coding	0.022014	0.614323	0.549831	0.0001	0.0001	0.004403	257.695	8.00952	0.00125475	0.0420192	up	yes		ENST00000406207		8.00952
TCF4:ENST00000638154	"="	chr18	-	55222335	55587349	ENST00000638154	19	7946	MSTRG.18233	TCF4	GO:0000122(negative regulation of transcription by RNA polymerase II);GO:0000790(nuclear chromatin);GO:0000978(RNA polymerase II cis-regulatory region sequence-specific DNA binding);GO:0000981(DNA-binding transcription factor activity, RNA polymerase II-specific);GO:0001093(TFIIB-class transcription factor binding);GO:0001228(DNA-binding transcription activator activity, RNA polymerase II-specifi…	NA	K15603	NA	transcription factor 4 [Source:HGNC Symbol;Acc:HGNC:11634]	protein_coding	1.68913	0.0001	1.01504	0.0001	0.010332	0.0001	256.766	8.00431	0.00409552	0.106342	up	yes		ENST00000638154		8.00431
SNX16:ENST00000345957	"="	chr8	-	81799583	81842185	ENST00000345957	8	3109	ENSG00000104497	SNX16	GO:0005737(cytoplasm);GO:0005764(lysosome);GO:0005768(endosome);GO:0005769(early endosome);GO:0005770(late endosome);GO:0005829(cytosol);GO:0006622(protein targeting to lysosome);GO:0008289(lipid binding);GO:0008333(endosome to lysosome transport);GO:0015031(protein transport);GO:0016020(membrane);GO:0031313(extrinsic component of endosome membrane);GO:0031901(early endosome membrane);GO:0031902(…	NA	K17928	NA	sorting nexin 16 [Source:HGNC Symbol;Acc:HGNC:14980]	protein_coding	0.0001	0.943663	0.39149	0.005187	0.0001	0.0001	247.866	7.95342	0.00401628	0.104543	up	yes		ENST00000345957		7.95342
MARK1:ENST00000611084	"="	chr1	+	220528183	220664456	ENST00000611084	18	5321	MSTRG.4362	MARK1	GO:0000166(nucleotide binding);GO:0000226(microtubule cytoskeleton organization);GO:0000287(magnesium ion binding);GO:0001764(neuron migration);GO:0001786(phosphatidylserine binding);GO:0004672(protein kinase activity);GO:0004674(protein serine/threonine kinase activity);GO:0005515(protein binding);GO:0005524(ATP binding);GO:0005546(phosphatidylinositol-4,5-bisphosphate binding);GO:0005737(cytopl…	NA	K08798	EC:2.7.11.1	microtubule affinity regulating kinase 1 [Source:HGNC Symbol;Acc:HGNC:6896]	protein_coding	0.041186	0.322262	1.05226	0.0001	0.0001	0.006179	221.932	7.79398	0.00029254	0.0132453	up	yes		ENST00000611084		7.79398
ALS2CL:ENST00000318962	"="	chr3	-	46668995	46693679	ENST00000318962	26	4913	MSTRG.25604	ALS2CL	GO:0005096(GTPase activator activity);GO:0005515(protein binding);GO:0005737(cytoplasm);GO:0005829(cytosol);GO:0007032(endosome organization);GO:0042802(identical protein binding);GO:0043547(positive regulation of GTPase activity)	NA	NA	NA	ALS2 C-terminal like [Source:HGNC Symbol;Acc:HGNC:20605]	protein_coding	0.903635	0.44351	0.158798	0.002291	0.00447	0.0001	219.493	7.77803	2.62366e-05	0.003046	up	yes		ENST00000318962		7.77803
NPEPL1:ENST00000356091	"="	chr20	+	58692800	58715844	ENST00000356091	12	2191	MSTRG.23653	NPEPL1	GO:0004177(aminopeptidase activity);GO:0005634(nucleus);GO:0005737(cytoplasm);GO:0006508(proteolysis);GO:0008233(peptidase activity);GO:0008235(metalloexopeptidase activity);GO:0016787(hydrolase activity);GO:0019538(protein metabolic process);GO:0030145(manganese ion binding);GO:0046872(metal ion binding)	NA	K09611	EC:3.4.11.-	aminopeptidase like 1 [Source:HGNC Symbol;Acc:HGNC:16244]	protein_coding	8.58285	0.007328	17.0587	0.015511	0.088056	0.015555	215.316	7.75031	0.000374314	0.0162384	up	yes		ENST00000356091		7.75031
ZNF618:ENST00000615615	"="	chr9	+	113876282	114056591	ENST00000615615	14	9289	MSTRG.36350	ZNF618	GO:0003676(nucleic acid binding);GO:0003677(DNA binding);GO:0005515(protein binding);GO:0005634(nucleus);GO:0042802(identical protein binding);GO:0046872(metal ion binding)	NA	NA	NA	zinc finger protein 618 [Source:HGNC Symbol;Acc:HGNC:29416]	protein_coding	0.436522	0.001748	0.412638	0.004073	0.0001	0.0001	199.136	7.63761	0.000855549	0.0313081	up	yes		ENST00000615615		7.63761
SLCO3A1:ENST00000318445	"="	chr15	+	91853708	92165903	ENST00000318445	10	5102	MSTRG.13477	SLCO3A1	GO:0001934(positive regulation of protein phosphorylation);GO:0005515(protein binding);GO:0005886(plasma membrane);GO:0005887(integral component of plasma membrane);GO:0006811(ion transport);GO:0015347(sodium-independent organic anion transmembrane transporter activity);GO:0015732(prostaglandin transport);GO:0016020(membrane);GO:0016021(integral component of membrane);GO:0043252(sodium-independen…	NA	K14353	NA	solute carrier organic anion transporter family member 3A1 [Source:HGNC Symbol;Acc:HGNC:10952]	protein_coding	10.828	0.003076	9.17228	0.003701	0.009185	0.090351	193.762	7.59814	0.000748497	0.0281765	up	yes		ENST00000318445		7.59814
SLC35E2B:ENST00000617444	"="	chr1	-	1661478	1692795	ENST00000617444	10	6434	MSTRG.1370	SLC35E2B	GO:0001835(blastocyst hatching);GO:0005794(Golgi apparatus);GO:0015297(antiporter activity);GO:0016020(membrane);GO:0016021(integral component of membrane);GO:0022857(transmembrane transporter activity);GO:0055085(transmembrane transport)	NA	K15284	NA	solute carrier family 35 member E2B [Source:HGNC Symbol;Acc:HGNC:33941]	protein_coding	0.0001	0.634867	3.41923	0.0001	0.006025	0.014927	192.58	7.58932	0.00421577	0.109014	up	yes		ENST00000617444		7.58932
ANXA8:ENST00000611843	"="	chr10	-	47467996	47484158	ENST00000611843	12	2174	MSTRG.5214	ANXA8	GO:0005509(calcium ion binding);GO:0005544(calcium-dependent phospholipid binding);GO:0005546(phosphatidylinositol-4,5-bisphosphate binding);GO:0005547(phosphatidylinositol-3,4,5-trisphosphate binding);GO:0005737(cytoplasm);GO:0005829(cytosol);GO:0005886(plasma membrane);GO:0007032(endosome organization);GO:0007596(blood coagulation);GO:0007599(hemostasis);GO:0016197(endosomal transport);GO:00319…	NA	K17096	NA	annexin A8 [Source:HGNC Symbol;Acc:HGNC:546]	protein_coding	0.163469	1.45418	1.84554	0.005227	0.0001	0.01507	169.79	7.4076	0.000133871	0.00890383	up	yes		ENST00000611843		7.4076
NMNAT2:ENST00000287713	"="	chr1	-	183248237	183418380	ENST00000287713	11	5441	MSTRG.4000	NMNAT2	GO:0000139(Golgi membrane);GO:0000166(nucleotide binding);GO:0000309(nicotinamide-nucleotide adenylyltransferase activity);GO:0003824(catalytic activity);GO:0004515(nicotinate-nucleotide adenylyltransferase activity);GO:0005524(ATP binding);GO:0005737(cytoplasm);GO:0005770(late endosome);GO:0005794(Golgi apparatus);GO:0005802(trans-Golgi network);GO:0009058(biosynthetic process);GO:0009165(nucleo…	00760(Nicotinate and nicotinamide metabolism)	K06210	2.7.7.18;EC:2.7.7.1	nicotinamide nucleotide adenylyltransferase 2 [Source:HGNC Symbol;Acc:HGNC:16789]	protein_coding	0.043857	1.9615	1.98682	0.021867	0.006509	0.0001	140.194	7.13128	0.000688824	0.0263845	up	yes		ENST00000287713		7.13128
SLC44A1:ENST00000374723	"="	chr9	+	105244622	105397346	ENST00000374723	16	9640	MSTRG.36247	SLC44A1	GO:0005654(nucleoplasm);GO:0005739(mitochondrion);GO:0005741(mitochondrial outer membrane);GO:0005829(cytosol);GO:0005886(plasma membrane);GO:0006656(phosphatidylcholine biosynthetic process);GO:0015220(choline transmembrane transporter activity);GO:0015871(choline transport);GO:0016020(membrane);GO:0016021(integral component of membrane);GO:0022857(transmembrane transporter activity);GO:0042426(…	05231(Choline metabolism in cancer)	K06515	NA	solute carrier family 44 member 1 [Source:HGNC Symbol;Acc:HGNC:18798]	protein_coding	3.82581	0.461236	0.0001	0.0001	0.0001	0.030687	138.801	7.11687	0.0185783	0.353615	up	yes		ENST00000374723		7.11687
CD55:ENST00000644836	"="	chr1	+	207321748	207359876	ENST00000644836	11	1523	MSTRG.4245	CD55	GO:0000139(Golgi membrane);GO:0001618(virus receptor activity);GO:0002376(immune system process);GO:0005515(protein binding);GO:0005576(extracellular region);GO:0005886(plasma membrane);GO:0006888(endoplasmic reticulum to Golgi vesicle-mediated transport);GO:0006958(complement activation, classical pathway);GO:0007204(positive regulation of cytosolic calcium ion concentration);GO:0008289(lipid bi…	04610(Complement and coagulation cascades);04640(Hematopoietic cell lineage);05416(Viral myocarditis)	NA	NA	CD55 molecule (Cromer blood group) [Source:HGNC Symbol;Acc:HGNC:2665]	protein_coding	4.76972	0.915107	1.18906	0.023579	0.024191	0.003129	135.049	7.07734	4.72513e-05	0.00469613	up	yes		ENST00000644836		7.07734
CLDND1:ENST00000394180	"="	chr3	-	98515480	98523066	ENST00000394180	6	2228	MSTRG.26054	CLDND1	GO:0005515(protein binding);GO:0009986(cell surface);GO:0016020(membrane);GO:0016021(integral component of membrane);GO:0016324(apical plasma membrane)	NA	NA	NA	claudin domain containing 1 [Source:HGNC Symbol;Acc:HGNC:1322]	protein_coding	1.36976	0.23119	14.7506	0.063625	0.018172	0.039567	134.731	7.07394	0.000362341	0.0158452	up	yes		ENST00000394180		7.07394
UAP1:ENST00000367925	"="	chr1	+	162566037	162599831	ENST00000367925	10	2069	MSTRG.3770	UAP1	GO:0003977(UDP-N-acetylglucosamine diphosphorylase activity);GO:0005654(nucleoplasm);GO:0005737(cytoplasm);GO:0005829(cytosol);GO:0005886(plasma membrane);GO:0006047(UDP-N-acetylglucosamine metabolic process);GO:0006048(UDP-N-acetylglucosamine biosynthetic process);GO:0016740(transferase activity);GO:0016779(nucleotidyltransferase activity);GO:0030246(carbohydrate binding);GO:0042802(identical pr…	00520(Amino sugar and nucleotide sugar metabolism)	K00972	2.7.7.83;EC:2.7.7.23	UDP-N-acetylglucosamine pyrophosphorylase 1 [Source:HGNC Symbol;Acc:HGNC:12457]	protein_coding	0.552334	0.73803	0.0001	0.003507	0.0001	0.0062	131.586	7.03986	0.00910346	0.204615	up	yes		ENST00000367925		7.03986
GCNT4:ENST00000652361	"="	chr5	-	75025346	75052558	ENST00000652361	4	5023	MSTRG.29069	GCNT4	GO:0000139(Golgi membrane);GO:0002121(inter-male aggressive behavior);GO:0003829(beta-1,3-galactosyl-O-glycosyl-glycoprotein beta-1,6-N-acetylglucosaminyltransferase activity);GO:0005794(Golgi apparatus);GO:0005975(carbohydrate metabolic process);GO:0006486(protein glycosylation);GO:0006493(protein O-linked glycosylation);GO:0008109(N-acetyllactosaminide beta-1,6-N-acetylglucosaminyltransferase a…	00512(Mucin type O-glycan biosynthesis)	K09663	EC:2.4.1.-	glucosaminyl (N-acetyl) transferase 4 [Source:HGNC Symbol;Acc:HGNC:17973]	protein_coding	0.883866	1.74761	0.008163	0.005944	0.008047	0.006585	128.287	7.00323	0.000490741	0.0202932	up	yes		ENST00000652361		7.00323
LRRC8B:ENST00000640258	"="	chr1	+	89524854	89597848	ENST00000640258	9	8034	MSTRG.2835	LRRC8B	GO:0005225(volume-sensitive anion channel activity);GO:0005515(protein binding);GO:0005737(cytoplasm);GO:0005783(endoplasmic reticulum);GO:0005789(endoplasmic reticulum membrane);GO:0005886(plasma membrane);GO:0005887(integral component of plasma membrane);GO:0006811(ion transport);GO:0015698(inorganic anion transport);GO:0016020(membrane);GO:0016021(integral component of membrane);GO:0034702(ion…	NA	K22038	NA	leucine rich repeat containing 8 VRAC subunit B [Source:HGNC Symbol;Acc:HGNC:30692]	protein_coding	0.0001	2.28493	1.13159	0.004947	0.018095	0.004402	124.494	6.95994	0.00262577	0.073137	up	yes		ENST00000640258		6.95994
TMEM87B:ENST00000649734	"="	chr2	+	112095189	112119318	ENST00000649734	9	3850	MSTRG.21647	TMEM87B	GO:0000139(Golgi membrane);GO:0005794(Golgi apparatus);GO:0005829(cytosol);GO:0016020(membrane);GO:0016021(integral component of membrane);GO:0042147(retrograde transport, endosome to Golgi)	NA	NA	NA	transmembrane protein 87B [Source:HGNC Symbol;Acc:HGNC:25913]	protein_coding	0.814934	0.172449	0.384872	0.010827	0.0001	0.0001	124.445	6.95936	0.00051878	0.0212878	up	yes		ENST00000649734		6.95936
EFEMP1:ENST00000355426	"="	chr2	-	55865967	55923782	ENST00000355426	12	2708	MSTRG.21069	EFEMP1	GO:0005006(epidermal growth factor-activated receptor activity);GO:0005154(epidermal growth factor receptor binding);GO:0005201(extracellular matrix structural constituent);GO:0005509(calcium ion binding);GO:0005515(protein binding);GO:0005576(extracellular region);GO:0005615(extracellular space);GO:0006355(regulation of transcription, DNA-templated);GO:0007173(epidermal growth factor receptor si…	NA	NA	NA	EGF containing fibulin extracellular matrix protein 1 [Source:HGNC Symbol;Acc:HGNC:3218]	protein_coding	6.18362	11.5755	9.06152	0.036065	0.15977	0.019787	124.387	6.95869	1.37567e-05	0.00186785	up	yes		ENST00000355426		6.95869
ACSL1:ENST00000281455	"="	chr4	-	184755595	184825968	ENST00000281455	21	3712	MSTRG.28514	ACSL1	GO:0000038(very long-chain fatty acid metabolic process);GO:0000166(nucleotide binding);GO:0001676(long-chain fatty acid metabolic process);GO:0003824(catalytic activity);GO:0003996(acyl-CoA ligase activity);GO:0004467(long-chain fatty acid-CoA ligase activity);GO:0005524(ATP binding);GO:0005739(mitochondrion);GO:0005741(mitochondrial outer membrane);GO:0005777(peroxisome);GO:0005778(peroxisomal …	00061(Fatty acid biosynthesis);00071(Fatty acid degradation);03320(PPAR signaling pathway);04146(Peroxisome);04216(Ferroptosis);04714(Thermogenesis);04920(Adipocytokine signaling pathway)	K01897	EC:6.2.1.3	acyl-CoA synthetase long chain family member 1 [Source:HGNC Symbol;Acc:HGNC:3569]	protein_coding	12.2462	11.3688	0.156732	0.063483	0.093141	0.037411	122.513	6.93679	8.43847e-05	0.00694874	up	yes		ENST00000281455		6.93679
ZFAND4:ENST00000374366	"="	chr10	-	45615501	45672732	ENST00000374366	11	3821	MSTRG.5185	ZFAND4	GO:0005515(protein binding);GO:0008270(zinc ion binding);GO:0046872(metal ion binding)	NA	K12163	NA	zinc finger AN1-type containing 4 [Source:HGNC Symbol;Acc:HGNC:23504]	protein_coding	1.89179	0.018943	1.3921	0.02201	0.006217	0.0001	116.597	6.86538	0.0011548	0.0392865	up	yes		ENST00000374366		6.86538
CA12:ENST00000344366	"="	chr15	-	63324688	63381835	ENST00000344366	10	2744	MSTRG.12842	CA12	GO:0004089(carbonate dehydratase activity);GO:0005886(plasma membrane);GO:0006730(one-carbon metabolic process);GO:0008270(zinc ion binding);GO:0015701(bicarbonate transport);GO:0016020(membrane);GO:0016021(integral component of membrane);GO:0016829(lyase activity);GO:0016836(hydro-lyase activity);GO:0046872(metal ion binding);GO:0055064(chloride ion homeostasis)	00910(Nitrogen metabolism)	NA	NA	carbonic anhydrase 12 [Source:HGNC Symbol;Acc:HGNC:1371]	protein_coding	98.2771	127.937	2.08955	0.758996	0.633767	0.566816	116.506	6.86427	1.38867e-05	0.0018685	up	yes		ENST00000344366		6.86427
TOP1MT:ENST00000523676	"="	chr8	-	143309377	143334795	ENST00000523676	15	1982	MSTRG.35184	TOP1MT	GO:0003677(DNA binding);GO:0003916(DNA topoisomerase activity);GO:0003917(DNA topoisomerase type I (single strand cut, ATP-independent) activity);GO:0005654(nucleoplasm);GO:0005694(chromosome);GO:0005739(mitochondrion);GO:0006260(DNA replication);GO:0006265(DNA topological change);GO:0016853(isomerase activity);GO:0042645(mitochondrial nucleoid)	NA	K03163	EC:5.6.2.1	DNA topoisomerase I mitochondrial [Source:HGNC Symbol;Acc:HGNC:29787]	protein_coding	5.92784	5.73638	5.45739	0.107546	0.0001	0.041628	114.699	6.84171	0.000245268	0.0114814	up	yes		ENST00000523676		6.84171
PTP4A1:ENST00000673199	"="	chr6	+	63563466	63583436	ENST00000673199	6	4276	MSTRG.31208	PTP4A1	GO:0004721(phosphoprotein phosphatase activity);GO:0004725(protein tyrosine phosphatase activity);GO:0005515(protein binding);GO:0005634(nucleus);GO:0005737(cytoplasm);GO:0005768(endosome);GO:0005769(early endosome);GO:0005783(endoplasmic reticulum);GO:0005819(spindle);GO:0005856(cytoskeleton);GO:0005886(plasma membrane);GO:0006470(protein dephosphorylation);GO:0007049(cell cycle);GO:0007275(mult…	NA	K18041	EC:3.1.3.48	protein tyrosine phosphatase 4A1 [Source:HGNC Symbol;Acc:HGNC:9634]	protein_coding	0.382614	27.6162	0.0001	0.001481	0.0001	0.248746	111.849	6.80541	0.0228854	0.408065	up	yes		ENST00000673199		6.80541
AGK:ENST00000650006	"="	chr7	+	141555439	141650599	ENST00000650006	14	1201	MSTRG.33678	AGK	GO:0000166(nucleotide binding);GO:0001727(lipid kinase activity);GO:0001729(ceramide kinase activity);GO:0003951(NAD+ kinase activity);GO:0004143(diacylglycerol kinase activity);GO:0005524(ATP binding);GO:0005737(cytoplasm);GO:0005739(mitochondrion);GO:0005741(mitochondrial outer membrane);GO:0005743(mitochondrial inner membrane);GO:0005758(mitochondrial intermembrane space);GO:0005829(cytosol);G…	00561(Glycerolipid metabolism)	K09881	EC:2.7.1.94	acylglycerol kinase [Source:HGNC Symbol;Acc:HGNC:21869]	protein_coding	1.03428	9.10713	2.75696	0.0001	0.029958	0.090019	107.417	6.74709	0.000619692	0.0243855	up	yes		ENST00000650006		6.74709
CDKN1A:ENST00000405375	"="	chr6	+	36678710	36687337	ENST00000405375	3	2267	MSTRG.30945	CDKN1A	GO:0000079(regulation of cyclin-dependent protein serine/threonine kinase activity);GO:0000082(G1/S transition of mitotic cell cycle);GO:0000086(G2/M transition of mitotic cell cycle);GO:0000307(cyclin-dependent protein kinase holoenzyme complex);GO:0004860(protein kinase inhibitor activity);GO:0004861(cyclin-dependent protein serine/threonine kinase inhibitor activity);GO:0005515(protein binding…	01522(Endocrine resistance);01524(Platinum drug resistance);04012(ErbB signaling pathway);04066(HIF-1 signaling pathway);04068(FoxO signaling pathway);04110(Cell cycle);04115(p53 signaling pathway);04151(PI3K-Akt signaling pathway);04218(Cellular senescence);04630(Jak-STAT signaling pathway);04921(Oxytocin signaling pathway);04928(Parathyroid hormone synthesis, secretion and action);04934(Cushing…	NA	NA	cyclin dependent kinase inhibitor 1A [Source:HGNC Symbol;Acc:HGNC:1784]	protein_coding	1.21741	0.515598	132.084	0.37542	0.714894	0.201457	103.592	6.69477	0.000568865	0.0229452	up	yes		ENST00000405375		6.69477
TIRAP:ENST00000392680	"="	chr11	+	126283118	126294684	ENST00000392680	6	2068	MSTRG.8116	TIRAP	GO:0002376(immune system process);GO:0002755(MyD88-dependent toll-like receptor signaling pathway);GO:0005080(protein kinase C binding);GO:0005515(protein binding);GO:0005546(phosphatidylinositol-4,5-bisphosphate binding);GO:0005737(cytoplasm);GO:0005829(cytosol);GO:0005886(plasma membrane);GO:0006954(inflammatory response);GO:0007165(signal transduction);GO:0007166(cell surface receptor signalin…	04064(NF-kappa B signaling pathway);04620(Toll-like receptor signaling pathway);05133(Pertussis);05152(Tuberculosis);05161(Hepatitis B)	K05403	NA	TIR domain containing adaptor protein [Source:HGNC Symbol;Acc:HGNC:17192]	protein_coding	2.87855	0.739194	5.54101	0.0001	0.090895	0.0001	100.541	6.65164	0.00209496	0.0619004	up	yes		ENST00000392680		6.65164
CDK7:ENST00000256443	"="	chr5	+	69234886	69277430	ENST00000256443	12	1426	MSTRG.29000	CDK7	GO:0000079(regulation of cyclin-dependent protein serine/threonine kinase activity);GO:0000082(G1/S transition of mitotic cell cycle);GO:0000086(G2/M transition of mitotic cell cycle);GO:0000166(nucleotide binding);GO:0000439(transcription factor TFIIH core complex);GO:0004672(protein kinase activity);GO:0004674(protein serine/threonine kinase activity);GO:0004693(cyclin-dependent protein serine/…	03022(Basal transcription factors);03420(Nucleotide excision repair);04110(Cell cycle)	NA	NA	cyclin dependent kinase 7 [Source:HGNC Symbol;Acc:HGNC:1778]	protein_coding	5.70506	0.0001	5.41441	0.0001	0.084024	0.028792	98.4765	6.62171	0.00675294	0.160638	up	yes		ENST00000256443		6.62171
SELENOF:ENST00000370554	"="	chr1	-	86862725	86914134	ENST00000370554	4	1220	MSTRG.2800	SELENOF	GO:0005515(protein binding);GO:0005783(endoplasmic reticulum);GO:0005788(endoplasmic reticulum lumen);GO:0016491(oxidoreductase activity);GO:0051084('de novo' posttranslational protein folding);GO:0055114(oxidation-reduction process)	NA	NA	NA	selenoprotein F [Source:HGNC Symbol;Acc:HGNC:17705]	protein_coding	0.943604	11.4255	37.2352	0.094256	0.061837	0.361944	95.7544	6.58127	0.000333133	0.0147949	up	yes		ENST00000370554		6.58127
ATAD2B:ENST00000381024	"="	chr2	-	23748671	23819855	ENST00000381024	12	5579	MSTRG.20653	ATAD2B	GO:0000166(nucleotide binding);GO:0003682(chromatin binding);GO:0005515(protein binding);GO:0005524(ATP binding);GO:0005634(nucleus);GO:0005654(nucleoplasm);GO:0016887(ATPase activity);GO:0031936(negative regulation of chromatin silencing);GO:0042393(histone binding);GO:0045944(positive regulation of transcription by RNA polymerase II);GO:0070577(lysine-acetylated histone binding)	NA	K22531	EC:3.6.1.-	ATPase family AAA domain containing 2B [Source:HGNC Symbol;Acc:HGNC:29230]	protein_coding	0.921362	0.024406	1.112	0.0001	0.0001	0.021436	95.1086	6.5715	0.00378806	0.0998906	up	yes		ENST00000381024		6.5715
LYSMD4:ENST00000409796	"="	chr15	-	99727405	99733339	ENST00000409796	3	2672	MSTRG.13522	LYSMD4	GO:0016020(membrane);GO:0016021(integral component of membrane)	NA	NA	NA	LysM domain containing 4 [Source:HGNC Symbol;Acc:HGNC:26571]	protein_coding	1.9792	0.062206	2.65136	0.0001	0.0001	0.053163	87.9404	6.45845	0.00517362	0.129541	up	yes		ENST00000409796		6.45845
NDUFB1:ENST00000605997	"="	chr14	-	92116123	92121706	ENST00000605997	3	317	MSTRG.11750	NDUFB1	GO:0003954(NADH dehydrogenase activity);GO:0005739(mitochondrion);GO:0005743(mitochondrial inner membrane);GO:0005747(mitochondrial respiratory chain complex I);GO:0006120(mitochondrial electron transport, NADH to ubiquinone);GO:0008137(NADH dehydrogenase (ubiquinone) activity);GO:0016020(membrane);GO:0016021(integral component of membrane);GO:0016607(nuclear speck);GO:0032981(mitochondrial respi…	00190(Oxidative phosphorylation);04714(Thermogenesis);04723(Retrograde endocannabinoid signaling);04932(Non-alcoholic fatty liver disease (NAFLD));05010(Alzheimer disease);05012(Parkinson disease);05016(Huntington disease)	K03957	NA	NADH:ubiquinone oxidoreductase subunit B1 [Source:HGNC Symbol;Acc:HGNC:7695]	protein_coding	0.488222	31.4198	35.0261	0.133272	0.275473	0.35415	87.737	6.45511	0.0006934	0.0265017	up	yes		ENST00000605997		6.45511
HIPK1:ENST00000369558	"="	chr1	+	113929710	113977804	ENST00000369558	16	8157	MSTRG.3099	HIPK1	GO:0000166(nucleotide binding);GO:0001654(eye development);GO:0003677(DNA binding);GO:0004672(protein kinase activity);GO:0004674(protein serine/threonine kinase activity);GO:0004713(protein tyrosine kinase activity);GO:0005515(protein binding);GO:0005524(ATP binding);GO:0005634(nucleus);GO:0005654(nucleoplasm);GO:0005737(cytoplasm);GO:0005813(centrosome);GO:0005829(cytosol);GO:0006468(protein ph…	04218(Cellular senescence)	K08826	EC:2.7.11.1	homeodomain interacting protein kinase 1 [Source:HGNC Symbol;Acc:HGNC:19006]	protein_coding	0.051698	0.846008	6.53168	0.052547	0.017949	0.01496	86.9382	6.44192	0.000564085	0.022805	up	yes		ENST00000369558		6.44192
PTPRD:ENST00000356435	"="	chr9	-	8314247	8733949	ENST00000356435	35	9472	MSTRG.35424	PTPRD	GO:0004721(phosphoprotein phosphatase activity);GO:0004725(protein tyrosine phosphatase activity);GO:0005001(transmembrane receptor protein tyrosine phosphatase activity);GO:0005102(signaling receptor binding);GO:0005515(protein binding);GO:0005886(plasma membrane);GO:0005887(integral component of plasma membrane);GO:0006470(protein dephosphorylation);GO:0006796(phosphate-containing compound meta…	NA	K06777	EC:3.1.3.48	protein tyrosine phosphatase receptor type D [Source:HGNC Symbol;Acc:HGNC:9668]	protein_coding	1.3161	0.128455	0.88701	0.027435	0.0001	0.0001	84.3701	6.39866	0.00356674	0.094673	up	yes		ENST00000356435		6.39866
GCNT3:ENST00000560585	"="	chr15	+	59611784	59620008	ENST00000560585	3	2360	MSTRG.12779	GCNT3	GO:0000139(Golgi membrane);GO:0002426(immunoglobulin production in mucosal tissue);GO:0003829(beta-1,3-galactosyl-O-glycosyl-glycoprotein beta-1,6-N-acetylglucosaminyltransferase activity);GO:0005794(Golgi apparatus);GO:0005975(carbohydrate metabolic process);GO:0006486(protein glycosylation);GO:0006493(protein O-linked glycosylation);GO:0008109(N-acetyllactosaminide beta-1,6-N-acetylglucosaminyl…	00512(Mucin type O-glycan biosynthesis)	K09662	EC:2.4.1.-	glucosaminyl (N-acetyl) transferase 3, mucin type [Source:HGNC Symbol;Acc:HGNC:4205]	protein_coding	2.20951	6.34641	40.7954	0.0001	0.0001	0.612809	80.5067	6.33104	0.0082798	0.189156	up	yes		ENST00000560585		6.33104
ETFRF1:ENST00000557540	"="	chr12	+	25195216	25205135	ENST00000557540	3	1259	MSTRG.8550	ETFRF1	GO:0005515(protein binding);GO:0005739(mitochondrion);GO:0022904(respiratory electron transport chain)	NA	NA	NA	electron transfer flavoprotein regulatory factor 1 [Source:HGNC Symbol;Acc:HGNC:27052]	protein_coding	0.890511	3.63127	0.431419	0.049066	0.016819	0.0001	75.0655	6.23008	0.000386011	0.0166994	up	yes		ENST00000557540		6.23008
TMBIM6:ENST00000423828	"="	chr12	+	49741809	49764934	ENST00000423828	10	3254	MSTRG.8882	TMBIM6	GO:0005515(protein binding);GO:0005634(nucleus);GO:0005737(cytoplasm);GO:0005783(endoplasmic reticulum);GO:0005789(endoplasmic reticulum membrane);GO:0005887(integral component of plasma membrane);GO:0006914(autophagy);GO:0006915(apoptotic process);GO:0006986(response to unfolded protein);GO:0010523(negative regulation of calcium ion transport into cytosol);GO:0016020(membrane);GO:0016021(integra…	NA	K21889	NA	transmembrane BAX inhibitor motif containing 6 [Source:HGNC Symbol;Acc:HGNC:11723]	protein_coding	7.17478	40.2511	9.86021	0.0001	0.001851	0.76179	75.0072	6.22896	0.00489785	0.123984	up	yes		ENST00000423828		6.22896
WDR20:ENST00000556807	"="	chr14	+	102139893	102223671	ENST00000556807	3	2382	MSTRG.11870	WDR20	GO:0005515(protein binding);GO:0005654(nucleoplasm);GO:0016579(protein deubiquitination)	NA	NA	NA	WD repeat domain 20 [Source:HGNC Symbol;Acc:HGNC:19667]	protein_coding	0.52777	0.169225	0.383053	0.0001	0.0001	0.014254	74.7231	6.22348	0.00387132	0.101474	up	yes		ENST00000556807		6.22348
TMEM222:ENST00000608611	"="	chr1	+	27322248	27336400	ENST00000608611	6	1511	MSTRG.1937	TMEM222	GO:0005515(protein binding);GO:0016020(membrane);GO:0016021(integral component of membrane)	NA	NA	NA	transmembrane protein 222 [Source:HGNC Symbol;Acc:HGNC:25363]	protein_coding	5.84155	1.67894	0.008414	0.098569	0.00204	0.00295	72.7016	6.18392	0.00389965	0.102013	up	yes		ENST00000608611		6.18392
ERCC6L:ENST00000373657	"="	X	-	72204657	72239027	ENST00000373657	3	4344	MSTRG.595	ERCC6L	GO:0000166(nucleotide binding);GO:0000775(chromosome, centromeric region);GO:0000776(kinetochore);GO:0000777(condensed chromosome kinetochore);GO:0003677(DNA binding);GO:0003678(DNA helicase activity);GO:0004386(helicase activity);GO:0005515(protein binding);GO:0005524(ATP binding);GO:0005694(chromosome);GO:0005829(cytosol);GO:0007049(cell cycle);GO:0015616(DNA translocase activity);GO:0016020(me…	NA	K20093	EC:3.6.4.12	ERCC excision repair 6 like, spindle assembly checkpoint helicase [Source:HGNC Symbol;Acc:HGNC:20794]	protein_coding	0.476612	0.393429	0.478086	0.013211	0.001907	0.003565	72.158	6.17309	0.000123849	0.00855142	up	yes		ENST00000373657		6.17309
NRP1:ENST00000265371	"="	chr10	-	33177492	33336262	ENST00000265371	18	5882	MSTRG.5064	NRP1	GO:0001525(angiogenesis);GO:0001569(branching involved in blood vessel morphogenesis);GO:0001764(neuron migration);GO:0001938(positive regulation of endothelial cell proliferation);GO:0002040(sprouting angiogenesis);GO:0002042(cell migration involved in sprouting angiogenesis);GO:0002116(semaphorin receptor complex);GO:0003148(outflow tract septum morphogenesis);GO:0005021(vascular endothelial gr…	04360(Axon guidance);05166(Human T-cell leukemia virus 1 infection)	K06724	NA	neuropilin 1 [Source:HGNC Symbol;Acc:HGNC:8004]	protein_coding	14.3217	0.005507	0.004435	0.012844	0.010953	0.183577	69.11	6.11082	0.0150244	0.301268	up	yes		ENST00000265371		6.11082
TCP1:ENST00000392168	"="	chr6	-	159778987	159789703	ENST00000392168	11	1878	MSTRG.31987	TCP1	GO:0000166(nucleotide binding);GO:0000242(pericentriolar material);GO:0000792(heterochromatin);GO:0001669(acrosomal vesicle);GO:0002199(zona pellucida receptor complex);GO:0003723(RNA binding);GO:0005515(protein binding);GO:0005524(ATP binding);GO:0005720(nuclear heterochromatin);GO:0005737(cytoplasm);GO:0005794(Golgi apparatus);GO:0005813(centrosome);GO:0005815(microtubule organizing center);GO:…	NA	K09493	NA	t-complex 1 [Source:HGNC Symbol;Acc:HGNC:11655]	protein_coding	27.9627	26.5916	21.3497	0.599173	0.501617	0.0001	68.9479	6.10744	0.000370009	0.0160866	up	yes		ENST00000392168		6.10744
ARF1:ENST00000541182	"="	chr1	+	228083150	228099211	ENST00000541182	5	2006	MSTRG.4469	ARF1	GO:0000139(Golgi membrane);GO:0000166(nucleotide binding);GO:0000287(magnesium ion binding);GO:0002090(regulation of receptor internalization);GO:0003723(RNA binding);GO:0003924(GTPase activity);GO:0005515(protein binding);GO:0005525(GTP binding);GO:0005737(cytoplasm);GO:0005770(late endosome);GO:0005778(peroxisomal membrane);GO:0005794(Golgi apparatus);GO:0005802(trans-Golgi network);GO:0005829(…	04072(Phospholipase D signaling pathway);04144(Endocytosis);05110(Vibrio cholerae infection);05134(Legionellosis)	NA	NA	ADP ribosylation factor 1 [Source:HGNC Symbol;Acc:HGNC:652]	protein_coding	107.096	111.739	0.0001	0.000208	3.16265	0.017731	68.8032	6.1044	0.0188229	0.356717	up	yes		ENST00000541182		6.1044
TNFSF13B:ENST00000375887	"="	chr13	+	108269718	108308484	ENST00000375887	6	2582	ENSG00000102524	TNFSF13B	GO:0001782(B cell homeostasis);GO:0002376(immune system process);GO:0002636(positive regulation of germinal center formation);GO:0005102(signaling receptor binding);GO:0005125(cytokine activity);GO:0005164(tumor necrosis factor receptor binding);GO:0005515(protein binding);GO:0005576(extracellular region);GO:0005615(extracellular space);GO:0005737(cytoplasm);GO:0005886(plasma membrane);GO:0006955…	04060(Cytokine-cytokine receptor interaction);04064(NF-kappa B signaling pathway);04672(Intestinal immune network for IgA production);05323(Rheumatoid arthritis)	K05476	NA	TNF superfamily member 13b [Source:HGNC Symbol;Acc:HGNC:11929]	protein_coding	0.881193	1.219	1.19624	0.0001	0.034869	0.013635	67.8222	6.08369	0.000296973	0.0134229	up	yes		ENST00000375887		6.08369
OTUD6B:ENST00000404789	"="	chr8	+	91070344	91087093	ENST00000404789	7	3148	MSTRG.34739	OTUD6B	GO:0004843(thiol-dependent ubiquitin-specific protease activity);GO:0006508(proteolysis);GO:0008233(peptidase activity);GO:0008234(cysteine-type peptidase activity);GO:0008283(cell population proliferation);GO:0016281(eukaryotic translation initiation factor 4F complex);GO:0016579(protein deubiquitination);GO:0016787(hydrolase activity);GO:0036459(thiol-dependent ubiquitinyl hydrolase activity);G…	NA	K18342	EC:3.4.19.12	OTU deubiquitinase 6B [Source:HGNC Symbol;Acc:HGNC:24281]	protein_coding	0.003123	2.94486	1.91826	0.067325	0.005721	0.0001	66.5278	6.05589	0.00752149	0.175188	up	yes		ENST00000404789		6.05589
DNMBP:ENST00000324109	"="	chr10	-	99875577	100009947	ENST00000324109	17	6428	MSTRG.5835	DNMBP	GO:0005085(guanyl-nucleotide exchange factor activity);GO:0005089(Rho guanyl-nucleotide exchange factor activity);GO:0005515(protein binding);GO:0005737(cytoplasm);GO:0005794(Golgi apparatus);GO:0005795(Golgi stack);GO:0005856(cytoskeleton);GO:0005911(cell-cell junction);GO:0007568(aging);GO:0008360(regulation of cell shape);GO:0030054(cell junction);GO:0035556(intracellular signal transduction);…	NA	K20705	NA	dynamin binding protein [Source:HGNC Symbol;Acc:HGNC:30373]	protein_coding	3.37629	2.19433	1.98349	0.068677	0.021875	0.023053	66.4945	6.05516	8.50414e-05	0.00696543	up	yes		ENST00000324109		6.05516
LPAR1:ENST00000358883	"="	chr9	-	110874177	111038085	ENST00000358883	4	2687	MSTRG.36293	LPAR1	GO:0000187(activation of MAPK activity);GO:0001965(G-protein alpha-subunit binding);GO:0004930(G protein-coupled receptor activity);GO:0005515(protein binding);GO:0005543(phospholipid binding);GO:0005737(cytoplasm);GO:0005768(endosome);GO:0005886(plasma membrane);GO:0005887(integral component of plasma membrane);GO:0007165(signal transduction);GO:0007186(G protein-coupled receptor signaling pathw…	04015(Rap1 signaling pathway);04072(Phospholipase D signaling pathway);04080(Neuroactive ligand-receptor interaction);04151(PI3K-Akt signaling pathway);04540(Gap junction);04810(Regulation of actin cytoskeleton);05200(Pathways in cancer)	K04289	NA	lysophosphatidic acid receptor 1 [Source:HGNC Symbol;Acc:HGNC:3166]	protein_coding	3.94312	2.96684	9.90414	0.27297	0.006891	0.000653	59.9403	5.90545	0.00160797	0.0508926	up	yes		ENST00000358883		5.90545
NUP107:ENST00000539906	"="	chr12	+	68687455	68742531	ENST00000539906	28	3004	MSTRG.9288	NUP107	GO:0000775(chromosome, centromeric region);GO:0000776(kinetochore);GO:0000777(condensed chromosome kinetochore);GO:0000973(posttranscriptional tethering of RNA polymerase II gene DNA at nuclear periphery);GO:0005515(protein binding);GO:0005634(nucleus);GO:0005635(nuclear envelope);GO:0005643(nuclear pore);GO:0005694(chromosome);GO:0005829(cytosol);GO:0006110(regulation of glycolytic process);GO:0…	03013(RNA transport)	K14301	NA	nucleoporin 107 [Source:HGNC Symbol;Acc:HGNC:29914]	protein_coding	2.21395	0.0001	3.74053	0.008562	0.0001	0.091203	59.6263	5.89788	0.0198088	0.3703	up	yes		ENST00000539906		5.89788
CASP7:ENST00000369321	"="	chr10	+	113679669	113730907	ENST00000369321	7	2620	MSTRG.6015	CASP7	GO:0004190(aspartic-type endopeptidase activity);GO:0004197(cysteine-type endopeptidase activity);GO:0005515(protein binding);GO:0005634(nucleus);GO:0005654(nucleoplasm);GO:0005737(cytoplasm);GO:0005829(cytosol);GO:0006508(proteolysis);GO:0006915(apoptotic process);GO:0007507(heart development);GO:0007568(aging);GO:0008233(peptidase activity);GO:0008234(cysteine-type peptidase activity);GO:000941…	04210(Apoptosis);04215(Apoptosis - multiple species);04668(TNF signaling pathway);04932(Non-alcoholic fatty liver disease (NAFLD));05010(Alzheimer disease);05133(Pertussis);05134(Legionellosis);05200(Pathways in cancer)	NA	NA	caspase 7 [Source:HGNC Symbol;Acc:HGNC:1508]	protein_coding	0.294627	6.37389	14.2148	0.18007	0.170358	0.0001	59.5768	5.89668	0.00297391	0.0811538	up	yes		ENST00000369321		5.89668
PRKAG1:ENST00000552212	"="	chr12	-	49002614	49018748	ENST00000552212	12	1497	MSTRG.8846	PRKAG1	GO:0000166(nucleotide binding);GO:0004672(protein kinase activity);GO:0004679(AMP-activated protein kinase activity);GO:0004691(cAMP-dependent protein kinase activity);GO:0005515(protein binding);GO:0005524(ATP binding);GO:0005634(nucleus);GO:0005654(nucleoplasm);GO:0005737(cytoplasm);GO:0005829(cytosol);GO:0006110(regulation of glycolytic process);GO:0006468(protein phosphorylation);GO:0006629(l…	04068(FoxO signaling pathway);04152(AMPK signaling pathway);04211(Longevity regulating pathway);04213(Longevity regulating pathway - multiple species);04371(Apelin signaling pathway);04530(Tight junction);04710(Circadian rhythm);04714(Thermogenesis);04910(Insulin signaling pathway);04920(Adipocytokine signaling pathway);04921(Oxytocin signaling pathway);04922(Glucagon signaling pathway);04931(Ins…	NA	NA	protein kinase AMP-activated non-catalytic subunit gamma 1 [Source:HGNC Symbol;Acc:HGNC:9385]	protein_coding	2.68103	35.5638	35.4013	0.662837	0.336042	0.251119	58.917	5.88061	9.26639e-05	0.00727119	up	yes		ENST00000552212		5.88061
BCL7A:ENST00000261822	"="	chr12	+	122021884	122062044	ENST00000261822	6	3722	MSTRG.9907	BCL7A	GO:0003674(molecular_function);GO:0005515(protein binding);GO:0005575(cellular_component);GO:0045892(negative regulation of transcription, DNA-templated)	NA	NA	NA	BAF chromatin remodeling complex subunit BCL7A [Source:HGNC Symbol;Acc:HGNC:1004]	protein_coding	0.225484	6.34469	6.27477	0.116734	0.0001	0.10928	56.8074	5.82801	0.00366316	0.0968891	up	yes		ENST00000261822		5.82801
PPIA:ENST00000489459	"="	chr7	+	44796681	44801630	ENST00000489459	6	907	MSTRG.32590	PPIA	GO:0000187(activation of MAPK activity);GO:0000413(protein peptidyl-prolyl isomerization);GO:0001933(negative regulation of protein phosphorylation);GO:0001934(positive regulation of protein phosphorylation);GO:0003723(RNA binding);GO:0003755(peptidyl-prolyl cis-trans isomerase activity);GO:0005178(integrin binding);GO:0005515(protein binding);GO:0005576(extracellular region);GO:0005615(extracell…	04217(Necroptosis)	NA	NA	peptidylprolyl isomerase A [Source:HGNC Symbol;Acc:HGNC:9253]	protein_coding	349.894	2.12459	2.01925	2.46818	0.960105	2.98591	55.1959	5.78649	0.00224589	0.0651853	up	yes		ENST00000489459		5.78649
CASK:ENST00000646087	"="	X	-	41519265	41665847	ENST00000646087	19	3392	MSTRG.291	CASK	GO:0000166(nucleotide binding);GO:0001953(negative regulation of cell-matrix adhesion);GO:0004385(guanylate kinase activity);GO:0004672(protein kinase activity);GO:0004674(protein serine/threonine kinase activity);GO:0005515(protein binding);GO:0005516(calmodulin binding);GO:0005524(ATP binding);GO:0005604(basement membrane);GO:0005634(nucleus);GO:0005652(nuclear lamina);GO:0005730(nucleolus);GO:…	NA	K06103	EC:2.7.11.1	calcium/calmodulin dependent serine protein kinase [Source:HGNC Symbol;Acc:HGNC:1497]	protein_coding	2.53414	3.23225	0.034231	0.042008	0.017797	0.045496	55.0861	5.78362	0.00180538	0.0557616	up	yes		ENST00000646087		5.78362
EEF1D:ENST00000530616	"="	chr8	-	143580513	143589222	ENST00000530616	6	749	MSTRG.35203	EEF1D	GO:0001650(fibrillar center);GO:0003677(DNA binding);GO:0003746(translation elongation factor activity);GO:0005085(guanyl-nucleotide exchange factor activity);GO:0005515(protein binding);GO:0005634(nucleus);GO:0005654(nucleoplasm);GO:0005737(cytoplasm);GO:0005783(endoplasmic reticulum);GO:0005829(cytosol);GO:0005853(eukaryotic translation elongation factor 1 complex);GO:0006412(translation);GO:00…	NA	K15410	NA	eukaryotic translation elongation factor 1 delta [Source:HGNC Symbol;Acc:HGNC:3211]	protein_coding	2.78039	0.256304	1.33747	0.025274	0.039498	0.014803	54.969	5.78055	0.00256376	0.0718291	up	yes		ENST00000530616		5.78055
IL18:ENST00000280357	"="	chr11	-	112143260	112164094	ENST00000280357	6	1115	MSTRG.7886	IL18	GO:0000165(MAPK cascade);GO:0001525(angiogenesis);GO:0005125(cytokine activity);GO:0005515(protein binding);GO:0005576(extracellular region);GO:0005615(extracellular space);GO:0005829(cytosol);GO:0006954(inflammatory response);GO:0006955(immune response);GO:0007165(signal transduction);GO:0007267(cell-cell signaling);GO:0008283(cell population proliferation);GO:0010628(positive regulation of gene…	04060(Cytokine-cytokine receptor interaction);04621(NOD-like receptor signaling pathway);04623(Cytosolic DNA-sensing pathway);05132(Salmonella infection);05134(Legionellosis);05143(African trypanosomiasis);05144(Malaria);05152(Tuberculosis);05164(Influenza A);05321(Inflammatory bowel disease (IBD));05323(Rheumatoid arthritis)	K05482	NA	interleukin 18 [Source:HGNC Symbol;Acc:HGNC:5986]	protein_coding	9.35757	6.75502	0.0001	0.060852	0.234021	0.0001	54.6243	5.77147	0.0157733	0.313175	up	yes		ENST00000280357		5.77147
PPCS:ENST00000372556	"="	chr1	+	42456561	42460414	ENST00000372556	3	984	MSTRG.2298	PPCS	GO:0000166(nucleotide binding);GO:0003015(heart process);GO:0004632(phosphopantothenate--cysteine ligase activity);GO:0005524(ATP binding);GO:0005829(cytosol);GO:0006085(acetyl-CoA biosynthetic process);GO:0015937(coenzyme A biosynthetic process);GO:0016874(ligase activity);GO:0042802(identical protein binding);GO:0042803(protein homodimerization activity)	00770(Pantothenate and CoA biosynthesis)	K01922	EC:6.3.2.51	phosphopantothenoylcysteine synthetase [Source:HGNC Symbol;Acc:HGNC:25686]	protein_coding	3.0248	2.88568	2.15157	0.155424	0.0001	0.0001	51.8047	5.69501	0.00215444	0.0631599	up	yes		ENST00000372556		5.69501
CNOT6:ENST00000261951	"="	chr5	+	180494379	180578358	ENST00000261951	12	6219	MSTRG.30178	CNOT6	GO:0000175(3'-5'-exoribonuclease activity);GO:0000289(nuclear-transcribed mRNA poly(A) tail shortening);GO:0003723(RNA binding);GO:0004518(nuclease activity);GO:0004527(exonuclease activity);GO:0004532(exoribonuclease activity);GO:0004535(poly(A)-specific ribonuclease activity);GO:0005515(protein binding);GO:0005634(nucleus);GO:0005737(cytoplasm);GO:0005829(cytosol);GO:0006417(regulation of trans…	03018(RNA degradation)	K12603	EC:3.1.13.4	CCR4-NOT transcription complex subunit 6 [Source:HGNC Symbol;Acc:HGNC:14099]	protein_coding	0.040268	0.296246	0.532045	0.0001	0.0001	0.016698	51.4001	5.6837	0.00772865	0.179217	up	yes		ENST00000261951		5.6837
C1QTNF6:ENST00000337843	"="	chr22	-	37180166	37188247	ENST00000337843	3	2893	MSTRG.24740	C1QTNF6	GO:0005515(protein binding);GO:0005576(extracellular region);GO:0005581(collagen trimer);GO:0005615(extracellular space);GO:0016020(membrane);GO:0016021(integral component of membrane);GO:0032991(protein-containing complex);GO:0042802(identical protein binding)	NA	K19470	NA	C1q and TNF related 6 [Source:HGNC Symbol;Acc:HGNC:14343]	protein_coding	1.60862	1.1635	1.2733	0.021543	0.042279	0.016566	50.3238	5.65317	0.000183566	0.00955636	up	yes		ENST00000337843		5.65317
DMGDH:ENST00000523732	"="	chr5	-	79020672	79054240	ENST00000523732	12	2777	MSTRG.29139	DMGDH	GO:0003723(RNA binding);GO:0005515(protein binding);GO:0005737(cytoplasm);GO:0005739(mitochondrion);GO:0005759(mitochondrial matrix);GO:0006579(amino-acid betaine catabolic process);GO:0009055(electron transfer activity);GO:0016491(oxidoreductase activity);GO:0019695(choline metabolic process);GO:0022900(electron transport chain);GO:0042426(choline catabolic process);GO:0047865(dimethylglycine de…	00260(Glycine, serine and threonine metabolism)	K00315	EC:1.5.8.4	dimethylglycine dehydrogenase [Source:HGNC Symbol;Acc:HGNC:24475]	protein_coding	1.44457	1.49293	1.09416	0.0001	0.023885	0.058742	48.7345	5.60687	0.00146577	0.0475386	up	yes		ENST00000523732		5.60687
IFNB1:ENST00000380232	"="	chr9	-	21077104	21077942	ENST00000380232	1	839	MSTRG.35485	IFNB1	GO:0002250(adaptive immune response);GO:0002286(T cell activation involved in immune response);GO:0002312(B cell activation involved in immune response);GO:0002323(natural killer cell activation involved in immune response);GO:0005125(cytokine activity);GO:0005126(cytokine receptor binding);GO:0005132(type I interferon receptor binding);GO:0005515(protein binding);GO:0005576(extracellular region)…	04060(Cytokine-cytokine receptor interaction);04151(PI3K-Akt signaling pathway);04217(Necroptosis);04380(Osteoclast differentiation);04620(Toll-like receptor signaling pathway);04621(NOD-like receptor signaling pathway);04622(RIG-I-like receptor signaling pathway);04623(Cytosolic DNA-sensing pathway);04630(Jak-STAT signaling pathway);04650(Natural killer cell mediated cytotoxicity);04668(TNF sign…	NA	NA	interferon beta 1 [Source:HGNC Symbol;Acc:HGNC:5434]	protein_coding	5.63107	6.41097	6.0616	0.0001	0.079057	0.295048	48.379	5.59631	0.0023547	0.0674482	up	yes		ENST00000380232		5.59631
DDA1:ENST00000359866	"="	chr19	+	17309563	17323298	ENST00000359866	5	4043	MSTRG.19042	DDA1	GO:0000209(protein polyubiquitination);GO:0005515(protein binding);GO:0005654(nucleoplasm);GO:0016567(protein ubiquitination);GO:0032434(regulation of proteasomal ubiquitin-dependent protein catabolic process);GO:0032436(positive regulation of proteasomal ubiquitin-dependent protein catabolic process);GO:0043687(post-translational protein modification);GO:0080008(Cul4-RING E3 ubiquitin ligase com…	NA	K11792	NA	DET1 and DDB1 associated 1 [Source:HGNC Symbol;Acc:HGNC:28360]	protein_coding	3.01741	4.23295	4.51714	0.172696	0.056403	0.017122	47.7924	5.57871	0.000328958	0.0146914	up	yes		ENST00000359866		5.57871
IP6K1:ENST00000321599	"="	chr3	-	49724294	49786542	ENST00000321599	6	4471	MSTRG.25699	IP6K1	GO:0000166(nucleotide binding);GO:0000827(inositol-1,3,4,5,6-pentakisphosphate kinase activity);GO:0000828(inositol hexakisphosphate kinase activity);GO:0000832(inositol hexakisphosphate 5-kinase activity);GO:0001650(fibrillar center);GO:0005515(protein binding);GO:0005524(ATP binding);GO:0005634(nucleus);GO:0005654(nucleoplasm);GO:0005737(cytoplasm);GO:0005829(cytosol);GO:0016301(kinase activity…	04070(Phosphatidylinositol signaling system)	K07756	EC:2.7.4.21	inositol hexakisphosphate kinase 1 [Source:HGNC Symbol;Acc:HGNC:18360]	protein_coding	0.048827	13.5821	16.9555	0.053952	0.126047	0.484165	46.0526	5.52521	0.00258199	0.0721718	up	yes		ENST00000321599		5.52521
UBE2D1:ENST00000615793	"="	chr10	+	58334979	58370751	ENST00000615793	6	2621	MSTRG.5294	UBE2D1	GO:0000122(negative regulation of transcription by RNA polymerase II);GO:0000151(ubiquitin ligase complex);GO:0000166(nucleotide binding);GO:0000209(protein polyubiquitination);GO:0002756(MyD88-independent toll-like receptor signaling pathway);GO:0004842(ubiquitin-protein transferase activity);GO:0005515(protein binding);GO:0005524(ATP binding);GO:0005634(nucleus);GO:0005654(nucleoplasm);GO:00057…	04120(Ubiquitin mediated proteolysis);04141(Protein processing in endoplasmic reticulum)	K06689	EC:2.3.2.23	ubiquitin conjugating enzyme E2 D1 [Source:HGNC Symbol;Acc:HGNC:12474]	protein_coding	1.33709	0.0001	1.34578	0.003913	0.0001	0.058026	43.2465	5.43451	0.0198863	0.371372	up	yes		ENST00000615793		5.43451
PTPRF:ENST00000414879	"="	chr1	+	43591450	43622842	ENST00000414879	25	4836	MSTRG.2306	PTPRF	GO:0004721(phosphoprotein phosphatase activity);GO:0004725(protein tyrosine phosphatase activity);GO:0005001(transmembrane receptor protein tyrosine phosphatase activity);GO:0005515(protein binding);GO:0005886(plasma membrane);GO:0005887(integral component of plasma membrane);GO:0006470(protein dephosphorylation);GO:0007155(cell adhesion);GO:0007185(transmembrane receptor protein tyrosine phospha…	04514(Cell adhesion molecules (CAMs));04520(Adherens junction);04910(Insulin signaling pathway);04931(Insulin resistance)	K05695	EC:3.1.3.48	protein tyrosine phosphatase receptor type F [Source:HGNC Symbol;Acc:HGNC:9670]	protein_coding	0.17394	0.0001	17.8941	0.075766	0.100689	0.250584	42.3102	5.40293	0.0184545	0.351641	up	yes		ENST00000414879		5.40293
ZBTB48:ENST00000377674	"="	chr1	+	6579994	6589280	ENST00000377674	11	2347	MSTRG.1456	ZBTB48	GO:0000781(chromosome, telomeric region);GO:0000976(transcription regulatory region sequence-specific DNA binding);GO:0003676(nucleic acid binding);GO:0003677(DNA binding);GO:0003691(double-stranded telomeric DNA binding);GO:0005515(protein binding);GO:0005634(nucleus);GO:0005654(nucleoplasm);GO:0005694(chromosome);GO:0005829(cytosol);GO:0010833(telomere maintenance via telomere lengthening);GO:0…	NA	K10519	NA	zinc finger and BTB domain containing 48 [Source:HGNC Symbol;Acc:HGNC:4930]	protein_coding	1.71714	1.76615	0.045273	0.010773	0.016608	0.05616	42.2375	5.40045	0.00243373	0.0690712	up	yes		ENST00000377674		5.40045
LZTFL1:ENST00000536047	"="	chr3	-	45823320	45915724	ENST00000536047	12	4342	MSTRG.25589	LZTFL1	GO:0005515(protein binding);GO:0005737(cytoplasm);GO:0005829(cytosol);GO:0042802(identical protein binding);GO:0044877(protein-containing complex binding);GO:1903565(negative regulation of protein localization to cilium);GO:1903568(negative regulation of protein localization to ciliary membrane)	NA	K19400	NA	leucine zipper transcription factor like 1 [Source:HGNC Symbol;Acc:HGNC:6741]	protein_coding	0.0001	0.527354	0.695387	0.0001	0.0001	0.030027	40.4553	5.33826	0.0374073	0.570965	up	yes		ENST00000536047		5.33826
NCLN:ENST00000246117	"="	chr19	+	3185930	3209575	ENST00000246117	15	3680	MSTRG.18528	NCLN	GO:0005515(protein binding);GO:0005783(endoplasmic reticulum);GO:0005789(endoplasmic reticulum membrane);GO:0009966(regulation of signal transduction);GO:0016020(membrane);GO:0016021(integral component of membrane);GO:0032991(protein-containing complex);GO:0043254(regulation of protein-containing complex assembly);GO:0050821(protein stabilization);GO:0061635(regulation of protein complex stabilit…	NA	NA	NA	nicalin [Source:HGNC Symbol;Acc:HGNC:26923]	protein_coding	7.10321	8.06703	0.316126	0.341467	0.023087	0.022291	40.0325	5.3231	0.00270646	0.0749467	up	yes		ENST00000246117		5.3231
BCAR1:ENST00000418647	"="	chr16	-	75229159	75266007	ENST00000418647	8	3387	MSTRG.15084	BCAR1	GO:0001558(regulation of cell growth);GO:0001726(ruffle);GO:0005515(protein binding);GO:0005737(cytoplasm);GO:0005829(cytosol);GO:0005886(plasma membrane);GO:0005925(focal adhesion);GO:0007015(actin filament organization);GO:0007155(cell adhesion);GO:0007165(signal transduction);GO:0007169(transmembrane receptor protein tyrosine kinase signaling pathway);GO:0007173(epidermal growth factor recepto…	04015(Rap1 signaling pathway);04062(Chemokine signaling pathway);04510(Focal adhesion);04670(Leukocyte transendothelial migration);04810(Regulation of actin cytoskeleton);05100(Bacterial invasion of epithelial cells);05163(Human cytomegalovirus infection)	K05726	NA	BCAR1 scaffold protein, Cas family member [Source:HGNC Symbol;Acc:HGNC:971]	protein_coding	0.0001	0.351254	8.08424	0.017216	0.083457	0.116556	38.8327	5.2792	0.0213738	0.390534	up	yes		ENST00000418647		5.2792
DHRS4L2:ENST00000397071	"="	chr14	+	23988818	24006408	ENST00000397071	5	1117	MSTRG.10904	DHRS4L2	GO:0005576(extracellular region);GO:0016491(oxidoreductase activity);GO:0055114(oxidation-reduction process)	00830(Retinol metabolism)	K11148	EC:1.1.-.-	dehydrogenase/reductase 4 like 2 [Source:HGNC Symbol;Acc:HGNC:19731]	protein_coding	0.283652	10.5878	9.28157	0.13082	0.065505	0.33077	38.2341	5.25679	0.00343081	0.0915279	up	yes		ENST00000397071		5.25679
CCS:ENST00000310190	"="	chr11	+	66593241	66605919	ENST00000310190	8	942	MSTRG.7246	CCS	GO:0004784(superoxide dismutase activity);GO:0005507(copper ion binding);GO:0005515(protein binding);GO:0005576(extracellular region);GO:0005615(extracellular space);GO:0005634(nucleus);GO:0005737(cytoplasm);GO:0005829(cytosol);GO:0006801(superoxide metabolic process);GO:0015035(protein disulfide oxidoreductase activity);GO:0015680(protein maturation by copper ion transfer);GO:0019430(removal of …	05014(Amyotrophic lateral sclerosis (ALS))	K04569	NA	copper chaperone for superoxide dismutase [Source:HGNC Symbol;Acc:HGNC:1613]	protein_coding	1.8649	0.177953	1.27353	0.0001	0.0001	0.089922	36.7988	5.20159	0.0205596	0.379579	up	yes		ENST00000310190		5.20159
SERPINH1:ENST00000533603	"="	chr11	+	75562056	75572783	ENST00000533603	6	2299	MSTRG.7526	SERPINH1	GO:0003433(chondrocyte development involved in endochondral bone morphogenesis);GO:0003723(RNA binding);GO:0004867(serine-type endopeptidase inhibitor activity);GO:0005518(collagen binding);GO:0005581(collagen trimer);GO:0005615(extracellular space);GO:0005737(cytoplasm);GO:0005783(endoplasmic reticulum);GO:0005788(endoplasmic reticulum lumen);GO:0005793(endoplasmic reticulum-Golgi intermediate c…	NA	NA	NA	serpin family H member 1 [Source:HGNC Symbol;Acc:HGNC:1546]	protein_coding	0.320453	8.97996	1.3978	0.0001	0.0001	0.29732	35.958	5.16824	0.0336987	0.536357	up	yes		ENST00000533603		5.16824
MBP:ENST00000397863	"="	chr18	-	77012779	77131684	ENST00000397863	4	4800	MSTRG.18338	MBP	GO:0000165(MAPK cascade);GO:0002020(protease binding);GO:0005515(protein binding);GO:0005516(calmodulin binding);GO:0005634(nucleus);GO:0005886(plasma membrane);GO:0006955(immune response);GO:0007268(chemical synaptic transmission);GO:0007417(central nervous system development);GO:0007605(sensory perception of sound);GO:0008366(axon ensheathment);GO:0009636(response to toxic substance);GO:0009986…	NA	K17269	NA	myelin basic protein [Source:HGNC Symbol;Acc:HGNC:6925]	protein_coding	27.3004	3.08209	1.83798	0.021503	0.015635	0.870311	35.5066	5.15001	0.00619387	0.149783	up	yes		ENST00000397863		5.15001
RRNAD1:ENST00000368218	"="	chr1	+	156728442	156736949	ENST00000368218	7	1802	MSTRG.3649	RRNAD1	GO:0000154(rRNA modification);GO:0000179(rRNA (adenine-N6,N6-)-dimethyltransferase activity);GO:0008649(rRNA methyltransferase activity);GO:0016020(membrane);GO:0016021(integral component of membrane);GO:0031167(rRNA methylation)	NA	NA	NA	ribosomal RNA adenine dimethylase domain containing 1 [Source:HGNC Symbol;Acc:HGNC:24273]	protein_coding	6.76553	2.75847	1.95349	0.002063	0.007876	0.32861	33.902	5.0833	0.00932603	0.208607	up	yes		ENST00000368218		5.0833
THADA:ENST00000404790	"="	chr2	-	43556093	43596023	ENST00000404790	17	3043	MSTRG.20938	THADA	GO:0005515(protein binding);GO:0005829(cytosol);GO:0016020(membrane);GO:0016021(integral component of membrane);GO:0030488(tRNA methylation);GO:0032471(negative regulation of endoplasmic reticulum calcium ion concentration);GO:0055088(lipid homeostasis);GO:0098554(cytoplasmic side of endoplasmic reticulum membrane);GO:1901895(negative regulation of ATPase-coupled calcium transmembrane transporter…	NA	NA	NA	THADA armadillo repeat containing [Source:HGNC Symbol;Acc:HGNC:19217]	protein_coding	0.366145	0.314729	0.014873	0.01098	0.0001	0.009607	33.6321	5.07177	0.0137363	0.280041	up	yes		ENST00000404790		5.07177
SLC25A3:ENST00000228318	"="	chr12	+	98593625	98601997	ENST00000228318	8	1678	MSTRG.9544	SLC25A3	GO:0005315(inorganic phosphate transmembrane transporter activity);GO:0005739(mitochondrion);GO:0005743(mitochondrial inner membrane);GO:0005887(integral component of plasma membrane);GO:0015293(symporter activity);GO:0015317(phosphate:proton symporter activity);GO:0016020(membrane);GO:0016021(integral component of membrane);GO:0031305(integral component of mitochondrial inner membrane);GO:003543…	NA	K15102	NA	solute carrier family 25 member 3 [Source:HGNC Symbol;Acc:HGNC:10989]	protein_coding	0.811686	7.82612	11.0516	0.050922	0.102199	0.451104	32.5861	5.02619	0.00406006	0.105525	up	yes		ENST00000228318		5.02619
KYAT1:ENST00000302586	"="	chr9	-	128832942	128881950	ENST00000302586	13	1971	MSTRG.36597	KYAT1	GO:0003824(catalytic activity);GO:0005515(protein binding);GO:0005737(cytoplasm);GO:0005739(mitochondrion);GO:0005829(cytosol);GO:0006559(L-phenylalanine catabolic process);GO:0006569(tryptophan catabolic process);GO:0006575(cellular modified amino acid metabolic process);GO:0008483(transaminase activity);GO:0008652(cellular amino acid biosynthetic process);GO:0009058(biosynthetic process);GO:001…	00270(Cysteine and methionine metabolism);00380(Tryptophan metabolism);00450(Selenocompound metabolism);05204(Chemical carcinogenesis)	NA	NA	kynurenine aminotransferase 1 [Source:HGNC Symbol;Acc:HGNC:1564]	protein_coding	0.0001	5.04659	0.422433	0.00945	0.106447	0.055631	31.8847	4.99479	0.0195222	0.366528	up	yes		ENST00000302586		4.99479
MED24:ENST00000394126	"="	chr17	-	40019097	40054092	ENST00000394126	25	3896	MSTRG.16476	MED24	GO:0000151(ubiquitin ligase complex);GO:0003712(transcription coregulator activity);GO:0003713(transcription coactivator activity);GO:0004402(histone acetyltransferase activity);GO:0005515(protein binding);GO:0005634(nucleus);GO:0005654(nucleoplasm);GO:0006366(transcription by RNA polymerase II);GO:0006367(transcription initiation from RNA polymerase II promoter);GO:0016567(protein ubiquitination…	04919(Thyroid hormone signaling pathway)	K15167	NA	mediator complex subunit 24 [Source:HGNC Symbol;Acc:HGNC:22963]	protein_coding	0.554284	8.59323	0.026572	0.019556	0.240038	0.031042	31.5655	4.98028	0.0131049	0.271172	up	yes		ENST00000394126		4.98028
WDR83OS:ENST00000596731	"="	chr19	-	12668073	12669415	ENST00000596731	4	619	MSTRG.18882	WDR83OS	GO:0005515(protein binding);GO:0016020(membrane);GO:0016021(integral component of membrane)	NA	NA	NA	WD repeat domain 83 opposite strand [Source:HGNC Symbol;Acc:HGNC:30203]	protein_coding	0.719896	10.851	14.9055	0.003073	0.009841	0.839225	31.0706	4.95748	0.0167289	0.326956	up	yes		ENST00000596731		4.95748
SMG8:ENST00000578922	"="	chr17	+	59209867	59212044	ENST00000578922	1	2178	MSTRG.17079	SMG8	GO:0000184(nuclear-transcribed mRNA catabolic process, nonsense-mediated decay);GO:0005515(protein binding);GO:0005575(cellular_component);GO:0005829(cytosol);GO:0045859(regulation of protein kinase activity)	NA	K18734	NA	SMG8 nonsense mediated mRNA decay factor [Source:HGNC Symbol;Acc:HGNC:25551]	protein_coding	1.07434	1.67699	0.042298	0.029516	0.034668	0.026201	30.9081	4.94991	0.00241241	0.0686165	up	yes		ENST00000578922		4.94991
CXorf56:ENST00000320339	"="	X	-	119538149	119565373	ENST00000320339	7	2372	MSTRG.852	CXorf56	GO:0005515(protein binding);GO:0005634(nucleus);GO:0005737(cytoplasm);GO:0044297(cell body)	NA	NA	NA	chromosome X open reading frame 56 [Source:HGNC Symbol;Acc:HGNC:26239]	protein_coding	2.04275	2.91751	3.58653	0.012516	0.0001	0.265251	30.7586	4.94292	0.0127501	0.266033	up	yes		ENST00000320339		4.94292
MPDZ:ENST00000447879	"="	chr9	-	13106860	13250358	ENST00000447879	45	6262	MSTRG.35435	MPDZ	GO:0005515(protein binding);GO:0005737(cytoplasm);GO:0005886(plasma membrane);GO:0005923(bicellular tight junction);GO:0007155(cell adhesion);GO:0008022(protein C-terminus binding);GO:0014069(postsynaptic density);GO:0016020(membrane);GO:0016032(viral process);GO:0016324(apical plasma membrane);GO:0016327(apicolateral plasma membrane);GO:0030054(cell junction);GO:0030425(dendrite);GO:0031410(cyto…	04530(Tight junction)	K06095	NA	multiple PDZ domain crumbs cell polarity complex component [Source:HGNC Symbol;Acc:HGNC:7208]	protein_coding	0.352977	0.386984	0.0001	0.024222	0.0001	0.0001	30.303	4.92139	0.0483855	0.683282	up	yes		ENST00000447879		4.92139
PFN1:ENST00000225655	"="	chr17	-	4945652	4948530	ENST00000225655	3	807	MSTRG.15518	PFN1	GO:0000774(adenyl-nucleotide exchange factor activity);GO:0001784(phosphotyrosine residue binding);GO:0001843(neural tube closure);GO:0003723(RNA binding);GO:0003779(actin binding);GO:0003785(actin monomer binding);GO:0005102(signaling receptor binding);GO:0005515(protein binding);GO:0005546(phosphatidylinositol-4,5-bisphosphate binding);GO:0005634(nucleus);GO:0005737(cytoplasm);GO:0005829(cytoso…	04015(Rap1 signaling pathway);04810(Regulation of actin cytoskeleton);05131(Shigellosis);05132(Salmonella infection)	K05759	NA	profilin 1 [Source:HGNC Symbol;Acc:HGNC:8881]	protein_coding	306.923	1.80435	82.0622	4.59041	5.15777	3.33406	29.8718	4.90071	0.00160711	0.0508926	up	yes		ENST00000225655		4.90071
SDC1:ENST00000254351	"="	chr2	-	20200797	20225130	ENST00000254351	5	3165	MSTRG.20631	SDC1	GO:0001523(retinoid metabolic process);GO:0001657(ureteric bud development);GO:0005515(protein binding);GO:0005576(extracellular region);GO:0005796(Golgi lumen);GO:0005886(plasma membrane);GO:0005887(integral component of plasma membrane);GO:0006024(glycosaminoglycan biosynthetic process);GO:0006027(glycosaminoglycan catabolic process);GO:0006954(inflammatory response);GO:0008022(protein C-termin…	04512(ECM-receptor interaction);04514(Cell adhesion molecules (CAMs));05144(Malaria);05205(Proteoglycans in cancer);05418(Fluid shear stress and atherosclerosis)	NA	NA	syndecan 1 [Source:HGNC Symbol;Acc:HGNC:10658]	protein_coding	51.9187	4.69586	0.7548	0.963647	1.1241	0.001103	27.4646	4.7795	0.00978114	0.2153	up	yes		ENST00000254351		4.7795
PLSCR3:ENST00000576201	"="	chr17	-	7389733	7394535	ENST00000576201	7	1965	MSTRG.15611	PLSCR3	GO:0000287(magnesium ion binding);GO:0005509(calcium ion binding);GO:0005515(protein binding);GO:0005634(nucleus);GO:0005739(mitochondrion);GO:0005743(mitochondrial inner membrane);GO:0005829(cytosol);GO:0005886(plasma membrane);GO:0006915(apoptotic process);GO:0016020(membrane);GO:0016021(integral component of membrane);GO:0017121(plasma membrane phospholipid scrambling);GO:0017124(SH3 domain bi…	NA	NA	NA	phospholipid scramblase 3 [Source:HGNC Symbol;Acc:HGNC:16495]	protein_coding	2.18676	1.44091	0.003765	0.004887	0.000275	0.128543	27.16	4.76341	0.0216513	0.393548	up	yes		ENST00000576201		4.76341
VPS33B:ENST00000333371	"="	chr15	-	90998673	91022594	ENST00000333371	23	2501	MSTRG.13493	VPS33B	GO:0005515(protein binding);GO:0005737(cytoplasm);GO:0005764(lysosome);GO:0005765(lysosomal membrane);GO:0005768(endosome);GO:0005769(early endosome);GO:0005770(late endosome);GO:0005794(Golgi apparatus);GO:0006886(intracellular protein transport);GO:0006904(vesicle docking involved in exocytosis);GO:0007032(endosome organization);GO:0010008(endosome membrane);GO:0015031(protein transport);GO:001…	NA	K23281	NA	VPS33B late endosome and lysosome associated [Source:HGNC Symbol;Acc:HGNC:12712]	protein_coding	12.9714	12.2157	11.5925	1.09498	0.222132	0.044169	27.0184	4.75587	0.00115518	0.0392865	up	yes		ENST00000333371		4.75587
TM9SF1:ENST00000261789	"="	chr14	-	24189149	24195441	ENST00000261789	6	2200	MSTRG.10938	TM9SF1	GO:0000421(autophagosome membrane);GO:0005764(lysosome);GO:0005765(lysosomal membrane);GO:0006914(autophagy);GO:0016020(membrane);GO:0016021(integral component of membrane);GO:0031410(cytoplasmic vesicle);GO:0072657(protein localization to membrane)	NA	K17085	NA	transmembrane 9 superfamily member 1 [Source:HGNC Symbol;Acc:HGNC:11864]	protein_coding	4.83596	33.4713	0.01761	1.22932	0.172864	0.019052	26.9659	4.75306	0.0176698	0.339724	up	yes		ENST00000261789		4.75306
DOK4:ENST00000566936	"="	chr16	-	57471922	57479805	ENST00000566936	7	2851	MSTRG.14730	DOK4	GO:0005515(protein binding);GO:0005829(cytosol);GO:0007169(transmembrane receptor protein tyrosine kinase signaling pathway);GO:0007399(nervous system development);GO:0007411(axon guidance);GO:0043410(positive regulation of MAPK cascade)	NA	NA	NA	docking protein 4 [Source:HGNC Symbol;Acc:HGNC:19868]	protein_coding	1.18328	1.16319	0.005362	0.022992	0.055487	0.010349	26.4762	4.72663	0.00644862	0.154873	up	yes		ENST00000566936		4.72663
RNF38:ENST00000350199	"="	chr9	-	36336404	36400923	ENST00000350199	11	5104	MSTRG.35695	RNF38	GO:0005515(protein binding);GO:0005634(nucleus);GO:0005654(nucleoplasm);GO:0008584(male gonad development);GO:0016567(protein ubiquitination);GO:0016740(transferase activity);GO:0036126(sperm flagellum);GO:0046872(metal ion binding);GO:0061630(ubiquitin protein ligase activity)	NA	K19041	EC:2.3.2.27	ring finger protein 38 [Source:HGNC Symbol;Acc:HGNC:18052]	protein_coding	0.011964	1.34595	1.00759	0.037379	0.052371	0.0001	26.3273	4.71849	0.0160179	0.316713	up	yes		ENST00000350199		4.71849
STAT6:ENST00000300134	"="	chr12	-	57095408	57111362	ENST00000300134	22	3963	MSTRG.9120	STAT6	GO:0000122(negative regulation of transcription by RNA polymerase II);GO:0000790(nuclear chromatin);GO:0000977(RNA polymerase II regulatory region sequence-specific DNA binding);GO:0000978(RNA polymerase II cis-regulatory region sequence-specific DNA binding);GO:0000981(DNA-binding transcription factor activity, RNA polymerase II-specific);GO:0001228(DNA-binding transcription activator activity, …	04217(Necroptosis);04630(Jak-STAT signaling pathway);04658(Th1 and Th2 cell differentiation);04659(Th17 cell differentiation);05161(Hepatitis B);05200(Pathways in cancer);05321(Inflammatory bowel disease (IBD))	NA	NA	signal transducer and activator of transcription 6 [Source:HGNC Symbol;Acc:HGNC:11368]	protein_coding	0.244674	20.4552	0.326055	0.194824	0.376922	0.236016	26.0299	4.7021	0.00804821	0.184912	up	yes		ENST00000300134		4.7021
PDCD1LG2:ENST00000397747	"="	chr9	+	5510531	5571282	ENST00000397747	7	2432	MSTRG.35383	PDCD1LG2	GO:0002250(adaptive immune response);GO:0002376(immune system process);GO:0003674(molecular_function);GO:0005515(protein binding);GO:0005576(extracellular region);GO:0005886(plasma membrane);GO:0006955(immune response);GO:0007165(signal transduction);GO:0007166(cell surface receptor signaling pathway);GO:0009897(external side of plasma membrane);GO:0009986(cell surface);GO:0012505(endomembrane sy…	04514(Cell adhesion molecules (CAMs))	K06708	NA	programmed cell death 1 ligand 2 [Source:HGNC Symbol;Acc:HGNC:18731]	protein_coding	0.559839	1.01799	0.681452	0.056417	0.016586	0.013871	26.0064	4.70079	0.00125585	0.0420294	up	yes		ENST00000397747		4.70079
OASL:ENST00000620239	"="	chr12	-	121020292	121039242	ENST00000620239	4	1695	MSTRG.9891	OASL	GO:0001730(2'-5'-oligoadenylate synthetase activity);GO:0002376(immune system process);GO:0003677(DNA binding);GO:0003723(RNA binding);GO:0003725(double-stranded RNA binding);GO:0005515(protein binding);GO:0005524(ATP binding);GO:0005634(nucleus);GO:0005654(nucleoplasm);GO:0005730(nucleolus);GO:0005737(cytoplasm);GO:0005829(cytosol);GO:0006955(immune response);GO:0009615(response to virus);GO:001…	05165(Human papillomavirus infection)	K14608	NA	2'-5'-oligoadenylate synthetase like [Source:HGNC Symbol;Acc:HGNC:8090]	protein_coding	30.2775	1.81515	3.42491	0.317651	0.0001	1.04805	26.0049	4.70071	0.019451	0.365453	up	yes		ENST00000620239		4.70071
ANKRD46:ENST00000520311	"="	chr8	-	100520776	100559711	ENST00000520311	5	3270	MSTRG.34866	ANKRD46	GO:0005515(protein binding);GO:0016020(membrane);GO:0016021(integral component of membrane)	NA	NA	NA	ankyrin repeat domain 46 [Source:HGNC Symbol;Acc:HGNC:27229]	protein_coding	0.036499	3.98785	1.08512	0.196758	0.0001	0.0001	25.9419	4.69721	0.0428256	0.630736	up	yes		ENST00000520311		4.69721
ADAR:ENST00000648231	"="	chr1	-	154582067	154606300	ENST00000648231	15	6700	MSTRG.3558	ADAR	GO:0001649(osteoblast differentiation);GO:0002244(hematopoietic progenitor cell differentiation);GO:0002376(immune system process);GO:0002566(somatic diversification of immune receptors via somatic mutation);GO:0003677(DNA binding);GO:0003723(RNA binding);GO:0003725(double-stranded RNA binding);GO:0003726(double-stranded RNA adenosine deaminase activity);GO:0004000(adenosine deaminase activity);G…	04623(Cytosolic DNA-sensing pathway);05162(Measles);05164(Influenza A)	NA	NA	adenosine deaminase RNA specific [Source:HGNC Symbol;Acc:HGNC:225]	protein_coding	21.5382	0.659686	0.094165	0.156974	0.127988	0.580429	25.7595	4.68704	0.00992709	0.217782	up	yes		ENST00000648231		4.68704
GSS:ENST00000643502	"="	chr20	-	34928600	34942980	ENST00000643502	10	1310	MSTRG.23289	GSS	GO:0000166(nucleotide binding);GO:0000287(magnesium ion binding);GO:0004363(glutathione synthase activity);GO:0005515(protein binding);GO:0005524(ATP binding);GO:0005829(cytosol);GO:0006520(cellular amino acid metabolic process);GO:0006750(glutathione biosynthetic process);GO:0006979(response to oxidative stress);GO:0007399(nervous system development);GO:0007568(aging);GO:0009410(response to xeno…	00270(Cysteine and methionine metabolism);00480(Glutathione metabolism);04216(Ferroptosis)	K21456	EC:6.3.2.3	glutathione synthetase [Source:HGNC Symbol;Acc:HGNC:4624]	protein_coding	10.1653	9.10709	1.32999	0.0001	0.0001	0.821197	25.0821	4.64859	0.047779	0.677636	up	yes		ENST00000643502		4.64859
CCL5:ENST00000651122	"="	chr17	-	35871491	35880360	ENST00000651122	4	1299	MSTRG.16302	CCL5	GO:0000165(MAPK cascade);GO:0002407(dendritic cell chemotaxis);GO:0002548(monocyte chemotaxis);GO:0002676(regulation of chronic inflammatory response);GO:0004435(phosphatidylinositol phospholipase C activity);GO:0004672(protein kinase activity);GO:0005125(cytokine activity);GO:0005515(protein binding);GO:0005576(extracellular region);GO:0005615(extracellular space);GO:0005737(cytoplasm);GO:000681…	04060(Cytokine-cytokine receptor interaction);04062(Chemokine signaling pathway);04620(Toll-like receptor signaling pathway);04621(NOD-like receptor signaling pathway);04623(Cytosolic DNA-sensing pathway);04668(TNF signaling pathway);05020(Prion diseases);05120(Epithelial cell signaling in Helicobacter pylori infection);05142(Chagas disease (American trypanosomiasis));05163(Human cytomegalovirus …	K12499	NA	C-C motif chemokine ligand 5 [Source:HGNC Symbol;Acc:HGNC:10632]	protein_coding	2.57459	7.01713	5.00469	0.299608	0.016838	0.319834	22.9402	4.51981	0.00539001	0.133921	up	yes		ENST00000651122		4.51981
SLC16A1:ENST00000369626	"="	chr1	-	112911847	112956196	ENST00000369626	5	3753	MSTRG.3084	SLC16A1	GO:0005515(protein binding);GO:0005813(centrosome);GO:0005886(plasma membrane);GO:0005887(integral component of plasma membrane);GO:0006090(pyruvate metabolic process);GO:0006629(lipid metabolic process);GO:0007098(centrosome cycle);GO:0008028(monocarboxylic acid transmembrane transporter activity);GO:0009925(basal plasma membrane);GO:0015129(lactate transmembrane transporter activity);GO:0015130…	NA	K08179	NA	solute carrier family 16 member 1 [Source:HGNC Symbol;Acc:HGNC:10922]	protein_coding	0.003074	19.3145	0.172906	0.25293	0.012176	0.587463	22.8608	4.51481	0.0447742	0.649592	up	yes		ENST00000369626		4.51481
ETV7:ENST00000340181	"="	chr6	-	36366194	36387669	ENST00000340181	8	1605	MSTRG.30940	ETV7	GO:0000122(negative regulation of transcription by RNA polymerase II);GO:0000790(nuclear chromatin);GO:0000977(RNA polymerase II regulatory region sequence-specific DNA binding);GO:0000981(DNA-binding transcription factor activity, RNA polymerase II-specific);GO:0001227(DNA-binding transcription repressor activity, RNA polymerase II-specific);GO:0003677(DNA binding);GO:0003700(DNA-binding transcr…	05202(Transcriptional misregulation in cancer)	K03211	NA	ETS variant transcription factor 7 [Source:HGNC Symbol;Acc:HGNC:18160]	protein_coding	0.197372	1.29133	1.04579	0.0001	0.0001	0.112173	22.5543	4.49533	0.0371178	0.568864	up	yes		ENST00000340181		4.49533
SLC12A9:ENST00000354161	"="	chr7	+	100852713	100867010	ENST00000354161	14	3315	MSTRG.33220	SLC12A9	GO:0005886(plasma membrane);GO:0006811(ion transport);GO:0006884(cell volume homeostasis);GO:0015377(cation:chloride symporter activity);GO:0015379(potassium:chloride symporter activity);GO:0016020(membrane);GO:0016021(integral component of membrane);GO:0022857(transmembrane transporter activity);GO:0055064(chloride ion homeostasis);GO:0055075(potassium ion homeostasis);GO:0055085(transmembrane t…	NA	K14429	NA	solute carrier family 12 member 9 [Source:HGNC Symbol;Acc:HGNC:17435]	protein_coding	1.78929	4.87961	1.00881	0.084297	0.194819	0.061897	22.5144	4.49278	0.00338849	0.0905368	up	yes		ENST00000354161		4.49278
S100PBP:ENST00000373475	"="	chr1	+	32817653	32858875	ENST00000373475	7	4220	MSTRG.2065	S100PBP	GO:0005515(protein binding);GO:0005634(nucleus);GO:0005829(cytosol);GO:0016607(nuclear speck);GO:0048306(calcium-dependent protein binding)	NA	NA	NA	S100P binding protein [Source:HGNC Symbol;Acc:HGNC:25768]	protein_coding	6.76268	0.222513	1.12393	0.0001	0.21609	0.146144	22.3802	4.48415	0.0250715	0.435265	up	yes		ENST00000373475		4.48415
MPP2:ENST00000612133	"="	chr17	-	43875363	43907942	ENST00000612133	14	4938	MSTRG.16610	MPP2	GO:0005515(protein binding);GO:0005737(cytoplasm);GO:0005856(cytoskeleton);GO:0014069(postsynaptic density);GO:0016020(membrane);GO:0030054(cell junction);GO:0030165(PDZ domain binding);GO:0030425(dendrite);GO:0032590(dendrite membrane);GO:0042995(cell projection);GO:0043197(dendritic spine);GO:0043198(dendritic shaft);GO:0044325(ion channel binding);GO:0045202(synapse);GO:0051260(protein homooli…	NA	NA	NA	membrane palmitoylated protein 2 [Source:HGNC Symbol;Acc:HGNC:7220]	protein_coding	0.34441	0.192345	0.300046	0.037571	0.0001	0.0001	22.1546	4.46953	0.0219885	0.398166	up	yes		ENST00000612133		4.46953
IFITM2:ENST00000616316	"="	chr11	+	307927	309392	ENST00000616316	2	892	MSTRG.6235	IFITM2	GO:0002376(immune system process);GO:0005886(plasma membrane);GO:0006955(immune response);GO:0009615(response to virus);GO:0016020(membrane);GO:0016021(integral component of membrane);GO:0032991(protein-containing complex);GO:0034341(response to interferon-gamma);GO:0035455(response to interferon-alpha);GO:0035456(response to interferon-beta);GO:0045071(negative regulation of viral genome replica…	NA	K06566	NA	interferon induced transmembrane protein 2 [Source:HGNC Symbol;Acc:HGNC:5413]	protein_coding	21.1401	2.70205	59.4089	0.878777	1.00861	1.91017	21.9223	4.45433	0.00343514	0.0915966	up	yes		ENST00000616316		4.45433
B4GALT3:ENST00000622395	"="	chr1	-	161171311	161177968	ENST00000622395	8	2414	MSTRG.3753	B4GALT3	GO:0000139(Golgi membrane);GO:0003831(beta-N-acetylglucosaminylglycopeptide beta-1,4-galactosyltransferase activity);GO:0003945(N-acetyllactosamine synthase activity);GO:0005794(Golgi apparatus);GO:0005829(cytosol);GO:0005975(carbohydrate metabolic process);GO:0006486(protein glycosylation);GO:0006682(galactosylceramide biosynthetic process);GO:0008378(galactosyltransferase activity);GO:0016020(m…	00510(N-Glycan biosynthesis);00514(Other types of O-glycan biosynthesis);00515(Mannose type O-glycan biosynthesis);00533(Glycosaminoglycan biosynthesis - keratan sulfate);00601(Glycosphingolipid biosynthesis - lacto and neolacto series)	K07968	2.4.1.-;2.4.1.38;EC:2.4.1.90	beta-1,4-galactosyltransferase 3 [Source:HGNC Symbol;Acc:HGNC:926]	protein_coding	0.311237	3.89204	9.89945	0.312683	0.241309	0.091217	21.8576	4.45006	0.00640292	0.154128	up	yes		ENST00000622395		4.45006
MBOAT7:ENST00000338624	"="	chr19	-	54173415	54189568	ENST00000338624	6	2076	MSTRG.20275	MBOAT7	GO:0003841(1-acylglycerol-3-phosphate O-acyltransferase activity);GO:0005515(protein binding);GO:0005783(endoplasmic reticulum);GO:0005789(endoplasmic reticulum membrane);GO:0006629(lipid metabolic process);GO:0006644(phospholipid metabolic process);GO:0006661(phosphatidylinositol biosynthetic process);GO:0008654(phospholipid biosynthetic process);GO:0016020(membrane);GO:0016021(integral componen…	00564(Glycerophospholipid metabolism)	K13516	EC:2.3.1.-	membrane bound O-acyltransferase domain containing 7 [Source:HGNC Symbol;Acc:HGNC:15505]	protein_coding	0.002683	1.52631	0.646842	0.020819	0.055055	0.02427	21.7271	4.44142	0.0168968	0.329009	up	yes		ENST00000338624		4.44142
TMEM106B:ENST00000396668	"="	chr7	+	12211294	12243367	ENST00000396668	8	12351	MSTRG.32254	TMEM106B	GO:0003674(molecular_function);GO:0005515(protein binding);GO:0005764(lysosome);GO:0005765(lysosomal membrane);GO:0005768(endosome);GO:0007040(lysosome organization);GO:0007041(lysosomal transport);GO:0016020(membrane);GO:0016021(integral component of membrane);GO:0031902(late endosome membrane);GO:0032418(lysosome localization);GO:0048813(dendrite morphogenesis);GO:1900006(positive regulation of…	NA	NA	NA	transmembrane protein 106B [Source:HGNC Symbol;Acc:HGNC:22407]	protein_coding	0.113915	3.95978	0.159237	0.152131	0.034	0.009084	21.6835	4.43852	0.012683	0.26495	up	yes		ENST00000396668		4.43852
FAM220A:ENST00000313324	"="	chr7	-	6329411	6348967	ENST00000313324	2	2220	MSTRG.32205	FAM220A	GO:0000122(negative regulation of transcription by RNA polymerase II);GO:0005515(protein binding);GO:0005634(nucleus);GO:0006470(protein dephosphorylation);GO:0097677(STAT family protein binding)	NA	NA	NA	family with sequence similarity 220 member A [Source:HGNC Symbol;Acc:HGNC:22422]	protein_coding	1.65071	2.00709	0.162982	0.012448	0.126327	0.037677	21.6534	4.43652	0.00486358	0.123414	up	yes		ENST00000313324		4.43652
MEA1:ENST00000643776	"="	chr6	-	43012082	43013983	ENST00000643776	4	1004	MSTRG.31042	MEA1	GO:0005515(protein binding);GO:0005737(cytoplasm);GO:0007275(multicellular organism development);GO:0007283(spermatogenesis);GO:0008584(male gonad development);GO:0030154(cell differentiation)	NA	NA	NA	male-enhanced antigen 1 [Source:HGNC Symbol;Acc:HGNC:6986]	protein_coding	6.91964	10.9496	14.6007	1.52611	0.0001	0.0001	21.2735	4.41099	0.0417032	0.617673	up	yes		ENST00000643776		4.41099
INTS14:ENST00000431261	"="	chr15	-	65579065	65611258	ENST00000431261	12	1980	MSTRG.12916	INTS14	GO:0005634(nucleus);GO:0005654(nucleoplasm);GO:0005737(cytoplasm);GO:0016020(membrane);GO:0016021(integral component of membrane);GO:0032039(integrator complex);GO:0034472(snRNA 3'-end processing);GO:0042795(snRNA transcription by RNA polymerase II)	NA	NA	NA	integrator complex subunit 14 [Source:HGNC Symbol;Acc:HGNC:25372]	protein_coding	6.39148	17.926	15.3494	0.617593	0.850995	0.440764	20.7751	4.37678	0.00106541	0.0369251	up	yes		ENST00000431261		4.37678
RPH3AL:ENST00000323434	"="	chr17	-	212502	353097	ENST00000323434	9	2809	MSTRG.15368	RPH3AL	GO:0005515(protein binding);GO:0005737(cytoplasm);GO:0006886(intracellular protein transport);GO:0006887(exocytosis);GO:0008092(cytoskeletal protein binding);GO:0016020(membrane);GO:0017137(Rab GTPase binding);GO:0017157(regulation of exocytosis);GO:0017158(regulation of calcium ion-dependent exocytosis);GO:0030141(secretory granule);GO:0030274(LIM domain binding);GO:0030658(transport vesicle mem…	NA	K19939	NA	rabphilin 3A like (without C2 domains) [Source:HGNC Symbol;Acc:HGNC:10296]	protein_coding	11.2803	10.4144	0.411087	0.316841	0.388266	0.360656	20.7417	4.37446	0.00451314	0.115697	up	yes		ENST00000323434		4.37446
PDPK1:ENST00000268673	"="	chr16	+	2538003	2601095	ENST00000268673	11	4728	MSTRG.13817	PDPK1	GO:0000166(nucleotide binding);GO:0002223(stimulatory C-type lectin receptor signaling pathway);GO:0003323(type B pancreatic cell development);GO:0004672(protein kinase activity);GO:0004674(protein serine/threonine kinase activity);GO:0004676(3-phosphoinositide-dependent protein kinase activity);GO:0005158(insulin receptor binding);GO:0005515(protein binding);GO:0005524(ATP binding);GO:0005634(nu…	01524(Platinum drug resistance);03320(PPAR signaling pathway);04068(FoxO signaling pathway);04071(Sphingolipid signaling pathway);04140(Autophagy - animal);04150(mTOR signaling pathway);04151(PI3K-Akt signaling pathway);04152(AMPK signaling pathway);04210(Apoptosis);04510(Focal adhesion);04660(T cell receptor signaling pathway);04664(Fc epsilon RI signaling pathway);04722(Neurotrophin signaling p…	NA	NA	3-phosphoinositide dependent protein kinase 1 [Source:HGNC Symbol;Acc:HGNC:8816]	protein_coding	0.105668	1.06376	6.13577	0.254104	0.089988	0.018038	20.1728	4.33434	0.0130362	0.270391	up	yes		ENST00000268673		4.33434
DNAJC14:ENST00000357606	"="	chr12	-	55820960	55830781	ENST00000357606	8	3416	MSTRG.9051	DNAJC14	GO:0005783(endoplasmic reticulum);GO:0005789(endoplasmic reticulum membrane);GO:0015031(protein transport);GO:0016020(membrane);GO:0016021(integral component of membrane)	NA	K09534	NA	DnaJ heat shock protein family (Hsp40) member C14 [Source:HGNC Symbol;Acc:HGNC:24581]	protein_coding	0.000619	0.905053	5.25884	0.235187	0.032793	0.040822	19.9627	4.31923	0.0271815	0.461681	up	yes		ENST00000357606		4.31923
CCL22:ENST00000219235	"="	chr16	+	57358783	57366189	ENST00000219235	3	2917	ENSG00000102962	CCL22	GO:0002548(monocyte chemotaxis);GO:0005125(cytokine activity);GO:0005515(protein binding);GO:0005576(extracellular region);GO:0005615(extracellular space);GO:0006935(chemotaxis);GO:0006954(inflammatory response);GO:0006955(immune response);GO:0007165(signal transduction);GO:0007186(G protein-coupled receptor signaling pathway);GO:0007267(cell-cell signaling);GO:0008009(chemokine activity);GO:0009…	04060(Cytokine-cytokine receptor interaction);04062(Chemokine signaling pathway);04625(C-type lectin receptor signaling pathway)	K21095	NA	C-C motif chemokine ligand 22 [Source:HGNC Symbol;Acc:HGNC:10621]	protein_coding	1.013	0.99878	0.815611	0.033664	0.0001	0.108808	19.8313	4.30971	0.0107452	0.231853	up	yes		ENST00000219235		4.30971
SHISA5:ENST00000444115	"="	chr3	-	48467870	48504826	ENST00000444115	6	2081	MSTRG.25654	SHISA5	GO:0005515(protein binding);GO:0005634(nucleus);GO:0005635(nuclear envelope);GO:0005783(endoplasmic reticulum);GO:0005788(endoplasmic reticulum lumen);GO:0005789(endoplasmic reticulum membrane);GO:0006915(apoptotic process);GO:0016020(membrane);GO:0016021(integral component of membrane);GO:0031965(nuclear membrane);GO:0042771(intrinsic apoptotic signaling pathway in response to DNA damage by p53 …	04115(p53 signaling pathway)	K10135	NA	shisa family member 5 [Source:HGNC Symbol;Acc:HGNC:30376]	protein_coding	2.35452	2.93638	0.123171	0.044879	0.000468	0.228398	19.7778	4.30581	0.0200598	0.373416	up	yes		ENST00000444115		4.30581
AKT1:ENST00000402615	"="	chr14	-	104769352	104794528	ENST00000402615	14	3913	MSTRG.11998	AKT1	GO:0000166(nucleotide binding);GO:0001649(osteoblast differentiation);GO:0001893(maternal placenta development);GO:0001934(positive regulation of protein phosphorylation);GO:0001938(positive regulation of endothelial cell proliferation);GO:0002042(cell migration involved in sprouting angiogenesis);GO:0004672(protein kinase activity);GO:0004674(protein serine/threonine kinase activity);GO:0004712(…	01521(EGFR tyrosine kinase inhibitor resistance);01522(Endocrine resistance);01524(Platinum drug resistance);04010(MAPK signaling pathway);04012(ErbB signaling pathway);04014(Ras signaling pathway);04015(Rap1 signaling pathway);04022(cGMP-PKG signaling pathway);04024(cAMP signaling pathway);04062(Chemokine signaling pathway);04066(HIF-1 signaling pathway);04068(FoxO signaling pathway);04071(Sphin…	NA	NA	AKT serine/threonine kinase 1 [Source:HGNC Symbol;Acc:HGNC:391]	protein_coding	0.173586	10.8991	0.135705	0.091711	0.230097	0.258144	19.3265	4.2725	0.0215264	0.392229	up	yes		ENST00000402615		4.2725
UBE4B:ENST00000377153	"="	chr1	+	10033274	10073118	ENST00000377153	3	1273	MSTRG.1541	UBE4B	GO:0000151(ubiquitin ligase complex);GO:0000209(protein polyubiquitination);GO:0003222(ventricular trabecula myocardium morphogenesis);GO:0004842(ubiquitin-protein transferase activity);GO:0005515(protein binding);GO:0005524(ATP binding);GO:0005634(nucleus);GO:0005737(cytoplasm);GO:0006511(ubiquitin-dependent protein catabolic process);GO:0006513(protein monoubiquitination);GO:0008626(granzyme-me…	04120(Ubiquitin mediated proteolysis);04141(Protein processing in endoplasmic reticulum)	K10597	EC:2.3.2.27	ubiquitination factor E4B [Source:HGNC Symbol;Acc:HGNC:12500]	protein_coding	2.18375	0.083895	2.76324	0.020173	0.153674	0.086693	19.3095	4.27124	0.00818167	0.187403	up	yes		ENST00000377153		4.27124
WARS1:ENST00000344102	"="	chr14	-	100333828	100375608	ENST00000344102	10	2690	MSTRG.11836	WARS1	GO:0000166(nucleotide binding);GO:0001525(angiogenesis);GO:0001933(negative regulation of protein phosphorylation);GO:0004812(aminoacyl-tRNA ligase activity);GO:0004830(tryptophan-tRNA ligase activity);GO:0005515(protein binding);GO:0005524(ATP binding);GO:0005634(nucleus);GO:0005737(cytoplasm);GO:0005829(cytosol);GO:0006412(translation);GO:0006418(tRNA aminoacylation for protein translation);GO:…	00970(Aminoacyl-tRNA biosynthesis)	K01867	EC:6.1.1.2	tryptophanyl-tRNA synthetase 1 [Source:HGNC Symbol;Acc:HGNC:12729]	protein_coding	139.256	23.6839	65.8813	9.14635	1.19812	1.55529	19.2291	4.26522	0.00120313	0.0406277	up	yes		ENST00000344102		4.26522
SURF4:ENST00000613129	"="	chr9	-	133361450	133376166	ENST00000613129	6	3148	MSTRG.36747	SURF4	GO:0000139(Golgi membrane);GO:0005515(protein binding);GO:0005783(endoplasmic reticulum);GO:0005789(endoplasmic reticulum membrane);GO:0005793(endoplasmic reticulum-Golgi intermediate compartment);GO:0005794(Golgi apparatus);GO:0005829(cytosol);GO:0005886(plasma membrane);GO:0006890(retrograde vesicle-mediated transport, Golgi to endoplasmic reticulum);GO:0007030(Golgi organization);GO:0010638(po…	NA	K20369	NA	surfeit 4 [Source:HGNC Symbol;Acc:HGNC:11476]	protein_coding	2.79392	0.010931	1.66192	0.167468	0.043683	0.022387	19.1265	4.2575	0.0178606	0.342313	up	yes		ENST00000613129		4.2575
SPOP:ENST00000347630	"="	chr17	-	49598886	49678163	ENST00000347630	11	2965	MSTRG.16915	SPOP	GO:0000209(protein polyubiquitination);GO:0005515(protein binding);GO:0005634(nucleus);GO:0005654(nucleoplasm);GO:0005737(cytoplasm);GO:0006511(ubiquitin-dependent protein catabolic process);GO:0016567(protein ubiquitination);GO:0016607(nuclear speck);GO:0030162(regulation of proteolysis);GO:0031463(Cul3-RING ubiquitin ligase complex);GO:0031625(ubiquitin protein ligase binding);GO:0043161(protea…	04340(Hedgehog signaling pathway)	NA	NA	speckle type BTB/POZ protein [Source:HGNC Symbol;Acc:HGNC:11254]	protein_coding	0.85955	4.27947	1.75697	0.055357	0.152914	0.15601	18.9304	4.24263	0.00573484	0.14043	up	yes		ENST00000347630		4.24263
ASNS:ENST00000394309	"="	chr7	-	97852128	97872131	ENST00000394309	13	2289	MSTRG.33120	ASNS	GO:0000166(nucleotide binding);GO:0001889(liver development);GO:0004066(asparagine synthase (glutamine-hydrolyzing) activity);GO:0005515(protein binding);GO:0005524(ATP binding);GO:0005829(cytosol);GO:0006520(cellular amino acid metabolic process);GO:0006529(asparagine biosynthetic process);GO:0006541(glutamine metabolic process);GO:0008652(cellular amino acid biosynthetic process);GO:0009416(res…	00250(Alanine, aspartate and glutamate metabolism)	NA	NA	asparagine synthetase (glutamine-hydrolyzing) [Source:HGNC Symbol;Acc:HGNC:753]	protein_coding	1.17191	9.95342	68.6948	2.76252	0.754046	0.730972	18.7921	4.23205	0.00515401	0.129222	up	yes		ENST00000394309		4.23205
FAM13A:ENST00000264344	"="	chr4	-	88725960	89057185	ENST00000264344	24	5866	MSTRG.27918	FAM13A	GO:0005096(GTPase activator activity);GO:0005829(cytosol);GO:0007165(signal transduction);GO:0043547(positive regulation of GTPase activity);GO:0051056(regulation of small GTPase mediated signal transduction)	NA	NA	NA	family with sequence similarity 13 member A [Source:HGNC Symbol;Acc:HGNC:19367]	protein_coding	0.979589	0.791537	1.61841	0.059435	5.2e-05	0.126111	18.2628	4.19083	0.0151553	0.303314	up	yes		ENST00000264344		4.19083
LARS2:ENST00000645846	"="	chr3	+	45388576	45549407	ENST00000645846	22	4781	MSTRG.25597	LARS2	GO:0000166(nucleotide binding);GO:0002161(aminoacyl-tRNA editing activity);GO:0004812(aminoacyl-tRNA ligase activity);GO:0004823(leucine-tRNA ligase activity);GO:0005524(ATP binding);GO:0005739(mitochondrion);GO:0005759(mitochondrial matrix);GO:0006412(translation);GO:0006418(tRNA aminoacylation for protein translation);GO:0006429(leucyl-tRNA aminoacylation);GO:0016874(ligase activity);GO:0032543…	00970(Aminoacyl-tRNA biosynthesis)	K01869	EC:6.1.1.4	leucyl-tRNA synthetase 2, mitochondrial [Source:HGNC Symbol;Acc:HGNC:17095]	protein_coding	5.75664	0.070212	6.30826	0.243205	0.289768	0.131577	18.2606	4.19066	0.00963532	0.213253	up	yes		ENST00000645846		4.19066
TMEM218:ENST00000279968	"="	chr11	-	125097244	125111579	ENST00000279968	5	1034	MSTRG.8080	TMEM218	GO:0005515(protein binding);GO:0005929(cilium);GO:0016020(membrane);GO:0016021(integral component of membrane);GO:0042995(cell projection)	NA	NA	NA	transmembrane protein 218 [Source:HGNC Symbol;Acc:HGNC:27344]	protein_coding	4.40223	4.34335	0.269823	0.0001	0.280719	0.213924	18.2224	4.18764	0.020046	0.37329	up	yes		ENST00000279968		4.18764
SHISA9:ENST00000558583	"="	chr16	+	12901598	13240416	ENST00000558583	5	6749	ENSG00000237515	SHISA9	GO:0005886(plasma membrane);GO:0008328(ionotropic glutamate receptor complex);GO:0014069(postsynaptic density);GO:0016020(membrane);GO:0016021(integral component of membrane);GO:0030054(cell junction);GO:0030165(PDZ domain binding);GO:0032281(AMPA glutamate receptor complex);GO:0032591(dendritic spine membrane);GO:0042995(cell projection);GO:0045202(synapse);GO:0045211(postsynaptic membrane);GO:0…	NA	NA	NA	shisa family member 9 [Source:HGNC Symbol;Acc:HGNC:37231]	protein_coding	0.147528	0.153323	0.083246	0.02129	0.0001	0.0001	17.8733	4.15973	0.0358688	0.556603	up	yes		ENST00000558583		4.15973
COX6C:ENST00000520468	"="	chr8	-	99877865	99893707	ENST00000520468	4	744	MSTRG.34864	COX6C	GO:0004129(cytochrome-c oxidase activity);GO:0005515(protein binding);GO:0005739(mitochondrion);GO:0005743(mitochondrial inner membrane);GO:0006091(generation of precursor metabolites and energy);GO:0006119(oxidative phosphorylation);GO:0006123(mitochondrial electron transport, cytochrome c to oxygen);GO:0016020(membrane);GO:0016021(integral component of membrane);GO:0022900(electron transport ch…	00190(Oxidative phosphorylation);04260(Cardiac muscle contraction);04714(Thermogenesis);04932(Non-alcoholic fatty liver disease (NAFLD));05010(Alzheimer disease);05012(Parkinson disease);05016(Huntington disease)	NA	NA	cytochrome c oxidase subunit 6C [Source:HGNC Symbol;Acc:HGNC:2285]	protein_coding	8.28814	9.6992	9.07705	0.169775	0.447932	0.899583	17.8373	4.15683	0.00616245	0.149161	up	yes		ENST00000520468		4.15683
SERPINE1:ENST00000223095	"="	chr7	+	101127104	101139247	ENST00000223095	9	3156	MSTRG.33230	SERPINE1	GO:0001300(chronological cell aging);GO:0001525(angiogenesis);GO:0002020(protease binding);GO:0002576(platelet degranulation);GO:0004867(serine-type endopeptidase inhibitor activity);GO:0005102(signaling receptor binding);GO:0005515(protein binding);GO:0005576(extracellular region);GO:0005615(extracellular space);GO:0005886(plasma membrane);GO:0007623(circadian rhythm);GO:0010466(negative regulat…	04066(HIF-1 signaling pathway);04115(p53 signaling pathway);04218(Cellular senescence);04371(Apelin signaling pathway);04390(Hippo signaling pathway);04610(Complement and coagulation cascades);04933(AGE-RAGE signaling pathway in diabetic complications);05142(Chagas disease (American trypanosomiasis))	K03982	NA	serpin family E member 1 [Source:HGNC Symbol;Acc:HGNC:8583]	protein_coding	357.472	387.551	384.441	25.1175	8.52271	30.3126	17.6609	4.14249	0.00042294	0.0178985	up	yes		ENST00000223095		4.14249
IFNL2:ENST00000331982	"="	chr19	+	39268396	39270188	ENST00000331982	6	951	MSTRG.19552	IFNL2	GO:0002385(mucosal immune response);GO:0005102(signaling receptor binding);GO:0005125(cytokine activity);GO:0005576(extracellular region);GO:0005615(extracellular space);GO:0007259(receptor signaling pathway via JAK-STAT);GO:0019221(cytokine-mediated signaling pathway);GO:0045087(innate immune response);GO:0050778(positive regulation of immune response);GO:0051607(defense response to virus)	04060(Cytokine-cytokine receptor interaction);04630(Jak-STAT signaling pathway)	K22669	NA	interferon lambda 2 [Source:HGNC Symbol;Acc:HGNC:18364]	protein_coding	7.32684	10.5171	9.22324	0.31616	0.390129	0.82982	17.6206	4.13919	0.00543745	0.134748	up	yes		ENST00000331982		4.13919
CCDC14:ENST00000310351	"="	chr3	-	123914319	123961229	ENST00000310351	12	3111	MSTRG.26310	CCDC14	GO:0005515(protein binding);GO:0005737(cytoplasm);GO:0005813(centrosome);GO:0005815(microtubule organizing center);GO:0005856(cytoskeleton);GO:0021762(substantia nigra development);GO:0034451(centriolar satellite);GO:0071539(protein localization to centrosome)	NA	K16541	NA	coiled-coil domain containing 14 [Source:HGNC Symbol;Acc:HGNC:25766]	protein_coding	1.67792	1.02057	0.95363	0.208386	0.0001	0.0001	17.5089	4.13002	0.0387952	0.586185	up	yes		ENST00000310351		4.13002
BTD:ENST00000672065	"="	chr3	+	15601745	15645819	ENST00000672065	4	2069	MSTRG.25272	BTD	GO:0005576(extracellular region);GO:0005615(extracellular space);GO:0005759(mitochondrial matrix);GO:0006768(biotin metabolic process);GO:0006807(nitrogen compound metabolic process);GO:0007417(central nervous system development);GO:0016787(hydrolase activity);GO:0016811(hydrolase activity, acting on carbon-nitrogen (but not peptide) bonds, in linear amides);GO:0047708(biotinidase activity);GO:00…	00780(Biotin metabolism);04977(Vitamin digestion and absorption)	NA	NA	biotinidase [Source:HGNC Symbol;Acc:HGNC:1122]	protein_coding	0.939753	0.330727	5.81023	0.326345	0.079538	0.0001	17.4409	4.1244	0.0276596	0.466067	up	yes		ENST00000672065		4.1244
LCOR:ENST00000676123	"="	chr10	+	96832281	96958889	ENST00000676123	7	4717	MSTRG.5786	LCOR	GO:0000122(negative regulation of transcription by RNA polymerase II);GO:0000981(DNA-binding transcription factor activity, RNA polymerase II-specific);GO:0001226(RNA polymerase II transcription corepressor binding);GO:0003677(DNA binding);GO:0003714(transcription corepressor activity);GO:0005515(protein binding);GO:0005634(nucleus);GO:0005654(nucleoplasm);GO:0006357(regulation of transcription b…	NA	NA	NA	ligand dependent nuclear receptor corepressor [Source:HGNC Symbol;Acc:HGNC:29503]	protein_coding	2.15665	0.806465	0.182333	0.04601	0.091527	0.043681	17.3573	4.11747	0.0072157	0.169647	up	yes		ENST00000676123		4.11747
PMP22:ENST00000675854	"="	chr17	-	15229779	15262552	ENST00000675854	4	1667	MSTRG.15745	PMP22	GO:0005515(protein binding);GO:0005886(plasma membrane);GO:0005923(bicellular tight junction);GO:0007268(chemical synaptic transmission);GO:0007422(peripheral nervous system development);GO:0008219(cell death);GO:0008285(negative regulation of cell population proliferation);GO:0010977(negative regulation of neuron projection development);GO:0016020(membrane);GO:0016021(integral component of membr…	NA	K19289	NA	peripheral myelin protein 22 [Source:HGNC Symbol;Acc:HGNC:9118]	protein_coding	1.7241	0.440245	1.88082	0.236912	0.0001	0.0001	17.0601	4.09256	0.0323444	0.52054	up	yes		ENST00000675854		4.09256
GSN:ENST00000449733	"="	chr9	+	121268168	121332843	ENST00000449733	19	2702	MSTRG.36412	GSN	GO:0001726(ruffle);GO:0002102(podosome);GO:0003779(actin binding);GO:0005509(calcium ion binding);GO:0005515(protein binding);GO:0005546(phosphatidylinositol-4,5-bisphosphate binding);GO:0005576(extracellular region);GO:0005615(extracellular space);GO:0005634(nucleus);GO:0005737(cytoplasm);GO:0005829(cytosol);GO:0005856(cytoskeleton);GO:0005886(plasma membrane);GO:0005925(focal adhesion);GO:00069…	04666(Fc gamma R-mediated phagocytosis);04810(Regulation of actin cytoskeleton);05203(Viral carcinogenesis)	K05768	NA	gelsolin [Source:HGNC Symbol;Acc:HGNC:4620]	protein_coding	1.51023	1.3644	0.344589	0.162775	0.0001	0.02881	16.7943	4.0699	0.0160054	0.316682	up	yes		ENST00000449733		4.0699
AGBL5:ENST00000360131	"="	chr2	+	27051668	27070618	ENST00000360131	15	3188	MSTRG.20727	AGBL5	GO:0004180(carboxypeptidase activity);GO:0004181(metallocarboxypeptidase activity);GO:0005634(nucleus);GO:0005737(cytoplasm);GO:0005819(spindle);GO:0005829(cytosol);GO:0005856(cytoskeleton);GO:0006508(proteolysis);GO:0008233(peptidase activity);GO:0008237(metallopeptidase activity);GO:0008270(zinc ion binding);GO:0015630(microtubule cytoskeleton);GO:0015631(tubulin binding);GO:0016787(hydrolase a…	NA	NA	NA	ATP/GTP binding protein like 5 [Source:HGNC Symbol;Acc:HGNC:26147]	protein_coding	2.61751	3.20363	4.0523	0.154133	0.044404	0.396039	16.6058	4.05362	0.0089663	0.202025	up	yes		ENST00000360131		4.05362
ZFYVE1:ENST00000556143	"="	chr14	-	72969451	73027106	ENST00000556143	12	4380	MSTRG.11515	ZFYVE1	GO:0000407(phagophore assembly site);GO:0005515(protein binding);GO:0005545(1-phosphatidylinositol binding);GO:0005547(phosphatidylinositol-3,4,5-trisphosphate binding);GO:0005739(mitochondrion);GO:0005776(autophagosome);GO:0005783(endoplasmic reticulum);GO:0005789(endoplasmic reticulum membrane);GO:0005794(Golgi apparatus);GO:0005795(Golgi stack);GO:0005811(lipid droplet);GO:0008270(zinc ion bin…	04140(Autophagy - animal)	K17603	NA	zinc finger FYVE-type containing 1 [Source:HGNC Symbol;Acc:HGNC:13180]	protein_coding	0.334429	11.4178	10.6309	0.368826	0.638162	0.354487	16.4404	4.03917	0.00560402	0.138194	up	yes		ENST00000556143		4.03917
B2M:ENST00000559916	"="	chr15	+	44711513	44717029	ENST00000559916	3	1081	MSTRG.12408	B2M	GO:0000139(Golgi membrane);GO:0001895(retina homeostasis);GO:0001916(positive regulation of T cell mediated cytotoxicity);GO:0002237(response to molecule of bacterial origin);GO:0002376(immune system process);GO:0002474(antigen processing and presentation of peptide antigen via MHC class I);GO:0002479(antigen processing and presentation of exogenous peptide antigen via MHC class I, TAP-dependent)…	04612(Antigen processing and presentation);05163(Human cytomegalovirus infection);05166(Human T-cell leukemia virus 1 infection);05168(Herpes simplex virus 1 infection);05169(Epstein-Barr virus infection);05170(Human immunodeficiency virus 1 infection)	NA	NA	beta-2-microglobulin [Source:HGNC Symbol;Acc:HGNC:914]	protein_coding	97.3765	14.2368	122.43	6.02443	2.91569	5.3399	16.3896	4.03471	0.00168496	0.0527879	up	yes		ENST00000559916		4.03471
IFITM2:ENST00000399817	"="	chr11	+	308163	309395	ENST00000399817	2	659	MSTRG.6235	IFITM2	GO:0002376(immune system process);GO:0005886(plasma membrane);GO:0006955(immune response);GO:0009615(response to virus);GO:0016020(membrane);GO:0016021(integral component of membrane);GO:0032991(protein-containing complex);GO:0034341(response to interferon-gamma);GO:0035455(response to interferon-alpha);GO:0035456(response to interferon-beta);GO:0045071(negative regulation of viral genome replica…	NA	K06566	NA	interferon induced transmembrane protein 2 [Source:HGNC Symbol;Acc:HGNC:5413]	protein_coding	0.203231	0.297491	41.4194	0.112711	1.02193	1.44179	16.2706	4.02419	0.0493278	0.691195	up	yes		ENST00000399817		4.02419
TRIT1:ENST00000316891	"="	chr1	-	39838110	39883504	ENST00000316891	11	5051	MSTRG.2219	TRIT1	GO:0000166(nucleotide binding);GO:0003676(nucleic acid binding);GO:0005524(ATP binding);GO:0005575(cellular_component);GO:0005737(cytoplasm);GO:0005739(mitochondrion);GO:0005759(mitochondrial matrix);GO:0006400(tRNA modification);GO:0008033(tRNA processing);GO:0008270(zinc ion binding);GO:0016740(transferase activity);GO:0046872(metal ion binding);GO:0052381(tRNA dimethylallyltransferase activity…	NA	K00791	EC:2.5.1.75	tRNA isopentenyltransferase 1 [Source:HGNC Symbol;Acc:HGNC:20286]	protein_coding	0.455996	0.598742	0.053033	0.008736	0.039956	0.019683	16.2014	4.01805	0.00740659	0.173293	up	yes		ENST00000316891		4.01805
SLAMF7:ENST00000368043	"="	chr1	+	160739247	160754821	ENST00000368043	7	2707	MSTRG.3705	SLAMF7	GO:0002250(adaptive immune response);GO:0002376(immune system process);GO:0005783(endoplasmic reticulum);GO:0005886(plasma membrane);GO:0007155(cell adhesion);GO:0016020(membrane);GO:0016021(integral component of membrane);GO:0030101(natural killer cell activation);GO:0042267(natural killer cell mediated cytotoxicity);GO:0042802(identical protein binding);GO:0045087(innate immune response);GO:005…	NA	K06733	NA	SLAM family member 7 [Source:HGNC Symbol;Acc:HGNC:21394]	protein_coding	2.72003	0.200692	1.39449	0.163449	0.012927	0.092095	16.0733	4.00659	0.0131718	0.272128	up	yes		ENST00000368043		4.00659
PPARA:ENST00000407236	"="	chr22	+	46151884	46243755	ENST00000407236	8	9995	MSTRG.25014	PPARA	GO:0000122(negative regulation of transcription by RNA polymerase II);GO:0000790(nuclear chromatin);GO:0000977(RNA polymerase II regulatory region sequence-specific DNA binding);GO:0000978(RNA polymerase II cis-regulatory region sequence-specific DNA binding);GO:0000981(DNA-binding transcription factor activity, RNA polymerase II-specific);GO:0001103(RNA polymerase II repressing transcription fac…	03320(PPAR signaling pathway);04024(cAMP signaling pathway);04920(Adipocytokine signaling pathway);04922(Glucagon signaling pathway);04931(Insulin resistance);04932(Non-alcoholic fatty liver disease (NAFLD));05160(Hepatitis C)	NA	NA	peroxisome proliferator activated receptor alpha [Source:HGNC Symbol;Acc:HGNC:9232]	protein_coding	2.65292	0.354424	0.022515	0.072649	0.022032	0.094727	15.9965	3.99968	0.0255228	0.441322	up	yes		ENST00000407236		3.99968
UBQLN1:ENST00000376395	"="	chr9	-	83659968	83707958	ENST00000376395	11	3868	MSTRG.35978	UBQLN1	GO:0000045(autophagosome assembly);GO:0000502(proteasome complex);GO:0005515(protein binding);GO:0005634(nucleus);GO:0005654(nucleoplasm);GO:0005737(cytoplasm);GO:0005776(autophagosome);GO:0005783(endoplasmic reticulum);GO:0005829(cytosol);GO:0005886(plasma membrane);GO:0006511(ubiquitin-dependent protein catabolic process);GO:0006914(autophagy);GO:0016020(membrane);GO:0016235(aggresome);GO:00162…	04141(Protein processing in endoplasmic reticulum)	K04523	NA	ubiquilin 1 [Source:HGNC Symbol;Acc:HGNC:12508]	protein_coding	0.790308	33.0777	2.43851	1.08887	0.445975	0.753008	15.8692	3.98816	0.00878067	0.198353	up	yes		ENST00000376395		3.98816
ARPP19:ENST00000561650	"="	chr15	-	52549527	52568832	ENST00000561650	3	3245	MSTRG.12663	ARPP19	GO:0000086(G2/M transition of mitotic cell cycle);GO:0000278(mitotic cell cycle);GO:0004864(protein phosphatase inhibitor activity);GO:0005102(signaling receptor binding);GO:0005515(protein binding);GO:0005654(nucleoplasm);GO:0005737(cytoplasm);GO:0007049(cell cycle);GO:0015459(potassium channel regulator activity);GO:0019212(phosphatase inhibitor activity);GO:0019888(protein phosphatase regulato…	NA	NA	NA	cAMP regulated phosphoprotein 19 [Source:HGNC Symbol;Acc:HGNC:16967]	protein_coding	0.865296	0.02463	6.06676	0.377858	0.037121	0.025298	15.8007	3.98192	0.0336208	0.535606	up	yes		ENST00000561650		3.98192
CLCN5:ENST00000376088	"="	X	+	49922615	50099235	ENST00000376088	15	10108	MSTRG.421	CLCN5	GO:0000139(Golgi membrane);GO:0000166(nucleotide binding);GO:0005247(voltage-gated chloride channel activity);GO:0005254(chloride channel activity);GO:0005515(protein binding);GO:0005524(ATP binding);GO:0005765(lysosomal membrane);GO:0005768(endosome);GO:0005769(early endosome);GO:0005794(Golgi apparatus);GO:0005829(cytosol);GO:0005886(plasma membrane);GO:0005887(integral component of plasma memb…	NA	NA	NA	chloride voltage-gated channel 5 [Source:HGNC Symbol;Acc:HGNC:2023]	protein_coding	0.541237	0.616831	0.603609	0.057785	0.052824	0.001083	15.7726	3.97935	0.0103581	0.225539	up	yes		ENST00000376088		3.97935
KLHL18:ENST00000232766	"="	chr3	+	47282944	47346816	ENST00000232766	10	4622	MSTRG.25620	KLHL18	GO:0005515(protein binding);GO:0007049(cell cycle);GO:0016567(protein ubiquitination);GO:0051301(cell division);GO:1901992(positive regulation of mitotic cell cycle phase transition)	NA	K10455	NA	kelch like family member 18 [Source:HGNC Symbol;Acc:HGNC:29120]	protein_coding	4.5801	2.9454	0.121144	0.028442	0.12111	0.353362	15.2047	3.92644	0.0244869	0.428862	up	yes		ENST00000232766		3.92644
RBBP4:ENST00000373493	"="	chr1	+	32651208	32686211	ENST00000373493	12	7883	MSTRG.2069	RBBP4	GO:0000790(nuclear chromatin);GO:0000978(RNA polymerase II cis-regulatory region sequence-specific DNA binding);GO:0005515(protein binding);GO:0005634(nucleus);GO:0005654(nucleoplasm);GO:0005829(cytosol);GO:0006260(DNA replication);GO:0006325(chromatin organization);GO:0006335(DNA replication-dependent nucleosome assembly);GO:0006336(DNA replication-independent nucleosome assembly);GO:0006338(chr…	04218(Cellular senescence)	NA	NA	RB binding protein 4, chromatin remodeling factor [Source:HGNC Symbol;Acc:HGNC:9887]	protein_coding	3.1266	1.68466	0.095517	0.07569	0.037549	0.20985	15.1871	3.92477	0.0188472	0.357049	up	yes		ENST00000373493		3.92477
SHISA2:ENST00000319420	"="	chr13	-	26044597	26052016	ENST00000319420	2	3845	ENSG00000180730	SHISA2	GO:0005515(protein binding);GO:0005783(endoplasmic reticulum);GO:0005789(endoplasmic reticulum membrane);GO:0007275(multicellular organism development);GO:0016020(membrane);GO:0016021(integral component of membrane);GO:0030178(negative regulation of Wnt signaling pathway);GO:0040037(negative regulation of fibroblast growth factor receptor signaling pathway)	NA	NA	NA	shisa family member 2 [Source:HGNC Symbol;Acc:HGNC:20366]	protein_coding	0.22703	0.27511	0.021653	0.017938	0.016517	0.0001	15.1582	3.92203	0.0369142	0.566737	up	yes		ENST00000319420		3.92203
NEIL2:ENST00000455213	"="	chr8	+	11769699	11787340	ENST00000455213	6	2323	MSTRG.34001	NEIL2	GO:0003676(nucleic acid binding);GO:0003677(DNA binding);GO:0003684(damaged DNA binding);GO:0003824(catalytic activity);GO:0003906(DNA-(apurinic or apyrimidinic site) endonuclease activity);GO:0005515(protein binding);GO:0005634(nucleus);GO:0005654(nucleoplasm);GO:0005737(cytoplasm);GO:0005876(spindle microtubule);GO:0006281(DNA repair);GO:0006284(base-excision repair);GO:0006289(nucleotide-excis…	03410(Base excision repair)	K10568	4.2.99.18;EC:3.2.2.-	nei like DNA glycosylase 2 [Source:HGNC Symbol;Acc:HGNC:18956]	protein_coding	5.18548	4.79155	3.09191	0.375943	0.502959	0.0001	14.8679	3.89413	0.027125	0.461099	up	yes		ENST00000455213		3.89413
IFNL3:ENST00000613087	"="	chr19	-	39243553	39245129	ENST00000613087	6	734	MSTRG.19549	IFNL3	GO:0005102(signaling receptor binding);GO:0005125(cytokine activity);GO:0005576(extracellular region);GO:0005615(extracellular space);GO:0007259(receptor signaling pathway via JAK-STAT);GO:0019221(cytokine-mediated signaling pathway);GO:0045071(negative regulation of viral genome replication);GO:0045087(innate immune response);GO:0050778(positive regulation of immune response);GO:0051607(defense …	04060(Cytokine-cytokine receptor interaction);04630(Jak-STAT signaling pathway)	K22669	NA	interferon lambda 3 [Source:HGNC Symbol;Acc:HGNC:18365]	protein_coding	8.34103	10.5256	10.0725	0.567743	0.545771	0.845428	14.7728	3.88487	0.00667777	0.159428	up	yes		ENST00000613087		3.88487
B3GNT5:ENST00000326505	"="	chr3	+	183253253	183273385	ENST00000326505	2	4108	MSTRG.26917	B3GNT5	GO:0000139(Golgi membrane);GO:0005515(protein binding);GO:0005794(Golgi apparatus);GO:0006486(protein glycosylation);GO:0007275(multicellular organism development);GO:0007417(central nervous system development);GO:0007420(brain development);GO:0008375(acetylglucosaminyltransferase activity);GO:0008376(acetylgalactosaminyltransferase activity);GO:0008457(beta-galactosyl-N-acetylglucosaminylgalacto…	00601(Glycosphingolipid biosynthesis - lacto and neolacto series)	K03766	EC:2.4.1.206	UDP-GlcNAc:betaGal beta-1,3-N-acetylglucosaminyltransferase 5 [Source:HGNC Symbol;Acc:HGNC:15684]	protein_coding	5.85494	2.57877	3.48113	0.101155	0.0001	0.714081	14.6134	3.86922	0.0429158	0.631888	up	yes		ENST00000326505		3.86922
TRIM22:ENST00000379965	"="	chr11	+	5689790	5710863	ENST00000379965	8	2888	MSTRG.6429	TRIM22	GO:0000209(protein polyubiquitination);GO:0003714(transcription corepressor activity);GO:0005515(protein binding);GO:0005634(nucleus);GO:0005654(nucleoplasm);GO:0005737(cytoplasm);GO:0005794(Golgi apparatus);GO:0005829(cytosol);GO:0006355(regulation of transcription, DNA-templated);GO:0006955(immune response);GO:0008270(zinc ion binding);GO:0009615(response to virus);GO:0010468(regulation of gene…	NA	K11999	NA	tripartite motif containing 22 [Source:HGNC Symbol;Acc:HGNC:16379]	protein_coding	5.24684	31.3003	24.6981	2.97772	0.373082	0.860543	14.5429	3.86224	0.00386477	0.101455	up	yes		ENST00000379965		3.86224
CPEB1:ENST00000620182	"="	chr15	-	82544310	82647605	ENST00000620182	12	2422	MSTRG.13296	CPEB1	GO:0000900(translation repressor activity, mRNA regulatory element binding);GO:0000932(P-body);GO:0003676(nucleic acid binding);GO:0003723(RNA binding);GO:0003730(mRNA 3'-UTR binding);GO:0005515(protein binding);GO:0005634(nucleus);GO:0005654(nucleoplasm);GO:0005737(cytoplasm);GO:0005813(centrosome);GO:0005829(cytosol);GO:0006397(mRNA processing);GO:0006412(translation);GO:0006417(regulation of t…	04114(Oocyte meiosis);04914(Progesterone-mediated oocyte maturation)	K02602	NA	cytoplasmic polyadenylation element binding protein 1 [Source:HGNC Symbol;Acc:HGNC:21744]	protein_coding	0.954813	0.020151	0.58705	0.049139	0.01027	0.048834	14.4306	3.85106	0.0289947	0.482233	up	yes		ENST00000620182		3.85106
SYN3:ENST00000358763	"="	chr22	-	32507820	33058381	ENST00000358763	14	7867	MSTRG.24676	SYN3	GO:0000166(nucleotide binding);GO:0005524(ATP binding);GO:0007269(neurotransmitter secretion);GO:0008021(synaptic vesicle);GO:0014069(postsynaptic density);GO:0016020(membrane);GO:0030054(cell junction);GO:0030672(synaptic vesicle membrane);GO:0031410(cytoplasmic vesicle);GO:0032228(regulation of synaptic transmission, GABAergic);GO:0045202(synapse);GO:0098793(presynapse)	NA	K19941	NA	synapsin III [Source:HGNC Symbol;Acc:HGNC:11496]	protein_coding	0.128569	0.132734	0.102216	0.012964	0.008386	0.004415	14.109	3.81855	0.0145283	0.292887	up	yes		ENST00000358763		3.81855
RND3:ENST00000409557	"="	chr2	-	150468209	150485382	ENST00000409557	4	2372	MSTRG.21900	RND3	GO:0000139(Golgi membrane);GO:0000166(nucleotide binding);GO:0003924(GTPase activity);GO:0005515(protein binding);GO:0005525(GTP binding);GO:0005737(cytoplasm);GO:0005794(Golgi apparatus);GO:0005856(cytoskeleton);GO:0005886(plasma membrane);GO:0005925(focal adhesion);GO:0005938(cell cortex);GO:0007015(actin filament organization);GO:0007155(cell adhesion);GO:0007264(small GTPase mediated signal t…	NA	NA	NA	Rho family GTPase 3 [Source:HGNC Symbol;Acc:HGNC:671]	protein_coding	2.37657	0.351703	0.242925	0.068596	0.115817	0.0271	14.0474	3.81223	0.00956947	0.212326	up	yes		ENST00000409557		3.81223
IFIT3:ENST00000371811	"="	chr10	+	89332484	89340971	ENST00000371811	2	2455	MSTRG.5677	IFIT3	GO:0002376(immune system process);GO:0003674(molecular_function);GO:0003723(RNA binding);GO:0005515(protein binding);GO:0005737(cytoplasm);GO:0005739(mitochondrion);GO:0005829(cytosol);GO:0008285(negative regulation of cell population proliferation);GO:0009615(response to virus);GO:0035457(cellular response to interferon-alpha);GO:0042802(identical protein binding);GO:0043066(negative regulation …	NA	NA	NA	interferon induced protein with tetratricopeptide repeats 3 [Source:HGNC Symbol;Acc:HGNC:5411]	protein_coding	0.687758	7.75504	0.606774	0.187399	0.211591	0.24725	14.0034	3.80771	0.0174035	0.336378	up	yes		ENST00000371811		3.80771
NGFR:ENST00000172229	"="	chr17	+	49495293	49515008	ENST00000172229	6	3408	MSTRG.16901	NGFR	GO:0001540(amyloid-beta binding);GO:0001678(cellular glucose homeostasis);GO:0004888(transmembrane signaling receptor activity);GO:0005035(death receptor activity);GO:0005515(protein binding);GO:0005516(calmodulin binding);GO:0005576(extracellular region);GO:0005654(nucleoplasm);GO:0005737(cytoplasm);GO:0005768(endosome);GO:0005829(cytosol);GO:0005886(plasma membrane);GO:0005887(integral componen…	04010(MAPK signaling pathway);04014(Ras signaling pathway);04015(Rap1 signaling pathway);04060(Cytokine-cytokine receptor interaction);04151(PI3K-Akt signaling pathway);04215(Apoptosis - multiple species);04722(Neurotrophin signaling pathway);05202(Transcriptional misregulation in cancer)	K02583	NA	nerve growth factor receptor [Source:HGNC Symbol;Acc:HGNC:7809]	protein_coding	7.32489	7.1385	7.02881	0.261727	0.333833	0.947122	13.9317	3.8003	0.00543783	0.134748	up	yes		ENST00000172229		3.8003
MAP3K12:ENST00000547035	"="	chr12	-	53481122	53493866	ENST00000547035	14	2944	MSTRG.9009	MAP3K12	GO:0000166(nucleotide binding);GO:0000186(activation of MAPKK activity);GO:0004672(protein kinase activity);GO:0004674(protein serine/threonine kinase activity);GO:0004706(JUN kinase kinase kinase activity);GO:0004709(MAP kinase kinase kinase activity);GO:0005515(protein binding);GO:0005524(ATP binding);GO:0005737(cytoplasm);GO:0005829(cytosol);GO:0005886(plasma membrane);GO:0006468(protein phosp…	04010(MAPK signaling pathway)	K04423	EC:2.7.11.25	mitogen-activated protein kinase kinase kinase 12 [Source:HGNC Symbol;Acc:HGNC:6851]	protein_coding	2.47691	0.556206	2.88946	0.023359	0.386272	0.027172	13.5589	3.76117	0.0205159	0.379082	up	yes		ENST00000547035		3.76117
GMPR2:ENST00000558483	"="	chr14	+	24236096	24239046	ENST00000558483	6	857	MSTRG.10943	GMPR2	GO:0003824(catalytic activity);GO:0003920(GMP reductase activity);GO:0003938(IMP dehydrogenase activity);GO:0005515(protein binding);GO:0005829(cytosol);GO:0006144(purine nucleobase metabolic process);GO:0006163(purine nucleotide metabolic process);GO:0006164(purine nucleotide biosynthetic process);GO:0009117(nucleotide metabolic process);GO:0016491(oxidoreductase activity);GO:0043101(purine-cont…	00230(Purine metabolism)	K00364	EC:1.7.1.7	guanosine monophosphate reductase 2 [Source:HGNC Symbol;Acc:HGNC:4377]	protein_coding	1.23872	19.1149	20.0442	1.71002	1.31488	0.0001	13.3547	3.73927	0.044625	0.648081	up	yes		ENST00000558483		3.73927
MORF4L1:ENST00000331268	"="	chr15	+	78872814	78898133	ENST00000331268	13	2359	MSTRG.13237	MORF4L1	GO:0000123(histone acetyltransferase complex);GO:0000724(double-strand break repair via homologous recombination);GO:0003682(chromatin binding);GO:0005515(protein binding);GO:0005634(nucleus);GO:0005654(nucleoplasm);GO:0006281(DNA repair);GO:0006310(DNA recombination);GO:0006325(chromatin organization);GO:0006342(chromatin silencing);GO:0006355(regulation of transcription, DNA-templated);GO:00069…	NA	K11339	NA	mortality factor 4 like 1 [Source:HGNC Symbol;Acc:HGNC:16989]	protein_coding	3.16959	35.0384	31.8065	0.821115	1.7248	2.74649	13.2293	3.72566	0.00615232	0.149113	up	yes		ENST00000331268		3.72566
PSME3:ENST00000590720	"="	chr17	+	42833397	42843760	ENST00000590720	11	3182	MSTRG.16583	PSME3	GO:0000165(MAPK cascade);GO:0000209(protein polyubiquitination);GO:0000502(proteasome complex);GO:0002039(p53 binding);GO:0002223(stimulatory C-type lectin receptor signaling pathway);GO:0002479(antigen processing and presentation of exogenous peptide antigen via MHC class I, TAP-dependent);GO:0005515(protein binding);GO:0005634(nucleus);GO:0005654(nucleoplasm);GO:0005737(cytoplasm);GO:0005829(cy…	03050(Proteasome);04612(Antigen processing and presentation);05160(Hepatitis C)	K06698	NA	proteasome activator subunit 3 [Source:HGNC Symbol;Acc:HGNC:9570]	protein_coding	2.76928	0.30693	55.8934	1.30828	1.38645	1.79778	13.1262	3.71438	0.02071	0.381192	up	yes		ENST00000590720		3.71438
NRSN2:ENST00000382291	"="	chr20	+	347024	354868	ENST00000382291	4	2088	MSTRG.22824	NRSN2	GO:0003674(molecular_function);GO:0005515(protein binding);GO:0005886(plasma membrane);GO:0007399(nervous system development);GO:0008150(biological_process);GO:0016020(membrane);GO:0016021(integral component of membrane);GO:0030133(transport vesicle);GO:0031410(cytoplasmic vesicle);GO:0043005(neuron projection);GO:0043025(neuronal cell body)	NA	NA	NA	neurensin 2 [Source:HGNC Symbol;Acc:HGNC:16229]	protein_coding	0.650453	0.438194	27.9495	0.772475	0.662943	0.814977	12.9036	3.6897	0.0284015	0.475226	up	yes		ENST00000382291		3.6897
GCNT1:ENST00000444201	"="	chr9	+	76459152	76507414	ENST00000444201	3	5476	MSTRG.35951	GCNT1	GO:0000139(Golgi membrane);GO:0003829(beta-1,3-galactosyl-O-glycosyl-glycoprotein beta-1,6-N-acetylglucosaminyltransferase activity);GO:0005515(protein binding);GO:0005615(extracellular space);GO:0005794(Golgi apparatus);GO:0005802(trans-Golgi network);GO:0006486(protein glycosylation);GO:0009101(glycoprotein biosynthetic process);GO:0016020(membrane);GO:0016021(integral component of membrane);GO…	00512(Mucin type O-glycan biosynthesis)	NA	NA	glucosaminyl (N-acetyl) transferase 1 [Source:HGNC Symbol;Acc:HGNC:4203]	protein_coding	0.756851	0.760879	0.110432	0.057141	0.052365	0.017683	12.8011	3.6782	0.00970215	0.214188	up	yes		ENST00000444201		3.6782
CYRIA:ENST00000381323	"="	chr2	-	16549459	16665834	ENST00000381323	12	4670	MSTRG.20609	CYRIA	GO:0005622(intracellular);GO:0016020(membrane);GO:0030833(regulation of actin filament polymerization);GO:0048365(Rac GTPase binding)	NA	NA	NA	CYFIP related Rac1 interactor A [Source:HGNC Symbol;Acc:HGNC:25373]	protein_coding	0.32498	2.72859	2.79958	0.192672	0.174444	0.099755	12.537	3.64812	0.0144999	0.292623	up	yes		ENST00000381323		3.64812
ALDH18A1:ENST00000371224	"="	chr10	-	95605941	95656711	ENST00000371224	18	3352	MSTRG.5754	ALDH18A1	GO:0000166(nucleotide binding);GO:0003723(RNA binding);GO:0003824(catalytic activity);GO:0004349(glutamate 5-kinase activity);GO:0004350(glutamate-5-semialdehyde dehydrogenase activity);GO:0005515(protein binding);GO:0005524(ATP binding);GO:0005737(cytoplasm);GO:0005739(mitochondrion);GO:0005743(mitochondrial inner membrane);GO:0006536(glutamate metabolic process);GO:0006561(proline biosynthetic …	00330(Arginine and proline metabolism)	K12657	1.2.1.41;EC:2.7.2.11	aldehyde dehydrogenase 18 family member A1 [Source:HGNC Symbol;Acc:HGNC:9722]	protein_coding	0.868205	0.123322	0.78568	0.048011	0.05047	0.044022	12.4714	3.64055	0.00862253	0.19537	up	yes		ENST00000371224		3.64055
CPEB4:ENST00000520867	"="	chr5	+	173889340	173956235	ENST00000520867	8	2607	MSTRG.30055	CPEB4	GO:0000900(translation repressor activity, mRNA regulatory element binding);GO:0002931(response to ischemia);GO:0003676(nucleic acid binding);GO:0003723(RNA binding);GO:0003730(mRNA 3'-UTR binding);GO:0005515(protein binding);GO:0005634(nucleus);GO:0005737(cytoplasm);GO:0005783(endoplasmic reticulum);GO:0006412(translation);GO:0006417(regulation of translation);GO:0008135(translation factor activ…	04114(Oocyte meiosis);04914(Progesterone-mediated oocyte maturation)	K02602	NA	cytoplasmic polyadenylation element binding protein 4 [Source:HGNC Symbol;Acc:HGNC:21747]	protein_coding	3.14104	0.585	1.60697	0.130141	0.147687	0.162178	12.1203	3.59936	0.0122335	0.257228	up	yes		ENST00000520867		3.59936
TM9SF4:ENST00000398022	"="	chr20	+	32109714	32167256	ENST00000398022	18	3768	MSTRG.23212	TM9SF4	GO:0001666(response to hypoxia);GO:0005515(protein binding);GO:0005768(endosome);GO:0005769(early endosome);GO:0005794(Golgi apparatus);GO:0006909(phagocytosis);GO:0007155(cell adhesion);GO:0016020(membrane);GO:0016021(integral component of membrane);GO:0051453(regulation of intracellular pH);GO:0070072(vacuolar proton-transporting V-type ATPase complex assembly);GO:0070863(positive regulation of…	NA	K17086	NA	transmembrane 9 superfamily member 4 [Source:HGNC Symbol;Acc:HGNC:30797]	protein_coding	2.22125	6.00964	5.81431	0.461791	0.484891	0.213361	12.1075	3.59783	0.00776937	0.179764	up	yes		ENST00000398022		3.59783
PPM1F:ENST00000407142	"="	chr22	-	21919427	21938584	ENST00000407142	6	5587	MSTRG.24446	PPM1F	GO:0003824(catalytic activity);GO:0004721(phosphoprotein phosphatase activity);GO:0004722(protein serine/threonine phosphatase activity);GO:0004724(magnesium-dependent protein serine/threonine phosphatase activity);GO:0005515(protein binding);GO:0005634(nucleus);GO:0005829(cytosol);GO:0006469(negative regulation of protein kinase activity);GO:0006470(protein dephosphorylation);GO:0006915(apoptoti…	NA	K17502	EC:3.1.3.16	protein phosphatase, Mg2+/Mn2+ dependent 1F [Source:HGNC Symbol;Acc:HGNC:19388]	protein_coding	0.669759	0.200538	0.001079	0.040071	0.017269	0.014815	12.0764	3.59412	0.0437004	0.639493	up	yes		ENST00000407142		3.59412
XAF1:ENST00000361842	"="	chr17	+	6756046	6775647	ENST00000361842	7	3417	MSTRG.15567	XAF1	GO:0005515(protein binding);GO:0005634(nucleus);GO:0005654(nucleoplasm);GO:0005737(cytoplasm);GO:0005739(mitochondrion);GO:0005829(cytosol);GO:0006915(apoptotic process);GO:0007005(mitochondrion organization);GO:0008270(zinc ion binding);GO:0035456(response to interferon-beta);GO:0046872(metal ion binding);GO:0060337(type I interferon signaling pathway)	NA	NA	NA	XIAP associated factor 1 [Source:HGNC Symbol;Acc:HGNC:30932]	protein_coding	1.61101	2.32452	1.53326	0.041035	0.298519	0.121611	11.8586	3.56787	0.0149474	0.300183	up	yes		ENST00000361842		3.56787
FYN:ENST00000368682	"="	chr6	-	111660332	111873067	ENST00000368682	14	3234	ENSG00000010810	FYN	GO:0000165(MAPK cascade);GO:0000166(nucleotide binding);GO:0000304(response to singlet oxygen);GO:0001664(G protein-coupled receptor binding);GO:0001764(neuron migration);GO:0002223(stimulatory C-type lectin receptor signaling pathway);GO:0002250(adaptive immune response);GO:0002376(immune system process);GO:0003015(heart process);GO:0004672(protein kinase activity);GO:0004713(protein tyrosine ki…	04071(Sphingolipid signaling pathway);04072(Phospholipase D signaling pathway);04360(Axon guidance);04380(Osteoclast differentiation);04510(Focal adhesion);04520(Adherens junction);04611(Platelet activation);04650(Natural killer cell mediated cytotoxicity);04660(T cell receptor signaling pathway);04664(Fc epsilon RI signaling pathway);04725(Cholinergic synapse);05020(Prion diseases);05130(Pathoge…	NA	NA	FYN proto-oncogene, Src family tyrosine kinase [Source:HGNC Symbol;Acc:HGNC:4037]	protein_coding	0.682307	0.628843	0.874539	0.02815	0.15725	0.0001	11.7827	3.5586	0.0268207	0.457407	up	yes		ENST00000368682		3.5586
GADD45A:ENST00000370986	"="	chr1	+	67685201	67688334	ENST00000370986	4	1352	MSTRG.2655	GADD45A	GO:0000079(regulation of cyclin-dependent protein serine/threonine kinase activity);GO:0000122(negative regulation of transcription by RNA polymerase II);GO:0000185(activation of MAPKKK activity);GO:0005515(protein binding);GO:0005634(nucleus);GO:0005654(nucleoplasm);GO:0005737(cytoplasm);GO:0006281(DNA repair);GO:0006469(negative regulation of protein kinase activity);GO:0006915(apoptotic proces…	04010(MAPK signaling pathway);04068(FoxO signaling pathway);04110(Cell cycle);04115(p53 signaling pathway);04210(Apoptosis);04218(Cellular senescence);05169(Epstein-Barr virus infection);05200(Pathways in cancer);05202(Transcriptional misregulation in cancer);05210(Colorectal cancer);05212(Pancreatic cancer);05213(Endometrial cancer);05214(Glioma);05216(Thyroid cancer);05217(Basal cell carcinoma)…	NA	NA	growth arrest and DNA damage inducible alpha [Source:HGNC Symbol;Acc:HGNC:4095]	protein_coding	9.17658	15.4569	8.30358	0.770225	0.68437	1.37037	11.6593	3.54341	0.0107769	0.232441	up	yes		ENST00000370986		3.54341
C3AR1:ENST00000307637	"="	chr12	-	8056844	8066359	ENST00000307637	2	3434	ENSG00000171860	C3AR1	GO:0002430(complement receptor mediated signaling pathway);GO:0004875(complement receptor activity);GO:0004876(complement component C3a receptor activity);GO:0004930(G protein-coupled receptor activity);GO:0005886(plasma membrane);GO:0005887(integral component of plasma membrane);GO:0006935(chemotaxis);GO:0006954(inflammatory response);GO:0007165(signal transduction);GO:0007186(G protein-coupled …	04080(Neuroactive ligand-receptor interaction);04610(Complement and coagulation cascades);05150(Staphylococcus aureus infection)	K04009	NA	complement C3a receptor 1 [Source:HGNC Symbol;Acc:HGNC:1319]	protein_coding	0.394969	0.591579	0.447621	0.024536	0.046987	0.05149	11.6587	3.54333	0.0128274	0.266904	up	yes		ENST00000307637		3.54333
TATDN3:ENST00000366973	"="	chr1	+	212791884	212816617	ENST00000366973	10	2321	MSTRG.4308	TATDN3	GO:0004518(nuclease activity);GO:0005634(nucleus);GO:0016787(hydrolase activity);GO:0016788(hydrolase activity, acting on ester bonds);GO:0046872(metal ion binding);GO:0090305(nucleic acid phosphodiester bond hydrolysis)	NA	K03424	EC:3.1.21.-	TatD DNase domain containing 3 [Source:HGNC Symbol;Acc:HGNC:27010]	protein_coding	0.102904	5.13314	0.445095	0.030503	0.171104	0.28672	11.6339	3.54026	0.045677	0.659508	up	yes		ENST00000366973		3.54026
DUSP15:ENST00000398084	"="	chr20	-	31861067	31870280	ENST00000398084	7	1256	MSTRG.23207	DUSP15	GO:0004721(phosphoprotein phosphatase activity);GO:0004725(protein tyrosine phosphatase activity);GO:0005515(protein binding);GO:0005737(cytoplasm);GO:0005829(cytosol);GO:0005886(plasma membrane);GO:0006470(protein dephosphorylation);GO:0007179(transforming growth factor beta receptor signaling pathway);GO:0008138(protein tyrosine/serine/threonine phosphatase activity);GO:0016020(membrane);GO:001…	NA	K14165	3.1.3.48;EC:3.1.3.16	dual specificity phosphatase 15 [Source:HGNC Symbol;Acc:HGNC:16236]	protein_coding	1.51542	1.44739	1.03469	0.191672	0.149923	0.003471	11.5848	3.53416	0.0194042	0.364965	up	yes		ENST00000398084		3.53416
ADGRE5:ENST00000357355	"="	chr19	+	14381435	14408725	ENST00000357355	19	3054	MSTRG.18955	ADGRE5	GO:0004888(transmembrane signaling receptor activity);GO:0004930(G protein-coupled receptor activity);GO:0005509(calcium ion binding);GO:0005515(protein binding);GO:0005576(extracellular region);GO:0005615(extracellular space);GO:0005886(plasma membrane);GO:0005887(integral component of plasma membrane);GO:0005925(focal adhesion);GO:0006954(inflammatory response);GO:0006955(immune response);GO:00…	NA	NA	NA	adhesion G protein-coupled receptor E5 [Source:HGNC Symbol;Acc:HGNC:1711]	protein_coding	0.353444	4.14418	15.9687	0.806949	0.284255	0.680618	11.551	3.52995	0.0215661	0.392777	up	yes		ENST00000357355		3.52995
MAPRE2:ENST00000588910	"="	chr18	+	35041431	35127617	ENST00000588910	5	1389	MSTRG.18042	MAPRE2	GO:0005515(protein binding);GO:0005737(cytoplasm);GO:0005815(microtubule organizing center);GO:0005856(cytoskeleton);GO:0005874(microtubule);GO:0005881(cytoplasmic microtubule);GO:0005925(focal adhesion);GO:0007049(cell cycle);GO:0008017(microtubule binding);GO:0015630(microtubule cytoskeleton);GO:0019901(protein kinase binding);GO:0031110(regulation of microtubule polymerization or depolymerizat…	NA	K10436	NA	microtubule associated protein RP/EB family member 2 [Source:HGNC Symbol;Acc:HGNC:6891]	protein_coding	1.79928	1.54354	1.22043	0.136184	0.055335	0.206532	11.464	3.51904	0.0089887	0.202442	up	yes		ENST00000588910		3.51904
CCBE1:ENST00000649564	"="	chr18	-	59430939	59697662	ENST00000649564	12	6403	MSTRG.18219	CCBE1	GO:0001525(angiogenesis);GO:0001945(lymph vessel development);GO:0001946(lymphangiogenesis);GO:0002020(protease binding);GO:0002040(sprouting angiogenesis);GO:0003016(respiratory system process);GO:0005509(calcium ion binding);GO:0005515(protein binding);GO:0005518(collagen binding);GO:0005576(extracellular region);GO:0005581(collagen trimer);GO:0005615(extracellular space);GO:0007275(multicellul…	NA	K19638	NA	collagen and calcium binding EGF domains 1 [Source:HGNC Symbol;Acc:HGNC:29426]	protein_coding	0.009948	0.582109	0.645378	0.050325	0.04342	0.016569	11.2174	3.48766	0.0250715	0.435265	up	yes		ENST00000649564		3.48766
BCAP31:ENST00000345046	"="	X	-	153700492	153724387	ENST00000345046	8	1284	MSTRG.1071	BCAP31	GO:0000139(Golgi membrane);GO:0002474(antigen processing and presentation of peptide antigen via MHC class I);GO:0005515(protein binding);GO:0005739(mitochondrion);GO:0005783(endoplasmic reticulum);GO:0005789(endoplasmic reticulum membrane);GO:0005811(lipid droplet);GO:0005829(cytosol);GO:0005887(integral component of plasma membrane);GO:0006886(intracellular protein transport);GO:0006888(endopla…	04141(Protein processing in endoplasmic reticulum);05165(Human papillomavirus infection)	K14009	NA	B cell receptor associated protein 31 [Source:HGNC Symbol;Acc:HGNC:16695]	protein_coding	49.9783	10.0362	38.0686	0.556155	8.01726	0.189986	11.1924	3.48444	0.0196864	0.368819	up	yes		ENST00000345046		3.48444
EMP1:ENST00000256951	"="	chr12	+	13196726	13219941	ENST00000256951	5	5913	MSTRG.8464	EMP1	GO:0005515(protein binding);GO:0005886(plasma membrane);GO:0008219(cell death);GO:0008544(epidermis development);GO:0016020(membrane);GO:0016021(integral component of membrane);GO:0032060(bleb assembly)	NA	NA	NA	epithelial membrane protein 1 [Source:HGNC Symbol;Acc:HGNC:3333]	protein_coding	13.737	3.61554	3.65971	0.89927	0.543363	0.479053	10.9343	3.45079	0.0060663	0.147378	up	yes		ENST00000256951		3.45079
CAPRIN2:ENST00000433722	"="	chr12	-	30709553	30735014	ENST00000433722	16	3012	MSTRG.8620	CAPRIN2	GO:0003723(RNA binding);GO:0005102(signaling receptor binding);GO:0005515(protein binding);GO:0005654(nucleoplasm);GO:0005737(cytoplasm);GO:0005739(mitochondrion);GO:0005813(centrosome);GO:0005829(cytosol);GO:0005886(plasma membrane);GO:0016020(membrane);GO:0017148(negative regulation of translation);GO:0030154(cell differentiation);GO:0030308(negative regulation of cell growth);GO:0032092(positi…	NA	K18744	NA	caprin family member 2 [Source:HGNC Symbol;Acc:HGNC:21259]	protein_coding	3.53771	1.26911	2.27729	0.160788	0.245588	0.242544	10.9168	3.44847	0.0152852	0.305681	up	yes		ENST00000433722		3.44847
INSYN2B:ENST00000377365	"="	chr5	-	169861303	169980495	ENST00000377365	4	5715	MSTRG.30008	INSYN2B	NA	NA	NA	NA	inhibitory synaptic factor family member 2B [Source:HGNC Symbol;Acc:HGNC:37271]	protein_coding	1.58349	1.34655	1.30742	0.134014	0.156126	0.1021	10.8032	3.43339	0.0136677	0.279293	up	yes		ENST00000377365		3.43339
CD55:ENST00000367064	"="	chr1	+	207321678	207360966	ENST00000367064	10	2590	MSTRG.4245	CD55	GO:0000139(Golgi membrane);GO:0001618(virus receptor activity);GO:0002376(immune system process);GO:0005515(protein binding);GO:0005576(extracellular region);GO:0005886(plasma membrane);GO:0006888(endoplasmic reticulum to Golgi vesicle-mediated transport);GO:0006958(complement activation, classical pathway);GO:0007204(positive regulation of cytosolic calcium ion concentration);GO:0008289(lipid bi…	04610(Complement and coagulation cascades);04640(Hematopoietic cell lineage);05416(Viral myocarditis)	NA	NA	CD55 molecule (Cromer blood group) [Source:HGNC Symbol;Acc:HGNC:2665]	protein_coding	49.4113	40.7992	10.7589	3.25489	2.81068	3.35054	10.7231	3.42264	0.00424494	0.109679	up	yes		ENST00000367064		3.42264
SOCS2:ENST00000548537	"="	chr12	+	93571704	93576206	ENST00000548537	2	3733	MSTRG.9483	SOCS2	GO:0001558(regulation of cell growth);GO:0005131(growth hormone receptor binding);GO:0005159(insulin-like growth factor receptor binding);GO:0005515(protein binding);GO:0005737(cytoplasm);GO:0005829(cytosol);GO:0005942(phosphatidylinositol 3-kinase complex);GO:0007259(receptor signaling pathway via JAK-STAT);GO:0007595(lactation);GO:0008269(JAK pathway signal transduction adaptor activity);GO:000…	04630(Jak-STAT signaling pathway);04910(Insulin signaling pathway);04917(Prolactin signaling pathway);04930(Type II diabetes mellitus)	K04695	NA	suppressor of cytokine signaling 2 [Source:HGNC Symbol;Acc:HGNC:19382]	protein_coding	0.160637	1.01208	2.21501	0.105558	0.12408	0.090955	10.567	3.4015	0.0213036	0.389387	up	yes		ENST00000548537		3.4015
MAOA:ENST00000542639	"="	X	+	43654907	43746824	ENST00000542639	16	5438	MSTRG.288	MAOA	GO:0005515(protein binding);GO:0005739(mitochondrion);GO:0005741(mitochondrial outer membrane);GO:0005829(cytosol);GO:0006576(cellular biogenic amine metabolic process);GO:0006584(catecholamine metabolic process);GO:0008131(primary amine oxidase activity);GO:0009967(positive regulation of signal transduction);GO:0016020(membrane);GO:0016021(integral component of membrane);GO:0016491(oxidoreductas…	00260(Glycine, serine and threonine metabolism);00330(Arginine and proline metabolism);00340(Histidine metabolism);00350(Tyrosine metabolism);00360(Phenylalanine metabolism);00380(Tryptophan metabolism);00982(Drug metabolism - cytochrome P450);04726(Serotonergic synapse);04728(Dopaminergic synapse);05030(Cocaine addiction);05031(Amphetamine addiction);05034(Alcoholism)	K00274	EC:1.4.3.4	monoamine oxidase A [Source:HGNC Symbol;Acc:HGNC:6833]	protein_coding	1.08926	1.4065	0.079185	0.046549	0.063579	0.133666	10.5619	3.4008	0.0304235	0.498692	up	yes		ENST00000542639		3.4008
TMEM51:ENST00000376008	"="	chr1	+	15153747	15220478	ENST00000376008	4	1971	MSTRG.1620	TMEM51	GO:0003674(molecular_function);GO:0005515(protein binding);GO:0005575(cellular_component);GO:0008150(biological_process);GO:0016020(membrane);GO:0016021(integral component of membrane)	NA	NA	NA	transmembrane protein 51 [Source:HGNC Symbol;Acc:HGNC:25488]	protein_coding	9.96148	8.57418	2.6247	0.616903	0.382946	1.00377	10.5611	3.40069	0.0176616	0.339724	up	yes		ENST00000376008		3.40069
CSDE1:ENST00000339438	"="	chr1	-	114716913	114757983	ENST00000339438	19	4006	MSTRG.3118	CSDE1	GO:0003676(nucleic acid binding);GO:0003723(RNA binding);GO:0005515(protein binding);GO:0005737(cytoplasm);GO:0005794(Golgi apparatus);GO:0005829(cytosol);GO:0005886(plasma membrane);GO:0008584(male gonad development);GO:0010494(cytoplasmic stress granule);GO:0034063(stress granule assembly);GO:0070937(CRD-mediated mRNA stability complex);GO:0070966(nuclear-transcribed mRNA catabolic process, no-…	NA	NA	NA	cold shock domain containing E1 [Source:HGNC Symbol;Acc:HGNC:29905]	protein_coding	1.0162	13.369	21.4919	0.024373	1.39794	1.98533	10.5284	3.39622	0.0349261	0.548193	up	yes		ENST00000339438		3.39622
ORC4:ENST00000535373	"="	chr2	-	147930397	148020747	ENST00000535373	15	6710	MSTRG.21905	ORC4	GO:0000082(G1/S transition of mitotic cell cycle);GO:0000166(nucleotide binding);GO:0000784(nuclear chromosome, telomeric region);GO:0000808(origin recognition complex);GO:0003677(DNA binding);GO:0003688(DNA replication origin binding);GO:0005515(protein binding);GO:0005524(ATP binding);GO:0005634(nucleus);GO:0005654(nucleoplasm);GO:0005664(nuclear origin of replication recognition complex);GO:00…	04110(Cell cycle)	K02606	NA	origin recognition complex subunit 4 [Source:HGNC Symbol;Acc:HGNC:8490]	protein_coding	1.04669	0.058084	0.874505	0.057289	0.058652	0.075804	10.3224	3.36771	0.0263709	0.45135	up	yes		ENST00000535373		3.36771
TARS2:ENST00000606933	"="	chr1	+	150487420	150507284	ENST00000606933	16	2162	MSTRG.3362	TARS2	GO:0000166(nucleotide binding);GO:0002161(aminoacyl-tRNA editing activity);GO:0004812(aminoacyl-tRNA ligase activity);GO:0004829(threonine-tRNA ligase activity);GO:0005515(protein binding);GO:0005524(ATP binding);GO:0005575(cellular_component);GO:0005737(cytoplasm);GO:0005739(mitochondrion);GO:0005759(mitochondrial matrix);GO:0006412(translation);GO:0006418(tRNA aminoacylation for protein transla…	00970(Aminoacyl-tRNA biosynthesis)	K01868	EC:6.1.1.3	threonyl-tRNA synthetase 2, mitochondrial [Source:HGNC Symbol;Acc:HGNC:30740]	protein_coding	3.02119	3.22768	4.09935	0.173217	0.795194	0.041982	10.2418	3.3564	0.0256418	0.442333	up	yes		ENST00000606933		3.3564
LETM2:ENST00000379957	"="	chr8	+	38386476	38409527	ENST00000379957	11	2856	MSTRG.34353	LETM2	GO:0005739(mitochondrion);GO:0005743(mitochondrial inner membrane);GO:0006875(cellular metal ion homeostasis);GO:0016020(membrane);GO:0016021(integral component of membrane);GO:0043022(ribosome binding)	NA	NA	NA	leucine zipper and EF-hand containing transmembrane protein 2 [Source:HGNC Symbol;Acc:HGNC:14648]	protein_coding	0.859081	0.390623	1.27915	0.206076	0.002213	0.039404	10.2096	3.35186	0.0292605	0.484835	up	yes		ENST00000379957		3.35186
MXRA7:ENST00000592148	"="	chr17	-	76679571	76690219	ENST00000592148	3	3510	MSTRG.17478	MXRA7	GO:0005783(endoplasmic reticulum);GO:0016020(membrane);GO:0016021(integral component of membrane);GO:0062023(collagen-containing extracellular matrix)	NA	NA	NA	matrix remodeling associated 7 [Source:HGNC Symbol;Acc:HGNC:7541]	protein_coding	11.1543	4.82247	0.168835	0.407228	0.473822	0.701498	10.2023	3.35082	0.0320221	0.51625	up	yes		ENST00000592148		3.35082
POMT1:ENST00000402686	"="	chr9	+	131502918	131523799	ENST00000402686	20	3057	MSTRG.36706	POMT1	GO:0000030(mannosyltransferase activity);GO:0001669(acrosomal vesicle);GO:0004169(dolichyl-phosphate-mannose-protein mannosyltransferase activity);GO:0005783(endoplasmic reticulum);GO:0005789(endoplasmic reticulum membrane);GO:0005975(carbohydrate metabolic process);GO:0006486(protein glycosylation);GO:0006493(protein O-linked glycosylation);GO:0007275(multicellular organism development);GO:00160…	00514(Other types of O-glycan biosynthesis);00515(Mannose type O-glycan biosynthesis)	K00728	EC:2.4.1.109	protein O-mannosyltransferase 1 [Source:HGNC Symbol;Acc:HGNC:9202]	protein_coding	5.8705	0.33336	0.25416	0.077283	0.230096	0.328388	10.1578	3.34452	0.0482035	0.681262	up	yes		ENST00000402686		3.34452
COG4:ENST00000323786	"="	chr16	-	70480571	70523554	ENST00000323786	19	2820	MSTRG.14956	COG4	GO:0000139(Golgi membrane);GO:0005515(protein binding);GO:0005737(cytoplasm);GO:0005794(Golgi apparatus);GO:0005829(cytosol);GO:0006888(endoplasmic reticulum to Golgi vesicle-mediated transport);GO:0006890(retrograde vesicle-mediated transport, Golgi to endoplasmic reticulum);GO:0007030(Golgi organization);GO:0015031(protein transport);GO:0016020(membrane);GO:0017119(Golgi transport complex);GO:0…	NA	K20291	NA	component of oligomeric golgi complex 4 [Source:HGNC Symbol;Acc:HGNC:18620]	protein_coding	2.6547	10.2074	4.68726	1.03904	0.05152	0.638334	10.1506	3.3435	0.0263113	0.450685	up	yes		ENST00000323786		3.3435
RSAD2:ENST00000382040	"="	chr2	+	6877777	6898239	ENST00000382040	6	3407	MSTRG.20524	RSAD2	GO:0001650(fibrillar center);GO:0002376(immune system process);GO:0003824(catalytic activity);GO:0005515(protein binding);GO:0005739(mitochondrion);GO:0005741(mitochondrial outer membrane);GO:0005743(mitochondrial inner membrane);GO:0005783(endoplasmic reticulum);GO:0005789(endoplasmic reticulum membrane);GO:0005794(Golgi apparatus);GO:0005811(lipid droplet);GO:0009615(response to virus);GO:00160…	05160(Hepatitis C);05164(Influenza A)	K15045	NA	radical S-adenosyl methionine domain containing 2 [Source:HGNC Symbol;Acc:HGNC:30908]	protein_coding	46.48	48.3544	38.4934	4.32492	4.14462	4.7797	10.0631	3.331	0.00274801	0.0758571	up	yes		ENST00000382040		3.331
TPP1:ENST00000299427	"="	chr11	-	6612768	6619422	ENST00000299427	13	3492	MSTRG.6479	TPP1	GO:0004175(endopeptidase activity);GO:0004252(serine-type endopeptidase activity);GO:0005515(protein binding);GO:0005764(lysosome);GO:0005794(Golgi apparatus);GO:0006508(proteolysis);GO:0006629(lipid metabolic process);GO:0007040(lysosome organization);GO:0007399(nervous system development);GO:0007417(central nervous system development);GO:0008233(peptidase activity);GO:0008236(serine-type peptid…	04142(Lysosome)	NA	NA	tripeptidyl peptidase 1 [Source:HGNC Symbol;Acc:HGNC:2073]	protein_coding	1.94547	1.84121	1.66358	0.27819	0.119817	0.156286	9.83281	3.2976	0.0174208	0.336464	up	yes		ENST00000299427		3.2976
FERMT1:ENST00000217289	"="	chr20	-	6074845	6123030	ENST00000217289	15	4637	MSTRG.22962	FERMT1	GO:0001954(positive regulation of cell-matrix adhesion);GO:0005178(integrin binding);GO:0005737(cytoplasm);GO:0005829(cytosol);GO:0005856(cytoskeleton);GO:0005886(plasma membrane);GO:0005925(focal adhesion);GO:0007155(cell adhesion);GO:0007160(cell-matrix adhesion);GO:0007229(integrin-mediated signaling pathway);GO:0010629(negative regulation of gene expression);GO:0016020(membrane);GO:0030054(ce…	NA	K17082	NA	fermitin family member 1 [Source:HGNC Symbol;Acc:HGNC:15889]	protein_coding	1.77109	2.28958	1.46107	0.126257	0.297035	0.142571	9.75809	3.2866	0.0191225	0.360739	up	yes		ENST00000217289		3.2866
CAST:ENST00000508608	"="	chr5	+	96663025	96772977	ENST00000508608	30	2699	MSTRG.29333	CAST	GO:0003723(RNA binding);GO:0004866(endopeptidase inhibitor activity);GO:0004869(cysteine-type endopeptidase inhibitor activity);GO:0005515(protein binding);GO:0005737(cytoplasm);GO:0005783(endoplasmic reticulum);GO:0005829(cytosol);GO:0010466(negative regulation of peptidase activity);GO:0010859(calcium-dependent cysteine-type endopeptidase inhibitor activity);GO:0016020(membrane);GO:0030414(pept…	NA	NA	NA	calpastatin [Source:HGNC Symbol;Acc:HGNC:1515]	protein_coding	0.932139	8.62258	9.99122	0.556924	0.49147	0.972652	9.6712	3.27369	0.0237567	0.419326	up	yes		ENST00000508608		3.27369
BBS1:ENST00000318312	"="	chr11	+	66510635	66533598	ENST00000318312	17	3368	MSTRG.7267	BBS1	GO:0001103(RNA polymerase II repressing transcription factor binding);GO:0005113(patched binding);GO:0005119(smoothened binding);GO:0005515(protein binding);GO:0005737(cytoplasm);GO:0005813(centrosome);GO:0005815(microtubule organizing center);GO:0005829(cytosol);GO:0005856(cytoskeleton);GO:0005886(plasma membrane);GO:0005929(cilium);GO:0005930(axoneme);GO:0007601(visual perception);GO:0007608(se…	NA	NA	NA	Bardet-Biedl syndrome 1 [Source:HGNC Symbol;Acc:HGNC:966]	protein_coding	4.93198	0.256093	3.07251	0.179292	0.080201	0.597516	9.63885	3.26886	0.0474067	0.674726	up	yes		ENST00000318312		3.26886
LAMP3:ENST00000265598	"="	chr3	-	183122215	183162734	ENST00000265598	6	3196	MSTRG.26908	LAMP3	GO:0002250(adaptive immune response);GO:0002376(immune system process);GO:0005764(lysosome);GO:0005765(lysosomal membrane);GO:0005769(early endosome);GO:0005886(plasma membrane);GO:0010506(regulation of autophagy);GO:0010628(positive regulation of gene expression);GO:0016020(membrane);GO:0016021(integral component of membrane);GO:0030659(cytoplasmic vesicle membrane);GO:0031410(cytoplasmic vesicl…	04142(Lysosome)	K06562	NA	lysosomal associated membrane protein 3 [Source:HGNC Symbol;Acc:HGNC:14582]	protein_coding	17.94	18.8967	15.6834	1.46045	1.54608	2.4709	9.58846	3.2613	0.0058979	0.143953	up	yes		ENST00000265598		3.2613
DNAJC19:ENST00000382564	"="	chr3	-	180983709	180989736	ENST00000382564	6	1416	MSTRG.26928	DNAJC19	GO:0001405(PAM complex, Tim23 associated import motor);GO:0001671(ATPase activator activity);GO:0005515(protein binding);GO:0005739(mitochondrion);GO:0005743(mitochondrial inner membrane);GO:0006457(protein folding);GO:0006626(protein targeting to mitochondrion);GO:0007601(visual perception);GO:0015031(protein transport);GO:0016020(membrane);GO:0016021(integral component of membrane);GO:0030150(p…	NA	K09539	NA	DnaJ heat shock protein family (Hsp40) member C19 [Source:HGNC Symbol;Acc:HGNC:30528]	protein_coding	1.30448	0.625651	4.02225	0.04302	0.086256	0.491631	9.5866	3.26102	0.0386116	0.583578	up	yes		ENST00000382564		3.26102
GPI:ENST00000356487	"="	chr19	+	34365196	34402413	ENST00000356487	18	4125	MSTRG.19320	GPI	GO:0001701(in utero embryonic development);GO:0001707(mesoderm formation);GO:0004347(glucose-6-phosphate isomerase activity);GO:0005125(cytokine activity);GO:0005515(protein binding);GO:0005576(extracellular region);GO:0005615(extracellular space);GO:0005654(nucleoplasm);GO:0005737(cytoplasm);GO:0005829(cytosol);GO:0005886(plasma membrane);GO:0005975(carbohydrate metabolic process);GO:0006094(glu…	00010(Glycolysis / Gluconeogenesis);00030(Pentose phosphate pathway);00500(Starch and sucrose metabolism);00520(Amino sugar and nucleotide sugar metabolism)	K01810	EC:5.3.1.9	glucose-6-phosphate isomerase [Source:HGNC Symbol;Acc:HGNC:4458]	protein_coding	13.3856	152.529	36.1864	10.4798	5.59326	5.0956	9.54719	3.25508	0.00851885	0.193773	up	yes		ENST00000356487		3.25508
HDAC7:ENST00000080059	"="	chr12	-	47782722	47819903	ENST00000080059	26	4213	MSTRG.8793	HDAC7	GO:0000118(histone deacetylase complex);GO:0000122(negative regulation of transcription by RNA polymerase II);GO:0001570(vasculogenesis);GO:0003682(chromatin binding);GO:0003714(transcription corepressor activity);GO:0004407(histone deacetylase activity);GO:0005080(protein kinase C binding);GO:0005515(protein binding);GO:0005634(nucleus);GO:0005654(nucleoplasm);GO:0005737(cytoplasm);GO:0005829(cy…	05034(Alcoholism);05203(Viral carcinogenesis)	K11408	EC:3.5.1.98	histone deacetylase 7 [Source:HGNC Symbol;Acc:HGNC:14067]	protein_coding	3.68218	1.74288	10.4127	0.188393	1.22578	0.247637	9.53041	3.25254	0.0208212	0.382435	up	yes		ENST00000080059		3.25254
RND3:ENST00000375734	"="	chr2	-	150468195	150487667	ENST00000375734	5	2777	MSTRG.21900	RND3	GO:0000139(Golgi membrane);GO:0000166(nucleotide binding);GO:0003924(GTPase activity);GO:0005515(protein binding);GO:0005525(GTP binding);GO:0005737(cytoplasm);GO:0005794(Golgi apparatus);GO:0005856(cytoskeleton);GO:0005886(plasma membrane);GO:0005925(focal adhesion);GO:0005938(cell cortex);GO:0007015(actin filament organization);GO:0007155(cell adhesion);GO:0007264(small GTPase mediated signal t…	NA	NA	NA	Rho family GTPase 3 [Source:HGNC Symbol;Acc:HGNC:671]	protein_coding	25.1027	25.0416	17.6438	3.39064	1.46133	2.29432	9.48577	3.24576	0.0056113	0.138308	up	yes		ENST00000375734		3.24576
SPHK1:ENST00000592299	"="	chr17	+	76384609	76387855	ENST00000592299	6	1816	MSTRG.17473	SPHK1	GO:0000166(nucleotide binding);GO:0000287(magnesium ion binding);GO:0001568(blood vessel development);GO:0001727(lipid kinase activity);GO:0003376(sphingosine-1-phosphate receptor signaling pathway);GO:0003677(DNA binding);GO:0003951(NAD+ kinase activity);GO:0005515(protein binding);GO:0005516(calmodulin binding);GO:0005524(ATP binding);GO:0005634(nucleus);GO:0005737(cytoplasm);GO:0005768(endosom…	00600(Sphingolipid metabolism);04020(Calcium signaling pathway);04071(Sphingolipid signaling pathway);04072(Phospholipase D signaling pathway);04370(VEGF signaling pathway);04371(Apelin signaling pathway);04666(Fc gamma R-mediated phagocytosis);05152(Tuberculosis)	K04718	EC:2.7.1.91	sphingosine kinase 1 [Source:HGNC Symbol;Acc:HGNC:11240]	protein_coding	2.29403	1.74659	2.30764	0.144416	0.297194	0.234962	9.38296	3.23004	0.0175362	0.338195	up	yes		ENST00000592299		3.23004
CEBPG:ENST00000585933	"="	chr19	+	33374312	33382686	ENST00000585933	2	3845	MSTRG.19279	CEBPG	GO:0000790(nuclear chromatin);GO:0000978(RNA polymerase II cis-regulatory region sequence-specific DNA binding);GO:0000981(DNA-binding transcription factor activity, RNA polymerase II-specific);GO:0001228(DNA-binding transcription activator activity, RNA polymerase II-specific);GO:0001889(liver development);GO:0003677(DNA binding);GO:0003690(double-stranded DNA binding);GO:0003700(DNA-binding tra…	05152(Tuberculosis)	NA	NA	CCAAT enhancer binding protein gamma [Source:HGNC Symbol;Acc:HGNC:1837]	protein_coding	0.590078	1.53234	2.27085	0.21303	0.136826	0.134252	9.07499	3.1819	0.0231207	0.410864	up	yes		ENST00000585933		3.1819
MAGT1:ENST00000610432	"="	X	-	77826367	77895568	ENST00000610432	10	4019	MSTRG.622	MAGT1	GO:0005783(endoplasmic reticulum);GO:0005789(endoplasmic reticulum membrane);GO:0005886(plasma membrane);GO:0005887(integral component of plasma membrane);GO:0006486(protein glycosylation);GO:0006487(protein N-linked glycosylation);GO:0008250(oligosaccharyltransferase complex);GO:0015095(magnesium ion transmembrane transporter activity);GO:0015693(magnesium ion transport);GO:0016020(membrane);GO:…	NA	K19478	NA	magnesium transporter 1 [Source:HGNC Symbol;Acc:HGNC:28880]	protein_coding	12.9366	3.07349	0.6632	0.39784	1.33627	0.109756	9.04254	3.17673	0.0340386	0.540223	up	yes		ENST00000610432		3.17673
KRT34:ENST00000394001	"="	chr17	-	41377650	41382403	ENST00000394001	7	1751	MSTRG.16490	KRT34	GO:0005198(structural molecule activity);GO:0005515(protein binding);GO:0005615(extracellular space);GO:0005829(cytosol);GO:0005882(intermediate filament);GO:0008544(epidermis development);GO:0031424(keratinization);GO:0070268(cornification)	04915(Estrogen signaling pathway)	K07604	NA	keratin 34 [Source:HGNC Symbol;Acc:HGNC:6452]	protein_coding	0.477948	0.918698	0.679546	0.077661	0.093626	0.060589	8.95389	3.16251	0.0269844	0.459303	up	yes		ENST00000394001		3.16251
UPP1:ENST00000331803	"="	chr7	+	48088644	48108733	ENST00000331803	10	1932	MSTRG.32628	UPP1	GO:0003824(catalytic activity);GO:0004850(uridine phosphorylase activity);GO:0005654(nucleoplasm);GO:0005737(cytoplasm);GO:0005829(cytosol);GO:0006139(nucleobase-containing compound metabolic process);GO:0006218(uridine catabolic process);GO:0006220(pyrimidine nucleotide metabolic process);GO:0009116(nucleoside metabolic process);GO:0009166(nucleotide catabolic process);GO:0016740(transferase act…	00240(Pyrimidine metabolism);00983(Drug metabolism - other enzymes)	K00757	EC:2.4.2.3	uridine phosphorylase 1 [Source:HGNC Symbol;Acc:HGNC:12576]	protein_coding	0.529659	2.30247	7.73265	0.226559	0.455152	0.507827	8.88142	3.15079	0.0392234	0.590613	up	yes		ENST00000331803		3.15079
ANXA3:ENST00000264908	"="	chr4	+	78551770	78610447	ENST00000264908	13	1432	MSTRG.27832	ANXA3	GO:0004859(phospholipase inhibitor activity);GO:0005509(calcium ion binding);GO:0005544(calcium-dependent phospholipid binding);GO:0005737(cytoplasm);GO:0005829(cytosol);GO:0005886(plasma membrane);GO:0006909(phagocytosis);GO:0010595(positive regulation of endothelial cell migration);GO:0016020(membrane);GO:0019834(phospholipase A2 inhibitor activity);GO:0021766(hippocampus development);GO:003042…	NA	NA	NA	annexin A3 [Source:HGNC Symbol;Acc:HGNC:541]	protein_coding	13.0994	11.5875	10.6347	1.67033	1.13843	1.19011	8.83288	3.14288	0.0161633	0.318747	up	yes		ENST00000264908		3.14288
ZCCHC8:ENST00000543897	"="	chr12	-	122471600	122500595	ENST00000543897	12	5663	MSTRG.9940	ZCCHC8	GO:0000398(mRNA splicing, via spliceosome);GO:0003676(nucleic acid binding);GO:0003723(RNA binding);GO:0005515(protein binding);GO:0005634(nucleus);GO:0005654(nucleoplasm);GO:0005681(spliceosomal complex);GO:0006397(mRNA processing);GO:0008270(zinc ion binding);GO:0008380(RNA splicing);GO:0016076(snRNA catabolic process);GO:0016604(nuclear body);GO:0031499(TRAMP complex);GO:0034470(ncRNA processi…	NA	K13128	NA	zinc finger CCHC-type containing 8 [Source:HGNC Symbol;Acc:HGNC:25265]	protein_coding	0.475048	0.343746	1.50904	0.061211	0.194794	0.013308	8.64362	3.11163	0.0364052	0.561789	up	yes		ENST00000543897		3.11163
SERINC2:ENST00000373709	"="	chr1	+	31413213	31434678	ENST00000373709	10	1900	MSTRG.2022	SERINC2	GO:0006658(phosphatidylserine metabolic process);GO:0006665(sphingolipid metabolic process);GO:0016020(membrane);GO:0016021(integral component of membrane);GO:0070062(extracellular exosome);GO:1904219(positive regulation of CDP-diacylglycerol-serine O-phosphatidyltransferase activity);GO:1904222(positive regulation of serine C-palmitoyltransferase activity)	NA	NA	NA	serine incorporator 2 [Source:HGNC Symbol;Acc:HGNC:23231]	protein_coding	29.9218	24.8889	28.6896	2.11028	5.63912	1.99152	8.57211	3.09965	0.00855877	0.194344	up	yes		ENST00000373709		3.09965
UBE2E3:ENST00000410062	"="	chr2	+	180980605	181063425	ENST00000410062	6	1555	MSTRG.22156	UBE2E3	GO:0000166(nucleotide binding);GO:0000209(protein polyubiquitination);GO:0004842(ubiquitin-protein transferase activity);GO:0005515(protein binding);GO:0005524(ATP binding);GO:0005634(nucleus);GO:0005654(nucleoplasm);GO:0005737(cytoplasm);GO:0005829(cytosol);GO:0016567(protein ubiquitination);GO:0016740(transferase activity);GO:0040008(regulation of growth);GO:0061631(ubiquitin conjugating enzyme…	04120(Ubiquitin mediated proteolysis)	K20217	EC:2.3.2.23	ubiquitin conjugating enzyme E2 E3 [Source:HGNC Symbol;Acc:HGNC:12479]	protein_coding	13.227	0.868778	13.5324	0.899094	1.13323	1.19147	8.57008	3.09931	0.0343253	0.543201	up	yes		ENST00000410062		3.09931
KIAA1671:ENST00000358431	"="	chr22	+	25027974	25197444	ENST00000358431	11	10490	MSTRG.24499	KIAA1671	NA	NA	NA	NA	KIAA1671 [Source:HGNC Symbol;Acc:HGNC:29345]	protein_coding	0.81254	1.28046	7.41357	0.067798	0.985404	0.061092	8.53148	3.0928	0.0371563	0.569122	up	yes		ENST00000358431		3.0928
STX16:ENST00000371141	"="	chr20	+	58651283	58679526	ENST00000371141	9	4937	MSTRG.23653	STX16	GO:0000139(Golgi membrane);GO:0000149(SNARE binding);GO:0005484(SNAP receptor activity);GO:0005515(protein binding);GO:0005737(cytoplasm);GO:0005794(Golgi apparatus);GO:0005802(trans-Golgi network);GO:0005829(cytosol);GO:0005925(focal adhesion);GO:0006886(intracellular protein transport);GO:0006906(vesicle fusion);GO:0012505(endomembrane system);GO:0015031(protein transport);GO:0016020(membrane);…	04130(SNARE interactions in vesicular transport)	K08489	NA	syntaxin 16 [Source:HGNC Symbol;Acc:HGNC:11431]	protein_coding	0.490719	0.392039	0.545795	0.046411	0.10724	0.014006	8.52069	3.09097	0.0196432	0.368405	up	yes		ENST00000371141		3.09097
GBP1:ENST00000370473	"="	chr1	-	89052319	89065208	ENST00000370473	11	2883	MSTRG.2820	GBP1	GO:0000139(Golgi membrane);GO:0000166(nucleotide binding);GO:0002376(immune system process);GO:0003779(actin binding);GO:0003924(GTPase activity);GO:0005515(protein binding);GO:0005525(GTP binding);GO:0005576(extracellular region);GO:0005737(cytoplasm);GO:0005794(Golgi apparatus);GO:0005829(cytosol);GO:0005886(plasma membrane);GO:0012506(vesicle membrane);GO:0015629(actin cytoskeleton);GO:0016020…	04621(NOD-like receptor signaling pathway)	NA	NA	guanylate binding protein 1 [Source:HGNC Symbol;Acc:HGNC:4182]	protein_coding	32.2568	35.376	27.4933	2.97835	3.30808	4.9376	8.47521	3.08325	0.00687664	0.163063	up	yes		ENST00000370473		3.08325
RPS3A:ENST00000509736	"="	chr4	+	151099624	151104637	ENST00000509736	4	576	MSTRG.28334	RPS3A	GO:0000184(nuclear-transcribed mRNA catabolic process, nonsense-mediated decay);GO:0003723(RNA binding);GO:0003735(structural constituent of ribosome);GO:0005515(protein binding);GO:0005634(nucleus);GO:0005654(nucleoplasm);GO:0005730(nucleolus);GO:0005737(cytoplasm);GO:0005783(endoplasmic reticulum);GO:0005829(cytosol);GO:0005840(ribosome);GO:0005925(focal adhesion);GO:0006412(translation);GO:000…	03010(Ribosome)	K02984	NA	ribosomal protein S3A [Source:HGNC Symbol;Acc:HGNC:10421]	protein_coding	0.81719	1.93959	2.42615	0.444565	0.06226	0.104754	8.47467	3.08316	0.047363	0.674287	up	yes		ENST00000509736		3.08316
ITGB1:ENST00000302278	"="	chr10	-	32900318	32958230	ENST00000302278	16	3735	MSTRG.5069	ITGB1	GO:0000082(G1/S transition of mitotic cell cycle);GO:0000132(establishment of mitotic spindle orientation);GO:0001618(virus receptor activity);GO:0001701(in utero embryonic development);GO:0001708(cell fate specification);GO:0001726(ruffle);GO:0001968(fibronectin binding);GO:0002020(protease binding);GO:0002042(cell migration involved in sprouting angiogenesis);GO:0003779(actin binding);GO:000517…	04015(Rap1 signaling pathway);04145(Phagosome);04151(PI3K-Akt signaling pathway);04360(Axon guidance);04510(Focal adhesion);04512(ECM-receptor interaction);04514(Cell adhesion molecules (CAMs));04530(Tight junction);04611(Platelet activation);04670(Leukocyte transendothelial migration);04810(Regulation of actin cytoskeleton);05100(Bacterial invasion of epithelial cells);05130(Pathogenic Escherich…	K05719	NA	integrin subunit beta 1 [Source:HGNC Symbol;Acc:HGNC:6153]	protein_coding	12.5642	1.99368	2.23045	0.699295	0.898015	0.409651	8.36504	3.06437	0.0247954	0.432712	up	yes		ENST00000302278		3.06437
UBE2QL1:ENST00000399816	"="	chr5	+	6448859	6496723	ENST00000399816	2	5895	ENSG00000215218	UBE2QL1	GO:0000166(nucleotide binding);GO:0000209(protein polyubiquitination);GO:0005515(protein binding);GO:0005524(ATP binding);GO:0005634(nucleus);GO:0005654(nucleoplasm);GO:0005886(plasma membrane);GO:0016567(protein ubiquitination);GO:0016740(transferase activity);GO:0061631(ubiquitin conjugating enzyme activity)	04120(Ubiquitin mediated proteolysis)	K10582	EC:2.3.2.23	ubiquitin conjugating enzyme E2 Q family like 1 [Source:HGNC Symbol;Acc:HGNC:37269]	protein_coding	0.303622	0.297256	0.20471	0.0117	0.04782	0.038036	8.2577	3.04574	0.0311764	0.506663	up	yes		ENST00000399816		3.04574
AARS1:ENST00000565361	"="	chr16	-	70252307	70289557	ENST00000565361	22	3572	MSTRG.14961	AARS1	GO:0000049(tRNA binding);GO:0000166(nucleotide binding);GO:0002161(aminoacyl-tRNA editing activity);GO:0002196(Ser-tRNA(Ala) hydrolase activity);GO:0003676(nucleic acid binding);GO:0003723(RNA binding);GO:0004812(aminoacyl-tRNA ligase activity);GO:0004813(alanine-tRNA ligase activity);GO:0005524(ATP binding);GO:0005737(cytoplasm);GO:0005739(mitochondrion);GO:0005829(cytosol);GO:0006400(tRNA modif…	00970(Aminoacyl-tRNA biosynthesis)	NA	NA	alanyl-tRNA synthetase 1 [Source:HGNC Symbol;Acc:HGNC:20]	protein_coding	1.44329	25.1217	2.21573	1.97385	0.591137	0.92544	8.24561	3.04363	0.0326039	0.523859	up	yes		ENST00000565361		3.04363
KMT5C:ENST00000255613	"="	chr19	+	55339876	55348121	ENST00000255613	9	2286	MSTRG.20315	KMT5C	GO:0000780(condensed nuclear chromosome, centromeric region);GO:0003682(chromatin binding);GO:0005515(protein binding);GO:0005634(nucleus);GO:0005654(nucleoplasm);GO:0005694(chromosome);GO:0005720(nuclear heterochromatin);GO:0005721(pericentric heterochromatin);GO:0006281(DNA repair);GO:0006325(chromatin organization);GO:0008168(methyltransferase activity);GO:0016571(histone methylation);GO:00167…	00310(Lysine degradation)	K11429	EC:2.1.1.43	lysine methyltransferase 5C [Source:HGNC Symbol;Acc:HGNC:28405]	protein_coding	1.62075	2.07788	0.470352	0.184737	0.013443	0.309368	8.21397	3.03808	0.0492134	0.690329	up	yes		ENST00000255613		3.03808
DDX47:ENST00000358007	"="	chr12	+	12813346	12829981	ENST00000358007	12	1817	MSTRG.8443	DDX47	GO:0000166(nucleotide binding);GO:0003676(nucleic acid binding);GO:0003723(RNA binding);GO:0003724(RNA helicase activity);GO:0004386(helicase activity);GO:0005515(protein binding);GO:0005524(ATP binding);GO:0005634(nucleus);GO:0005654(nucleoplasm);GO:0005730(nucleolus);GO:0006364(rRNA processing);GO:0006397(mRNA processing);GO:0006915(apoptotic process);GO:0008380(RNA splicing);GO:0008625(extrins…	NA	K14777	EC:3.6.4.13	DEAD-box helicase 47 [Source:HGNC Symbol;Acc:HGNC:18682]	protein_coding	21.1513	1.27982	26.123	2.55162	1.91802	1.44214	8.21311	3.03793	0.0251063	0.435675	up	yes		ENST00000358007		3.03793
WAC:ENST00000354911	"="	chr10	+	28533118	28623112	ENST00000354911	14	5912	MSTRG.5006	WAC	GO:0000993(RNA polymerase II complex binding);GO:0003682(chromatin binding);GO:0005515(protein binding);GO:0005634(nucleus);GO:0005654(nucleoplasm);GO:0005681(spliceosomal complex);GO:0006325(chromatin organization);GO:0006974(cellular response to DNA damage stimulus);GO:0010390(histone monoubiquitination);GO:0016239(positive regulation of macroautophagy);GO:0016567(protein ubiquitination);GO:001…	NA	NA	NA	WW domain containing adaptor with coiled-coil [Source:HGNC Symbol;Acc:HGNC:17327]	protein_coding	1.74323	1.39584	3.03012	0.141929	0.378632	0.231125	8.20712	3.03688	0.0278449	0.468329	up	yes		ENST00000354911		3.03688
LAMA3:ENST00000313654	"="	chr18	+	23689443	23955066	ENST00000313654	75	10661	MSTRG.17986	LAMA3	GO:0001738(morphogenesis of a polarized epithelium);GO:0005102(signaling receptor binding);GO:0005178(integrin binding);GO:0005198(structural molecule activity);GO:0005201(extracellular matrix structural constituent);GO:0005576(extracellular region);GO:0005604(basement membrane);GO:0005610(laminin-5 complex);GO:0005783(endoplasmic reticulum);GO:0007155(cell adhesion);GO:0007229(integrin-mediated …	04151(PI3K-Akt signaling pathway);04510(Focal adhesion);04512(ECM-receptor interaction);05145(Toxoplasmosis);05146(Amoebiasis);05165(Human papillomavirus infection);05200(Pathways in cancer);05222(Small cell lung cancer)	NA	NA	laminin subunit alpha 3 [Source:HGNC Symbol;Acc:HGNC:6483]	protein_coding	3.78591	2.22189	1.17064	0.1626	0.439719	0.274011	8.19147	3.03412	0.0186194	0.354012	up	yes		ENST00000313654		3.03412
MAPK13:ENST00000211287	"="	chr6	+	36130513	36144521	ENST00000211287	12	6316	MSTRG.30932	MAPK13	GO:0000165(MAPK cascade);GO:0000166(nucleotide binding);GO:0004672(protein kinase activity);GO:0004674(protein serine/threonine kinase activity);GO:0004707(MAP kinase activity);GO:0005515(protein binding);GO:0005524(ATP binding);GO:0005634(nucleus);GO:0005737(cytoplasm);GO:0005829(cytosol);GO:0006468(protein phosphorylation);GO:0006970(response to osmotic stress);GO:0007049(cell cycle);GO:0010468…	01522(Endocrine resistance);04010(MAPK signaling pathway);04015(Rap1 signaling pathway);04068(FoxO signaling pathway);04071(Sphingolipid signaling pathway);04218(Cellular senescence);04261(Adrenergic signaling in cardiomyocytes);04370(VEGF signaling pathway);04380(Osteoclast differentiation);04550(Signaling pathways regulating pluripotency of stem cells);04611(Platelet activation);04620(Toll-like…	NA	NA	mitogen-activated protein kinase 13 [Source:HGNC Symbol;Acc:HGNC:6875]	protein_coding	0.170802	0.201379	0.160507	0.024043	0.016233	0.025527	8.09519	3.01707	0.0374921	0.57142	up	yes		ENST00000211287		3.01707
CDK7:ENST00000502604	"="	chr5	+	69235117	69277338	ENST00000502604	11	1455	MSTRG.29000	CDK7	GO:0000079(regulation of cyclin-dependent protein serine/threonine kinase activity);GO:0000082(G1/S transition of mitotic cell cycle);GO:0000086(G2/M transition of mitotic cell cycle);GO:0000166(nucleotide binding);GO:0000439(transcription factor TFIIH core complex);GO:0004672(protein kinase activity);GO:0004674(protein serine/threonine kinase activity);GO:0004693(cyclin-dependent protein serine/…	03022(Basal transcription factors);03420(Nucleotide excision repair);04110(Cell cycle)	NA	NA	cyclin dependent kinase 7 [Source:HGNC Symbol;Acc:HGNC:1778]	protein_coding	2.6743	0.180677	1.6991	0.348563	0.144931	0.07162	8.05868	3.01054	0.0335554	0.534875	up	yes		ENST00000502604		3.01054
NIBAN1:ENST00000367511	"="	chr1	-	184791032	184974508	ENST00000367511	14	6884	MSTRG.4017	NIBAN1	GO:0001933(negative regulation of protein phosphorylation);GO:0001934(positive regulation of protein phosphorylation);GO:0003674(molecular_function);GO:0005515(protein binding);GO:0005737(cytoplasm);GO:0005829(cytosol);GO:0005886(plasma membrane);GO:0006417(regulation of translation);GO:0016020(membrane);GO:0034976(response to endoplasmic reticulum stress);GO:0045727(positive regulation of transl…	NA	NA	NA	niban apoptosis regulator 1 [Source:HGNC Symbol;Acc:HGNC:16784]	protein_coding	32.1912	30.4153	31.4098	3.61091	3.81805	4.35911	7.97556	2.99559	0.00615918	0.14915	up	yes		ENST00000367511		2.99559
WDR61:ENST00000267973	"="	chr15	-	78283235	78299609	ENST00000267973	11	1202	MSTRG.13200	WDR61	GO:0005515(protein binding);GO:0005634(nucleus);GO:0005654(nucleoplasm);GO:0005737(cytoplasm);GO:0005829(cytosol);GO:0006366(transcription by RNA polymerase II);GO:0006368(transcription elongation from RNA polymerase II promoter);GO:0016055(Wnt signaling pathway);GO:0016567(protein ubiquitination);GO:0016593(Cdc73/Paf1 complex);GO:0035327(transcriptionally active chromatin);GO:0043928(exonucleoly…	03018(RNA degradation)	K12602	NA	WD repeat domain 61 [Source:HGNC Symbol;Acc:HGNC:30300]	protein_coding	14.4123	4.02455	12.2028	0.896211	2.35917	0.627187	7.89157	2.98031	0.032759	0.525386	up	yes		ENST00000267973		2.98031
CLMP:ENST00000448775	"="	chr11	-	123069872	123195248	ENST00000448775	7	5032	MSTRG.8047	CLMP	GO:0005515(protein binding);GO:0005881(cytoplasmic microtubule);GO:0005886(plasma membrane);GO:0005923(bicellular tight junction);GO:0009986(cell surface);GO:0016020(membrane);GO:0016021(integral component of membrane);GO:0030054(cell junction);GO:0048565(digestive tract development)	NA	K06789	NA	CXADR like membrane protein [Source:HGNC Symbol;Acc:HGNC:24039]	protein_coding	5.25766	4.83816	4.28147	0.728437	0.673911	0.436752	7.81757	2.96672	0.0163766	0.321985	up	yes		ENST00000448775		2.96672
BATF2:ENST00000301887	"="	chr11	-	64987945	64996971	ENST00000301887	3	2066	MSTRG.7133	BATF2	GO:0000790(nuclear chromatin);GO:0000978(RNA polymerase II cis-regulatory region sequence-specific DNA binding);GO:0000981(DNA-binding transcription factor activity, RNA polymerase II-specific);GO:0003677(DNA binding);GO:0003700(DNA-binding transcription factor activity);GO:0005515(protein binding);GO:0005634(nucleus);GO:0006355(regulation of transcription, DNA-templated);GO:0006357(regulation of…	NA	K09034	NA	basic leucine zipper ATF-like transcription factor 2 [Source:HGNC Symbol;Acc:HGNC:25163]	protein_coding	9.2502	55.0608	55.1454	10.5949	1.61281	3.21571	7.74513	2.95329	0.0187801	0.356034	up	yes		ENST00000301887		2.95329
PRXL2B:ENST00000378427	"="	chr1	+	2586798	2591463	ENST00000378427	7	2689	MSTRG.1400	PRXL2B	GO:0001516(prostaglandin biosynthetic process);GO:0005515(protein binding);GO:0005737(cytoplasm);GO:0005783(endoplasmic reticulum);GO:0005829(cytosol);GO:0006629(lipid metabolic process);GO:0006631(fatty acid metabolic process);GO:0006633(fatty acid biosynthetic process);GO:0006693(prostaglandin metabolic process);GO:0016209(antioxidant activity);GO:0016491(oxidoreductase activity);GO:0016616(oxi…	00590(Arachidonic acid metabolism)	K15717	EC:1.11.1.20	peroxiredoxin like 2B [Source:HGNC Symbol;Acc:HGNC:28390]	protein_coding	5.13057	2.32681	3.31122	0.513497	0.376577	0.52106	7.63117	2.9319	0.0341438	0.541472	up	yes		ENST00000378427		2.9319
C1GALT1C1:ENST00000304661	"="	X	-	120625674	120630054	ENST00000304661	2	1636	MSTRG.886	C1GALT1C1	GO:0000139(Golgi membrane);GO:0005515(protein binding);GO:0006493(protein O-linked glycosylation);GO:0016020(membrane);GO:0016021(integral component of membrane);GO:0016263(glycoprotein-N-acetylgalactosamine 3-beta-galactosyltransferase activity);GO:0016266(O-glycan processing);GO:0016267(O-glycan processing, core 1);GO:0030168(platelet activation);GO:0036344(platelet morphogenesis);GO:0070062(ex…	00512(Mucin type O-glycan biosynthesis)	K09653	EC:2.4.1.-	C1GALT1 specific chaperone 1 [Source:HGNC Symbol;Acc:HGNC:24338]	protein_coding	9.26692	9.58522	8.91176	1.70103	1.11505	0.82378	7.62773	2.93125	0.0250297	0.435265	up	yes		ENST00000304661		2.93125
OSBPL6:ENST00000357080	"="	chr2	+	178194500	178382779	ENST00000357080	14	2217	MSTRG.22142	OSBPL6	GO:0005515(protein binding);GO:0005634(nucleus);GO:0005635(nuclear envelope);GO:0005737(cytoplasm);GO:0005768(endosome);GO:0005783(endoplasmic reticulum);GO:0005789(endoplasmic reticulum membrane);GO:0005829(cytosol);GO:0005886(plasma membrane);GO:0006699(bile acid biosynthetic process);GO:0006869(lipid transport);GO:0008289(lipid binding);GO:0010008(endosome membrane);GO:0015248(sterol transport…	NA	K20463	NA	oxysterol binding protein like 6 [Source:HGNC Symbol;Acc:HGNC:16388]	protein_coding	1.14467	0.436889	0.639262	0.094352	0.015214	0.183775	7.57079	2.92044	0.0474576	0.674866	up	yes		ENST00000357080		2.92044
CD274:ENST00000381577	"="	chr9	+	5450542	5470554	ENST00000381577	7	3634	MSTRG.35381	CD274	GO:0002250(adaptive immune response);GO:0002376(immune system process);GO:0002845(positive regulation of tolerance induction to tumor cell);GO:0005515(protein binding);GO:0005768(endosome);GO:0005886(plasma membrane);GO:0006955(immune response);GO:0007165(signal transduction);GO:0007166(cell surface receptor signaling pathway);GO:0009897(external side of plasma membrane);GO:0009986(cell surface);…	04514(Cell adhesion molecules (CAMs))	K06745	NA	CD274 molecule [Source:HGNC Symbol;Acc:HGNC:17635]	protein_coding	6.95662	3.23043	5.38702	1.10206	0.131199	0.834998	7.53004	2.91266	0.0351481	0.550085	up	yes		ENST00000381577		2.91266
PCNX1:ENST00000439984	"="	chr14	+	70907739	71110118	ENST00000439984	34	6988	MSTRG.11497	PCNX1	GO:0016020(membrane);GO:0016021(integral component of membrane)	NA	NA	NA	pecanex 1 [Source:HGNC Symbol;Acc:HGNC:19740]	protein_coding	7.60869	5.6194	5.13779	0.573758	1.16976	0.705529	7.49919	2.90673	0.0138781	0.282164	up	yes		ENST00000439984		2.90673
UPP1:ENST00000395564	"="	chr7	+	48089265	48108736	ENST00000395564	9	1664	MSTRG.32628	UPP1	GO:0003824(catalytic activity);GO:0004850(uridine phosphorylase activity);GO:0005654(nucleoplasm);GO:0005737(cytoplasm);GO:0005829(cytosol);GO:0006139(nucleobase-containing compound metabolic process);GO:0006218(uridine catabolic process);GO:0006220(pyrimidine nucleotide metabolic process);GO:0009116(nucleoside metabolic process);GO:0009166(nucleotide catabolic process);GO:0016740(transferase act…	00240(Pyrimidine metabolism);00983(Drug metabolism - other enzymes)	K00757	EC:2.4.2.3	uridine phosphorylase 1 [Source:HGNC Symbol;Acc:HGNC:12576]	protein_coding	0.73219	3.7209	1.77177	0.110472	0.24438	0.476308	7.48937	2.90484	0.0465789	0.667287	up	yes		ENST00000395564		2.90484
CGGBP1:ENST00000398392	"="	chr3	-	88052012	88057309	ENST00000398392	1	5298	MSTRG.26028	CGGBP1	GO:0000122(negative regulation of transcription by RNA polymerase II);GO:0000977(RNA polymerase II regulatory region sequence-specific DNA binding);GO:0001227(DNA-binding transcription repressor activity, RNA polymerase II-specific);GO:0003677(DNA binding);GO:0003690(double-stranded DNA binding);GO:0005515(protein binding);GO:0005634(nucleus);GO:0005654(nucleoplasm);GO:0006357(regulation of trans…	NA	NA	NA	CGG triplet repeat binding protein 1 [Source:HGNC Symbol;Acc:HGNC:1888]	protein_coding	2.92464	9.03207	2.3847	1.72892	0.077966	0.133821	7.38979	2.88553	0.0467551	0.668899	up	yes		ENST00000398392		2.88553
CHST1:ENST00000308064	"="	chr11	-	45647689	45665622	ENST00000308064	4	3906	ENSG00000175264	CHST1	GO:0000139(Golgi membrane);GO:0001517(N-acetylglucosamine 6-O-sulfotransferase activity);GO:0005515(protein binding);GO:0005794(Golgi apparatus);GO:0005802(trans-Golgi network);GO:0005975(carbohydrate metabolic process);GO:0005976(polysaccharide metabolic process);GO:0006012(galactose metabolic process);GO:0006044(N-acetylglucosamine metabolic process);GO:0006790(sulfur compound metabolic process…	00533(Glycosaminoglycan biosynthesis - keratan sulfate)	K01022	EC:2.8.2.21	carbohydrate sulfotransferase 1 [Source:HGNC Symbol;Acc:HGNC:1969]	protein_coding	0.788176	0.609761	1.01725	0.108763	0.088669	0.130411	7.36691	2.88106	0.0291306	0.48374	up	yes		ENST00000308064		2.88106
THEMIS2:ENST00000373921	"="	chr1	+	27872544	27886675	ENST00000373921	6	2713	MSTRG.1965	THEMIS2	GO:0002376(immune system process);GO:0005515(protein binding);GO:0005634(nucleus);GO:0005737(cytoplasm);GO:0006954(inflammatory response);GO:0007155(cell adhesion);GO:0050852(T cell receptor signaling pathway)	NA	NA	NA	thymocyte selection associated family member 2 [Source:HGNC Symbol;Acc:HGNC:16839]	protein_coding	16.2401	21.7398	18.1496	2.02121	1.80646	3.85772	7.30339	2.86857	0.0163067	0.320971	up	yes		ENST00000373921		2.86857
HIPK3:ENST00000379016	"="	chr11	+	33257587	33357023	ENST00000379016	16	7345	MSTRG.6726	HIPK3	GO:0000166(nucleotide binding);GO:0004672(protein kinase activity);GO:0004674(protein serine/threonine kinase activity);GO:0004713(protein tyrosine kinase activity);GO:0005524(ATP binding);GO:0005634(nucleus);GO:0005737(cytoplasm);GO:0005829(cytosol);GO:0006468(protein phosphorylation);GO:0006915(apoptotic process);GO:0009299(mRNA transcription);GO:0016301(kinase activity);GO:0016310(phosphorylat…	04218(Cellular senescence)	K08826	EC:2.7.11.1	homeodomain interacting protein kinase 3 [Source:HGNC Symbol;Acc:HGNC:4915]	protein_coding	3.60416	3.93257	2.58167	0.538781	0.587459	0.2636	7.28027	2.86399	0.0202348	0.375739	up	yes		ENST00000379016		2.86399
SLC25A44:ENST00000359511	"="	chr1	+	156194089	156212796	ENST00000359511	4	3482	MSTRG.3618	SLC25A44	GO:0005347(ATP transmembrane transporter activity);GO:0005739(mitochondrion);GO:0006865(amino acid transport);GO:0009083(branched-chain amino acid catabolic process);GO:0015658(branched-chain amino acid transmembrane transporter activity);GO:0015803(branched-chain amino acid transport);GO:0015867(ATP transport);GO:0016020(membrane);GO:0016021(integral component of membrane);GO:0031966(mitochondri…	NA	K15121	NA	solute carrier family 25 member 44 [Source:HGNC Symbol;Acc:HGNC:29036]	protein_coding	5.16323	14.8398	1.06827	0.43201	1.85214	0.646638	7.18962	2.84592	0.0420762	0.622495	up	yes		ENST00000359511		2.84592
EIF4A1:ENST00000293831	"="	chr17	+	7572825	7579006	ENST00000293831	11	1758	MSTRG.15648	EIF4A1	GO:0000166(nucleotide binding);GO:0000339(RNA cap binding);GO:0002183(cytoplasmic translational initiation);GO:0003676(nucleic acid binding);GO:0003723(RNA binding);GO:0003724(RNA helicase activity);GO:0003725(double-stranded RNA binding);GO:0003729(mRNA binding);GO:0003743(translation initiation factor activity);GO:0004386(helicase activity);GO:0005515(protein binding);GO:0005524(ATP binding);GO…	03013(RNA transport)	NA	NA	eukaryotic translation initiation factor 4A1 [Source:HGNC Symbol;Acc:HGNC:3282]	protein_coding	66.4577	71.2529	31.3118	6.48683	8.33553	8.74311	7.17246	2.84247	0.0121393	0.256039	up	yes		ENST00000293831		2.84247
PABPC1:ENST00000522387	"="	chr8	-	100703161	100721992	ENST00000522387	16	2331	MSTRG.34875	PABPC1	GO:0000184(nuclear-transcribed mRNA catabolic process, nonsense-mediated decay);GO:0000398(mRNA splicing, via spliceosome);GO:0003676(nucleic acid binding);GO:0003723(RNA binding);GO:0003729(mRNA binding);GO:0003730(mRNA 3'-UTR binding);GO:0005515(protein binding);GO:0005634(nucleus);GO:0005681(spliceosomal complex);GO:0005737(cytoplasm);GO:0005829(cytosol);GO:0005925(focal adhesion);GO:0006378(m…	03013(RNA transport);03015(mRNA surveillance pathway);03018(RNA degradation)	K13126	NA	poly(A) binding protein cytoplasmic 1 [Source:HGNC Symbol;Acc:HGNC:8554]	protein_coding	4.95675	99.1681	58.5302	1.45268	15.9938	5.26227	7.16266	2.8405	0.0361589	0.559372	up	yes		ENST00000522387		2.8405
RPS20:ENST00000518875	"="	chr8	-	56073316	56074498	ENST00000518875	3	671	MSTRG.34475	RPS20	GO:0000184(nuclear-transcribed mRNA catabolic process, nonsense-mediated decay);GO:0003723(RNA binding);GO:0003735(structural constituent of ribosome);GO:0005515(protein binding);GO:0005654(nucleoplasm);GO:0005737(cytoplasm);GO:0005829(cytosol);GO:0005840(ribosome);GO:0006412(translation);GO:0006413(translational initiation);GO:0006614(SRP-dependent cotranslational protein targeting to membrane);…	03010(Ribosome)	K02969	NA	ribosomal protein S20 [Source:HGNC Symbol;Acc:HGNC:10405]	protein_coding	0.932928	1.96082	2.19086	0.374522	0.223999	0.115463	7.12146	2.83217	0.049239	0.690341	up	yes		ENST00000518875		2.83217
NDOR1:ENST00000371521	"="	chr9	+	137205695	137217009	ENST00000371521	14	2497	MSTRG.36842	NDOR1	GO:0003958(NADPH-hemoprotein reductase activity);GO:0005515(protein binding);GO:0005654(nucleoplasm);GO:0005737(cytoplasm);GO:0005829(cytosol);GO:0008219(cell death);GO:0010181(FMN binding);GO:0016226(iron-sulfur cluster assembly);GO:0016491(oxidoreductase activity);GO:0016651(oxidoreductase activity, acting on NAD(P)H);GO:0016709(oxidoreductase activity, acting on paired donors, with incorporati…	NA	NA	NA	NADPH dependent diflavin oxidoreductase 1 [Source:HGNC Symbol;Acc:HGNC:29838]	protein_coding	2.59157	1.20969	4.35518	0.496938	0.558355	0.095587	7.08714	2.8252	0.0460416	0.661759	up	yes		ENST00000371521		2.8252
SSR3:ENST00000476217	"="	chr3	-	156543004	156555125	ENST00000476217	5	807	MSTRG.26726	SSR3	GO:0005515(protein binding);GO:0005783(endoplasmic reticulum);GO:0005789(endoplasmic reticulum membrane);GO:0006614(SRP-dependent cotranslational protein targeting to membrane);GO:0016020(membrane);GO:0016021(integral component of membrane)	04141(Protein processing in endoplasmic reticulum)	K13251	NA	signal sequence receptor subunit 3 [Source:HGNC Symbol;Acc:HGNC:11325]	protein_coding	4.73876	1.4647	2.89427	0.325023	0.756808	0.209351	7.04604	2.81681	0.0319841	0.515796	up	yes		ENST00000476217		2.81681
IFNGR1:ENST00000367739	"="	chr6	-	137197485	137219385	ENST00000367739	7	2074	MSTRG.31728	IFNGR1	GO:0001774(microglial cell activation);GO:0004896(cytokine receptor activity);GO:0004906(interferon-gamma receptor activity);GO:0005515(protein binding);GO:0005886(plasma membrane);GO:0005887(integral component of plasma membrane);GO:0007165(signal transduction);GO:0009615(response to virus);GO:0010628(positive regulation of gene expression);GO:0016020(membrane);GO:0016021(integral component of m…	04060(Cytokine-cytokine receptor interaction);04066(HIF-1 signaling pathway);04217(Necroptosis);04380(Osteoclast differentiation);04630(Jak-STAT signaling pathway);04650(Natural killer cell mediated cytotoxicity);04658(Th1 and Th2 cell differentiation);04659(Th17 cell differentiation);05132(Salmonella infection);05140(Leishmaniasis);05142(Chagas disease (American trypanosomiasis));05145(Toxoplasm…	K05132	NA	interferon gamma receptor 1 [Source:HGNC Symbol;Acc:HGNC:5439]	protein_coding	23.3295	27.2772	22.4163	1.75915	7.00777	1.89071	6.85171	2.77646	0.0199693	0.372469	up	yes		ENST00000367739		2.77646
FGF2:ENST00000644866	"="	chr4	+	122826831	122898236	ENST00000644866	3	6652	MSTRG.28160	FGF2	GO:0000165(MAPK cascade);GO:0000187(activation of MAPK activity);GO:0001525(angiogenesis);GO:0001658(branching involved in ureteric bud morphogenesis);GO:0001938(positive regulation of endothelial cell proliferation);GO:0002042(cell migration involved in sprouting angiogenesis);GO:0005104(fibroblast growth factor receptor binding);GO:0005125(cytokine activity);GO:0005178(integrin binding);GO:0005…	01521(EGFR tyrosine kinase inhibitor resistance);04010(MAPK signaling pathway);04014(Ras signaling pathway);04015(Rap1 signaling pathway);04151(PI3K-Akt signaling pathway);04550(Signaling pathways regulating pluripotency of stem cells);04810(Regulation of actin cytoskeleton);05167(Kaposi sarcoma-associated herpesvirus infection);05200(Pathways in cancer);05205(Proteoglycans in cancer);05218(Melan…	K18497	NA	fibroblast growth factor 2 [Source:HGNC Symbol;Acc:HGNC:3676]	protein_coding	7.15922	5.12378	2.74356	1.49199	0.647457	0.087652	6.74716	2.75428	0.0335647	0.534875	up	yes		ENST00000644866		2.75428
RNF165:ENST00000269439	"="	chr18	+	46334018	46463140	ENST00000269439	8	7802	ENSG00000141622	RNF165	GO:0000209(protein polyubiquitination);GO:0005515(protein binding);GO:0005634(nucleus);GO:0007409(axonogenesis);GO:0008045(motor neuron axon guidance);GO:0008270(zinc ion binding);GO:0010259(multicellular organism aging);GO:0016740(transferase activity);GO:0016874(ligase activity);GO:0030163(protein catabolic process);GO:0030513(positive regulation of BMP signaling pathway);GO:0032991(protein-con…	NA	K17821	NA	ring finger protein 165 [Source:HGNC Symbol;Acc:HGNC:31696]	protein_coding	0.846796	1.02998	0.978837	0.165297	0.151927	0.113492	6.62993	2.72899	0.0439561	0.64216	up	yes		ENST00000269439		2.72899
OAS2:ENST00000620097	"="	chr12	+	112978590	113011216	ENST00000620097	11	2911	MSTRG.9766	OAS2	GO:0000166(nucleotide binding);GO:0001730(2'-5'-oligoadenylate synthetase activity);GO:0002376(immune system process);GO:0003723(RNA binding);GO:0003725(double-stranded RNA binding);GO:0005515(protein binding);GO:0005524(ATP binding);GO:0005634(nucleus);GO:0005654(nucleoplasm);GO:0005737(cytoplasm);GO:0005829(cytosol);GO:0006139(nucleobase-containing compound metabolic process);GO:0006401(RNA cat…	04621(NOD-like receptor signaling pathway);05160(Hepatitis C);05162(Measles);05164(Influenza A);05168(Herpes simplex virus 1 infection);05169(Epstein-Barr virus infection)	NA	NA	2'-5'-oligoadenylate synthetase 2 [Source:HGNC Symbol;Acc:HGNC:8087]	protein_coding	30.7979	2.8775	21.3107	1.96411	5.26887	1.08472	6.61074	2.72481	0.0328602	0.526235	up	yes		ENST00000620097		2.72481
CEACAM1:ENST00000161559	"="	chr19	-	42507306	42528481	ENST00000161559	9	3491	MSTRG.19744	CEACAM1	GO:0001525(angiogenesis);GO:0001558(regulation of cell growth);GO:0001568(blood vessel development);GO:0001915(negative regulation of T cell mediated cytotoxicity);GO:0002859(negative regulation of natural killer cell mediated cytotoxicity directed against tumor cell target);GO:0003674(molecular_function);GO:0003779(actin binding);GO:0005515(protein binding);GO:0005516(calmodulin binding);GO:0005…	NA	NA	NA	CEA cell adhesion molecule 1 [Source:HGNC Symbol;Acc:HGNC:1814]	protein_coding	23.2825	7.87502	4.33539	2.61597	1.193	1.57298	6.5948	2.72133	0.0282692	0.473796	up	yes		ENST00000161559		2.72133
GBP4:ENST00000355754	"="	chr1	-	89181144	89198942	ENST00000355754	11	6141	MSTRG.2821	GBP4	GO:0000139(Golgi membrane);GO:0000166(nucleotide binding);GO:0003924(GTPase activity);GO:0005515(protein binding);GO:0005525(GTP binding);GO:0005634(nucleus);GO:0005737(cytoplasm);GO:0005794(Golgi apparatus);GO:0005829(cytosol);GO:0005886(plasma membrane);GO:0016020(membrane);GO:0016787(hydrolase activity);GO:0020005(symbiont-containing vacuole membrane);GO:0031410(cytoplasmic vesicle);GO:0042803…	04621(NOD-like receptor signaling pathway)	K20899	NA	guanylate binding protein 4 [Source:HGNC Symbol;Acc:HGNC:20480]	protein_coding	6.84975	4.17893	4.68186	0.755594	0.804796	0.83262	6.56518	2.71483	0.0228066	0.407458	up	yes		ENST00000355754		2.71483
RIC1:ENST00000414202	"="	chr9	+	5629107	5776557	ENST00000414202	26	6786	MSTRG.35387	RIC1	GO:0000139(Golgi membrane);GO:0003330(regulation of extracellular matrix constituent secretion);GO:0005085(guanyl-nucleotide exchange factor activity);GO:0005515(protein binding);GO:0005737(cytoplasm);GO:0005829(cytosol);GO:0006886(intracellular protein transport);GO:0016020(membrane);GO:0017112(Rab guanyl-nucleotide exchange factor activity);GO:0017137(Rab GTPase binding);GO:0032588(trans-Golgi …	NA	K20476	NA	RIC1 homolog, RAB6A GEF complex partner 1 [Source:HGNC Symbol;Acc:HGNC:17686]	protein_coding	7.50154	6.96743	6.1283	0.461826	0.433625	2.25144	6.54527	2.71045	0.0370213	0.567718	up	yes		ENST00000414202		2.71045
NT5E:ENST00000369651	"="	chr6	+	85449584	85495791	ENST00000369651	8	3918	MSTRG.31336	NT5E	GO:0000166(nucleotide binding);GO:0005515(protein binding);GO:0005654(nucleoplasm);GO:0005829(cytosol);GO:0005886(plasma membrane);GO:0006195(purine nucleotide catabolic process);GO:0006196(AMP catabolic process);GO:0006259(DNA metabolic process);GO:0007159(leukocyte cell-cell adhesion);GO:0008253(5'-nucleotidase activity);GO:0009166(nucleotide catabolic process);GO:0009986(cell surface);GO:00160…	00230(Purine metabolism);00240(Pyrimidine metabolism);00760(Nicotinate and nicotinamide metabolism)	K19970	EC:3.1.3.5	5'-nucleotidase ecto [Source:HGNC Symbol;Acc:HGNC:8021]	protein_coding	8.79377	11.3976	7.93854	2.03512	1.41804	0.881026	6.49025	2.69827	0.0216202	0.393125	up	yes		ENST00000369651		2.69827
RHBDF2:ENST00000313080	"="	chr17	-	76470896	76501407	ENST00000313080	19	3582	MSTRG.17475	RHBDF2	GO:0004252(serine-type endopeptidase activity);GO:0005515(protein binding);GO:0005783(endoplasmic reticulum);GO:0005789(endoplasmic reticulum membrane);GO:0005886(plasma membrane);GO:0006508(proteolysis);GO:0015031(protein transport);GO:0016020(membrane);GO:0016021(integral component of membrane);GO:0019838(growth factor binding);GO:0042058(regulation of epidermal growth factor receptor signaling…	NA	NA	NA	rhomboid 5 homolog 2 [Source:HGNC Symbol;Acc:HGNC:20788]	protein_coding	6.89816	9.83673	4.67444	0.433539	2.17141	0.708131	6.46206	2.69199	0.035739	0.555851	up	yes		ENST00000313080		2.69199
HOXB8:ENST00000239144	"="	chr17	-	48612346	48615292	ENST00000239144	2	2176	MSTRG.16855	HOXB8	GO:0000122(negative regulation of transcription by RNA polymerase II);GO:0000790(nuclear chromatin);GO:0000981(DNA-binding transcription factor activity, RNA polymerase II-specific);GO:0001227(DNA-binding transcription repressor activity, RNA polymerase II-specific);GO:0003677(DNA binding);GO:0003700(DNA-binding transcription factor activity);GO:0005634(nucleus);GO:0005654(nucleoplasm);GO:0006355…	NA	K09308	NA	homeobox B8 [Source:HGNC Symbol;Acc:HGNC:5119]	protein_coding	1.1205	1.64615	1.39335	0.169518	0.286286	0.195554	6.38666	2.67506	0.0392133	0.590613	up	yes		ENST00000239144		2.67506
WARS1:ENST00000358655	"="	chr14	-	100333802	100376335	ENST00000358655	10	2466	MSTRG.11836	WARS1	GO:0000166(nucleotide binding);GO:0001525(angiogenesis);GO:0001933(negative regulation of protein phosphorylation);GO:0004812(aminoacyl-tRNA ligase activity);GO:0004830(tryptophan-tRNA ligase activity);GO:0005515(protein binding);GO:0005524(ATP binding);GO:0005634(nucleus);GO:0005737(cytoplasm);GO:0005829(cytosol);GO:0006412(translation);GO:0006418(tRNA aminoacylation for protein translation);GO:…	00970(Aminoacyl-tRNA biosynthesis)	K01867	EC:6.1.1.2	tryptophanyl-tRNA synthetase 1 [Source:HGNC Symbol;Acc:HGNC:12729]	protein_coding	11.2107	13.7812	24.7578	4.5729	1.74926	1.65046	6.24007	2.64156	0.0261565	0.449145	up	yes		ENST00000358655		2.64156
WARS1:ENST00000355338	"="	chr14	-	100333818	100376805	ENST00000355338	11	3092	MSTRG.11836	WARS1	GO:0000166(nucleotide binding);GO:0001525(angiogenesis);GO:0001933(negative regulation of protein phosphorylation);GO:0004812(aminoacyl-tRNA ligase activity);GO:0004830(tryptophan-tRNA ligase activity);GO:0005515(protein binding);GO:0005524(ATP binding);GO:0005634(nucleus);GO:0005737(cytoplasm);GO:0005829(cytosol);GO:0006412(translation);GO:0006418(tRNA aminoacylation for protein translation);GO:…	00970(Aminoacyl-tRNA biosynthesis)	K01867	EC:6.1.1.2	tryptophanyl-tRNA synthetase 1 [Source:HGNC Symbol;Acc:HGNC:12729]	protein_coding	8.19737	37.5174	29.3518	7.97413	1.92575	2.31325	6.14638	2.61974	0.0285248	0.476709	up	yes		ENST00000355338		2.61974
DENR:ENST00000280557	"="	chr12	+	122752824	122771064	ENST00000280557	8	2719	MSTRG.9935	DENR	GO:0001731(formation of translation preinitiation complex);GO:0002188(translation reinitiation);GO:0003674(molecular_function);GO:0003729(mRNA binding);GO:0003743(translation initiation factor activity);GO:0005515(protein binding);GO:0005575(cellular_component);GO:0006412(translation);GO:0006413(translational initiation);GO:0032790(ribosome disassembly);GO:0075522(IRES-dependent viral translation…	NA	NA	NA	density regulated re-initiation and release factor [Source:HGNC Symbol;Acc:HGNC:2769]	protein_coding	4.08903	14.5916	12.5046	2.15333	1.66537	1.27968	6.11669	2.61275	0.0327358	0.525175	up	yes		ENST00000280557		2.61275
FA2H:ENST00000219368	"="	chr16	-	74712969	74774820	ENST00000219368	7	2405	MSTRG.15070	FA2H	GO:0001949(sebaceous gland cell differentiation);GO:0005506(iron ion binding);GO:0005515(protein binding);GO:0005783(endoplasmic reticulum);GO:0005789(endoplasmic reticulum membrane);GO:0006629(lipid metabolic process);GO:0006631(fatty acid metabolic process);GO:0006633(fatty acid biosynthetic process);GO:0006665(sphingolipid metabolic process);GO:0006679(glucosylceramide biosynthetic process);GO…	NA	K19703	EC:1.14.18.6	fatty acid 2-hydroxylase [Source:HGNC Symbol;Acc:HGNC:21197]	protein_coding	63.7662	67.6986	71.9936	11.0534	10.9535	14.8502	5.52019	2.46472	0.0236011	0.417844	up	yes		ENST00000219368		2.46472
MED29:ENST00000615911	"="	chr19	+	39391323	39400561	ENST00000615911	4	3565	MSTRG.19573	MED29	GO:0005515(protein binding);GO:0005634(nucleus);GO:0005654(nucleoplasm);GO:0016592(mediator complex)	NA	K15142	NA	mediator complex subunit 29 [Source:HGNC Symbol;Acc:HGNC:23074]	protein_coding	5.80262	22.509	5.72007	2.22848	1.4675	2.532	5.46431	2.45004	0.0480097	0.679439	up	yes		ENST00000615911		2.45004
PPM1K:ENST00000608933	"="	chr4	-	88257620	88284561	ENST00000608933	7	6309	MSTRG.27903	PPM1K	GO:0003824(catalytic activity);GO:0004721(phosphoprotein phosphatase activity);GO:0004722(protein serine/threonine phosphatase activity);GO:0005515(protein binding);GO:0005739(mitochondrion);GO:0005759(mitochondrial matrix);GO:0006470(protein dephosphorylation);GO:0009083(branched-chain amino acid catabolic process);GO:0016787(hydrolase activity);GO:0043169(cation binding);GO:0046872(metal ion bi…	NA	K17505	EC:3.1.3.16	protein phosphatase, Mg2+/Mn2+ dependent 1K [Source:HGNC Symbol;Acc:HGNC:25415]	protein_coding	4.81691	5.17379	3.75638	0.909608	0.850896	0.756994	5.46061	2.44906	0.0381689	0.578721	up	yes		ENST00000608933		2.44906
ISG20:ENST00000306072	"="	chr15	+	88639016	88656483	ENST00000306072	4	1583	MSTRG.13389	ISG20	GO:0000175(3'-5'-exoribonuclease activity);GO:0000738(DNA catabolic process, exonucleolytic);GO:0002376(immune system process);GO:0003676(nucleic acid binding);GO:0003723(RNA binding);GO:0004518(nuclease activity);GO:0004527(exonuclease activity);GO:0005634(nucleus);GO:0005654(nucleoplasm);GO:0005730(nucleolus);GO:0005737(cytoplasm);GO:0006364(rRNA processing);GO:0006401(RNA catabolic process);GO…	NA	K12579	EC:3.1.13.1	interferon stimulated exonuclease gene 20 [Source:HGNC Symbol;Acc:HGNC:6130]	protein_coding	31.6597	28.0119	41.8875	5.64614	3.94408	10.3473	5.09388	2.34876	0.0474759	0.674866	up	yes		ENST00000306072		2.34876
NFE2L3:ENST00000056233	"="	chr7	+	26152198	26187137	ENST00000056233	4	3740	MSTRG.32347	NFE2L3	GO:0000122(negative regulation of transcription by RNA polymerase II);GO:0000790(nuclear chromatin);GO:0000976(transcription regulatory region sequence-specific DNA binding);GO:0000978(RNA polymerase II cis-regulatory region sequence-specific DNA binding);GO:0000981(DNA-binding transcription factor activity, RNA polymerase II-specific);GO:0001227(DNA-binding transcription repressor activity, RNA …	NA	K09040	NA	nuclear factor, erythroid 2 like 3 [Source:HGNC Symbol;Acc:HGNC:7783]	protein_coding	22.1418	23.3462	20.1933	4.12872	4.38663	4.55895	5.0237	2.32875	0.0342859	0.542905	up	yes		ENST00000056233		2.32875
FAM126A:ENST00000432176	"="	chr7	-	22934211	23014130	ENST00000432176	11	13178	MSTRG.32319	FAM126A	GO:0005515(protein binding);GO:0005737(cytoplasm);GO:0005829(cytosol);GO:0005886(plasma membrane);GO:0016020(membrane);GO:0042552(myelination);GO:0043005(neuron projection);GO:0046854(phosphatidylinositol phosphorylation);GO:0072659(protein localization to plasma membrane)	NA	K21844	NA	family with sequence similarity 126 member A [Source:HGNC Symbol;Acc:HGNC:24587]	protein_coding	2.24187	2.8962	2.23104	0.799673	0.356453	0.317117	5.00196	2.32249	0.0480373	0.679646	up	yes		ENST00000432176		2.32249
DNMBP:ENST00000636706	"="	chr10	-	99875577	99930996	ENST00000636706	14	5437	MSTRG.5835	DNMBP	GO:0005085(guanyl-nucleotide exchange factor activity);GO:0005089(Rho guanyl-nucleotide exchange factor activity);GO:0005515(protein binding);GO:0005737(cytoplasm);GO:0005794(Golgi apparatus);GO:0005795(Golgi stack);GO:0005856(cytoskeleton);GO:0005911(cell-cell junction);GO:0007568(aging);GO:0008360(regulation of cell shape);GO:0030054(cell junction);GO:0035556(intracellular signal transduction);…	NA	K20705	NA	dynamin binding protein [Source:HGNC Symbol;Acc:HGNC:30373]	protein_coding	8.25379	8.0017	7.47465	1.61062	1.93695	1.28981	4.90558	2.29442	0.0435917	0.638259	up	yes		ENST00000636706		2.29442
OAS2:ENST00000342315	"="	chr12	+	112978395	113011723	ENST00000342315	11	3613	MSTRG.9766	OAS2	GO:0000166(nucleotide binding);GO:0001730(2'-5'-oligoadenylate synthetase activity);GO:0002376(immune system process);GO:0003723(RNA binding);GO:0003725(double-stranded RNA binding);GO:0005515(protein binding);GO:0005524(ATP binding);GO:0005634(nucleus);GO:0005654(nucleoplasm);GO:0005737(cytoplasm);GO:0005829(cytosol);GO:0006139(nucleobase-containing compound metabolic process);GO:0006401(RNA cat…	04621(NOD-like receptor signaling pathway);05160(Hepatitis C);05162(Measles);05164(Influenza A);05168(Herpes simplex virus 1 infection);05169(Epstein-Barr virus infection)	NA	NA	2'-5'-oligoadenylate synthetase 2 [Source:HGNC Symbol;Acc:HGNC:8087]	protein_coding	25.212	57.4548	35.339	6.58475	6.86889	11.8959	4.65513	2.21882	0.0490313	0.689064	up	yes		ENST00000342315		2.21882
AKR1B10:ENST00000359579	"="	chr7	+	134527567	134541412	ENST00000359579	10	1619	MSTRG.33590	AKR1B10	GO:0001523(retinoid metabolic process);GO:0001758(retinal dehydrogenase activity);GO:0004032(alditol:NADP+ 1-oxidoreductase activity);GO:0004033(aldo-keto reductase (NADP) activity);GO:0005515(protein binding);GO:0005576(extracellular region);GO:0005739(mitochondrion);GO:0005764(lysosome);GO:0005829(cytosol);GO:0008106(alcohol dehydrogenase (NADP+) activity);GO:0016488(farnesol catabolic process)…	00040(Pentose and glucuronate interconversions);00051(Fructose and mannose metabolism);00052(Galactose metabolism);00561(Glycerolipid metabolism);00790(Folate biosynthesis)	K00011	EC:1.1.1.21	aldo-keto reductase family 1 member B10 [Source:HGNC Symbol;Acc:HGNC:382]	protein_coding	207.18	220.075	247.726	838.809	930.606	804.904	0.262198	-1.93127	0.0459413	0.660859	down	yes		ENST00000359579		-1.93127
S100A4:ENST00000368716	"="	chr1	-	153543621	153545806	ENST00000368716	3	513	MSTRG.3505	S100A4	GO:0001837(epithelial to mesenchymal transition);GO:0003723(RNA binding);GO:0003779(actin binding);GO:0005509(calcium ion binding);GO:0005515(protein binding);GO:0005576(extracellular region);GO:0005615(extracellular space);GO:0005634(nucleus);GO:0042802(identical protein binding);GO:0043005(neuron projection);GO:0043123(positive regulation of I-kappaB kinase/NF-kappaB signaling);GO:0046872(metal…	NA	NA	NA	S100 calcium binding protein A4 [Source:HGNC Symbol;Acc:HGNC:10494]	protein_coding	114.586	115.17	134.338	418.564	453.446	531.627	0.259393	-1.94679	0.0464902	0.666381	down	yes		ENST00000368716		-1.94679
CYP24A1:ENST00000216862	"="	chr20	-	54153446	54173986	ENST00000216862	12	3278	MSTRG.23623	CYP24A1	GO:0001649(osteoblast differentiation);GO:0004497(monooxygenase activity);GO:0005506(iron ion binding);GO:0005654(nucleoplasm);GO:0005739(mitochondrion);GO:0005741(mitochondrial outer membrane);GO:0005886(plasma membrane);GO:0006766(vitamin metabolic process);GO:0008403(25-hydroxycholecalciferol-24-hydroxylase activity);GO:0010430(fatty acid omega-oxidation);GO:0016491(oxidoreductase activity);GO…	00100(Steroid biosynthesis);04928(Parathyroid hormone synthesis, secretion and action);05206(MicroRNAs in cancer)	K07436	EC:1.14.15.16	cytochrome P450 family 24 subfamily A member 1 [Source:HGNC Symbol;Acc:HGNC:2602]	protein_coding	76.073	30.7962	85.4109	222.843	235.457	295.189	0.255186	-1.97038	0.0484365	0.683451	down	yes		ENST00000216862		-1.97038
DHCR7:ENST00000407721	"="	chr11	-	71434414	71448393	ENST00000407721	9	2601	MSTRG.7382	DHCR7	GO:0001568(blood vessel development);GO:0005515(protein binding);GO:0005640(nuclear outer membrane);GO:0005783(endoplasmic reticulum);GO:0005789(endoplasmic reticulum membrane);GO:0005829(cytosol);GO:0006629(lipid metabolic process);GO:0006694(steroid biosynthetic process);GO:0006695(cholesterol biosynthetic process);GO:0008202(steroid metabolic process);GO:0008203(cholesterol metabolic process);…	00100(Steroid biosynthesis)	K00213	EC:1.3.1.21	7-dehydrocholesterol reductase [Source:HGNC Symbol;Acc:HGNC:2860]	protein_coding	5.61042	6.73498	4.64953	24.4168	22.4647	23.0532	0.243012	-2.0409	0.0474303	0.674822	down	yes		ENST00000407721		-2.0409
ARRB1:ENST00000420843	"="	chr11	-	75260122	75351661	ENST00000420843	16	7352	MSTRG.7502	ARRB1	GO:0000139(Golgi membrane);GO:0000187(activation of MAPK activity);GO:0000785(chromatin);GO:0001664(G protein-coupled receptor binding);GO:0001933(negative regulation of protein phosphorylation);GO:0001934(positive regulation of protein phosphorylation);GO:0002031(G protein-coupled receptor internalization);GO:0002092(positive regulation of receptor internalization);GO:0003713(transcription coact…	04010(MAPK signaling pathway);04062(Chemokine signaling pathway);04144(Endocytosis);04340(Hedgehog signaling pathway);04740(Olfactory transduction);04926(Relaxin signaling pathway);04928(Parathyroid hormone synthesis, secretion and action);05032(Morphine addiction)	NA	NA	arrestin beta 1 [Source:HGNC Symbol;Acc:HGNC:711]	protein_coding	3.13089	2.94866	2.8404	13.2009	13.0147	10.6718	0.241815	-2.04802	0.0431345	0.634041	down	yes		ENST00000420843		-2.04802
H2AW:ENST00000366695	"="	chr1	-	228456979	228457873	ENST00000366695	1	895	MSTRG.4482	H2AW	GO:0000786(nucleosome);GO:0000788(nuclear nucleosome);GO:0000790(nuclear chromatin);GO:0003677(DNA binding);GO:0005515(protein binding);GO:0005634(nucleus);GO:0005694(chromosome);GO:0006325(chromatin organization);GO:0006337(nucleosome disassembly);GO:0006342(chromatin silencing);GO:0046982(protein heterodimerization activity);GO:0070062(extracellular exosome);GO:0070914(UV-damage excision repair)	04217(Necroptosis);05034(Alcoholism);05322(Systemic lupus erythematosus)	K11251	NA	H2A.W histone [Source:HGNC Symbol;Acc:HGNC:20507]	protein_coding	10.5532	11.7838	12.8958	46.8452	41.2182	63.2687	0.232817	-2.10273	0.0457176	0.659631	down	yes		ENST00000366695		-2.10273
H2AC20:ENST00000331380	"="	chr1	+	149886918	149887411	ENST00000331380	1	494	MSTRG.3341	H2AC20	GO:0000786(nucleosome);GO:0000790(nuclear chromatin);GO:0003674(molecular_function);GO:0003677(DNA binding);GO:0005634(nucleus);GO:0005694(chromosome);GO:0006325(chromatin organization);GO:0006342(chromatin silencing);GO:0008150(biological_process);GO:0046982(protein heterodimerization activity);GO:0070062(extracellular exosome)	04217(Necroptosis);05034(Alcoholism);05322(Systemic lupus erythematosus)	K11251	NA	H2A clustered histone 20 [Source:HGNC Symbol;Acc:HGNC:4738]	protein_coding	187.802	214.281	221.464	703.791	728.658	1361.05	0.223213	-2.1635	0.0287162	0.478793	down	yes		ENST00000331380		-2.1635
CASP2:ENST00000310447	"="	chr7	+	143288351	143307696	ENST00000310447	11	4089	MSTRG.33693	CASP2	GO:0001554(luteolysis);GO:0003407(neural retina development);GO:0004197(cysteine-type endopeptidase activity);GO:0005515(protein binding);GO:0005634(nucleus);GO:0005737(cytoplasm);GO:0005739(mitochondrion);GO:0005829(cytosol);GO:0006508(proteolysis);GO:0006915(apoptotic process);GO:0006919(activation of cysteine-type endopeptidase activity involved in apoptotic process);GO:0006977(DNA damage resp…	04210(Apoptosis)	NA	NA	caspase 2 [Source:HGNC Symbol;Acc:HGNC:1503]	protein_coding	1.8408	3.0562	1.3491	6.11956	14.5992	8.07983	0.216889	-2.20497	0.0456955	0.659508	down	yes		ENST00000310447		-2.20497
TCP1:ENST00000321394	"="	chr6	-	159778498	159789602	ENST00000321394	12	2352	MSTRG.31987	TCP1	GO:0000166(nucleotide binding);GO:0000242(pericentriolar material);GO:0000792(heterochromatin);GO:0001669(acrosomal vesicle);GO:0002199(zona pellucida receptor complex);GO:0003723(RNA binding);GO:0005515(protein binding);GO:0005524(ATP binding);GO:0005720(nuclear heterochromatin);GO:0005737(cytoplasm);GO:0005794(Golgi apparatus);GO:0005813(centrosome);GO:0005815(microtubule organizing center);GO:…	NA	K09493	NA	t-complex 1 [Source:HGNC Symbol;Acc:HGNC:11655]	protein_coding	6.84079	7.30895	7.07831	37.2631	37.5546	23.2057	0.216561	-2.20716	0.0331908	0.530689	down	yes		ENST00000321394		-2.20716
KDELR1:ENST00000597017	"="	chr19	-	48382578	48390855	ENST00000597017	4	1594	MSTRG.20007	KDELR1	GO:0000139(Golgi membrane);GO:0002369(T cell cytokine production);GO:0005046(KDEL sequence binding);GO:0005515(protein binding);GO:0005783(endoplasmic reticulum);GO:0005789(endoplasmic reticulum membrane);GO:0005793(endoplasmic reticulum-Golgi intermediate compartment);GO:0005794(Golgi apparatus);GO:0005801(cis-Golgi network);GO:0006621(protein retention in ER lumen);GO:0006888(endoplasmic reticu…	05110(Vibrio cholerae infection)	K10949	NA	KDEL endoplasmic reticulum protein retention receptor 1 [Source:HGNC Symbol;Acc:HGNC:6304]	protein_coding	23.315	38.9056	35.5079	134.507	153.606	164.773	0.21579	-2.2123	0.0267234	0.456045	down	yes		ENST00000597017		-2.2123
UBE2C:ENST00000356455	"="	chr20	+	45812644	45816952	ENST00000356455	6	777	MSTRG.23461	UBE2C	GO:0000151(ubiquitin ligase complex);GO:0000166(nucleotide binding);GO:0000209(protein polyubiquitination);GO:0004842(ubiquitin-protein transferase activity);GO:0005515(protein binding);GO:0005524(ATP binding);GO:0005634(nucleus);GO:0005654(nucleoplasm);GO:0005680(anaphase-promoting complex);GO:0005829(cytosol);GO:0005886(plasma membrane);GO:0006511(ubiquitin-dependent protein catabolic process);…	04120(Ubiquitin mediated proteolysis)	K06688	EC:2.3.2.23	ubiquitin conjugating enzyme E2 C [Source:HGNC Symbol;Acc:HGNC:15937]	protein_coding	11.7324	9.2024	12.049	58.7396	50.0919	45.0254	0.21438	-2.22176	0.0392109	0.590613	down	yes		ENST00000356455		-2.22176
PSMF1:ENST00000246015	"="	chr20	+	1118598	1167328	ENST00000246015	7	2042	MSTRG.22839	PSMF1	GO:0000165(MAPK cascade);GO:0000209(protein polyubiquitination);GO:0000502(proteasome complex);GO:0002223(stimulatory C-type lectin receptor signaling pathway);GO:0002479(antigen processing and presentation of exogenous peptide antigen via MHC class I, TAP-dependent);GO:0004866(endopeptidase inhibitor activity);GO:0005515(protein binding);GO:0005654(nucleoplasm);GO:0005737(cytoplasm);GO:0005783(e…	03050(Proteasome)	K06700	NA	proteasome inhibitor subunit 1 [Source:HGNC Symbol;Acc:HGNC:9571]	protein_coding	7.3147	8.37519	6.82138	34.7092	33.5092	38.1631	0.211609	-2.24053	0.0292508	0.484828	down	yes		ENST00000246015		-2.24053
ALDOA:ENST00000412304	"="	chr16	+	30064497	30070411	ENST00000412304	9	1603	MSTRG.14344	ALDOA	GO:0002576(platelet degranulation);GO:0003723(RNA binding);GO:0003779(actin binding);GO:0003824(catalytic activity);GO:0004332(fructose-bisphosphate aldolase activity);GO:0005515(protein binding);GO:0005576(extracellular region);GO:0005615(extracellular space);GO:0005634(nucleus);GO:0005737(cytoplasm);GO:0005829(cytosol);GO:0006000(fructose metabolic process);GO:0006094(gluconeogenesis);GO:000609…	00010(Glycolysis / Gluconeogenesis);00030(Pentose phosphate pathway);00051(Fructose and mannose metabolism);04066(HIF-1 signaling pathway)	NA	NA	aldolase, fructose-bisphosphate A [Source:HGNC Symbol;Acc:HGNC:414]	protein_coding	6.83677	7.30377	5.68127	36.268	37.905	24.062	0.201779	-2.30915	0.0306443	0.500059	down	yes		ENST00000412304		-2.30915
KIF2C:ENST00000372224	"="	chr1	+	44739837	44767767	ENST00000372224	21	2862	MSTRG.2340	KIF2C	GO:0000166(nucleotide binding);GO:0000775(chromosome, centromeric region);GO:0000776(kinetochore);GO:0000777(condensed chromosome kinetochore);GO:0003774(motor activity);GO:0003777(microtubule motor activity);GO:0005515(protein binding);GO:0005524(ATP binding);GO:0005634(nucleus);GO:0005694(chromosome);GO:0005737(cytoplasm);GO:0005813(centrosome);GO:0005819(spindle);GO:0005829(cytosol);GO:0005856…	NA	K10393	NA	kinesin family member 2C [Source:HGNC Symbol;Acc:HGNC:6393]	protein_coding	4.15362	4.7336	3.75367	23.4121	23.1407	16.4369	0.200682	-2.31702	0.0277043	0.46618	down	yes		ENST00000372224		-2.31702
H2AX:ENST00000530167	"="	chr11	-	119093854	119095467	ENST00000530167	1	1614	MSTRG.7996	H2AX	GO:0000077(DNA damage checkpoint);GO:0000724(double-strand break repair via homologous recombination);GO:0000781(chromosome, telomeric region);GO:0000785(chromatin);GO:0000786(nucleosome);GO:0000790(nuclear chromatin);GO:0000794(condensed nuclear chromosome);GO:0001673(male germ cell nucleus);GO:0001741(XY body);GO:0003677(DNA binding);GO:0003684(damaged DNA binding);GO:0005515(protein binding);G…	04217(Necroptosis);05034(Alcoholism);05322(Systemic lupus erythematosus)	K11251	NA	H2A.X variant histone [Source:HGNC Symbol;Acc:HGNC:4739]	protein_coding	4.56973	6.25865	5.43881	30.8517	27.0513	23.942	0.198756	-2.33093	0.0302886	0.497785	down	yes		ENST00000530167		-2.33093
CDK16:ENST00000457458	"="	X	+	47218233	47229997	ENST00000457458	16	3158	MSTRG.347	CDK16	GO:0000083(regulation of transcription involved in G1/S transition of mitotic cell cycle);GO:0000166(nucleotide binding);GO:0004672(protein kinase activity);GO:0004674(protein serine/threonine kinase activity);GO:0004693(cyclin-dependent protein serine/threonine kinase activity);GO:0005515(protein binding);GO:0005524(ATP binding);GO:0005634(nucleus);GO:0005737(cytoplasm);GO:0005829(cytosol);GO:00…	NA	NA	NA	cyclin dependent kinase 16 [Source:HGNC Symbol;Acc:HGNC:8749]	protein_coding	1.88034	2.55253	1.57288	13.3728	13.9966	2.86856	0.198616	-2.33195	0.0474391	0.674822	down	yes		ENST00000457458		-2.33195
H4C5:ENST00000615164	"="	chr6	+	26204552	26206038	ENST00000615164	1	1487	MSTRG.30503	H4C5	GO:0000183(chromatin silencing at rDNA);GO:0000228(nuclear chromosome);GO:0000784(nuclear chromosome, telomeric region);GO:0000786(nucleosome);GO:0000788(nuclear nucleosome);GO:0003677(DNA binding);GO:0003723(RNA binding);GO:0005515(protein binding);GO:0005576(extracellular region);GO:0005634(nucleus);GO:0005654(nucleoplasm);GO:0005694(chromosome);GO:0006303(double-strand break repair via nonhomo…	05034(Alcoholism);05203(Viral carcinogenesis);05322(Systemic lupus erythematosus)	K11254	NA	H4 clustered histone 5 [Source:HGNC Symbol;Acc:HGNC:4790]	protein_coding	23.106	27.034	26.1972	93.2347	100.579	199.041	0.194314	-2.36353	0.0201051	0.373862	down	yes		ENST00000615164		-2.36353
MRPL49:ENST00000279242	"="	chr11	+	65122321	65127371	ENST00000279242	4	2026	MSTRG.7147	MRPL49	GO:0003735(structural constituent of ribosome);GO:0005515(protein binding);GO:0005739(mitochondrion);GO:0005743(mitochondrial inner membrane);GO:0005761(mitochondrial ribosome);GO:0005762(mitochondrial large ribosomal subunit);GO:0005840(ribosome);GO:0006412(translation);GO:0070125(mitochondrial translational elongation);GO:0070126(mitochondrial translational termination)	NA	NA	NA	mitochondrial ribosomal protein L49 [Source:HGNC Symbol;Acc:HGNC:1176]	protein_coding	3.72632	4.58433	4.60348	19.1531	45.2413	3.84241	0.189255	-2.4016	0.0459319	0.660859	down	yes		ENST00000279242		-2.4016
H4C11:ENST00000355057	"="	chr6	+	27824092	27824480	ENST00000355057	1	389	MSTRG.30585	H4C11	GO:0000183(chromatin silencing at rDNA);GO:0000228(nuclear chromosome);GO:0000784(nuclear chromosome, telomeric region);GO:0000786(nucleosome);GO:0000788(nuclear nucleosome);GO:0003677(DNA binding);GO:0003723(RNA binding);GO:0005515(protein binding);GO:0005576(extracellular region);GO:0005634(nucleus);GO:0005654(nucleoplasm);GO:0005694(chromosome);GO:0006303(double-strand break repair via nonhomo…	05034(Alcoholism);05203(Viral carcinogenesis);05322(Systemic lupus erythematosus)	NA	NA	H4 clustered histone 11 [Source:HGNC Symbol;Acc:HGNC:4785]	protein_coding	95.1542	113.917	126.976	401.744	439.442	936.845	0.189	-2.40354	0.0185108	0.352457	down	yes		ENST00000355057		-2.40354
CDC6:ENST00000209728	"="	chr17	+	40287879	40304657	ENST00000209728	12	4564	MSTRG.16465	CDC6	GO:0000076(DNA replication checkpoint);GO:0000079(regulation of cyclin-dependent protein serine/threonine kinase activity);GO:0000082(G1/S transition of mitotic cell cycle);GO:0000083(regulation of transcription involved in G1/S transition of mitotic cell cycle);GO:0000166(nucleotide binding);GO:0000278(mitotic cell cycle);GO:0000922(spindle pole);GO:0003688(DNA replication origin binding);GO:000…	04110(Cell cycle)	NA	NA	cell division cycle 6 [Source:HGNC Symbol;Acc:HGNC:1744]	protein_coding	0.798642	1.1403	0.866512	5.98404	5.80432	3.12123	0.188164	-2.40994	0.0394315	0.592556	down	yes		ENST00000209728		-2.40994
KIF20A:ENST00000394894	"="	chr5	+	138179112	138187723	ENST00000394894	19	3095	MSTRG.29642	KIF20A	GO:0000166(nucleotide binding);GO:0000281(mitotic cytokinesis);GO:0001578(microtubule bundle formation);GO:0003774(motor activity);GO:0003777(microtubule motor activity);GO:0005515(protein binding);GO:0005524(ATP binding);GO:0005634(nucleus);GO:0005654(nucleoplasm);GO:0005737(cytoplasm);GO:0005794(Golgi apparatus);GO:0005819(spindle);GO:0005856(cytoskeleton);GO:0005871(kinesin complex);GO:0005874…	NA	K10402	NA	kinesin family member 20A [Source:HGNC Symbol;Acc:HGNC:9787]	protein_coding	2.75236	3.56935	2.0908	19.0977	17.822	7.88646	0.187753	-2.41309	0.0289477	0.481934	down	yes		ENST00000394894		-2.41309
CASTOR2:ENST00000616305	"="	chr7	+	74964705	75031528	ENST00000616305	9	8100	MSTRG.32882	CASTOR2	GO:0005515(protein binding);GO:0005737(cytoplasm);GO:0005829(cytosol);GO:0042802(identical protein binding);GO:0061700(GATOR2 complex);GO:1902531(regulation of intracellular signal transduction);GO:1903577(cellular response to L-arginine);GO:1904262(negative regulation of TORC1 signaling)	04150(mTOR signaling pathway)	K23081	NA	cytosolic arginine sensor for mTORC1 subunit 2 [Source:HGNC Symbol;Acc:HGNC:37073]	protein_coding	2.83493	3.03813	3.70795	21.5589	18.6131	11.1518	0.186678	-2.42138	0.0190913	0.360502	down	yes		ENST00000616305		-2.42138
CCNA2:ENST00000274026	"="	chr4	-	121816444	121823883	ENST00000274026	8	2748	MSTRG.28149	CCNA2	GO:0000079(regulation of cyclin-dependent protein serine/threonine kinase activity);GO:0000086(G2/M transition of mitotic cell cycle);GO:0000307(cyclin-dependent protein kinase holoenzyme complex);GO:0001939(female pronucleus);GO:0001940(male pronucleus);GO:0005515(protein binding);GO:0005634(nucleus);GO:0005654(nucleoplasm);GO:0005737(cytoplasm);GO:0005829(cytosol);GO:0006275(regulation of DNA r…	04110(Cell cycle);04152(AMPK signaling pathway);04218(Cellular senescence);04914(Progesterone-mediated oocyte maturation);05161(Hepatitis B);05165(Human papillomavirus infection);05166(Human T-cell leukemia virus 1 infection);05169(Epstein-Barr virus infection);05203(Viral carcinogenesis)	NA	NA	cyclin A2 [Source:HGNC Symbol;Acc:HGNC:1578]	protein_coding	3.01636	3.56157	2.5311	20.3162	19.5933	9.15319	0.185661	-2.42926	0.027615	0.465712	down	yes		ENST00000274026		-2.42926
EID1:ENST00000530028	"="	chr15	+	48878134	48880173	ENST00000530028	1	2040	MSTRG.12580	EID1	GO:0000122(negative regulation of transcription by RNA polymerase II);GO:0003714(transcription corepressor activity);GO:0005515(protein binding);GO:0005634(nucleus);GO:0005654(nucleoplasm);GO:0005737(cytoplasm);GO:0007049(cell cycle);GO:0030154(cell differentiation);GO:0035034(histone acetyltransferase regulator activity);GO:0035035(histone acetyltransferase binding);GO:0035065(regulation of hist…	NA	NA	NA	EP300 interacting inhibitor of differentiation 1 [Source:HGNC Symbol;Acc:HGNC:1191]	protein_coding	3.92893	1.63634	1.09646	18.3563	4.79868	12.8822	0.184857	-2.43552	0.0437511	0.640057	down	yes		ENST00000530028		-2.43552
MMP28:ENST00000605424	"="	chr17	-	35765865	35795641	ENST00000605424	8	2462	MSTRG.16310	MMP28	GO:0004222(metalloendopeptidase activity);GO:0005515(protein binding);GO:0005576(extracellular region);GO:0005615(extracellular space);GO:0005737(cytoplasm);GO:0006508(proteolysis);GO:0008233(peptidase activity);GO:0008237(metallopeptidase activity);GO:0008270(zinc ion binding);GO:0010760(negative regulation of macrophage chemotaxis);GO:0016787(hydrolase activity);GO:0030198(extracellular matrix …	NA	K08006	EC:3.4.24.-	matrix metallopeptidase 28 [Source:HGNC Symbol;Acc:HGNC:14366]	protein_coding	0.096899	0.067765	0.184375	0.671223	0.687535	0.531866	0.184616	-2.4374	0.0477461	0.677535	down	yes		ENST00000605424		-2.4374
FEN1:ENST00000305885	"="	chr11	+	61792911	61797238	ENST00000305885	2	2016	MSTRG.7006	FEN1	GO:0000287(magnesium ion binding);GO:0000724(double-strand break repair via homologous recombination);GO:0000784(nuclear chromosome, telomeric region);GO:0003677(DNA binding);GO:0003684(damaged DNA binding);GO:0003690(double-stranded DNA binding);GO:0003824(catalytic activity);GO:0004518(nuclease activity);GO:0004519(endonuclease activity);GO:0004523(RNA-DNA hybrid ribonuclease activity);GO:00045…	03030(DNA replication);03410(Base excision repair);03450(Non-homologous end-joining)	K04799	EC:3.-.-.-	flap structure-specific endonuclease 1 [Source:HGNC Symbol;Acc:HGNC:3650]	protein_coding	5.14554	6.14815	5.76979	37.522	34.1508	20.7716	0.184581	-2.43767	0.0222459	0.401575	down	yes		ENST00000305885		-2.43767
MCM2:ENST00000265056	"="	chr3	+	127598411	127622436	ENST00000265056	16	3434	MSTRG.26358	MCM2	GO:0000082(G1/S transition of mitotic cell cycle);GO:0000166(nucleotide binding);GO:0000727(double-strand break repair via break-induced replication);GO:0000784(nuclear chromosome, telomeric region);GO:0000785(chromatin);GO:0003677(DNA binding);GO:0003678(DNA helicase activity);GO:0003688(DNA replication origin binding);GO:0003697(single-stranded DNA binding);GO:0004386(helicase activity);GO:0005…	03030(DNA replication);04110(Cell cycle)	K02540	EC:3.6.4.12	minichromosome maintenance complex component 2 [Source:HGNC Symbol;Acc:HGNC:6944]	protein_coding	5.38999	5.45078	6.69408	29.5541	36.2604	30.3506	0.182341	-2.45529	0.0171351	0.332784	down	yes		ENST00000265056		-2.45529
H2AC18:ENST00000369159	"="	chr1	-	149842188	149842736	ENST00000369159	1	549	MSTRG.3334	H2AC18	GO:0000786(nucleosome);GO:0000790(nuclear chromatin);GO:0003674(molecular_function);GO:0003677(DNA binding);GO:0005515(protein binding);GO:0005634(nucleus);GO:0005694(chromosome);GO:0006325(chromatin organization);GO:0006342(chromatin silencing);GO:0008150(biological_process);GO:0046982(protein heterodimerization activity);GO:0070062(extracellular exosome)	04217(Necroptosis);05034(Alcoholism);05322(Systemic lupus erythematosus)	K11251	NA	H2A clustered histone 18 [Source:HGNC Symbol;Acc:HGNC:4736]	protein_coding	254.311	280.962	334.937	1372.01	1334.21	2117.14	0.180415	-2.4706	0.0135692	0.277714	down	yes		ENST00000369159		-2.4706
TCF12:ENST00000267811	"="	chr15	+	56918625	57289853	ENST00000267811	20	6061	MSTRG.12737	TCF12	GO:0000790(nuclear chromatin);GO:0000976(transcription regulatory region sequence-specific DNA binding);GO:0000978(RNA polymerase II cis-regulatory region sequence-specific DNA binding);GO:0000981(DNA-binding transcription factor activity, RNA polymerase II-specific);GO:0000987(cis-regulatory region sequence-specific DNA binding);GO:0001228(DNA-binding transcription activator activity, RNA polyme…	NA	K15603	NA	transcription factor 12 [Source:HGNC Symbol;Acc:HGNC:11623]	protein_coding	1.51495	0.783062	1.07547	10.9252	6.54867	1.46922	0.178085	-2.48936	0.0379595	0.576045	down	yes		ENST00000267811		-2.48936
H2AC19:ENST00000607355	"="	chr1	+	149851061	149851624	ENST00000607355	1	564	MSTRG.3336	H2AC19	GO:0000786(nucleosome);GO:0000790(nuclear chromatin);GO:0003674(molecular_function);GO:0003677(DNA binding);GO:0005515(protein binding);GO:0005634(nucleus);GO:0005694(chromosome);GO:0006325(chromatin organization);GO:0006342(chromatin silencing);GO:0008150(biological_process);GO:0046982(protein heterodimerization activity);GO:0070062(extracellular exosome)	04217(Necroptosis);05034(Alcoholism);05322(Systemic lupus erythematosus)	K11251	NA	H2A clustered histone 19 [Source:HGNC Symbol;Acc:HGNC:29668]	protein_coding	248.915	275.184	327.805	1346.63	1351.92	2097.83	0.177615	-2.49318	0.0128253	0.266904	down	yes		ENST00000607355		-2.49318
H4C3:ENST00000377803	"="	chr6	+	26103933	26104337	ENST00000377803	1	405	MSTRG.30480	H4C3	GO:0000183(chromatin silencing at rDNA);GO:0000228(nuclear chromosome);GO:0000784(nuclear chromosome, telomeric region);GO:0000786(nucleosome);GO:0000788(nuclear nucleosome);GO:0003677(DNA binding);GO:0003723(RNA binding);GO:0005515(protein binding);GO:0005576(extracellular region);GO:0005634(nucleus);GO:0005654(nucleoplasm);GO:0005694(chromosome);GO:0006303(double-strand break repair via nonhomo…	05034(Alcoholism);05203(Viral carcinogenesis);05322(Systemic lupus erythematosus)	NA	NA	H4 clustered histone 3 [Source:HGNC Symbol;Acc:HGNC:4787]	protein_coding	134.795	151.841	179.606	754.916	768.897	1116.15	0.176609	-2.50137	0.0129214	0.268434	down	yes		ENST00000377803		-2.50137
EMP2:ENST00000359543	"="	chr16	-	10528422	10580598	ENST00000359543	5	5097	MSTRG.13961	EMP2	GO:0000139(Golgi membrane);GO:0001765(membrane raft assembly);GO:0001913(T cell mediated cytotoxicity);GO:0001952(regulation of cell-matrix adhesion);GO:0001954(positive regulation of cell-matrix adhesion);GO:0003093(regulation of glomerular filtration);GO:0005178(integrin binding);GO:0005515(protein binding);GO:0005634(nucleus);GO:0005737(cytoplasm);GO:0005794(Golgi apparatus);GO:0005829(cytosol…	NA	NA	NA	epithelial membrane protein 2 [Source:HGNC Symbol;Acc:HGNC:3334]	protein_coding	1.30168	1.17859	1.60392	10.2618	6.8476	6.04011	0.176426	-2.50286	0.0236748	0.418444	down	yes		ENST00000359543		-2.50286
H2BU1:ENST00000620438	"="	chr1	+	228458107	228460470	ENST00000620438	1	2364	MSTRG.4483	H2BU1	GO:0000786(nucleosome);GO:0003674(molecular_function);GO:0003677(DNA binding);GO:0005634(nucleus);GO:0005654(nucleoplasm);GO:0005694(chromosome);GO:0005829(cytosol);GO:0006334(nucleosome assembly);GO:0046982(protein heterodimerization activity)	05034(Alcoholism);05203(Viral carcinogenesis);05322(Systemic lupus erythematosus)	K11252	NA	H2B.U histone 1 [Source:HGNC Symbol;Acc:HGNC:20514]	protein_coding	4.5356	5.89578	5.68695	24.2972	24.8533	42.4497	0.175964	-2.50665	0.0168768	0.32874	down	yes		ENST00000620438		-2.50665
PYCR3:ENST00000495276	"="	chr8	-	143603210	143609575	ENST00000495276	6	3342	MSTRG.35205	PYCR3	GO:0004735(pyrroline-5-carboxylate reductase activity);GO:0005515(protein binding);GO:0005737(cytoplasm);GO:0005829(cytosol);GO:0006561(proline biosynthetic process);GO:0008652(cellular amino acid biosynthetic process);GO:0016491(oxidoreductase activity);GO:0042802(identical protein binding);GO:0055114(oxidation-reduction process);GO:0055129(L-proline biosynthetic process)	00330(Arginine and proline metabolism)	K00286	EC:1.5.1.2	pyrroline-5-carboxylate reductase 3 [Source:HGNC Symbol;Acc:HGNC:25846]	protein_coding	0.485476	1.27632	0.611912	2.32663	7.07292	4.18181	0.174777	-2.51642	0.0452665	0.655465	down	yes		ENST00000495276		-2.51642
HJURP:ENST00000411486	"="	chr2	-	233836702	233854535	ENST00000411486	9	3157	MSTRG.22689	HJURP	GO:0000775(chromosome, centromeric region);GO:0000777(condensed chromosome kinetochore);GO:0003677(DNA binding);GO:0005515(protein binding);GO:0005634(nucleus);GO:0005654(nucleoplasm);GO:0005694(chromosome);GO:0005730(nucleolus);GO:0005739(mitochondrion);GO:0007049(cell cycle);GO:0007059(chromosome segregation);GO:0034080(CENP-A containing nucleosome assembly);GO:0042393(histone binding);GO:00428…	NA	NA	NA	Holliday junction recognition protein [Source:HGNC Symbol;Acc:HGNC:25444]	protein_coding	2.76269	3.46873	3.25889	21.4467	21.8503	12.504	0.170075	-2.55576	0.0180737	0.345388	down	yes		ENST00000411486		-2.55576
UGP2:ENST00000394417	"="	chr2	+	63840940	63891562	ENST00000394417	10	2136	MSTRG.21181	UGP2	GO:0003983(UTP:glucose-1-phosphate uridylyltransferase activity);GO:0005515(protein binding);GO:0005536(glucose binding);GO:0005634(nucleus);GO:0005737(cytoplasm);GO:0005829(cytosol);GO:0005977(glycogen metabolic process);GO:0005978(glycogen biosynthetic process);GO:0006011(UDP-glucose metabolic process);GO:0006065(UDP-glucuronate biosynthetic process);GO:0007420(brain development);GO:0016740(tra…	00040(Pentose and glucuronate interconversions);00052(Galactose metabolism);00500(Starch and sucrose metabolism);00520(Amino sugar and nucleotide sugar metabolism)	K00963	EC:2.7.7.9	UDP-glucose pyrophosphorylase 2 [Source:HGNC Symbol;Acc:HGNC:12527]	protein_coding	1.7757	0.397624	1.94626	9.4272	2.52097	12.3209	0.169747	-2.55855	0.0472467	0.673226	down	yes		ENST00000394417		-2.55855
EDN1:ENST00000379375	"="	chr6	+	12290361	12297194	ENST00000379375	5	2035	MSTRG.30361	EDN1	GO:0000122(negative regulation of transcription by RNA polymerase II);GO:0001501(skeletal system development);GO:0001516(prostaglandin biosynthetic process);GO:0001569(branching involved in blood vessel morphogenesis);GO:0001666(response to hypoxia);GO:0001701(in utero embryonic development);GO:0001821(histamine secretion);GO:0003100(regulation of systemic arterial blood pressure by endothelin);G…	04024(cAMP signaling pathway);04066(HIF-1 signaling pathway);04080(Neuroactive ligand-receptor interaction);04270(Vascular smooth muscle contraction);04668(TNF signaling pathway);04916(Melanogenesis);04924(Renin secretion);04926(Relaxin signaling pathway);04933(AGE-RAGE signaling pathway in diabetic complications);05200(Pathways in cancer);05410(Hypertrophic cardiomyopathy (HCM));05418(Fluid shea…	K16366	NA	endothelin 1 [Source:HGNC Symbol;Acc:HGNC:3176]	protein_coding	0.778743	0.881829	2.43784	5.52154	8.08198	10.7194	0.1685	-2.56918	0.0399317	0.597337	down	yes		ENST00000379375		-2.56918
ITIH2:ENST00000358415	"="	chr10	+	7703316	7749520	ENST00000358415	21	3146	MSTRG.4824	ITIH2	GO:0004866(endopeptidase inhibitor activity);GO:0004867(serine-type endopeptidase inhibitor activity);GO:0005576(extracellular region);GO:0005788(endoplasmic reticulum lumen);GO:0010466(negative regulation of peptidase activity);GO:0010951(negative regulation of endopeptidase activity);GO:0030212(hyaluronan metabolic process);GO:0030414(peptidase inhibitor activity);GO:0043687(post-translational …	NA	K19015	NA	inter-alpha-trypsin inhibitor heavy chain 2 [Source:HGNC Symbol;Acc:HGNC:6167]	protein_coding	0.187526	0.144112	0.075685	0.844188	0.84637	0.733452	0.168037	-2.57315	0.0338392	0.537454	down	yes		ENST00000358415		-2.57315
CD276:ENST00000537340	"="	chr15	+	73684269	73713677	ENST00000537340	9	2439	MSTRG.13063	CD276	GO:0001817(regulation of cytokine production);GO:0005102(signaling receptor binding);GO:0005515(protein binding);GO:0009897(external side of plasma membrane);GO:0016020(membrane);GO:0016021(integral component of membrane);GO:0032729(positive regulation of interferon-gamma production);GO:0042102(positive regulation of T cell proliferation);GO:0042110(T cell activation);GO:0050776(regulation of imm…	04514(Cell adhesion molecules (CAMs))	K06746	NA	CD276 molecule [Source:HGNC Symbol;Acc:HGNC:19137]	protein_coding	0.074546	0.048478	0.188316	0.374808	0.891084	0.591325	0.167638	-2.57658	0.048251	0.68175	down	yes		ENST00000537340		-2.57658
DCAF11:ENST00000446197	"="	chr14	+	24114777	24125242	ENST00000446197	15	4304	MSTRG.10910	DCAF11	GO:0005515(protein binding);GO:0005654(nucleoplasm);GO:0016567(protein ubiquitination);GO:0043161(proteasome-mediated ubiquitin-dependent protein catabolic process);GO:0043687(post-translational protein modification);GO:0080008(Cul4-RING E3 ubiquitin ligase complex)	NA	K11801	NA	DDB1 and CUL4 associated factor 11 [Source:HGNC Symbol;Acc:HGNC:20258]	protein_coding	0.743939	1.34339	1.04823	4.47433	7.62605	6.9056	0.164978	-2.59966	0.0224834	0.404696	down	yes		ENST00000446197		-2.59966
PIGR:ENST00000356495	"="	chr1	-	206928522	206946466	ENST00000356495	11	4275	ENSG00000162896	PIGR	GO:0001580(detection of chemical stimulus involved in sensory perception of bitter taste);GO:0001792(polymeric immunoglobulin receptor activity);GO:0001895(retina homeostasis);GO:0002415(immunoglobulin transcytosis in epithelial cells mediated by polymeric immunoglobulin receptor);GO:0005576(extracellular region);GO:0005615(extracellular space);GO:0005886(plasma membrane);GO:0005887(integral comp…	04672(Intestinal immune network for IgA production)	K13073	NA	polymeric immunoglobulin receptor [Source:HGNC Symbol;Acc:HGNC:8968]	protein_coding	0.086131	0.033966	0.127693	0.371733	0.42426	0.715297	0.163959	-2.60859	0.0352114	0.550305	down	yes		ENST00000356495		-2.60859
LIPG:ENST00000261292	"="	chr18	+	49562057	49599185	ENST00000261292	10	10418	ENSG00000101670	LIPG	GO:0004465(lipoprotein lipase activity);GO:0004620(phospholipase activity);GO:0004806(triglyceride lipase activity);GO:0005515(protein binding);GO:0005576(extracellular region);GO:0005615(extracellular space);GO:0005769(early endosome);GO:0005794(Golgi apparatus);GO:0006629(lipid metabolic process);GO:0006633(fatty acid biosynthetic process);GO:0007584(response to nutrient);GO:0008201(heparin bin…	00561(Glycerolipid metabolism);04979(Cholesterol metabolism)	K22284	EC:3.1.1.3	lipase G, endothelial type [Source:HGNC Symbol;Acc:HGNC:6623]	protein_coding	0.022579	0.013971	0.03311	0.074808	0.199026	0.153814	0.162891	-2.61802	0.0442881	0.645035	down	yes		ENST00000261292		-2.61802
BLOC1S1:ENST00000548556	"="	chr12	+	55716531	55719703	ENST00000548556	3	525	MSTRG.9047	BLOC1S1	GO:0005515(protein binding);GO:0005615(extracellular space);GO:0005737(cytoplasm);GO:0005739(mitochondrion);GO:0005758(mitochondrial intermembrane space);GO:0005759(mitochondrial matrix);GO:0005764(lysosome);GO:0005765(lysosomal membrane);GO:0005829(cytosol);GO:0008089(anterograde axonal transport);GO:0009060(aerobic respiration);GO:0016020(membrane);GO:0016197(endosomal transport);GO:0018394(pep…	NA	NA	NA	biogenesis of lysosomal organelles complex 1 subunit 1 [Source:HGNC Symbol;Acc:HGNC:4200]	protein_coding	9.35132	3.89322	3.45528	50.4553	17.7994	34.7249	0.162166	-2.62445	0.0352118	0.550305	down	yes		ENST00000548556		-2.62445
JPT1:ENST00000476258	"="	chr17	-	75135248	75154243	ENST00000476258	5	2289	MSTRG.17404	JPT1	GO:0005515(protein binding);GO:0005634(nucleus);GO:0005654(nucleoplasm);GO:0005730(nucleolus);GO:0005737(cytoplasm);GO:0031965(nuclear membrane)	NA	NA	NA	Jupiter microtubule associated homolog 1 [Source:HGNC Symbol;Acc:HGNC:14569]	protein_coding	0.156405	0.255449	0.230562	0.44982	0.567447	2.99433	0.16014	-2.6426	0.0451031	0.65364	down	yes		ENST00000476258		-2.6426
SMAD3:ENST00000540846	"="	chr15	+	67125716	67190762	ENST00000540846	9	1567	MSTRG.12934	SMAD3	GO:0000122(negative regulation of transcription by RNA polymerase II);GO:0000790(nuclear chromatin);GO:0000976(transcription regulatory region sequence-specific DNA binding);GO:0000977(RNA polymerase II regulatory region sequence-specific DNA binding);GO:0000978(RNA polymerase II cis-regulatory region sequence-specific DNA binding);GO:0000981(DNA-binding transcription factor activity, RNA polymer…	04068(FoxO signaling pathway);04110(Cell cycle);04144(Endocytosis);04218(Cellular senescence);04310(Wnt signaling pathway);04350(TGF-beta signaling pathway);04371(Apelin signaling pathway);04390(Hippo signaling pathway);04520(Adherens junction);04550(Signaling pathways regulating pluripotency of stem cells);04659(Th17 cell differentiation);04926(Relaxin signaling pathway);04933(AGE-RAGE signaling…	K04500	NA	SMAD family member 3 [Source:HGNC Symbol;Acc:HGNC:6769]	protein_coding	3.31965	2.74113	2.26714	3.57775	4.1081	44.4841	0.15963	-2.64719	0.0362123	0.559728	down	yes		ENST00000540846		-2.64719
PRSS23:ENST00000280258	"="	chr11	+	86800542	86811233	ENST00000280258	2	3713	MSTRG.7685	PRSS23	GO:0004252(serine-type endopeptidase activity);GO:0005515(protein binding);GO:0005576(extracellular region);GO:0005634(nucleus);GO:0005788(endoplasmic reticulum lumen);GO:0006508(proteolysis);GO:0008233(peptidase activity);GO:0008236(serine-type peptidase activity);GO:0016787(hydrolase activity);GO:0043687(post-translational protein modification);GO:0044267(cellular protein metabolic process);GO:…	NA	K09627	EC:3.4.21.-	serine protease 23 [Source:HGNC Symbol;Acc:HGNC:14370]	protein_coding	23.4333	3.6182	0.578083	62.7965	61.9698	50.4579	0.157681	-2.66492	0.0346328	0.545763	down	yes		ENST00000280258		-2.66492
KIAA0100:ENST00000528896	"="	chr17	-	28614446	28645158	ENST00000528896	39	7428	MSTRG.16042	KIAA0100	GO:0005515(protein binding);GO:0005576(extracellular region)	NA	NA	NA	KIAA0100 [Source:HGNC Symbol;Acc:HGNC:28960]	protein_coding	0.55535	1.02102	0.731659	1.16535	0.652798	12.8413	0.157443	-2.66709	0.0370196	0.567718	down	yes		ENST00000528896		-2.66709
HHIP:ENST00000296575	"="	chr4	+	144646156	144745271	ENST00000296575	13	9937	MSTRG.28289	HHIP	GO:0003824(catalytic activity);GO:0005515(protein binding);GO:0005576(extracellular region);GO:0005634(nucleus);GO:0005737(cytoplasm);GO:0005886(plasma membrane);GO:0005887(integral component of plasma membrane);GO:0007165(signal transduction);GO:0007405(neuroblast proliferation);GO:0008270(zinc ion binding);GO:0009887(animal organ morphogenesis);GO:0009953(dorsal/ventral pattern formation);GO:00…	04024(cAMP signaling pathway);04340(Hedgehog signaling pathway);05200(Pathways in cancer);05217(Basal cell carcinoma)	K06231	NA	hedgehog interacting protein [Source:HGNC Symbol;Acc:HGNC:14866]	protein_coding	0.030739	0.031907	0.012419	0.209777	0.179223	0.088976	0.157048	-2.67073	0.0363797	0.561654	down	yes		ENST00000296575		-2.67073
RAB1B:ENST00000527397	"="	chr11	+	66268590	66276629	ENST00000527397	5	991	MSTRG.7234	RAB1B	GO:0000045(autophagosome assembly);GO:0000139(Golgi membrane);GO:0000166(nucleotide binding);GO:0003924(GTPase activity);GO:0005515(protein binding);GO:0005525(GTP binding);GO:0005737(cytoplasm);GO:0005789(endoplasmic reticulum membrane);GO:0005793(endoplasmic reticulum-Golgi intermediate compartment);GO:0005794(Golgi apparatus);GO:0005829(cytosol);GO:0006886(intracellular protein transport);GO:0…	05134(Legionellosis)	K07875	NA	RAB1B, member RAS oncogene family [Source:HGNC Symbol;Acc:HGNC:18370]	protein_coding	2.34879	2.40899	3.7117	6.48341	5.96798	41.4907	0.157011	-2.67106	0.0366209	0.563884	down	yes		ENST00000527397		-2.67106
RMND5B:ENST00000515098	"="	chr5	+	178130996	178150565	ENST00000515098	12	4066	MSTRG.30130	RMND5B	GO:0005515(protein binding);GO:0005634(nucleus);GO:0005737(cytoplasm);GO:0005829(cytosol);GO:0006511(ubiquitin-dependent protein catabolic process);GO:0016740(transferase activity);GO:0034657(GID complex);GO:0043161(proteasome-mediated ubiquitin-dependent protein catabolic process);GO:0046872(metal ion binding)	NA	NA	NA	required for meiotic nuclear division 5 homolog B [Source:HGNC Symbol;Acc:HGNC:26181]	protein_coding	0.040833	0.060071	0.072213	0.092177	0.493229	0.519407	0.156693	-2.67398	0.0409004	0.608014	down	yes		ENST00000515098		-2.67398
SRSF6:ENST00000244020	"="	chr20	+	43457896	43464243	ENST00000244020	6	4353	MSTRG.23447	SRSF6	GO:0000380(alternative mRNA splicing, via spliceosome);GO:0000381(regulation of alternative mRNA splicing, via spliceosome);GO:0000398(mRNA splicing, via spliceosome);GO:0003676(nucleic acid binding);GO:0003723(RNA binding);GO:0003729(mRNA binding);GO:0005515(protein binding);GO:0005634(nucleus);GO:0005654(nucleoplasm);GO:0006376(mRNA splice site selection);GO:0006397(mRNA processing);GO:0006405(…	03040(Spliceosome);05168(Herpes simplex virus 1 infection)	NA	NA	serine and arginine rich splicing factor 6 [Source:HGNC Symbol;Acc:HGNC:10788]	protein_coding	0.813266	0.698189	0.401782	3.94696	2.75959	5.54766	0.156129	-2.67919	0.0274701	0.464415	down	yes		ENST00000244020		-2.67919
H3C11:ENST00000616365	"="	chr6	-	27871845	27872346	ENST00000616365	1	502	MSTRG.30589	H3C11	GO:0000183(chromatin silencing at rDNA);GO:0000228(nuclear chromosome);GO:0000786(nucleosome);GO:0000788(nuclear nucleosome);GO:0003677(DNA binding);GO:0005515(protein binding);GO:0005576(extracellular region);GO:0005634(nucleus);GO:0005654(nucleoplasm);GO:0005694(chromosome);GO:0006325(chromatin organization);GO:0006334(nucleosome assembly);GO:0006335(DNA replication-dependent nucleosome assembl…	05034(Alcoholism);05202(Transcriptional misregulation in cancer);05322(Systemic lupus erythematosus)	NA	NA	H3 clustered histone 11 [Source:HGNC Symbol;Acc:HGNC:4771]	protein_coding	14.3126	19.2137	17.7954	82.6139	88.4661	160.8	0.154639	-2.69302	0.0132401	0.273	down	yes		ENST00000616365		-2.69302
SEC23B:ENST00000336714	"="	chr20	+	18507520	18561415	ENST00000336714	20	3464	MSTRG.23075	SEC23B	GO:0000139(Golgi membrane);GO:0005096(GTPase activator activity);GO:0005515(protein binding);GO:0005737(cytoplasm);GO:0005783(endoplasmic reticulum);GO:0005789(endoplasmic reticulum membrane);GO:0005829(cytosol);GO:0006886(intracellular protein transport);GO:0006888(endoplasmic reticulum to Golgi vesicle-mediated transport);GO:0008270(zinc ion binding);GO:0012505(endomembrane system);GO:0012507(E…	04141(Protein processing in endoplasmic reticulum)	K14006	NA	SEC23 homolog B, COPII coat complex component [Source:HGNC Symbol;Acc:HGNC:10702]	protein_coding	2.56543	1.02673	2.88891	32.2083	7.45795	2.34399	0.154274	-2.69644	0.0339437	0.53895	down	yes		ENST00000336714		-2.69644
APOH:ENST00000205948	"="	chr17	-	66212033	66229415	ENST00000205948	8	1174	MSTRG.17244	APOH	GO:0001937(negative regulation of endothelial cell proliferation);GO:0002576(platelet degranulation);GO:0005515(protein binding);GO:0005543(phospholipid binding);GO:0005576(extracellular region);GO:0005615(extracellular space);GO:0006641(triglyceride metabolic process);GO:0007597(blood coagulation, intrinsic pathway);GO:0008201(heparin binding);GO:0008289(lipid binding);GO:0009986(cell surface);G…	04979(Cholesterol metabolism)	NA	NA	apolipoprotein H [Source:HGNC Symbol;Acc:HGNC:616]	protein_coding	0.243069	0.201078	0.376711	1.70901	2.14392	1.49661	0.153445	-2.70421	0.0247886	0.432712	down	yes		ENST00000205948		-2.70421
CXCL1:ENST00000395761	"="	chr4	+	73869393	73871308	ENST00000395761	4	1174	MSTRG.27771	CXCL1	GO:0005102(signaling receptor binding);GO:0005125(cytokine activity);GO:0005515(protein binding);GO:0005576(extracellular region);GO:0005615(extracellular space);GO:0006935(chemotaxis);GO:0006952(defense response);GO:0006954(inflammatory response);GO:0006955(immune response);GO:0007165(signal transduction);GO:0007186(G protein-coupled receptor signaling pathway);GO:0007399(nervous system developm…	04060(Cytokine-cytokine receptor interaction);04062(Chemokine signaling pathway);04621(NOD-like receptor signaling pathway);04657(IL-17 signaling pathway);04668(TNF signaling pathway);05120(Epithelial cell signaling in Helicobacter pylori infection);05132(Salmonella infection);05134(Legionellosis);05146(Amoebiasis);05167(Kaposi sarcoma-associated herpesvirus infection);05323(Rheumatoid arthritis)	K05505	NA	C-X-C motif chemokine ligand 1 [Source:HGNC Symbol;Acc:HGNC:4602]	protein_coding	58.8676	40.0046	46.9237	249.827	303.115	398.944	0.153165	-2.70684	0.00784875	0.181361	down	yes		ENST00000395761		-2.70684
H1-3:ENST00000244534	"="	chr6	-	26234212	26234987	ENST00000244534	1	776	MSTRG.30513	H1-3	GO:0000122(negative regulation of transcription by RNA polymerase II);GO:0000786(nucleosome);GO:0000790(nuclear chromatin);GO:0003677(DNA binding);GO:0003690(double-stranded DNA binding);GO:0003723(RNA binding);GO:0005634(nucleus);GO:0005694(chromosome);GO:0005719(nuclear euchromatin);GO:0006334(nucleosome assembly);GO:0006355(regulation of transcription, DNA-templated);GO:0006357(regulation of t…	NA	K11275	NA	H1.3 linker histone, cluster member [Source:HGNC Symbol;Acc:HGNC:4717]	protein_coding	97.4431	101.464	106.028	594.349	610.387	793.644	0.152591	-2.71226	0.00726374	0.170547	down	yes		ENST00000244534		-2.71226
RPH3AL:ENST00000536489	"="	chr17	-	213645	352842	ENST00000536489	8	1235	MSTRG.15368	RPH3AL	GO:0005515(protein binding);GO:0005737(cytoplasm);GO:0006886(intracellular protein transport);GO:0006887(exocytosis);GO:0008092(cytoskeletal protein binding);GO:0016020(membrane);GO:0017137(Rab GTPase binding);GO:0017157(regulation of exocytosis);GO:0017158(regulation of calcium ion-dependent exocytosis);GO:0030141(secretory granule);GO:0030274(LIM domain binding);GO:0030658(transport vesicle mem…	NA	K19939	NA	rabphilin 3A like (without C2 domains) [Source:HGNC Symbol;Acc:HGNC:10296]	protein_coding	0.368755	0.490867	0.79077	2.57278	3.61037	4.64665	0.152394	-2.71412	0.0359988	0.557742	down	yes		ENST00000536489		-2.71412
EVA1C:ENST00000382699	"="	chr21	+	32412702	32515389	ENST00000382699	8	1668	MSTRG.23970	EVA1C	GO:0005576(extracellular region);GO:0008150(biological_process);GO:0008201(heparin binding);GO:0016020(membrane);GO:0016021(integral component of membrane);GO:0030246(carbohydrate binding)	NA	NA	NA	eva-1 homolog C [Source:HGNC Symbol;Acc:HGNC:13239]	protein_coding	0.378008	0.523719	0.325854	2.31277	0.340088	5.47209	0.151088	-2.72654	0.0489354	0.688085	down	yes		ENST00000382699		-2.72654
CCL2:ENST00000225831	"="	chr17	+	34255285	34257203	ENST00000225831	3	741	MSTRG.16250	CCL2	GO:0000165(MAPK cascade);GO:0001525(angiogenesis);GO:0002548(monocyte chemotaxis);GO:0004672(protein kinase activity);GO:0005102(signaling receptor binding);GO:0005125(cytokine activity);GO:0005515(protein binding);GO:0005576(extracellular region);GO:0005615(extracellular space);GO:0006468(protein phosphorylation);GO:0006935(chemotaxis);GO:0006954(inflammatory response);GO:0006955(immune response…	04060(Cytokine-cytokine receptor interaction);04062(Chemokine signaling pathway);04621(NOD-like receptor signaling pathway);04657(IL-17 signaling pathway);04668(TNF signaling pathway);04933(AGE-RAGE signaling pathway in diabetic complications);05142(Chagas disease (American trypanosomiasis));05144(Malaria);05163(Human cytomegalovirus infection);05164(Influenza A);05168(Herpes simplex virus 1 infe…	K14624	NA	C-C motif chemokine ligand 2 [Source:HGNC Symbol;Acc:HGNC:10618]	protein_coding	2.60595	9.86616	9.87911	41.1441	52.8802	53.9343	0.151064	-2.72677	0.0183071	0.34934	down	yes		ENST00000225831		-2.72677
CEP85:ENST00000252992	"="	chr1	+	26234202	26278808	ENST00000252992	14	3935	MSTRG.1900	CEP85	GO:0000242(pericentriolar material);GO:0000922(spindle pole);GO:0005515(protein binding);GO:0005634(nucleus);GO:0005730(nucleolus);GO:0005737(cytoplasm);GO:0005794(Golgi apparatus);GO:0005813(centrosome);GO:0005815(microtubule organizing center);GO:0005829(cytosol);GO:0005856(cytoskeleton);GO:0006469(negative regulation of protein kinase activity);GO:0007059(chromosome segregation);GO:0046602(reg…	NA	K16766	NA	centrosomal protein 85 [Source:HGNC Symbol;Acc:HGNC:25309]	protein_coding	0.73408	0.494809	0.414392	4.09422	3.44857	3.41102	0.150019	-2.73678	0.0283832	0.4751	down	yes		ENST00000252992		-2.73678
PPP1CC:ENST00000335007	"="	chr12	-	110719680	110742891	ENST00000335007	7	2552	MSTRG.9726	PPP1CC	GO:0000164(protein phosphatase type 1 complex);GO:0000775(chromosome, centromeric region);GO:0000776(kinetochore);GO:0000777(condensed chromosome kinetochore);GO:0000784(nuclear chromosome, telomeric region);GO:0003723(RNA binding);GO:0004721(phosphoprotein phosphatase activity);GO:0004722(protein serine/threonine phosphatase activity);GO:0005515(protein binding);GO:0005521(lamin binding);GO:0005…	03015(mRNA surveillance pathway);04022(cGMP-PKG signaling pathway);04024(cAMP signaling pathway);04114(Oocyte meiosis);04218(Cellular senescence);04261(Adrenergic signaling in cardiomyocytes);04270(Vascular smooth muscle contraction);04390(Hippo signaling pathway);04510(Focal adhesion);04611(Platelet activation);04720(Long-term potentiation);04728(Dopaminergic synapse);04750(Inflammatory mediator…	NA	NA	protein phosphatase 1 catalytic subunit gamma [Source:HGNC Symbol;Acc:HGNC:9283]	protein_coding	2.475	1.18356	1.52121	4.32097	17.4345	13.0294	0.148909	-2.7475	0.0196613	0.368498	down	yes		ENST00000335007		-2.7475
ELF4:ENST00000335997	"="	X	-	130064874	130110716	ENST00000335997	9	4145	MSTRG.924	ELF4	GO:0000790(nuclear chromatin);GO:0000978(RNA polymerase II cis-regulatory region sequence-specific DNA binding);GO:0000981(DNA-binding transcription factor activity, RNA polymerase II-specific);GO:0001228(DNA-binding transcription activator activity, RNA polymerase II-specific);GO:0001787(natural killer cell proliferation);GO:0001866(NK T cell proliferation);GO:0003677(DNA binding);GO:0003700(DNA…	NA	NA	NA	E74 like ETS transcription factor 4 [Source:HGNC Symbol;Acc:HGNC:3319]	protein_coding	0.046622	0.075641	0.064785	0.464023	0.089863	0.703343	0.148778	-2.74877	0.0309947	0.50478	down	yes		ENST00000335997		-2.74877
SLC4A8:ENST00000453097	"="	chr12	+	51424831	51515763	ENST00000453097	25	11764	MSTRG.8935	SLC4A8	GO:0005452(inorganic anion exchanger activity);GO:0005886(plasma membrane);GO:0006811(ion transport);GO:0006814(sodium ion transport);GO:0006820(anion transport);GO:0008021(synaptic vesicle);GO:0008509(anion transmembrane transporter activity);GO:0008510(sodium:bicarbonate symporter activity);GO:0015081(sodium ion transmembrane transporter activity);GO:0015106(bicarbonate transmembrane transporte…	NA	K13859	NA	solute carrier family 4 member 8 [Source:HGNC Symbol;Acc:HGNC:11034]	protein_coding	0.067453	0.024569	0.057973	0.473537	0.375717	0.162252	0.148289	-2.75352	0.0380519	0.57728	down	yes		ENST00000453097		-2.75352
SMAD6:ENST00000558937	"="	chr15	+	66711697	66717537	ENST00000558937	3	632	MSTRG.12928	SMAD6	GO:0000790(nuclear chromatin);GO:0000976(transcription regulatory region sequence-specific DNA binding);GO:0000978(RNA polymerase II cis-regulatory region sequence-specific DNA binding);GO:0000981(DNA-binding transcription factor activity, RNA polymerase II-specific);GO:0001657(ureteric bud development);GO:0003148(outflow tract septum morphogenesis);GO:0003170(heart valve development);GO:0003180(…	04350(TGF-beta signaling pathway)	K04677	NA	SMAD family member 6 [Source:HGNC Symbol;Acc:HGNC:6772]	protein_coding	0.237332	0.482823	0.97669	5.53921	3.24812	2.6745	0.148043	-2.75591	0.030065	0.495195	down	yes		ENST00000558937		-2.75591
H2BC5:ENST00000377777	"="	chr6	+	26158146	26158641	ENST00000377777	1	496	MSTRG.30496	H2BC5	GO:0000786(nucleosome);GO:0003674(molecular_function);GO:0003677(DNA binding);GO:0005515(protein binding);GO:0005634(nucleus);GO:0005654(nucleoplasm);GO:0005694(chromosome);GO:0005829(cytosol);GO:0006334(nucleosome assembly);GO:0016567(protein ubiquitination);GO:0046982(protein heterodimerization activity);GO:0070062(extracellular exosome)	05034(Alcoholism);05203(Viral carcinogenesis);05322(Systemic lupus erythematosus)	K11252	NA	H2B clustered histone 5 [Source:HGNC Symbol;Acc:HGNC:4747]	protein_coding	112.646	119.334	145.896	739.716	729.68	1085.65	0.147894	-2.75737	0.00673678	0.160399	down	yes		ENST00000377777		-2.75737
CNOT8:ENST00000403027	"="	chr5	+	154858517	154876792	ENST00000403027	7	2604	MSTRG.29917	CNOT8	GO:0000175(3'-5'-exoribonuclease activity);GO:0000289(nuclear-transcribed mRNA poly(A) tail shortening);GO:0000932(P-body);GO:0003676(nucleic acid binding);GO:0003723(RNA binding);GO:0004518(nuclease activity);GO:0004527(exonuclease activity);GO:0004535(poly(A)-specific ribonuclease activity);GO:0005515(protein binding);GO:0005622(intracellular);GO:0005634(nucleus);GO:0005737(cytoplasm);GO:000582…	03018(RNA degradation)	K12581	NA	CCR4-NOT transcription complex subunit 8 [Source:HGNC Symbol;Acc:HGNC:9207]	protein_coding	0.188035	0.000688	0.139067	0.546895	1.15315	0.525803	0.147265	-2.76351	0.0477743	0.677636	down	yes		ENST00000403027		-2.76351
NCAPH:ENST00000240423	"="	chr2	+	96335766	96377091	ENST00000240423	18	6030	MSTRG.21505	NCAPH	GO:0000796(condensin complex);GO:0000799(nuclear condensin complex);GO:0003682(chromatin binding);GO:0005515(protein binding);GO:0005634(nucleus);GO:0005654(nucleoplasm);GO:0005694(chromosome);GO:0005737(cytoplasm);GO:0005829(cytosol);GO:0007049(cell cycle);GO:0007076(mitotic chromosome condensation);GO:0007143(female meiotic nuclear division);GO:0010032(meiotic chromosome condensation);GO:001602…	NA	K06676	NA	non-SMC condensin I complex subunit H [Source:HGNC Symbol;Acc:HGNC:1112]	protein_coding	0.34237	0.688482	0.19629	4.24645	1.9598	2.29244	0.144392	-2.79194	0.0276939	0.46618	down	yes		ENST00000240423		-2.79194
DTL:ENST00000366991	"="	chr1	+	212035748	212105013	ENST00000366991	15	4409	MSTRG.4296	DTL	GO:0000209(protein polyubiquitination);GO:0004842(ubiquitin-protein transferase activity);GO:0005515(protein binding);GO:0005634(nucleus);GO:0005654(nucleoplasm);GO:0005694(chromosome);GO:0005730(nucleolus);GO:0005737(cytoplasm);GO:0005813(centrosome);GO:0005815(microtubule organizing center);GO:0005829(cytosol);GO:0005856(cytoskeleton);GO:0006260(DNA replication);GO:0006511(ubiquitin-dependent p…	NA	K11790	NA	denticleless E3 ubiquitin protein ligase homolog [Source:HGNC Symbol;Acc:HGNC:30288]	protein_coding	1.00436	1.3479	0.538327	9.65217	9.1325	1.8335	0.140197	-2.83448	0.0204209	0.378125	down	yes		ENST00000366991		-2.83448
CDKN2C:ENST00000396148	"="	chr1	+	50968706	50974634	ENST00000396148	3	2076	MSTRG.2424	CDKN2C	GO:0000079(regulation of cyclin-dependent protein serine/threonine kinase activity);GO:0000082(G1/S transition of mitotic cell cycle);GO:0004861(cyclin-dependent protein serine/threonine kinase inhibitor activity);GO:0005515(protein binding);GO:0005634(nucleus);GO:0005737(cytoplasm);GO:0005829(cytosol);GO:0007049(cell cycle);GO:0007050(cell cycle arrest);GO:0008285(negative regulation of cell pop…	01522(Endocrine resistance);04110(Cell cycle);04934(Cushing syndrome);05166(Human T-cell leukemia virus 1 infection);05202(Transcriptional misregulation in cancer)	NA	NA	cyclin dependent kinase inhibitor 2C [Source:HGNC Symbol;Acc:HGNC:1789]	protein_coding	2.59599	2.20075	0.720114	13.2851	15.2566	10.814	0.140179	-2.83465	0.0167581	0.327	down	yes		ENST00000396148		-2.83465
DYNC1H1:ENST00000645114	"="	chr14	+	102012373	102017619	ENST00000645114	7	1376	MSTRG.11864	DYNC1H1	GO:0000086(G2/M transition of mitotic cell cycle);GO:0000166(nucleotide binding);GO:0000278(mitotic cell cycle);GO:0003723(RNA binding);GO:0003774(motor activity);GO:0003777(microtubule motor activity);GO:0005515(protein binding);GO:0005524(ATP binding);GO:0005576(extracellular region);GO:0005737(cytoplasm);GO:0005813(centrosome);GO:0005829(cytosol);GO:0005856(cytoskeleton);GO:0005868(cytoplasmic…	04145(Phagosome);04962(Vasopressin-regulated water reabsorption);05132(Salmonella infection)	K10413	NA	dynein cytoplasmic 1 heavy chain 1 [Source:HGNC Symbol;Acc:HGNC:2961]	protein_coding	0.308417	0.796703	0.369644	0.492015	2.33456	7.74572	0.139493	-2.84173	0.0430142	0.632715	down	yes		ENST00000645114		-2.84173
OSBPL5:ENST00000348039	"="	chr11	-	3088001	3165352	ENST00000348039	21	2798	MSTRG.6365	OSBPL5	GO:0001786(phosphatidylserine binding);GO:0005548(phospholipid transporter activity);GO:0005783(endoplasmic reticulum);GO:0005789(endoplasmic reticulum membrane);GO:0005829(cytosol);GO:0006869(lipid transport);GO:0006893(Golgi to plasma membrane transport);GO:0008142(oxysterol binding);GO:0008203(cholesterol metabolic process);GO:0008289(lipid binding);GO:0015248(sterol transporter activity);GO:0…	04979(Cholesterol metabolism)	K20464	NA	oxysterol binding protein like 5 [Source:HGNC Symbol;Acc:HGNC:16392]	protein_coding	0.527695	0.425916	0.313878	1.67799	5.06879	2.34627	0.139391	-2.84279	0.0331518	0.530389	down	yes		ENST00000348039		-2.84279
SLC1A5:ENST00000412532	"="	chr19	-	46774924	46787342	ENST00000412532	8	1750	MSTRG.19964	SLC1A5	GO:0001618(virus receptor activity);GO:0005515(protein binding);GO:0005886(plasma membrane);GO:0005887(integral component of plasma membrane);GO:0006865(amino acid transport);GO:0006868(glutamine transport);GO:0009925(basal plasma membrane);GO:0010585(glutamine secretion);GO:0015171(amino acid transmembrane transporter activity);GO:0015175(neutral amino acid transmembrane transporter activity);GO…	04974(Protein digestion and absorption);05230(Central carbon metabolism in cancer)	NA	NA	solute carrier family 1 member 5 [Source:HGNC Symbol;Acc:HGNC:10943]	protein_coding	6.68157	16.2259	17.7525	1.71306	13.1037	276.912	0.139376	-2.84295	0.0435413	0.638054	down	yes		ENST00000412532		-2.84295
SCD:ENST00000370355	"="	chr10	+	100347233	100364826	ENST00000370355	6	5245	MSTRG.5839	SCD	GO:0004768(stearoyl-CoA 9-desaturase activity);GO:0005506(iron ion binding);GO:0005515(protein binding);GO:0005730(nucleolus);GO:0005783(endoplasmic reticulum);GO:0005789(endoplasmic reticulum membrane);GO:0006629(lipid metabolic process);GO:0006631(fatty acid metabolic process);GO:0006633(fatty acid biosynthetic process);GO:0006636(unsaturated fatty acid biosynthetic process);GO:0016020(membrane…	01040(Biosynthesis of unsaturated fatty acids);03320(PPAR signaling pathway);04152(AMPK signaling pathway)	K00507	EC:1.14.19.1	stearoyl-CoA desaturase [Source:HGNC Symbol;Acc:HGNC:10571]	protein_coding	96.1815	97.7795	102.428	809.849	821.758	518.964	0.137819	-2.85915	0.00505954	0.127244	down	yes		ENST00000370355		-2.85915
CDCA8:ENST00000373055	"="	chr1	+	37692516	37709719	ENST00000373055	10	2371	MSTRG.2171	CDCA8	GO:0000070(mitotic sister chromatid segregation);GO:0000775(chromosome, centromeric region);GO:0005515(protein binding);GO:0005634(nucleus);GO:0005654(nucleoplasm);GO:0005694(chromosome);GO:0005730(nucleolus);GO:0005737(cytoplasm);GO:0005819(spindle);GO:0005829(cytosol);GO:0005856(cytoskeleton);GO:0007049(cell cycle);GO:0007080(mitotic metaphase plate congression);GO:0010369(chromocenter);GO:0030…	NA	K11514	NA	cell division cycle associated 8 [Source:HGNC Symbol;Acc:HGNC:14629]	protein_coding	0.296398	1.97159	2.55479	11.4754	10.5441	12.9943	0.137739	-2.85999	0.0203875	0.377773	down	yes		ENST00000373055		-2.85999
INSL4:ENST00000239316	"="	chr9	+	5231419	5235304	ENST00000239316	2	1952	MSTRG.35359	INSL4	GO:0005102(signaling receptor binding);GO:0005159(insulin-like growth factor receptor binding);GO:0005179(hormone activity);GO:0005576(extracellular region);GO:0005615(extracellular space);GO:0007165(signal transduction);GO:0007267(cell-cell signaling);GO:1901384(positive regulation of chorionic trophoblast cell proliferation)	NA	K22006	NA	insulin like 4 [Source:HGNC Symbol;Acc:HGNC:6087]	protein_coding	1.35828	2.42261	1.90843	13.547	14.612	13.4089	0.136868	-2.86914	0.0132121	0.272852	down	yes		ENST00000239316		-2.86914
TINF2:ENST00000399423	"="	chr14	-	24239643	24242663	ENST00000399423	6	2168	MSTRG.10914	TINF2	GO:0000781(chromosome, telomeric region);GO:0000783(nuclear telomere cap complex);GO:0000784(nuclear chromosome, telomeric region);GO:0005515(protein binding);GO:0005634(nucleus);GO:0005654(nucleoplasm);GO:0005694(chromosome);GO:0010370(perinucleolar chromocenter);GO:0010836(negative regulation of protein ADP-ribosylation);GO:0016233(telomere capping);GO:0016363(nuclear matrix);GO:0016604(nuclear…	NA	K11112	NA	TERF1 interacting nuclear factor 2 [Source:HGNC Symbol;Acc:HGNC:11824]	protein_coding	0.128738	0.197176	0.137538	1.39098	0.06889	1.95719	0.135629	-2.88226	0.0374267	0.570965	down	yes		ENST00000399423		-2.88226
RXRA:ENST00000481739	"="	chr9	+	134326455	134440585	ENST00000481739	10	5537	MSTRG.36759	RXRA	GO:0000122(negative regulation of transcription by RNA polymerase II);GO:0000790(nuclear chromatin);GO:0000976(transcription regulatory region sequence-specific DNA binding);GO:0000977(RNA polymerase II regulatory region sequence-specific DNA binding);GO:0000978(RNA polymerase II cis-regulatory region sequence-specific DNA binding);GO:0000981(DNA-binding transcription factor activity, RNA polymer…	03320(PPAR signaling pathway);04151(PI3K-Akt signaling pathway);04659(Th17 cell differentiation);04919(Thyroid hormone signaling pathway);04920(Adipocytokine signaling pathway);04928(Parathyroid hormone synthesis, secretion and action);04932(Non-alcoholic fatty liver disease (NAFLD));04976(Bile secretion);05160(Hepatitis C);05200(Pathways in cancer);05202(Transcriptional misregulation in cancer);…	K08524	NA	retinoid X receptor alpha [Source:HGNC Symbol;Acc:HGNC:10477]	protein_coding	0.824466	0.813367	0.628098	13.9435	1.96308	0.814145	0.135517	-2.88346	0.0300001	0.494437	down	yes		ENST00000481739		-2.88346
CDCA8:ENST00000327331	"="	chr1	+	37692481	37709713	ENST00000327331	11	2303	MSTRG.2171	CDCA8	GO:0000070(mitotic sister chromatid segregation);GO:0000775(chromosome, centromeric region);GO:0005515(protein binding);GO:0005634(nucleus);GO:0005654(nucleoplasm);GO:0005694(chromosome);GO:0005730(nucleolus);GO:0005737(cytoplasm);GO:0005819(spindle);GO:0005829(cytosol);GO:0005856(cytoskeleton);GO:0007049(cell cycle);GO:0007080(mitotic metaphase plate congression);GO:0010369(chromocenter);GO:0030…	NA	K11514	NA	cell division cycle associated 8 [Source:HGNC Symbol;Acc:HGNC:14629]	protein_coding	1.02792	0.822262	0.18692	6.76015	6.6885	1.64528	0.134962	-2.88938	0.0372954	0.569923	down	yes		ENST00000327331		-2.88938
COA6:ENST00000366615	"="	chr1	+	234373456	234385080	ENST00000366615	3	1741	MSTRG.4574	COA6	GO:0003723(RNA binding);GO:0005507(copper ion binding);GO:0005515(protein binding);GO:0005654(nucleoplasm);GO:0005739(mitochondrion);GO:0005758(mitochondrial intermembrane space);GO:0005886(plasma membrane);GO:0008535(respiratory chain complex IV assembly);GO:0042774(plasma membrane ATP synthesis coupled electron transport)	04714(Thermogenesis)	K18179	NA	cytochrome c oxidase assembly factor 6 [Source:HGNC Symbol;Acc:HGNC:18025]	protein_coding	0.33891	0.070319	0.114295	1.16103	2.55126	0.183713	0.134375	-2.89567	0.0374743	0.571325	down	yes		ENST00000366615		-2.89567
CA12:ENST00000178638	"="	chr15	-	63321378	63381846	ENST00000178638	11	6098	MSTRG.12842	CA12	GO:0004089(carbonate dehydratase activity);GO:0005886(plasma membrane);GO:0006730(one-carbon metabolic process);GO:0008270(zinc ion binding);GO:0015701(bicarbonate transport);GO:0016020(membrane);GO:0016021(integral component of membrane);GO:0016829(lyase activity);GO:0016836(hydro-lyase activity);GO:0046872(metal ion binding);GO:0055064(chloride ion homeostasis)	00910(Nitrogen metabolism)	NA	NA	carbonic anhydrase 12 [Source:HGNC Symbol;Acc:HGNC:1371]	protein_coding	4.85385	5.66756	24.9449	88.6393	97.1962	82.7428	0.132052	-2.92082	0.00877732	0.198353	down	yes		ENST00000178638		-2.92082
MCM5:ENST00000216122	"="	chr22	+	35400140	35425431	ENST00000216122	17	3458	MSTRG.24693	MCM5	GO:0000082(G1/S transition of mitotic cell cycle);GO:0000166(nucleotide binding);GO:0000727(double-strand break repair via break-induced replication);GO:0000784(nuclear chromosome, telomeric region);GO:0003677(DNA binding);GO:0003678(DNA helicase activity);GO:0003688(DNA replication origin binding);GO:0003697(single-stranded DNA binding);GO:0004386(helicase activity);GO:0005515(protein binding);G…	03030(DNA replication);04110(Cell cycle)	K02209	EC:3.6.4.12	minichromosome maintenance complex component 5 [Source:HGNC Symbol;Acc:HGNC:6948]	protein_coding	1.54853	1.70327	0.210115	11.4758	11.3156	3.55087	0.131421	-2.92773	0.0205911	0.379803	down	yes		ENST00000216122		-2.92773
ELP4:ENST00000350638	"="	chr11	+	31509762	31784130	ENST00000350638	10	1907	MSTRG.6764	ELP4	GO:0000993(RNA polymerase II complex binding);GO:0002098(tRNA wobble uridine modification);GO:0005515(protein binding);GO:0005634(nucleus);GO:0005654(nucleoplasm);GO:0005737(cytoplasm);GO:0006357(regulation of transcription by RNA polymerase II);GO:0006368(transcription elongation from RNA polymerase II promoter);GO:0008023(transcription elongation factor complex);GO:0008033(tRNA processing);GO:0…	NA	K11375	NA	elongator acetyltransferase complex subunit 4 [Source:HGNC Symbol;Acc:HGNC:1171]	protein_coding	0.066594	0.46041	0.05125	0.593698	2.21957	1.58842	0.131371	-2.92828	0.0345391	0.545104	down	yes		ENST00000350638		-2.92828
CSNK2B:ENST00000375885	"="	chr6	+	31665236	31670070	ENST00000375885	7	1061	MSTRG.30790	CSNK2B	GO:0000785(chromatin);GO:0003682(chromatin binding);GO:0004674(protein serine/threonine kinase activity);GO:0005102(signaling receptor binding);GO:0005515(protein binding);GO:0005576(extracellular region);GO:0005634(nucleus);GO:0005654(nucleoplasm);GO:0005737(cytoplasm);GO:0005829(cytosol);GO:0005886(plasma membrane);GO:0005929(cilium);GO:0005956(protein kinase CK2 complex);GO:0006457(protein fol…	03008(Ribosome biogenesis in eukaryotes);04064(NF-kappa B signaling pathway);04137(Mitophagy - animal);04310(Wnt signaling pathway);04520(Adherens junction);05162(Measles)	NA	NA	casein kinase 2 beta [Source:HGNC Symbol;Acc:HGNC:2460]	protein_coding	0.847265	1.89655	1.83526	20.2231	8.3882	6.35836	0.130944	-2.93298	0.0275661	0.465712	down	yes		ENST00000375885		-2.93298
PEX10:ENST00000288774	"="	chr1	-	2403964	2412564	ENST00000288774	6	2905	MSTRG.1396	PEX10	GO:0005515(protein binding);GO:0005777(peroxisome);GO:0005778(peroxisomal membrane);GO:0006625(protein targeting to peroxisome);GO:0007031(peroxisome organization);GO:0016020(membrane);GO:0016021(integral component of membrane);GO:0016558(protein import into peroxisome matrix);GO:0016567(protein ubiquitination);GO:0046872(metal ion binding)	04146(Peroxisome)	K13346	NA	peroxisomal biogenesis factor 10 [Source:HGNC Symbol;Acc:HGNC:8851]	protein_coding	0.139923	0.053505	0.01523	0.869544	0.074676	0.653065	0.130633	-2.93641	0.0441908	0.644034	down	yes		ENST00000288774		-2.93641
TYMS:ENST00000323274	"="	chr18	+	657653	673578	ENST00000323274	7	1613	MSTRG.17776	TYMS	GO:0000083(regulation of transcription involved in G1/S transition of mitotic cell cycle);GO:0000900(translation repressor activity, mRNA regulatory element binding);GO:0003729(mRNA binding);GO:0004799(thymidylate synthase activity);GO:0005542(folic acid binding);GO:0005634(nucleus);GO:0005730(nucleolus);GO:0005737(cytoplasm);GO:0005739(mitochondrion);GO:0005743(mitochondrial inner membrane);GO:0…	00240(Pyrimidine metabolism);00670(One carbon pool by folate);01523(Antifolate resistance)	NA	NA	thymidylate synthetase [Source:HGNC Symbol;Acc:HGNC:12441]	protein_coding	6.60217	5.82536	10.2071	62.2978	61.6875	50.0521	0.130056	-2.9428	0.00603169	0.14674	down	yes		ENST00000323274		-2.9428
H2BC6:ENST00000614097	"="	chr6	+	26183761	26184230	ENST00000614097	1	470	MSTRG.30499	H2BC6	GO:0000786(nucleosome);GO:0002227(innate immune response in mucosa);GO:0003677(DNA binding);GO:0005515(protein binding);GO:0005615(extracellular space);GO:0005634(nucleus);GO:0005654(nucleoplasm);GO:0005694(chromosome);GO:0005829(cytosol);GO:0006334(nucleosome assembly);GO:0016567(protein ubiquitination);GO:0019731(antibacterial humoral response);GO:0042742(defense response to bacterium);GO:00428…	05034(Alcoholism);05203(Viral carcinogenesis);05322(Systemic lupus erythematosus)	NA	NA	H2B clustered histone 6 [Source:HGNC Symbol;Acc:HGNC:4753]	protein_coding	23.1077	34.9485	11.6775	253.349	254.329	29.5846	0.129794	-2.9457	0.0141317	0.286322	down	yes		ENST00000614097		-2.9457
AURKB:ENST00000534871	"="	chr17	-	8204743	8210581	ENST00000534871	8	1167	MSTRG.15663	AURKB	GO:0000122(negative regulation of transcription by RNA polymerase II);GO:0000166(nucleotide binding);GO:0000775(chromosome, centromeric region);GO:0000776(kinetochore);GO:0000779(condensed chromosome, centromeric region);GO:0000780(condensed nuclear chromosome, centromeric region);GO:0002903(negative regulation of B cell apoptotic process);GO:0004672(protein kinase activity);GO:0004674(protein se…	NA	K11479	EC:2.7.11.1	aurora kinase B [Source:HGNC Symbol;Acc:HGNC:11390]	protein_coding	2.40369	1.99779	3.24785	19.9966	20.2591	19.2963	0.128448	-2.96074	0.0130003	0.269753	down	yes		ENST00000534871		-2.96074
TMEM143:ENST00000435956	"="	chr19	-	48332361	48364059	ENST00000435956	7	2272	MSTRG.19992	TMEM143	GO:0003674(molecular_function);GO:0005515(protein binding);GO:0005739(mitochondrion);GO:0008150(biological_process);GO:0016020(membrane);GO:0016021(integral component of membrane)	NA	NA	NA	transmembrane protein 143 [Source:HGNC Symbol;Acc:HGNC:25603]	protein_coding	0.251884	0.07376	0.041868	0.311044	1.16551	1.38864	0.128267	-2.96277	0.0249322	0.434233	down	yes		ENST00000435956		-2.96277
H4C8:ENST00000377727	"="	chr6	-	26285113	26285509	ENST00000377727	1	397	MSTRG.30520	H4C8	GO:0000183(chromatin silencing at rDNA);GO:0000228(nuclear chromosome);GO:0000784(nuclear chromosome, telomeric region);GO:0000786(nucleosome);GO:0000788(nuclear nucleosome);GO:0003677(DNA binding);GO:0003723(RNA binding);GO:0005515(protein binding);GO:0005576(extracellular region);GO:0005634(nucleus);GO:0005654(nucleoplasm);GO:0005694(chromosome);GO:0006303(double-strand break repair via nonhomo…	05034(Alcoholism);05203(Viral carcinogenesis);05322(Systemic lupus erythematosus)	NA	NA	H4 clustered histone 8 [Source:HGNC Symbol;Acc:HGNC:4788]	protein_coding	177.584	217.744	240.996	1417.85	1434.88	2161.25	0.12691	-2.97813	0.00381423	0.10048	down	yes		ENST00000377727		-2.97813
DIP2A:ENST00000417564	"="	chr21	+	46458891	46570015	ENST00000417564	38	7350	MSTRG.24229	DIP2A	GO:0003824(catalytic activity);GO:0005515(protein binding);GO:0005634(nucleus);GO:0007275(multicellular organism development);GO:0009986(cell surface);GO:0010629(negative regulation of gene expression);GO:0042981(regulation of apoptotic process)	NA	NA	NA	disco interacting protein 2 homolog A [Source:HGNC Symbol;Acc:HGNC:17217]	protein_coding	0.014627	0.013881	0.111649	0.162549	0.348455	0.596655	0.126534	-2.9824	0.0326559	0.524212	down	yes		ENST00000417564		-2.9824
TMEM126B:ENST00000358867	"="	chr11	+	85628593	85636536	ENST00000358867	5	1015	MSTRG.7668	TMEM126B	GO:0003674(molecular_function);GO:0005515(protein binding);GO:0005739(mitochondrion);GO:0005743(mitochondrial inner membrane);GO:0016020(membrane);GO:0016021(integral component of membrane);GO:0031966(mitochondrial membrane);GO:0032981(mitochondrial respiratory chain complex I assembly)	NA	K18165	NA	transmembrane protein 126B [Source:HGNC Symbol;Acc:HGNC:30883]	protein_coding	0.179931	0.197355	0.191297	2.46638	1.34965	0.70323	0.125813	-2.99065	0.0273307	0.463069	down	yes		ENST00000358867		-2.99065
TXNDC12:ENST00000371626	"="	chr1	-	52020131	52055191	ENST00000371626	7	1416	MSTRG.2442	TXNDC12	GO:0005515(protein binding);GO:0005783(endoplasmic reticulum);GO:0005788(endoplasmic reticulum lumen);GO:0015037(peptide disulfide oxidoreductase activity);GO:0016491(oxidoreductase activity);GO:0019153(protein-disulfide reductase (glutathione) activity);GO:0045454(cell redox homeostasis);GO:0055114(oxidation-reduction process);GO:0060548(negative regulation of cell death);GO:1902236(negative reg…	00480(Glutathione metabolism)	K05360	EC:1.8.4.2	thioredoxin domain containing 12 [Source:HGNC Symbol;Acc:HGNC:24626]	protein_coding	2.72934	4.27149	7.99391	41.3172	41.4429	36.6892	0.125532	-2.99387	0.00797556	0.183547	down	yes		ENST00000371626		-2.99387
NUDT2:ENST00000346365	"="	chr9	+	34329506	34343711	ENST00000346365	4	960	MSTRG.35637	NUDT2	GO:0000166(nucleotide binding);GO:0004081(bis(5'-nucleosyl)-tetraphosphatase (asymmetrical) activity);GO:0005515(protein binding);GO:0005525(GTP binding);GO:0005759(mitochondrial matrix);GO:0006139(nucleobase-containing compound metabolic process);GO:0006915(apoptotic process);GO:0008796(bis(5'-nucleosyl)-tetraphosphatase activity);GO:0008803(bis(5'-nucleosyl)-tetraphosphatase (symmetrical) activ…	00230(Purine metabolism);00240(Pyrimidine metabolism)	NA	NA	nudix hydrolase 2 [Source:HGNC Symbol;Acc:HGNC:8049]	protein_coding	0.685832	0.268612	0.543217	2.92495	8.56567	0.471615	0.125199	-2.9977	0.0385762	0.58321	down	yes		ENST00000346365		-2.9977
H2AC17:ENST00000359611	"="	chr6	-	27892699	27893185	ENST00000359611	1	487	MSTRG.30594	H2AC17	GO:0000786(nucleosome);GO:0000790(nuclear chromatin);GO:0003677(DNA binding);GO:0005515(protein binding);GO:0005634(nucleus);GO:0005694(chromosome);GO:0006325(chromatin organization);GO:0006342(chromatin silencing);GO:0008150(biological_process);GO:0019899(enzyme binding);GO:0046982(protein heterodimerization activity);GO:0070062(extracellular exosome)	04217(Necroptosis);05034(Alcoholism);05322(Systemic lupus erythematosus)	K11251	NA	H2A clustered histone 17 [Source:HGNC Symbol;Acc:HGNC:4735]	protein_coding	105.447	111.123	121.594	847.764	832.409	1036.04	0.124499	-3.0058	0.00339544	0.0906765	down	yes		ENST00000359611		-3.0058
RFC2:ENST00000621097	"="	chr7	-	74231504	74254458	ENST00000621097	10	1635	MSTRG.32858	RFC2	GO:0000166(nucleotide binding);GO:0003677(DNA binding);GO:0003689(DNA clamp loader activity);GO:0005515(protein binding);GO:0005524(ATP binding);GO:0005634(nucleus);GO:0005654(nucleoplasm);GO:0005663(DNA replication factor C complex);GO:0006260(DNA replication);GO:0006261(DNA-dependent DNA replication);GO:0006281(DNA repair);GO:0006283(transcription-coupled nucleotide-excision repair);GO:0006296(…	03030(DNA replication);03420(Nucleotide excision repair);03430(Mismatch repair)	K10755	NA	replication factor C subunit 2 [Source:HGNC Symbol;Acc:HGNC:9970]	protein_coding	0.087858	0.9184	1.10023	10.3209	2.84593	3.78228	0.124283	-3.0083	0.0395188	0.592757	down	yes		ENST00000621097		-3.0083
POLDIP3:ENST00000252115	"="	chr22	-	42583721	42614883	ENST00000252115	9	3362	MSTRG.24930	POLDIP3	GO:0003676(nucleic acid binding);GO:0003723(RNA binding);GO:0005515(protein binding);GO:0005634(nucleus);GO:0005654(nucleoplasm);GO:0005737(cytoplasm);GO:0005829(cytosol);GO:0006405(RNA export from nucleus);GO:0006406(mRNA export from nucleus);GO:0006417(regulation of translation);GO:0016607(nuclear speck);GO:0016973(poly(A)+ mRNA export from nucleus);GO:0031124(mRNA 3'-end processing);GO:0036464…	NA	K22414	NA	DNA polymerase delta interacting protein 3 [Source:HGNC Symbol;Acc:HGNC:23782]	protein_coding	0.606411	1.40913	0.241598	15.8825	0.537798	1.75007	0.124221	-3.00902	0.0434012	0.636535	down	yes		ENST00000252115		-3.00902
LAPTM4B:ENST00000521545	"="	chr8	+	97775788	97853013	ENST00000521545	7	2442	MSTRG.34820	LAPTM4B	GO:0005515(protein binding);GO:0005764(lysosome);GO:0005765(lysosomal membrane);GO:0005768(endosome);GO:0005769(early endosome);GO:0005886(plasma membrane);GO:0007032(endosome organization);GO:0010008(endosome membrane);GO:0012505(endomembrane system);GO:0016020(membrane);GO:0016021(integral component of membrane);GO:0019900(kinase binding);GO:0031625(ubiquitin protein ligase binding);GO:0031902(…	04142(Lysosome)	K12387	NA	lysosomal protein transmembrane 4 beta [Source:HGNC Symbol;Acc:HGNC:13646]	protein_coding	9.19369	2.96564	0.566827	7.43039	86.1197	9.75359	0.123192	-3.02102	0.0270017	0.459449	down	yes		ENST00000521545		-3.02102
FAM219B:ENST00000563119	"="	chr15	-	74899992	74906837	ENST00000563119	6	2721	MSTRG.13102	FAM219B	GO:0005515(protein binding)	NA	NA	NA	family with sequence similarity 219 member B [Source:HGNC Symbol;Acc:HGNC:24695]	protein_coding	0.200253	0.169579	0.110419	2.67914	0.109192	1.1726	0.121247	-3.04398	0.0354275	0.551988	down	yes		ENST00000563119		-3.04398
SPC25:ENST00000282074	"="	chr2	-	168870891	168890430	ENST00000282074	7	1342	MSTRG.22006	SPC25	GO:0000775(chromosome, centromeric region);GO:0000776(kinetochore);GO:0000777(condensed chromosome kinetochore);GO:0005515(protein binding);GO:0005634(nucleus);GO:0005694(chromosome);GO:0005829(cytosol);GO:0007049(cell cycle);GO:0007052(mitotic spindle organization);GO:0007059(chromosome segregation);GO:0031262(Ndc80 complex);GO:0051301(cell division)	NA	K11550	NA	SPC25 component of NDC80 kinetochore complex [Source:HGNC Symbol;Acc:HGNC:24031]	protein_coding	0.353154	0.844323	0.519518	5.9618	5.52078	2.70867	0.12099	-3.04704	0.0233909	0.414823	down	yes		ENST00000282074		-3.04704
STARD3NL:ENST00000434197	"="	chr7	+	38178263	38230379	ENST00000434197	8	1341	MSTRG.32513	STARD3NL	GO:0005515(protein binding);GO:0005765(lysosomal membrane);GO:0005768(endosome);GO:0005789(endoplasmic reticulum membrane);GO:0005829(cytosol);GO:0006700(C21-steroid hormone biosynthetic process);GO:0010008(endosome membrane);GO:0015485(cholesterol binding);GO:0016020(membrane);GO:0016021(integral component of membrane);GO:0031902(late endosome membrane);GO:0042803(protein homodimerization activi…	NA	NA	NA	STARD3 N-terminal like [Source:HGNC Symbol;Acc:HGNC:19169]	protein_coding	0.107269	0.33483	0.0001	0.580958	1.33252	1.76737	0.120135	-3.05727	0.0457854	0.660142	down	yes		ENST00000434197		-3.05727
MEPCE:ENST00000414441	"="	chr7	+	100428817	100434117	ENST00000414441	5	2261	MSTRG.33189	MEPCE	GO:0000122(negative regulation of transcription by RNA polymerase II);GO:0001510(RNA methylation);GO:0003723(RNA binding);GO:0005515(protein binding);GO:0005634(nucleus);GO:0008168(methyltransferase activity);GO:0008171(O-methyltransferase activity);GO:0008173(RNA methyltransferase activity);GO:0008757(S-adenosylmethionine-dependent methyltransferase activity);GO:0016073(snRNA metabolic process);…	NA	K15190	EC:2.1.1.-	methylphosphate capping enzyme [Source:HGNC Symbol;Acc:HGNC:20247]	protein_coding	0.223697	0.114844	0.089263	1.82347	0.236169	1.51806	0.119575	-3.06401	0.0228579	0.407852	down	yes		ENST00000414441		-3.06401
H4C2:ENST00000377745	"="	chr6	-	26026815	26027252	ENST00000377745	1	438	MSTRG.30473	H4C2	GO:0000183(chromatin silencing at rDNA);GO:0000228(nuclear chromosome);GO:0000784(nuclear chromosome, telomeric region);GO:0000786(nucleosome);GO:0000788(nuclear nucleosome);GO:0003677(DNA binding);GO:0003723(RNA binding);GO:0005515(protein binding);GO:0005576(extracellular region);GO:0005634(nucleus);GO:0005654(nucleoplasm);GO:0005694(chromosome);GO:0006303(double-strand break repair via nonhomo…	05034(Alcoholism);05203(Viral carcinogenesis);05322(Systemic lupus erythematosus)	NA	NA	H4 clustered histone 2 [Source:HGNC Symbol;Acc:HGNC:4789]	protein_coding	90.8845	96.2207	112.134	739.415	772	1003.28	0.118996	-3.07101	0.00298709	0.0814289	down	yes		ENST00000377745		-3.07101
SPG21:ENST00000559199	"="	chr15	-	64963027	64981627	ENST00000559199	7	2059	MSTRG.12900	SPG21	GO:0005515(protein binding);GO:0005737(cytoplasm);GO:0005768(endosome);GO:0005794(Golgi apparatus);GO:0005829(cytosol);GO:0010008(endosome membrane);GO:0016020(membrane);GO:0030140(trans-Golgi network transport vesicle);GO:0042609(CD4 receptor binding);GO:0043231(intracellular membrane-bounded organelle);GO:0050851(antigen receptor-mediated signaling pathway)	04144(Endocytosis)	K19367	NA	SPG21 abhydrolase domain containing, maspardin [Source:HGNC Symbol;Acc:HGNC:20373]	protein_coding	0.450393	1.1865	0.712589	1.06016	1.10525	17.602	0.118856	-3.07271	0.0337427	0.536733	down	yes		ENST00000559199		-3.07271
PKMYT1:ENST00000573944	"="	chr16	-	2972851	2980479	ENST00000573944	9	1891	MSTRG.13773	PKMYT1	GO:0000079(regulation of cyclin-dependent protein serine/threonine kinase activity);GO:0000086(G2/M transition of mitotic cell cycle);GO:0000139(Golgi membrane);GO:0000166(nucleotide binding);GO:0000278(mitotic cell cycle);GO:0004672(protein kinase activity);GO:0004674(protein serine/threonine kinase activity);GO:0005515(protein binding);GO:0005524(ATP binding);GO:0005634(nucleus);GO:0005654(nucl…	04110(Cell cycle);04114(Oocyte meiosis);04914(Progesterone-mediated oocyte maturation)	K06633	EC:2.7.11.1	protein kinase, membrane associated tyrosine/threonine 1 [Source:HGNC Symbol;Acc:HGNC:29650]	protein_coding	0.328627	0.022301	0.82607	3.16819	3.50338	3.26835	0.118411	-3.07812	0.0383265	0.580607	down	yes		ENST00000573944		-3.07812
SAT2:ENST00000269298	"="	chr17	-	7626234	7627821	ENST00000269298	6	912	MSTRG.15654	SAT2	GO:0004145(diamine N-acetyltransferase activity);GO:0005515(protein binding);GO:0005737(cytoplasm);GO:0008080(N-acetyltransferase activity);GO:0009447(putrescine catabolic process);GO:0016740(transferase activity);GO:0016746(transferase activity, transferring acyl groups);GO:0019809(spermidine binding);GO:0032918(spermidine acetylation);GO:0032919(spermine acetylation);GO:0032920(putrescine acety…	00330(Arginine and proline metabolism);04216(Ferroptosis)	K00657	EC:2.3.1.57	spermidine/spermine N1-acetyltransferase family member 2 [Source:HGNC Symbol;Acc:HGNC:23160]	protein_coding	0.569641	0.597013	0.022682	2.50553	4.1261	3.54095	0.116916	-3.09646	0.0289849	0.482233	down	yes		ENST00000269298		-3.09646
TUBA1B:ENST00000336023	"="	chr12	-	49127782	49131395	ENST00000336023	4	1627	MSTRG.8850	TUBA1B	GO:0000166(nucleotide binding);GO:0000226(microtubule cytoskeleton organization);GO:0000278(mitotic cell cycle);GO:0003725(double-stranded RNA binding);GO:0003924(GTPase activity);GO:0005198(structural molecule activity);GO:0005200(structural constituent of cytoskeleton);GO:0005515(protein binding);GO:0005525(GTP binding);GO:0005737(cytoplasm);GO:0005856(cytoskeleton);GO:0005874(microtubule);GO:0…	04145(Phagosome);04210(Apoptosis);04530(Tight junction);04540(Gap junction);05130(Pathogenic Escherichia coli infection)	K07374	NA	tubulin alpha 1b [Source:HGNC Symbol;Acc:HGNC:18809]	protein_coding	11.5385	17.742	19.4301	127.855	122.929	166.973	0.1166	-3.10036	0.0032152	0.0867905	down	yes		ENST00000336023		-3.10036
PPFIA4:ENST00000367240	"="	chr1	+	203026498	203078736	ENST00000367240	29	6434	ENSG00000143847	PPFIA4	GO:0005515(protein binding);GO:0005737(cytoplasm);GO:0005829(cytosol);GO:0007269(neurotransmitter secretion);GO:0009986(cell surface);GO:0014047(glutamate secretion);GO:0045202(synapse);GO:0048786(presynaptic active zone);GO:0050808(synapse organization)	NA	NA	NA	PTPRF interacting protein alpha 4 [Source:HGNC Symbol;Acc:HGNC:9248]	protein_coding	0.027525	0.029051	0.03882	0.23551	0.321974	0.26673	0.115742	-3.11102	0.0110492	0.237338	down	yes		ENST00000367240		-3.11102
H4C4:ENST00000614247	"="	chr6	-	26188710	26189112	ENST00000614247	1	403	MSTRG.30501	H4C4	GO:0000183(chromatin silencing at rDNA);GO:0000228(nuclear chromosome);GO:0000784(nuclear chromosome, telomeric region);GO:0000786(nucleosome);GO:0000788(nuclear nucleosome);GO:0003677(DNA binding);GO:0003723(RNA binding);GO:0005515(protein binding);GO:0005576(extracellular region);GO:0005634(nucleus);GO:0005654(nucleoplasm);GO:0005694(chromosome);GO:0006303(double-strand break repair via nonhomo…	05034(Alcoholism);05203(Viral carcinogenesis);05322(Systemic lupus erythematosus)	K11254	NA	H4 clustered histone 4 [Source:HGNC Symbol;Acc:HGNC:4782]	protein_coding	163.89	176.219	198.235	1285.9	1346.4	2070.12	0.114482	-3.1268	0.00258194	0.0721718	down	yes		ENST00000614247		-3.1268
CDON:ENST00000392693	"="	chr11	-	125955796	126063292	ENST00000392693	20	9138	MSTRG.8085	CDON	GO:0001708(cell fate specification);GO:0001934(positive regulation of protein phosphorylation);GO:0002088(lens development in camera-type eye);GO:0005515(protein binding);GO:0005886(plasma membrane);GO:0005887(integral component of plasma membrane);GO:0007155(cell adhesion);GO:0007224(smoothened signaling pathway);GO:0007520(myoblast fusion);GO:0009952(anterior/posterior pattern specification);GO…	04340(Hedgehog signaling pathway)	K20033	NA	cell adhesion associated, oncogene regulated [Source:HGNC Symbol;Acc:HGNC:17104]	protein_coding	0.034501	0.052082	0.036473	0.70321	0.143728	0.239531	0.113262	-3.14226	0.0191628	0.361202	down	yes		ENST00000392693		-3.14226
FAT1:ENST00000441802	"="	chr4	-	186587794	186723856	ENST00000441802	27	14776	MSTRG.28538	FAT1	GO:0002088(lens development in camera-type eye);GO:0003382(epithelial cell morphogenesis);GO:0003412(establishment of epithelial cell apical/basal polarity involved in camera-type eye morphogenesis);GO:0005509(calcium ion binding);GO:0005515(protein binding);GO:0005634(nucleus);GO:0005737(cytoplasm);GO:0005886(plasma membrane);GO:0005887(integral component of plasma membrane);GO:0005911(cell-cell…	NA	NA	NA	FAT atypical cadherin 1 [Source:HGNC Symbol;Acc:HGNC:3595]	protein_coding	0.034432	0.027195	0.033184	0.22149	0.569054	0.048949	0.112938	-3.14639	0.0262106	0.449634	down	yes		ENST00000441802		-3.14639
H3C4:ENST00000356476	"="	chr6	-	26196784	26197286	ENST00000356476	1	503	MSTRG.30502	H3C4	GO:0000183(chromatin silencing at rDNA);GO:0000228(nuclear chromosome);GO:0000786(nucleosome);GO:0000788(nuclear nucleosome);GO:0003677(DNA binding);GO:0005515(protein binding);GO:0005576(extracellular region);GO:0005634(nucleus);GO:0005654(nucleoplasm);GO:0005694(chromosome);GO:0006325(chromatin organization);GO:0006334(nucleosome assembly);GO:0006335(DNA replication-dependent nucleosome assembl…	05034(Alcoholism);05202(Transcriptional misregulation in cancer);05322(Systemic lupus erythematosus)	K11253	NA	H3 clustered histone 4 [Source:HGNC Symbol;Acc:HGNC:4767]	protein_coding	0.29742	0.123092	0.797071	0.327519	2.15775	8.39786	0.111878	-3.16	0.028427	0.475226	down	yes		ENST00000356476		-3.16
H2BC4:ENST00000396984	"="	chr6	-	26123356	26123926	ENST00000396984	1	571	MSTRG.30483	H2BC4	GO:0000786(nucleosome);GO:0002227(innate immune response in mucosa);GO:0003677(DNA binding);GO:0005515(protein binding);GO:0005615(extracellular space);GO:0005634(nucleus);GO:0005654(nucleoplasm);GO:0005694(chromosome);GO:0005829(cytosol);GO:0006334(nucleosome assembly);GO:0016567(protein ubiquitination);GO:0019731(antibacterial humoral response);GO:0042742(defense response to bacterium);GO:00428…	05034(Alcoholism);05203(Viral carcinogenesis);05322(Systemic lupus erythematosus)	NA	NA	H2B clustered histone 4 [Source:HGNC Symbol;Acc:HGNC:4757]	protein_coding	193.799	2.87474	223.52	1150.53	1154.92	1462.56	0.111516	-3.16467	0.0155907	0.310456	down	yes		ENST00000396984		-3.16467
MYBL2:ENST00000217026	"="	chr20	+	43667114	43716482	ENST00000217026	14	2668	MSTRG.23419	MYBL2	GO:0000278(mitotic cell cycle);GO:0000976(transcription regulatory region sequence-specific DNA binding);GO:0000978(RNA polymerase II cis-regulatory region sequence-specific DNA binding);GO:0000981(DNA-binding transcription factor activity, RNA polymerase II-specific);GO:0001228(DNA-binding transcription activator activity, RNA polymerase II-specific);GO:0003677(DNA binding);GO:0003700(DNA-bindin…	04218(Cellular senescence)	K21769	NA	MYB proto-oncogene like 2 [Source:HGNC Symbol;Acc:HGNC:7548]	protein_coding	6.46026	8.16029	8.72076	67.361	67.3336	76.1285	0.110715	-3.17508	0.00253987	0.0713885	down	yes		ENST00000217026		-3.17508
C1QTNF6:ENST00000397110	"="	chr22	-	37180167	37188286	ENST00000397110	4	1647	MSTRG.24740	C1QTNF6	GO:0005515(protein binding);GO:0005576(extracellular region);GO:0005581(collagen trimer);GO:0005615(extracellular space);GO:0016020(membrane);GO:0016021(integral component of membrane);GO:0032991(protein-containing complex);GO:0042802(identical protein binding)	NA	K19470	NA	C1q and TNF related 6 [Source:HGNC Symbol;Acc:HGNC:14343]	protein_coding	0.558365	0.342819	0.712311	5.05156	5.06255	4.52627	0.110209	-3.18169	0.0173863	0.336169	down	yes		ENST00000397110		-3.18169
H2BC10:ENST00000377733	"="	chr6	+	26272931	26273412	ENST00000377733	1	482	MSTRG.30518	H2BC10	GO:0000786(nucleosome);GO:0002227(innate immune response in mucosa);GO:0003677(DNA binding);GO:0005515(protein binding);GO:0005615(extracellular space);GO:0005634(nucleus);GO:0005654(nucleoplasm);GO:0005694(chromosome);GO:0005829(cytosol);GO:0006334(nucleosome assembly);GO:0016567(protein ubiquitination);GO:0019731(antibacterial humoral response);GO:0042742(defense response to bacterium);GO:00428…	05034(Alcoholism);05203(Viral carcinogenesis);05322(Systemic lupus erythematosus)	NA	NA	H2B clustered histone 10 [Source:HGNC Symbol;Acc:HGNC:4756]	protein_coding	25.3506	28.3937	32.0386	242.209	241.062	296.975	0.109943	-3.18517	0.00275059	0.0758886	down	yes		ENST00000377733		-3.18517
CARF:ENST00000444724	"="	chr2	+	202912255	202963168	ENST00000444724	8	2854	MSTRG.22377	CARF	GO:0000978(RNA polymerase II cis-regulatory region sequence-specific DNA binding);GO:0001228(DNA-binding transcription activator activity, RNA polymerase II-specific);GO:0001652(granular component);GO:0003677(DNA binding);GO:0003700(DNA-binding transcription factor activity);GO:0005634(nucleus);GO:0035865(cellular response to potassium ion);GO:0045944(positive regulation of transcription by RNA p…	NA	K21595	NA	calcium responsive transcription factor [Source:HGNC Symbol;Acc:HGNC:14435]	protein_coding	0.016531	0.132108	0.029717	0.614347	0.716498	0.301863	0.109239	-3.19444	0.0276912	0.46618	down	yes		ENST00000444724		-3.19444
CDCA5:ENST00000275517	"="	chr11	-	65077453	65084040	ENST00000275517	6	2475	MSTRG.7149	CDCA5	GO:0000278(mitotic cell cycle);GO:0000775(chromosome, centromeric region);GO:0000785(chromatin);GO:0000790(nuclear chromatin);GO:0003682(chromatin binding);GO:0005515(protein binding);GO:0005634(nucleus);GO:0005654(nucleoplasm);GO:0005694(chromosome);GO:0005737(cytoplasm);GO:0005829(cytosol);GO:0006302(double-strand break repair);GO:0007049(cell cycle);GO:0007064(mitotic sister chromatid cohesion…	05206(MicroRNAs in cancer)	K17390	NA	cell division cycle associated 5 [Source:HGNC Symbol;Acc:HGNC:14626]	protein_coding	3.50191	2.5893	4.43198	36.7647	35.5133	25.3804	0.107755	-3.21417	0.00331242	0.088821	down	yes		ENST00000275517		-3.21417
CRYL1:ENST00000644593	"="	chr13	-	20403667	20525865	ENST00000644593	7	1331	MSTRG.10145	CRYL1	GO:0003857(3-hydroxyacyl-CoA dehydrogenase activity);GO:0005737(cytoplasm);GO:0005829(cytosol);GO:0006631(fatty acid metabolic process);GO:0016491(oxidoreductase activity);GO:0016616(oxidoreductase activity, acting on the CH-OH group of donors, NAD or NADP as acceptor);GO:0019640(glucuronate catabolic process to xylulose 5-phosphate);GO:0042803(protein homodimerization activity);GO:0050104(L-gulo…	00040(Pentose and glucuronate interconversions)	K13247	EC:1.1.1.45	crystallin lambda 1 [Source:HGNC Symbol;Acc:HGNC:18246]	protein_coding	0.34208	0.321028	0.247646	3.90822	3.65693	0.906761	0.107503	-3.21755	0.0167397	0.327	down	yes		ENST00000644593		-3.21755
ZBTB43:ENST00000449886	"="	chr9	+	126805006	126838210	ENST00000449886	2	5851	MSTRG.36500	ZBTB43	GO:0000790(nuclear chromatin);GO:0000981(DNA-binding transcription factor activity, RNA polymerase II-specific);GO:0003676(nucleic acid binding);GO:0003677(DNA binding);GO:0005515(protein binding);GO:0005634(nucleus);GO:0006357(regulation of transcription by RNA polymerase II);GO:0046872(metal ion binding);GO:1990837(sequence-specific double-stranded DNA binding)	NA	K10514	NA	zinc finger and BTB domain containing 43 [Source:HGNC Symbol;Acc:HGNC:17908]	protein_coding	0.050058	0.001247	0.045718	0.515909	0.046295	0.349192	0.106455	-3.23168	0.0303659	0.498483	down	yes		ENST00000449886		-3.23168
H3C3:ENST00000612966	"="	chr6	+	26045384	26045869	ENST00000612966	1	486	MSTRG.30478	H3C3	GO:0000183(chromatin silencing at rDNA);GO:0000228(nuclear chromosome);GO:0000786(nucleosome);GO:0000788(nuclear nucleosome);GO:0003677(DNA binding);GO:0005515(protein binding);GO:0005576(extracellular region);GO:0005634(nucleus);GO:0005654(nucleoplasm);GO:0005694(chromosome);GO:0006325(chromatin organization);GO:0006334(nucleosome assembly);GO:0006335(DNA replication-dependent nucleosome assembl…	05034(Alcoholism);05202(Transcriptional misregulation in cancer);05322(Systemic lupus erythematosus)	K11253	NA	H3 clustered histone 3 [Source:HGNC Symbol;Acc:HGNC:4768]	protein_coding	44.3828	52.2347	59.4758	379.159	417.166	672.415	0.106277	-3.2341	0.00226364	0.0654834	down	yes		ENST00000612966		-3.2341
NFKBIB:ENST00000313582	"="	chr19	+	38899969	38908889	ENST00000313582	6	1192	MSTRG.19543	NFKBIB	GO:0003713(transcription coactivator activity);GO:0005515(protein binding);GO:0005634(nucleus);GO:0005737(cytoplasm);GO:0005829(cytosol);GO:0006351(transcription, DNA-templated);GO:0007165(signal transduction);GO:0007253(cytoplasmic sequestering of NF-kappaB);GO:0071222(cellular response to lipopolysaccharide);GO:1903508(positive regulation of nucleic acid-templated transcription)	04062(Chemokine signaling pathway);04621(NOD-like receptor signaling pathway);04622(RIG-I-like receptor signaling pathway);04623(Cytosolic DNA-sensing pathway);04658(Th1 and Th2 cell differentiation);04659(Th17 cell differentiation);04660(T cell receptor signaling pathway);04662(B cell receptor signaling pathway);04722(Neurotrophin signaling pathway);04920(Adipocytokine signaling pathway);05131(S…	K02581	NA	NFKB inhibitor beta [Source:HGNC Symbol;Acc:HGNC:7798]	protein_coding	0.350532	1.36209	1.14167	5.22468	11.3278	10.3859	0.105956	-3.23846	0.0169976	0.330833	down	yes		ENST00000313582		-3.23846
MLLT11:ENST00000368921	"="	chr1	+	151060397	151069544	ENST00000368921	2	2483	MSTRG.3445	MLLT11	GO:0003674(molecular_function);GO:0005515(protein binding);GO:0005634(nucleus);GO:0005654(nucleoplasm);GO:0005737(cytoplasm);GO:0005815(microtubule organizing center);GO:0005829(cytosol);GO:0005856(cytoskeleton);GO:0043065(positive regulation of apoptotic process);GO:0045893(positive regulation of transcription, DNA-templated);GO:0051901(positive regulation of mitochondrial depolarization);GO:009…	NA	NA	NA	MLLT11 transcription factor 7 cofactor [Source:HGNC Symbol;Acc:HGNC:16997]	protein_coding	1.48905	1.84092	1.02023	15.8014	14.5763	10.9551	0.105248	-3.24813	0.00517907	0.129541	down	yes		ENST00000368921		-3.24813
STMN1:ENST00000426559	"="	chr1	-	25885440	25906466	ENST00000426559	5	948	MSTRG.1874	STMN1	GO:0000281(mitotic cytokinesis);GO:0005515(protein binding);GO:0005622(intracellular);GO:0005737(cytoplasm);GO:0005829(cytosol);GO:0005856(cytoskeleton);GO:0005874(microtubule);GO:0007019(microtubule depolymerization);GO:0007052(mitotic spindle organization);GO:0007165(signal transduction);GO:0007275(multicellular organism development);GO:0007399(nervous system development);GO:0007409(axonogenesi…	04010(MAPK signaling pathway);05206(MicroRNAs in cancer)	NA	NA	stathmin 1 [Source:HGNC Symbol;Acc:HGNC:6510]	protein_coding	0.09804	0.090861	0.334013	1.31189	2.21634	1.45728	0.104887	-3.25309	0.017604	0.338757	down	yes		ENST00000426559		-3.25309
CTNNB1:ENST00000396185	"="	chr3	+	41199389	41240443	ENST00000396185	16	3472	MSTRG.25531	CTNNB1	GO:0000122(negative regulation of transcription by RNA polymerase II);GO:0000209(protein polyubiquitination);GO:0000578(embryonic axis specification);GO:0000904(cell morphogenesis involved in differentiation);GO:0000922(spindle pole);GO:0001085(RNA polymerase II transcription factor binding);GO:0001102(RNA polymerase II activating transcription factor binding);GO:0001501(skeletal system developme…	04015(Rap1 signaling pathway);04310(Wnt signaling pathway);04390(Hippo signaling pathway);04510(Focal adhesion);04520(Adherens junction);04550(Signaling pathways regulating pluripotency of stem cells);04670(Leukocyte transendothelial migration);04916(Melanogenesis);04919(Thyroid hormone signaling pathway);04934(Cushing syndrome);05100(Bacterial invasion of epithelial cells);05130(Pathogenic Esche…	NA	NA	catenin beta 1 [Source:HGNC Symbol;Acc:HGNC:2514]	protein_coding	0.068167	1.16576	2.08966	15.0614	16.8166	0.085386	0.103981	-3.26561	0.0461264	0.662615	down	yes		ENST00000396185		-3.26561
MEIOC:ENST00000409464	"="	chr17	+	44665118	44671220	ENST00000409464	3	4067	MSTRG.16680	MEIOC	GO:0005634(nucleus);GO:0005737(cytoplasm);GO:0006302(double-strand break repair);GO:0007130(synaptonemal complex assembly);GO:0007141(male meiosis I);GO:0007144(female meiosis I);GO:0007283(spermatogenesis);GO:0007286(spermatid development);GO:0048255(mRNA stabilization);GO:0048599(oocyte development);GO:0051310(metaphase plate congression);GO:0051321(meiotic cell cycle);GO:0051729(germline cell …	NA	NA	NA	meiosis specific with coiled-coil domain [Source:HGNC Symbol;Acc:HGNC:26670]	protein_coding	0.044707	0.056796	0.0001	0.512766	0.261363	0.214737	0.102747	-3.28283	0.0440882	0.643374	down	yes		ENST00000409464		-3.28283
GPX2:ENST00000389614	"="	chr14	-	64939158	64942745	ENST00000389614	2	922	MSTRG.11389	GPX2	GO:0004601(peroxidase activity);GO:0004602(glutathione peroxidase activity);GO:0005737(cytoplasm);GO:0005829(cytosol);GO:0006979(response to oxidative stress);GO:0009055(electron transfer activity);GO:0016491(oxidoreductase activity);GO:0022900(electron transport chain);GO:0034599(cellular response to oxidative stress);GO:0055114(oxidation-reduction process);GO:0098869(cellular oxidant detoxifica…	00480(Glutathione metabolism);00590(Arachidonic acid metabolism);04918(Thyroid hormone synthesis)	K00432	EC:1.11.1.9	glutathione peroxidase 2 [Source:HGNC Symbol;Acc:HGNC:4554]	protein_coding	5.89232	9.09782	1.76201	71.214	85.0591	9.69077	0.100939	-3.30845	0.00953813	0.211996	down	yes		ENST00000389614		-3.30845
H3C1:ENST00000613854	"="	chr6	+	26020451	26020958	ENST00000613854	1	508	MSTRG.30458	H3C1	GO:0000183(chromatin silencing at rDNA);GO:0000228(nuclear chromosome);GO:0000786(nucleosome);GO:0000788(nuclear nucleosome);GO:0003677(DNA binding);GO:0005515(protein binding);GO:0005576(extracellular region);GO:0005634(nucleus);GO:0005654(nucleoplasm);GO:0005694(chromosome);GO:0006325(chromatin organization);GO:0006334(nucleosome assembly);GO:0006335(DNA replication-dependent nucleosome assembl…	05034(Alcoholism);05202(Transcriptional misregulation in cancer);05322(Systemic lupus erythematosus)	K11253	NA	H3 clustered histone 1 [Source:HGNC Symbol;Acc:HGNC:4766]	protein_coding	22.9535	28.8078	30.8118	248.65	256.62	320.174	0.100035	-3.32143	0.00184344	0.0566142	down	yes		ENST00000613854		-3.32143
CENPX:ENST00000580435	"="	chr17	-	82018703	82022892	ENST00000580435	4	710	MSTRG.17695	CENPX	GO:0000712(resolution of meiotic recombination intermediates);GO:0000775(chromosome, centromeric region);GO:0000776(kinetochore);GO:0000777(condensed chromosome kinetochore);GO:0003677(DNA binding);GO:0003690(double-stranded DNA binding);GO:0005515(protein binding);GO:0005634(nucleus);GO:0005654(nucleoplasm);GO:0005694(chromosome);GO:0006281(DNA repair);GO:0006974(cellular response to DNA damage …	03460(Fanconi anemia pathway)	K15360	NA	centromere protein X [Source:HGNC Symbol;Acc:HGNC:11422]	protein_coding	0.1431	0.034699	0.415108	2.64016	2.14376	1.16521	0.0996629	-3.3268	0.025466	0.440895	down	yes		ENST00000580435		-3.3268
E2F2:ENST00000361729	"="	chr1	-	23506438	23531233	ENST00000361729	7	5196	MSTRG.1819	E2F2	GO:0000122(negative regulation of transcription by RNA polymerase II);GO:0000790(nuclear chromatin);GO:0000977(RNA polymerase II regulatory region sequence-specific DNA binding);GO:0000981(DNA-binding transcription factor activity, RNA polymerase II-specific);GO:0000987(cis-regulatory region sequence-specific DNA binding);GO:0001228(DNA-binding transcription activator activity, RNA polymerase II-…	01522(Endocrine resistance);04110(Cell cycle);04218(Cellular senescence);04934(Cushing syndrome);05160(Hepatitis C);05161(Hepatitis B);05163(Human cytomegalovirus infection);05166(Human T-cell leukemia virus 1 infection);05167(Kaposi sarcoma-associated herpesvirus infection);05169(Epstein-Barr virus infection);05200(Pathways in cancer);05206(MicroRNAs in cancer);05212(Pancreatic cancer);05214(Gli…	K09389	NA	E2F transcription factor 2 [Source:HGNC Symbol;Acc:HGNC:3114]	protein_coding	0.557375	0.505192	0.546874	5.86499	5.87315	4.46128	0.0993517	-3.33131	0.00487572	0.123565	down	yes		ENST00000361729		-3.33131
RAD54L:ENST00000371975	"="	chr1	+	46247763	46278473	ENST00000371975	18	3078	MSTRG.2395	RAD54L	GO:0000166(nucleotide binding);GO:0000724(double-strand break repair via homologous recombination);GO:0000733(DNA strand renaturation);GO:0003677(DNA binding);GO:0004386(helicase activity);GO:0005515(protein binding);GO:0005524(ATP binding);GO:0005634(nucleus);GO:0005654(nucleoplasm);GO:0006281(DNA repair);GO:0006302(double-strand break repair);GO:0006310(DNA recombination);GO:0006974(cellular re…	03440(Homologous recombination)	K10875	EC:3.6.4.-	RAD54 like [Source:HGNC Symbol;Acc:HGNC:9826]	protein_coding	0.482119	0.423477	0.0001	2.8091	3.78748	2.56729	0.0988333	-3.33886	0.0497243	0.69508	down	yes		ENST00000371975		-3.33886
EGLN3:ENST00000250457	"="	chr14	-	33924227	33951074	ENST00000250457	5	2706	MSTRG.11007	EGLN3	GO:0001666(response to hypoxia);GO:0005506(iron ion binding);GO:0005515(protein binding);GO:0005634(nucleus);GO:0005654(nucleoplasm);GO:0005737(cytoplasm);GO:0005829(cytosol);GO:0006915(apoptotic process);GO:0006919(activation of cysteine-type endopeptidase activity involved in apoptotic process);GO:0006974(cellular response to DNA damage stimulus);GO:0008198(ferrous iron binding);GO:0016491(oxid…	04066(HIF-1 signaling pathway);05200(Pathways in cancer);05211(Renal cell carcinoma)	K09592	EC:1.14.11.29	egl-9 family hypoxia inducible factor 3 [Source:HGNC Symbol;Acc:HGNC:14661]	protein_coding	1.67745	1.9116	2.12829	22.5874	17.7793	17.6461	0.0985533	-3.34295	0.00292076	0.0799971	down	yes		ENST00000250457		-3.34295
UNK:ENST00000589666	"="	chr17	+	75784806	75825799	ENST00000589666	16	3890	MSTRG.17438	UNK	GO:0001764(neuron migration);GO:0003723(RNA binding);GO:0005737(cytoplasm);GO:0005844(polysome);GO:0006417(regulation of translation);GO:0046872(metal ion binding);GO:0048667(cell morphogenesis involved in neuron differentiation);GO:1905538(polysome binding);GO:1990715(mRNA CDS binding);GO:2000766(negative regulation of cytoplasmic translation)	NA	K23048	NA	unk zinc finger [Source:HGNC Symbol;Acc:HGNC:29369]	protein_coding	1.22101	0.670881	0.288612	9.1097	9.1454	3.89833	0.0984273	-3.3448	0.00715477	0.168516	down	yes		ENST00000589666		-3.3448
IFI27L1:ENST00000555523	"="	chr14	+	94081310	94102709	ENST00000555523	5	647	MSTRG.11775	IFI27L1	GO:0005515(protein binding);GO:0005739(mitochondrion);GO:0006915(apoptotic process);GO:0016020(membrane);GO:0016021(integral component of membrane);GO:0097190(apoptotic signaling pathway)	NA	NA	NA	interferon alpha inducible protein 27 like 1 [Source:HGNC Symbol;Acc:HGNC:19754]	protein_coding	0.006433	0.446901	0.012144	0.909844	1.59444	2.2523	0.0978598	-3.35314	0.0465925	0.667301	down	yes		ENST00000555523		-3.35314
MGAT1:ENST00000393340	"="	chr5	-	180790548	180810137	ENST00000393340	3	3077	MSTRG.30196	MGAT1	GO:0000139(Golgi membrane);GO:0001701(in utero embryonic development);GO:0003827(alpha-1,3-mannosylglycoprotein 2-beta-N-acetylglucosaminyltransferase activity);GO:0005515(protein binding);GO:0005737(cytoplasm);GO:0005794(Golgi apparatus);GO:0006049(UDP-N-acetylglucosamine catabolic process);GO:0006486(protein glycosylation);GO:0006487(protein N-linked glycosylation);GO:0008375(acetylglucosaminyl…	00510(N-Glycan biosynthesis)	K00726	EC:2.4.1.101	alpha-1,3-mannosyl-glycoprotein 2-beta-N-acetylglucosaminyltransferase [Source:HGNC Symbol;Acc:HGNC:7044]	protein_coding	0.827145	1.26173	0.412277	24.8749	0.339528	0.399302	0.0976491	-3.35625	0.0407516	0.606145	down	yes		ENST00000393340		-3.35625
RAB15:ENST00000267512	"="	chr14	-	64945814	64972157	ENST00000267512	7	3391	MSTRG.11391	RAB15	GO:0000166(nucleotide binding);GO:0003924(GTPase activity);GO:0005515(protein binding);GO:0005525(GTP binding);GO:0005737(cytoplasm);GO:0005768(endosome);GO:0005794(Golgi apparatus);GO:0005886(plasma membrane);GO:0005929(cilium);GO:0006904(vesicle docking involved in exocytosis);GO:0008021(synaptic vesicle);GO:0009306(protein secretion);GO:0010008(endosome membrane);GO:0015031(protein transport);…	NA	K07908	NA	RAB15, member RAS oncogene family [Source:HGNC Symbol;Acc:HGNC:20150]	protein_coding	0.75391	0.082012	0.031555	5.02418	0.149634	3.72426	0.0974904	-3.3586	0.044204	0.644034	down	yes		ENST00000267512		-3.3586
NDUFB1:ENST00000617122	"="	chr14	-	92116126	92121809	ENST00000617122	3	417	MSTRG.11750	NDUFB1	GO:0003954(NADH dehydrogenase activity);GO:0005739(mitochondrion);GO:0005743(mitochondrial inner membrane);GO:0005747(mitochondrial respiratory chain complex I);GO:0006120(mitochondrial electron transport, NADH to ubiquinone);GO:0008137(NADH dehydrogenase (ubiquinone) activity);GO:0016020(membrane);GO:0016021(integral component of membrane);GO:0016607(nuclear speck);GO:0032981(mitochondrial respi…	00190(Oxidative phosphorylation);04714(Thermogenesis);04723(Retrograde endocannabinoid signaling);04932(Non-alcoholic fatty liver disease (NAFLD));05010(Alzheimer disease);05012(Parkinson disease);05016(Huntington disease)	K03957	NA	NADH:ubiquinone oxidoreductase subunit B1 [Source:HGNC Symbol;Acc:HGNC:7695]	protein_coding	3.45513	0.354669	0.364877	3.01461	9.38004	30.767	0.0967219	-3.37001	0.0287069	0.478793	down	yes		ENST00000617122		-3.37001
GRAMD1A:ENST00000317991	"="	chr19	+	35000287	35026469	ENST00000317991	20	2695	MSTRG.19327	GRAMD1A	GO:0005515(protein binding);GO:0005776(autophagosome);GO:0005783(endoplasmic reticulum);GO:0005789(endoplasmic reticulum membrane);GO:0005829(cytosol);GO:0005886(plasma membrane);GO:0006869(lipid transport);GO:0006914(autophagy);GO:0008289(lipid binding);GO:0015485(cholesterol binding);GO:0015918(sterol transport);GO:0016020(membrane);GO:0016021(integral component of membrane);GO:0031227(intrinsi…	NA	NA	NA	GRAM domain containing 1A [Source:HGNC Symbol;Acc:HGNC:29305]	protein_coding	0.378814	0.120567	0.019043	4.74712	0.111988	0.500895	0.0967208	-3.37003	0.0477405	0.677535	down	yes		ENST00000317991		-3.37003
AMFR:ENST00000492830	"="	chr16	-	56361560	56403117	ENST00000492830	7	2249	MSTRG.14681	AMFR	GO:0000151(ubiquitin ligase complex);GO:0000209(protein polyubiquitination);GO:0004842(ubiquitin-protein transferase activity);GO:0005515(protein binding);GO:0005634(nucleus);GO:0005737(cytoplasm);GO:0005783(endoplasmic reticulum);GO:0005789(endoplasmic reticulum membrane);GO:0005794(Golgi apparatus);GO:0005829(cytosol);GO:0006457(protein folding);GO:0006511(ubiquitin-dependent protein catabolic …	04141(Protein processing in endoplasmic reticulum)	NA	NA	autocrine motility factor receptor [Source:HGNC Symbol;Acc:HGNC:463]	protein_coding	0.0001	0.500697	0.697966	2.18309	2.44922	7.77397	0.0966255	-3.37145	0.0492405	0.690341	down	yes		ENST00000492830		-3.37145
C1QTNF1:ENST00000581774	"="	chr17	+	79034185	79048247	ENST00000581774	4	1368	MSTRG.17565	C1QTNF1	GO:0005515(protein binding);GO:0005518(collagen binding);GO:0005576(extracellular region);GO:0005581(collagen trimer);GO:0005615(extracellular space);GO:0005887(integral component of plasma membrane);GO:0007204(positive regulation of cytosolic calcium ion concentration);GO:0010544(negative regulation of platelet activation);GO:0010628(positive regulation of gene expression);GO:0010906(regulation …	NA	NA	NA	C1q and TNF related 1 [Source:HGNC Symbol;Acc:HGNC:14324]	protein_coding	0.171716	0.351473	0.572314	2.97208	2.87864	5.66595	0.0951232	-3.39406	0.0128461	0.267186	down	yes		ENST00000581774		-3.39406
H2AC21:ENST00000331128	"="	chr1	-	149887469	149887965	ENST00000331128	1	497	MSTRG.3337	H2AC21	GO:0000786(nucleosome);GO:0000790(nuclear chromatin);GO:0003674(molecular_function);GO:0003677(DNA binding);GO:0005515(protein binding);GO:0005634(nucleus);GO:0005694(chromosome);GO:0006325(chromatin organization);GO:0006342(chromatin silencing);GO:0008150(biological_process);GO:0046982(protein heterodimerization activity);GO:0070062(extracellular exosome)	04217(Necroptosis);05034(Alcoholism);05322(Systemic lupus erythematosus)	K11251	NA	H2A clustered histone 21 [Source:HGNC Symbol;Acc:HGNC:20508]	protein_coding	0.766465	47.0616	5.88374	282.181	280.575	1.93805	0.0951168	-3.39416	0.0384763	0.582372	down	yes		ENST00000331128		-3.39416
H3C7:ENST00000618052	"="	chr6	-	26250142	26250635	ENST00000618052	1	494	MSTRG.30514	H3C7	GO:0000183(chromatin silencing at rDNA);GO:0000228(nuclear chromosome);GO:0000786(nucleosome);GO:0000788(nuclear nucleosome);GO:0003677(DNA binding);GO:0005515(protein binding);GO:0005576(extracellular region);GO:0005634(nucleus);GO:0005654(nucleoplasm);GO:0005694(chromosome);GO:0006325(chromatin organization);GO:0006334(nucleosome assembly);GO:0006335(DNA replication-dependent nucleosome assembl…	05034(Alcoholism);05202(Transcriptional misregulation in cancer);05322(Systemic lupus erythematosus)	K11253	NA	H3 clustered histone 7 [Source:HGNC Symbol;Acc:HGNC:4773]	protein_coding	14.3588	17.1531	15.5404	125.303	129.765	241.57	0.0947418	-3.39986	0.00202874	0.0604516	down	yes		ENST00000618052		-3.39986
GIP:ENST00000357424	"="	chr17	-	48958554	48968596	ENST00000357424	6	716	MSTRG.16882	GIP	GO:0005102(signaling receptor binding);GO:0005179(hormone activity);GO:0005515(protein binding);GO:0005576(extracellular region);GO:0005615(extracellular space);GO:0005737(cytoplasm);GO:0005788(endoplasmic reticulum lumen);GO:0007165(signal transduction);GO:0007186(G protein-coupled receptor signaling pathway);GO:0007565(female pregnancy);GO:0007613(memory);GO:0008344(adult locomotory behavior);G…	04024(cAMP signaling pathway);04080(Neuroactive ligand-receptor interaction);04911(Insulin secretion)	NA	NA	gastric inhibitory polypeptide [Source:HGNC Symbol;Acc:HGNC:4270]	protein_coding	0.269309	0.110918	0.066799	1.97402	1.66589	1.20048	0.0923534	-3.43669	0.0189993	0.359246	down	yes		ENST00000357424		-3.43669
RACGAP1:ENST00000551016	"="	chr12	-	49989979	50016720	ENST00000551016	16	2193	MSTRG.8886	RACGAP1	GO:0000281(mitotic cytokinesis);GO:0000915(actomyosin contractile ring assembly);GO:0001669(acrosomal vesicle);GO:0005096(GTPase activator activity);GO:0005515(protein binding);GO:0005547(phosphatidylinositol-3,4,5-trisphosphate binding);GO:0005634(nucleus);GO:0005654(nucleoplasm);GO:0005737(cytoplasm);GO:0005819(spindle);GO:0005829(cytosol);GO:0005856(cytoskeleton);GO:0005874(microtubule);GO:000…	NA	K16733	NA	Rac GTPase activating protein 1 [Source:HGNC Symbol;Acc:HGNC:9804]	protein_coding	0.299395	1.91602	0.383456	5.01522	18.89	4.31374	0.0920966	-3.44071	0.0130964	0.271103	down	yes		ENST00000551016		-3.44071
ASF1B:ENST00000263382	"="	chr19	-	14119512	14136589	ENST00000263382	4	1689	MSTRG.18943	ASF1B	GO:0000785(chromatin);GO:0000790(nuclear chromatin);GO:0001835(blastocyst hatching);GO:0005515(protein binding);GO:0005634(nucleus);GO:0005654(nucleoplasm);GO:0006325(chromatin organization);GO:0006333(chromatin assembly or disassembly);GO:0006334(nucleosome assembly);GO:0006335(DNA replication-dependent nucleosome assembly);GO:0006336(DNA replication-independent nucleosome assembly);GO:0007275(m…	NA	K10753	NA	anti-silencing function 1B histone chaperone [Source:HGNC Symbol;Acc:HGNC:20996]	protein_coding	3.13333	3.42622	2.91777	34.6154	37.8079	30.5003	0.0920811	-3.44095	0.00218253	0.0636616	down	yes		ENST00000263382		-3.44095
COL21A1:ENST00000244728	"="	chr6	-	56056590	56247580	ENST00000244728	30	4173	ENSG00000124749	COL21A1	GO:0005576(extracellular region);GO:0005581(collagen trimer);GO:0005615(extracellular space);GO:0005737(cytoplasm);GO:0005788(endoplasmic reticulum lumen);GO:0005829(cytosol);GO:0030020(extracellular matrix structural constituent conferring tensile strength);GO:0062023(collagen-containing extracellular matrix)	04974(Protein digestion and absorption);05205(Proteoglycans in cancer)	K16629	NA	collagen type XXI alpha 1 chain [Source:HGNC Symbol;Acc:HGNC:17025]	protein_coding	0.0001	0.023204	0.053875	0.335829	0.366253	0.138681	0.0917964	-3.44542	0.0412689	0.612278	down	yes		ENST00000244728		-3.44542
HIKESHI:ENST00000278483	"="	chr11	+	86302240	86345943	ENST00000278483	5	1108	MSTRG.7673	HIKESHI	GO:0005515(protein binding);GO:0005634(nucleus);GO:0005654(nucleoplasm);GO:0005737(cytoplasm);GO:0005829(cytosol);GO:0006606(protein import into nucleus);GO:0007030(Golgi organization);GO:0015031(protein transport);GO:0016604(nuclear body);GO:0016607(nuclear speck);GO:0030324(lung development);GO:0030544(Hsp70 protein binding);GO:0034605(cellular response to heat);GO:0061608(nuclear import signal…	NA	NA	NA	heat shock protein nuclear import factor hikeshi [Source:HGNC Symbol;Acc:HGNC:26938]	protein_coding	0.028321	0.545455	1.1664	0.705628	10.5826	7.67282	0.0917763	-3.44574	0.0335043	0.534399	down	yes		ENST00000278483		-3.44574
OSBPL6:ENST00000190611	"="	chr2	+	178194512	178402893	ENST00000190611	25	10652	MSTRG.22142	OSBPL6	GO:0005515(protein binding);GO:0005634(nucleus);GO:0005635(nuclear envelope);GO:0005737(cytoplasm);GO:0005768(endosome);GO:0005783(endoplasmic reticulum);GO:0005789(endoplasmic reticulum membrane);GO:0005829(cytosol);GO:0005886(plasma membrane);GO:0006699(bile acid biosynthetic process);GO:0006869(lipid transport);GO:0008289(lipid binding);GO:0010008(endosome membrane);GO:0015248(sterol transport…	NA	K20463	NA	oxysterol binding protein like 6 [Source:HGNC Symbol;Acc:HGNC:16388]	protein_coding	0.026316	0.037568	0.0217	0.614531	0.009655	0.31572	0.0910559	-3.4571	0.0233373	0.414152	down	yes		ENST00000190611		-3.4571
DCTN4:ENST00000447998	"="	chr5	-	150708440	150759017	ENST00000447998	13	4116	MSTRG.29861	DCTN4	GO:0000776(kinetochore);GO:0000922(spindle pole);GO:0001725(stress fiber);GO:0005515(protein binding);GO:0005634(nucleus);GO:0005737(cytoplasm);GO:0005813(centrosome);GO:0005815(microtubule organizing center);GO:0005829(cytosol);GO:0005856(cytoskeleton);GO:0005868(cytoplasmic dynein complex);GO:0005869(dynactin complex);GO:0005925(focal adhesion);GO:0005938(cell cortex);GO:0006888(endoplasmic ret…	04962(Vasopressin-regulated water reabsorption);05016(Huntington disease)	K10426	NA	dynactin subunit 4 [Source:HGNC Symbol;Acc:HGNC:15518]	protein_coding	1.22747	0.93335	0.913007	13.2628	13.1369	7.38982	0.0909698	-3.45847	0.00269861	0.0747689	down	yes		ENST00000447998		-3.45847
H2AC14:ENST00000333151	"="	chr6	-	27814302	27814777	ENST00000333151	1	476	MSTRG.30583	H2AC14	GO:0000786(nucleosome);GO:0000790(nuclear chromatin);GO:0003674(molecular_function);GO:0003677(DNA binding);GO:0005634(nucleus);GO:0005694(chromosome);GO:0006325(chromatin organization);GO:0006342(chromatin silencing);GO:0008150(biological_process);GO:0046982(protein heterodimerization activity);GO:0070062(extracellular exosome)	04217(Necroptosis);05034(Alcoholism);05322(Systemic lupus erythematosus)	K11251	NA	H2A clustered histone 14 [Source:HGNC Symbol;Acc:HGNC:4727]	protein_coding	38.1515	36.9111	40.8642	352.91	366.568	575.173	0.0895429	-3.48128	0.00115845	0.0393724	down	yes		ENST00000333151		-3.48128
H4C9:ENST00000615353	"="	chr6	+	27138588	27139881	ENST00000615353	1	1294	MSTRG.30553	H4C9	GO:0000183(chromatin silencing at rDNA);GO:0000228(nuclear chromosome);GO:0000784(nuclear chromosome, telomeric region);GO:0000786(nucleosome);GO:0000788(nuclear nucleosome);GO:0003677(DNA binding);GO:0003723(RNA binding);GO:0005515(protein binding);GO:0005576(extracellular region);GO:0005634(nucleus);GO:0005654(nucleoplasm);GO:0005694(chromosome);GO:0006303(double-strand break repair via nonhomo…	05034(Alcoholism);05203(Viral carcinogenesis);05322(Systemic lupus erythematosus)	K11254	NA	H4 clustered histone 9 [Source:HGNC Symbol;Acc:HGNC:4793]	protein_coding	7.07011	6.74661	8.5752	64.4118	66.4249	119.454	0.0894637	-3.48255	0.00149453	0.0483222	down	yes		ENST00000615353		-3.48255
H2BC13:ENST00000377401	"="	chr6	-	27807444	27807931	ENST00000377401	1	488	MSTRG.30580	H2BC13	GO:0000786(nucleosome);GO:0003677(DNA binding);GO:0005515(protein binding);GO:0005634(nucleus);GO:0005654(nucleoplasm);GO:0005694(chromosome);GO:0005829(cytosol);GO:0006334(nucleosome assembly);GO:0016567(protein ubiquitination);GO:0046982(protein heterodimerization activity);GO:0070062(extracellular exosome)	05034(Alcoholism);05203(Viral carcinogenesis);05322(Systemic lupus erythematosus)	NA	NA	H2B clustered histone 13 [Source:HGNC Symbol;Acc:HGNC:4748]	protein_coding	54.5538	60.0527	68.1722	583.519	587.833	878.412	0.0891707	-3.48729	0.00102904	0.0360961	down	yes		ENST00000377401		-3.48729
H3C10:ENST00000369163	"="	chr6	+	27810064	27811300	ENST00000369163	1	1237	MSTRG.30582	H3C10	GO:0000183(chromatin silencing at rDNA);GO:0000228(nuclear chromosome);GO:0000786(nucleosome);GO:0000788(nuclear nucleosome);GO:0003677(DNA binding);GO:0005515(protein binding);GO:0005576(extracellular region);GO:0005634(nucleus);GO:0005654(nucleoplasm);GO:0005694(chromosome);GO:0006325(chromatin organization);GO:0006334(nucleosome assembly);GO:0006335(DNA replication-dependent nucleosome assembl…	05034(Alcoholism);05202(Transcriptional misregulation in cancer);05322(Systemic lupus erythematosus)	K11253	NA	H3 clustered histone 10 [Source:HGNC Symbol;Acc:HGNC:4775]	protein_coding	29.8285	30.9892	33.7875	281.759	307.872	472.348	0.0890839	-3.48869	0.000985905	0.0349334	down	yes		ENST00000369163		-3.48869
PRMT5:ENST00000454731	"="	chr14	-	22920825	22923162	ENST00000454731	5	617	MSTRG.10870	PRMT5	GO:0000387(spliceosomal snRNP assembly);GO:0002039(p53 binding);GO:0003714(transcription corepressor activity);GO:0005515(protein binding);GO:0005634(nucleus);GO:0005654(nucleoplasm);GO:0005737(cytoplasm);GO:0005794(Golgi apparatus);GO:0005829(cytosol);GO:0006325(chromatin organization);GO:0006353(DNA-templated transcription, termination);GO:0006355(regulation of transcription, DNA-templated);GO:…	03013(RNA transport)	K02516	EC:2.1.1.320	protein arginine methyltransferase 5 [Source:HGNC Symbol;Acc:HGNC:10894]	protein_coding	0.222461	0.065336	0.807451	4.75849	3.31135	4.2801	0.0886844	-3.49518	0.0107419	0.231853	down	yes		ENST00000454731		-3.49518
FGFR4:ENST00000393637	"="	chr5	+	177089567	177097769	ENST00000393637	16	2418	MSTRG.30094	FGFR4	GO:0000165(MAPK cascade);GO:0000166(nucleotide binding);GO:0004672(protein kinase activity);GO:0004713(protein tyrosine kinase activity);GO:0004714(transmembrane receptor protein tyrosine kinase activity);GO:0005007(fibroblast growth factor-activated receptor activity);GO:0005515(protein binding);GO:0005524(ATP binding);GO:0005576(extracellular region);GO:0005737(cytoplasm);GO:0005768(endosome);G…	04010(MAPK signaling pathway);04014(Ras signaling pathway);04015(Rap1 signaling pathway);04144(Endocytosis);04151(PI3K-Akt signaling pathway);04550(Signaling pathways regulating pluripotency of stem cells);04810(Regulation of actin cytoskeleton);05200(Pathways in cancer)	K05095	EC:2.7.10.1	fibroblast growth factor receptor 4 [Source:HGNC Symbol;Acc:HGNC:3691]	protein_coding	0.0001	0.174993	0.051267	0.454159	1.08899	1.02228	0.0882348	-3.50251	0.0230831	0.41065	down	yes		ENST00000393637		-3.50251
H4C1:ENST00000617569	"="	chr6	+	26021649	26022050	ENST00000617569	1	402	MSTRG.30471	H4C1	GO:0000183(chromatin silencing at rDNA);GO:0000228(nuclear chromosome);GO:0000784(nuclear chromosome, telomeric region);GO:0000786(nucleosome);GO:0000788(nuclear nucleosome);GO:0003677(DNA binding);GO:0003723(RNA binding);GO:0005515(protein binding);GO:0005576(extracellular region);GO:0005634(nucleus);GO:0005654(nucleoplasm);GO:0005694(chromosome);GO:0006303(double-strand break repair via nonhomo…	05034(Alcoholism);05203(Viral carcinogenesis);05322(Systemic lupus erythematosus)	NA	NA	H4 clustered histone 1 [Source:HGNC Symbol;Acc:HGNC:4781]	protein_coding	42.1801	53.8162	59.3342	516.505	506.474	767.828	0.0867377	-3.5272	0.00101345	0.0356924	down	yes		ENST00000617569		-3.5272
GINS2:ENST00000253462	"="	chr16	-	85676198	85688954	ENST00000253462	5	2628	MSTRG.15233	GINS2	GO:0000727(double-strand break repair via break-induced replication);GO:0000811(GINS complex);GO:0005515(protein binding);GO:0005634(nucleus);GO:0005654(nucleoplasm);GO:0006260(DNA replication);GO:0006271(DNA strand elongation involved in DNA replication);GO:0031298(replication fork protection complex);GO:0032508(DNA duplex unwinding);GO:0043138(3'-5' DNA helicase activity)	NA	K10733	NA	GINS complex subunit 2 [Source:HGNC Symbol;Acc:HGNC:24575]	protein_coding	0.588365	0.713388	0.61845	9.09933	7.26133	5.79966	0.0866505	-3.52865	0.00517904	0.129541	down	yes		ENST00000253462		-3.52865
HCFC1R1:ENST00000574980	"="	chr16	-	3022676	3024261	ENST00000574980	5	845	MSTRG.13779	HCFC1R1	GO:0005634(nucleus);GO:0005654(nucleoplasm);GO:0005737(cytoplasm)	NA	NA	NA	host cell factor C1 regulator 1 [Source:HGNC Symbol;Acc:HGNC:21198]	protein_coding	0.640546	0.0001	0.314826	2.06602	3.42416	5.54116	0.0866143	-3.52925	0.027338	0.463069	down	yes		ENST00000574980		-3.52925
SNCG:ENST00000348795	"="	chr10	+	86958630	86963165	ENST00000348795	5	684	MSTRG.5639	SNCG	GO:0005515(protein binding);GO:0005737(cytoplasm);GO:0005813(centrosome);GO:0005815(microtubule organizing center);GO:0005819(spindle);GO:0005856(cytoskeleton);GO:0007268(chemical synaptic transmission);GO:0008344(adult locomotory behavior);GO:0009306(protein secretion);GO:0014059(regulation of dopamine secretion);GO:0016604(nuclear body);GO:0030424(axon);GO:0043025(neuronal cell body);GO:0045202…	NA	NA	NA	synuclein gamma [Source:HGNC Symbol;Acc:HGNC:11141]	protein_coding	0.119623	0.100891	0.254334	0.852525	3.07368	1.58	0.0862388	-3.53552	0.0153106	0.306072	down	yes		ENST00000348795		-3.53552
[truncated: 37,099 more rows]

## Sheet: Sheet3
Representative transcript
ENST00000325455	target scan
ENST00000545626
ENST00000377169
ENST00000389362
ENST00000279573
ENST00000506608
ENST00000298943
ENST00000301645
ENST00000367088
ENST00000331334
ENST00000307098
ENST00000319933
ENST00000591208
ENST00000369023
ENST00000609948
ENST00000499579
ENST00000382492
ENST00000328709
ENST00000555099
[truncated: 3,554 more rows]

## Sheet: Sheet2
测序	转录本	Targetscan gene	Representative transcript	venny	转录本
[truncated: 3,573 more rows]

[truncated: 5 more sheets: Sheet4, Final, Sheet5, venny, Sheet6]
