# Supplementary material for: The Role of the LINC01376/miR-15b-3p_R-1/FGF2 Axis in A549 and H1299 Cells EMT Induced by LMW-PAHs
Source: Toxics. 2026 Jan 6;14(1):54. doi: 10.3390/toxics14010054 (PMC12846051; doi:10.3390/toxics14010054)
Supplement: Supplementary file 1 [file toxics-14-00054-s001.zip › PAHsVSControl_mRNA.xlsx]

## Sheet: Sheet1
mRNA	class_code	chr	strand	start	end	t_name	num_exons	length	gene_id	gene_name	GO	KEGG	KO_ENTRY	EC	Description	trans_type	FPKM.PAHs_1	FPKM.PAHs_2	FPKM.PAHs_3	FPKM.Control_1	FPKM.Control_2	FPKM.Control_3	fc	log2(fc)	pval	qval	regulation	significant
CLPTM1L:ENST00000630539	"="	chr5	-	1317892	1344887	ENST00000630539	16	2032	MSTRG.28584	CLPTM1L	GO:0005515(protein binding);GO:0006915(apoptotic process);GO:0016020(membrane);GO:0016021(integral component of membrane)	NA	NA	NA	CLPTM1 like [Source:HGNC Symbol;Acc:HGNC:24308]	protein_coding	0.0001	0.0001	0.0001	48.0385	31.1102	45.5673	2.40546e-06	-18.6653	6.85272e-14	7.8527e-10	down	yes
PABPC1:ENST00000519004	"="	chr8	-	100703099	100722087	ENST00000519004	16	2401	MSTRG.34875	PABPC1	GO:0000184(nuclear-transcribed mRNA catabolic process, nonsense-mediated decay);GO:0000398(mRNA splicing, via spliceosome);GO:0003676(nucleic acid binding);GO:0003723(RNA binding);GO:0003729(mRNA binding);GO:0003730(mRNA 3'-UTR binding);GO:0005515(protein binding);GO:0005634(nucleus);GO:0005681(spliceosomal complex);GO:0005737(cytoplasm);GO:0005829(cytosol);GO:0005925(focal adhesion);GO:0006378(m…	03013(RNA transport);03015(mRNA surveillance pathway);03018(RNA degradation)	K13126	NA	poly(A) binding protein cytoplasmic 1 [Source:HGNC Symbol;Acc:HGNC:8554]	protein_coding	285.492	0.0001	69.1252	0.0001	0.0001	0.0001	1.18206e+06	20.1729	6.51464e-07	0.000181842	up	yes
HNRNPC:ENST00000420743	"="	chr14	-	21211106	21269425	ENST00000420743	11	1559	MSTRG.10838	HNRNPC	GO:0000398(mRNA splicing, via spliceosome);GO:0000790(nuclear chromatin);GO:0000978(RNA polymerase II cis-regulatory region sequence-specific DNA binding);GO:0001649(osteoblast differentiation);GO:0003676(nucleic acid binding);GO:0003723(RNA binding);GO:0003730(mRNA 3'-UTR binding);GO:0005515(protein binding);GO:0005576(extracellular region);GO:0005634(nucleus);GO:0005654(nucleoplasm);GO:0005681(…	03040(Spliceosome)	K12884	NA	heterogeneous nuclear ribonucleoprotein C [Source:HGNC Symbol;Acc:HGNC:5035]	protein_coding	0.0001	61.2216	7.95954	0.0001	0.0001	0.0001	230604	17.8151	1.02045e-05	0.00148123	up	yes
SPINT2:ENST00000587090	"="	chr19	+	38264576	38292451	ENST00000587090	7	1246	MSTRG.19501	SPINT2	GO:0001843(neural tube closure);GO:0004866(endopeptidase inhibitor activity);GO:0004867(serine-type endopeptidase inhibitor activity);GO:0005576(extracellular region);GO:0005737(cytoplasm);GO:0005886(plasma membrane);GO:0007163(establishment or maintenance of cell polarity);GO:0010466(negative regulation of peptidase activity);GO:0010951(negative regulation of endopeptidase activity);GO:0016020(m…	NA	NA	NA	serine peptidase inhibitor, Kunitz type 2 [Source:HGNC Symbol;Acc:HGNC:11247]	protein_coding	0.0001	25.7096	42.2427	0.0001	0.0001	0.0001	226508	17.7892	1.046e-05	0.00149972	up	yes
PLEKHM1:ENST00000430334	"="	chr17	-	45435900	45490721	ENST00000430334	12	5240	MSTRG.16737	PLEKHM1	GO:0005730(nucleolus);GO:0005737(cytoplasm);GO:0005764(lysosome);GO:0005765(lysosomal membrane);GO:0005768(endosome);GO:0006914(autophagy);GO:0010008(endosome membrane);GO:0015031(protein transport);GO:0016020(membrane);GO:0032418(lysosome localization);GO:0035556(intracellular signal transduction);GO:0043231(intracellular membrane-bounded organelle);GO:0045780(positive regulation of bone resorpt…	NA	K23282	NA	pleckstrin homology and RUN domain containing M1 [Source:HGNC Symbol;Acc:HGNC:29017]	protein_coding	0.000808	0.002335	0.001063	6.36045	6.76825	4.58249	0.000237477	-12.0399	2.42122e-10	4.88676e-07	down	yes
CCT7:ENST00000540468	"="	chr2	+	73234236	73253021	ENST00000540468	10	1674	MSTRG.21287	CCT7	GO:0000166(nucleotide binding);GO:0005515(protein binding);GO:0005524(ATP binding);GO:0005737(cytoplasm);GO:0005829(cytosol);GO:0005832(chaperonin-containing T-complex);GO:0005874(microtubule);GO:0006457(protein folding);GO:0007339(binding of sperm to zona pellucida);GO:0032212(positive regulation of telomere maintenance via telomerase);GO:0042026(protein refolding);GO:0042802(identical protein b…	NA	K09499	NA	chaperonin containing TCP1 subunit 7 [Source:HGNC Symbol;Acc:HGNC:1622]	protein_coding	0.0001	0.0001	0.0001	29.2385	79.9541	2.4413	2.68736e-06	-18.5054	2.8341e-10	5.31152e-07	down	yes
AARS1:ENST00000674963	"="	chr16	-	70251983	70289580	ENST00000674963	21	3717	MSTRG.14961	AARS1	GO:0000049(tRNA binding);GO:0000166(nucleotide binding);GO:0002161(aminoacyl-tRNA editing activity);GO:0002196(Ser-tRNA(Ala) hydrolase activity);GO:0003676(nucleic acid binding);GO:0003723(RNA binding);GO:0004812(aminoacyl-tRNA ligase activity);GO:0004813(alanine-tRNA ligase activity);GO:0005524(ATP binding);GO:0005737(cytoplasm);GO:0005739(mitochondrion);GO:0005829(cytosol);GO:0006400(tRNA modif…	00970(Aminoacyl-tRNA biosynthesis)	NA	NA	alanyl-tRNA synthetase 1 [Source:HGNC Symbol;Acc:HGNC:20]	protein_coding	0.0001	0.0001	0.0001	24.8239	3.43719	3.70956	9.3836e-06	-16.7014	3.76305e-10	6.8093e-07	down	yes
RAB7A:ENST00000482525	"="	chr3	+	128726193	128814353	ENST00000482525	6	1589	MSTRG.26382	RAB7A	GO:0000045(autophagosome assembly);GO:0000166(nucleotide binding);GO:0000421(autophagosome membrane);GO:0003924(GTPase activity);GO:0005515(protein binding);GO:0005525(GTP binding);GO:0005737(cytoplasm);GO:0005764(lysosome);GO:0005765(lysosomal membrane);GO:0005768(endosome);GO:0005770(late endosome);GO:0005794(Golgi apparatus);GO:0005811(lipid droplet);GO:0005829(cytosol);GO:0005886(plasma membr…	04137(Mitophagy - animal);04140(Autophagy - animal);04144(Endocytosis);04145(Phagosome);05132(Salmonella infection);05146(Amoebiasis);05152(Tuberculosis)	K07897	NA	RAB7A, member RAS oncogene family [Source:HGNC Symbol;Acc:HGNC:9788]	protein_coding	14.6328	27.3989	22.0322	0.0001	0.0001	0.0001	213546	17.7042	4.68537e-11	1.11759e-07	up	yes
RNF167:ENST00000572430	"="	chr17	+	4940120	4945170	ENST00000572430	11	1511	MSTRG.15532	RNF167	GO:0000209(protein polyubiquitination);GO:0004842(ubiquitin-protein transferase activity);GO:0005515(protein binding);GO:0005737(cytoplasm);GO:0006511(ubiquitin-dependent protein catabolic process);GO:0008270(zinc ion binding);GO:0012505(endomembrane system);GO:0016020(membrane);GO:0016021(integral component of membrane);GO:0016567(protein ubiquitination);GO:0016740(transferase activity);GO:00457…	NA	K15706	EC:2.3.2.27	ring finger protein 167 [Source:HGNC Symbol;Acc:HGNC:24544]	protein_coding	29.0861	0.0001	32.3805	0.0001	0.0001	0.0001	204889	17.6445	7.97483e-06	0.00122724	up	yes
CDC45:ENST00000404724	"="	chr22	+	19479938	19520578	ENST00000404724	18	1693	MSTRG.24349	CDC45	GO:0000076(DNA replication checkpoint);GO:0000082(G1/S transition of mitotic cell cycle);GO:0000083(regulation of transcription involved in G1/S transition of mitotic cell cycle);GO:0000727(double-strand break repair via break-induced replication);GO:0003682(chromatin binding);GO:0003688(DNA replication origin binding);GO:0003697(single-stranded DNA binding);GO:0005515(protein binding);GO:0005634…	04110(Cell cycle)	K06628	NA	cell division cycle 45 [Source:HGNC Symbol;Acc:HGNC:1739]	protein_coding	0.0001	0.0001	0.0001	11.079	9.0337	8.73584	1.03991e-05	-16.5532	6.39198e-09	7.6233e-06	down	yes
NDUFV1:ENST00000529927	"="	chr11	+	67606940	67612528	ENST00000529927	10	1503	MSTRG.7317	NDUFV1	GO:0005515(protein binding);GO:0005739(mitochondrion);GO:0005743(mitochondrial inner membrane);GO:0005747(mitochondrial respiratory chain complex I);GO:0005829(cytosol);GO:0006120(mitochondrial electron transport, NADH to ubiquinone);GO:0008137(NADH dehydrogenase (ubiquinone) activity);GO:0010181(FMN binding);GO:0016020(membrane);GO:0016491(oxidoreductase activity);GO:0016651(oxidoreductase activ…	00190(Oxidative phosphorylation);04714(Thermogenesis);04723(Retrograde endocannabinoid signaling);04932(Non-alcoholic fatty liver disease (NAFLD));05010(Alzheimer disease);05012(Parkinson disease);05016(Huntington disease)	K03942	1.6.99.3;EC:7.1.1.2	NADH:ubiquinone oxidoreductase core subunit V1 [Source:HGNC Symbol;Acc:HGNC:7716]	protein_coding	0.0001	0.0001	0.0001	4.15178	9.78991	17.5851	9.51571e-06	-16.6813	1.87255e-08	2.11626e-05	down	yes
PSMC6:ENST00000612399	"="	chr14	+	52707178	52727995	ENST00000612399	14	1590	MSTRG.11218	PSMC6	GO:0000165(MAPK cascade);GO:0000166(nucleotide binding);GO:0000209(protein polyubiquitination);GO:0000502(proteasome complex);GO:0002223(stimulatory C-type lectin receptor signaling pathway);GO:0002479(antigen processing and presentation of exogenous peptide antigen via MHC class I, TAP-dependent);GO:0005515(protein binding);GO:0005524(ATP binding);GO:0005634(nucleus);GO:0005654(nucleoplasm);GO:0…	03050(Proteasome);05169(Epstein-Barr virus infection)	NA	NA	proteasome 26S subunit, ATPase 6 [Source:HGNC Symbol;Acc:HGNC:9553]	protein_coding	0.0001	0.0001	0.0001	12.199	11.1685	4.40707	1.08013e-05	-16.4984	1.89542e-08	2.11626e-05	down	yes
LTBR:ENST00000539925	"="	chr12	+	6375429	6391224	ENST00000539925	10	1665	MSTRG.8249	LTBR	GO:0005515(protein binding);GO:0005794(Golgi apparatus);GO:0005886(plasma membrane);GO:0006915(apoptotic process);GO:0006955(immune response);GO:0007165(signal transduction);GO:0016020(membrane);GO:0016021(integral component of membrane);GO:0016032(viral process);GO:0031625(ubiquitin protein ligase binding);GO:0033209(tumor necrosis factor-mediated signaling pathway);GO:0042802(identical protein …	04060(Cytokine-cytokine receptor interaction);04064(NF-kappa B signaling pathway);04066(HIF-1 signaling pathway);04672(Intestinal immune network for IgA production);05166(Human T-cell leukemia virus 1 infection);05203(Viral carcinogenesis)	K03159	NA	lymphotoxin beta receptor [Source:HGNC Symbol;Acc:HGNC:6718]	protein_coding	0.0001	0.0001	0.0001	1.22103	19.8865	19.0091	7.47821e-06	-17.0289	2.01916e-08	2.12137e-05	down	yes
EIF3E:ENST00000519030	"="	chr8	-	108201780	108248698	ENST00000519030	12	1324	MSTRG.34957	EIF3E	GO:0000184(nuclear-transcribed mRNA catabolic process, nonsense-mediated decay);GO:0000785(chromatin);GO:0001732(formation of cytoplasmic translation initiation complex);GO:0002183(cytoplasmic translational initiation);GO:0003723(RNA binding);GO:0003743(translation initiation factor activity);GO:0005515(protein binding);GO:0005634(nucleus);GO:0005654(nucleoplasm);GO:0005737(cytoplasm);GO:0005829(…	03013(RNA transport);05160(Hepatitis C)	K03250	NA	eukaryotic translation initiation factor 3 subunit E [Source:HGNC Symbol;Acc:HGNC:3277]	protein_coding	0.0001	30.1011	10.1479	0.0001	0.0001	0.0001	134164	17.0336	3.23901e-05	0.00357964	up	yes
ABHD12:ENST00000672114	"="	chr20	-	25300217	25317074	ENST00000672114	8	1151	MSTRG.23136	ABHD12	GO:0002084(protein depalmitoylation);GO:0004620(phospholipase activity);GO:0004622(lysophospholipase activity);GO:0005737(cytoplasm);GO:0005783(endoplasmic reticulum);GO:0005789(endoplasmic reticulum membrane);GO:0005886(plasma membrane);GO:0006629(lipid metabolic process);GO:0006660(phosphatidylserine catabolic process);GO:0007628(adult walking behavior);GO:0008474(palmitoyl-(protein) hydrolase …	NA	K13704	EC:3.1.1.23	abhydrolase domain containing 12, lysophospholipase [Source:HGNC Symbol;Acc:HGNC:15868]	protein_coding	19.8909	0.0001	16.9921	0.0001	0.0001	0.0001	122944	16.9076	4.15368e-05	0.0042572	up	yes
CEP97:ENST00000341893	"="	chr3	+	101724614	101770562	ENST00000341893	11	7672	MSTRG.26100	CEP97	GO:0005515(protein binding);GO:0005516(calmodulin binding);GO:0005737(cytoplasm);GO:0005813(centrosome);GO:0005815(microtubule organizing center);GO:0005829(cytosol);GO:0005856(cytoskeleton);GO:0030030(cell projection organization);GO:0032991(protein-containing complex);GO:0034451(centriolar satellite);GO:0097711(ciliary basal body-plasma membrane docking);GO:1901673(regulation of mitotic spindle…	NA	K16717	NA	centrosomal protein 97 [Source:HGNC Symbol;Acc:HGNC:26244]	protein_coding	0.0001	0.0001	0.0001	1.83533	1.62992	0.592938	7.39246e-05	-13.7236	1.03517e-07	8.76151e-05	down	yes
MPP2:ENST00000377184	"="	chr17	-	43875357	43900598	ENST00000377184	12	4206	MSTRG.16610	MPP2	GO:0005515(protein binding);GO:0005737(cytoplasm);GO:0005856(cytoskeleton);GO:0014069(postsynaptic density);GO:0016020(membrane);GO:0030054(cell junction);GO:0030165(PDZ domain binding);GO:0030425(dendrite);GO:0032590(dendrite membrane);GO:0042995(cell projection);GO:0043197(dendritic spine);GO:0043198(dendritic shaft);GO:0044325(ion channel binding);GO:0045202(synapse);GO:0051260(protein homooli…	NA	NA	NA	membrane palmitoylated protein 2 [Source:HGNC Symbol;Acc:HGNC:7220]	protein_coding	0.0001	0.0001	0.0001	2.96731	2.63854	1.07418	4.491e-05	-14.4426	1.25867e-07	9.85818e-05	down	yes
LTBR:ENST00000541102	"="	chr12	+	6385119	6391111	ENST00000541102	7	1084	MSTRG.8249	LTBR	GO:0005515(protein binding);GO:0005794(Golgi apparatus);GO:0005886(plasma membrane);GO:0006915(apoptotic process);GO:0006955(immune response);GO:0007165(signal transduction);GO:0016020(membrane);GO:0016021(integral component of membrane);GO:0016032(viral process);GO:0031625(ubiquitin protein ligase binding);GO:0033209(tumor necrosis factor-mediated signaling pathway);GO:0042802(identical protein …	04060(Cytokine-cytokine receptor interaction);04064(NF-kappa B signaling pathway);04066(HIF-1 signaling pathway);04672(Intestinal immune network for IgA production);05166(Human T-cell leukemia virus 1 infection);05203(Viral carcinogenesis)	K03159	NA	lymphotoxin beta receptor [Source:HGNC Symbol;Acc:HGNC:6718]	protein_coding	0.0001	0.0001	0.0001	7.66028	13.3379	4.27515	1.18702e-05	-16.3623	1.46241e-07	0.000106597	down	yes
MAPRE2:ENST00000413393	"="	chr18	+	34976928	35143466	ENST00000413393	8	4173	MSTRG.18042	MAPRE2	GO:0005515(protein binding);GO:0005737(cytoplasm);GO:0005815(microtubule organizing center);GO:0005856(cytoskeleton);GO:0005874(microtubule);GO:0005881(cytoplasmic microtubule);GO:0005925(focal adhesion);GO:0007049(cell cycle);GO:0008017(microtubule binding);GO:0015630(microtubule cytoskeleton);GO:0019901(protein kinase binding);GO:0031110(regulation of microtubule polymerization or depolymerizat…	NA	K10436	NA	microtubule associated protein RP/EB family member 2 [Source:HGNC Symbol;Acc:HGNC:6891]	protein_coding	0.0001	0.0001	0.0001	2.74518	5.96147	0.478742	3.26606e-05	-14.9021	1.92894e-07	0.000125459	down	yes
GPX3:ENST00000388825	"="	chr5	+	151020591	151028988	ENST00000388825	5	1603	MSTRG.29862	GPX3	GO:0004601(peroxidase activity);GO:0004602(glutathione peroxidase activity);GO:0005515(protein binding);GO:0005576(extracellular region);GO:0005615(extracellular space);GO:0006979(response to oxidative stress);GO:0006982(response to lipid hydroperoxide);GO:0008134(transcription factor binding);GO:0008430(selenium binding);GO:0016491(oxidoreductase activity);GO:0034599(cellular response to oxidati…	00480(Glutathione metabolism);00590(Arachidonic acid metabolism);04918(Thyroid hormone synthesis)	K00432	EC:1.11.1.9	glutathione peroxidase 3 [Source:HGNC Symbol;Acc:HGNC:4555]	protein_coding	0.0001	0.0001	0.0001	4.16703	3.38747	3.98089	2.60069e-05	-15.2307	1.99132e-07	0.000125459	down	yes
CDCA3:ENST00000540683	"="	chr12	-	6848843	6851249	ENST00000540683	5	985	MSTRG.8286	CDCA3	GO:0005515(protein binding);GO:0005737(cytoplasm);GO:0005829(cytosol);GO:0005912(adherens junction);GO:0007049(cell cycle);GO:0008150(biological_process);GO:0016567(protein ubiquitination);GO:0051301(cell division)	NA	NA	NA	cell division cycle associated 3 [Source:HGNC Symbol;Acc:HGNC:14624]	protein_coding	0.0001	0.0001	0.0001	8.39018	5.28707	5.28656	1.58196e-05	-15.9479	2.07139e-07	0.000125459	down	yes
MVK:ENST00000625889	"="	chr12	+	109574807	109598117	ENST00000625889	9	2591	MSTRG.9701	MVK	GO:0000166(nucleotide binding);GO:0000287(magnesium ion binding);GO:0004496(mevalonate kinase activity);GO:0005515(protein binding);GO:0005524(ATP binding);GO:0005737(cytoplasm);GO:0005777(peroxisome);GO:0005829(cytosol);GO:0006629(lipid metabolic process);GO:0006694(steroid biosynthetic process);GO:0006695(cholesterol biosynthetic process);GO:0008202(steroid metabolic process);GO:0008203(cholest…	00900(Terpenoid backbone biosynthesis);04146(Peroxisome)	K00869	EC:2.7.1.36	mevalonate kinase [Source:HGNC Symbol;Acc:HGNC:7530]	protein_coding	0.0001	0.0001	0.0001	3.03766	1.63449	4.26602	3.35639e-05	-14.8627	2.15039e-07	0.000125459	down	yes
SYT12:ENST00000393946	"="	chr11	+	67006778	67050863	ENST00000393946	11	4534	MSTRG.7262	SYT12	GO:0000149(SNARE binding);GO:0001786(phosphatidylserine binding);GO:0005509(calcium ion binding);GO:0005544(calcium-dependent phospholipid binding);GO:0005886(plasma membrane);GO:0008021(synaptic vesicle);GO:0014059(regulation of dopamine secretion);GO:0016020(membrane);GO:0016021(integral component of membrane);GO:0016192(vesicle-mediated transport);GO:0017156(calcium-ion regulated exocytosis);G…	NA	K19912	NA	synaptotagmin 12 [Source:HGNC Symbol;Acc:HGNC:18381]	protein_coding	0.0001	0.0001	0.0001	1.36253	0.962441	1.39829	8.05745e-05	-13.5993	2.41221e-07	0.000134663	down	yes
ERCC6L:ENST00000334463	"="	X	-	72204665	72239027	ENST00000334463	2	4218	MSTRG.595	ERCC6L	GO:0000166(nucleotide binding);GO:0000775(chromosome, centromeric region);GO:0000776(kinetochore);GO:0000777(condensed chromosome kinetochore);GO:0003677(DNA binding);GO:0003678(DNA helicase activity);GO:0004386(helicase activity);GO:0005515(protein binding);GO:0005524(ATP binding);GO:0005694(chromosome);GO:0005829(cytosol);GO:0007049(cell cycle);GO:0015616(DNA translocase activity);GO:0016020(me…	NA	K20093	EC:3.6.4.12	ERCC excision repair 6 like, spindle assembly checkpoint helicase [Source:HGNC Symbol;Acc:HGNC:20794]	protein_coding	0.0001	0.0001	0.0001	2.64358	2.31829	0.665366	5.33122e-05	-14.1952	2.58051e-07	0.000141057	down	yes
EEF1D:ENST00000524624	"="	chr8	-	143579736	143597415	ENST00000524624	8	1084	MSTRG.35203	EEF1D	GO:0001650(fibrillar center);GO:0003677(DNA binding);GO:0003746(translation elongation factor activity);GO:0005085(guanyl-nucleotide exchange factor activity);GO:0005515(protein binding);GO:0005634(nucleus);GO:0005654(nucleoplasm);GO:0005737(cytoplasm);GO:0005783(endoplasmic reticulum);GO:0005829(cytosol);GO:0005853(eukaryotic translation elongation factor 1 complex);GO:0006412(translation);GO:00…	NA	K15410	NA	eukaryotic translation elongation factor 1 delta [Source:HGNC Symbol;Acc:HGNC:3211]	protein_coding	11.0879	0.0001	18.1801	0.0001	0.0001	0.0001	97560.1	16.574	7.06112e-05	0.00615514	up	yes
LRRC45:ENST00000306688	"="	chr17	+	82023305	82031151	ENST00000306688	17	2698	MSTRG.17696	LRRC45	GO:0005515(protein binding);GO:0005654(nucleoplasm);GO:0005737(cytoplasm);GO:0005813(centrosome);GO:0005815(microtubule organizing center);GO:0005829(cytosol);GO:0005856(cytoskeleton);GO:0005886(plasma membrane)	NA	NA	NA	leucine rich repeat containing 45 [Source:HGNC Symbol;Acc:HGNC:28302]	protein_coding	0.0001	0.0001	0.0001	2.827	2.41549	1.09636	4.73272e-05	-14.367	2.89887e-07	0.000142437	down	yes
DNM3:ENST00000355305	"="	chr1	+	171841500	172408354	ENST00000355305	21	3280	MSTRG.3879	DNM3	GO:0000166(nucleotide binding);GO:0000266(mitochondrial fission);GO:0001917(photoreceptor inner segment);GO:0003374(dynamin family protein polymerization involved in mitochondrial fission);GO:0003924(GTPase activity);GO:0005515(protein binding);GO:0005525(GTP binding);GO:0005737(cytoplasm);GO:0005794(Golgi apparatus);GO:0005856(cytoskeleton);GO:0005874(microtubule);GO:0005886(plasma membrane);GO:…	04072(Phospholipase D signaling pathway);04144(Endocytosis);04721(Synaptic vesicle cycle);04961(Endocrine and other factor-regulated calcium reabsorption);05100(Bacterial invasion of epithelial cells)	K01528	EC:3.6.5.5	dynamin 3 [Source:HGNC Symbol;Acc:HGNC:29125]	protein_coding	0.0001	0.0001	0.0001	3.75635	1.31182	1.21164	4.77722e-05	-14.3535	3.08035e-07	0.000142437	down	yes
MTG2:ENST00000370823	"="	chr20	+	62183045	62202767	ENST00000370823	7	2929	MSTRG.23687	MTG2	GO:0000166(nucleotide binding);GO:0000287(magnesium ion binding);GO:0003924(GTPase activity);GO:0005525(GTP binding);GO:0005739(mitochondrion);GO:0005743(mitochondrial inner membrane);GO:0005759(mitochondrial matrix);GO:0005761(mitochondrial ribosome);GO:0006417(regulation of translation);GO:0016020(membrane);GO:0042254(ribosome biogenesis);GO:0044065(regulation of respiratory system process);GO:…	NA	K03979	EC:3.6.5.-	mitochondrial ribosome associated GTPase 2 [Source:HGNC Symbol;Acc:HGNC:16239]	protein_coding	0.0001	0.0001	0.0001	1.46623	1.42877	0.970509	7.76094e-05	-13.6534	3.43036e-07	0.000142437	down	yes
PPP2R5E:ENST00000555899	"="	chr14	-	63375761	63543298	ENST00000555899	14	2164	MSTRG.11346	PPP2R5E	GO:0000159(protein phosphatase type 2A complex);GO:0005515(protein binding);GO:0005634(nucleus);GO:0005737(cytoplasm);GO:0005829(cytosol);GO:0006470(protein dephosphorylation);GO:0007165(signal transduction);GO:0019888(protein phosphatase regulator activity);GO:0031952(regulation of protein autophosphorylation);GO:0043666(regulation of phosphoprotein phosphatase activity);GO:0072542(protein phosp…	03015(mRNA surveillance pathway);04071(Sphingolipid signaling pathway);04114(Oocyte meiosis);04151(PI3K-Akt signaling pathway);04152(AMPK signaling pathway);04261(Adrenergic signaling in cardiomyocytes);04728(Dopaminergic synapse);05165(Human papillomavirus infection)	NA	NA	protein phosphatase 2 regulatory subunit B'epsilon [Source:HGNC Symbol;Acc:HGNC:9313]	protein_coding	0.0001	0.0001	0.0001	1.77362	2.40406	1.6922	5.11083e-05	-14.2561	3.49852e-07	0.000142437	down	yes
LIPH:ENST00000424591	"="	chr3	-	185508066	185552558	ENST00000424591	9	2065	MSTRG.26968	LIPH	GO:0004465(lipoprotein lipase activity);GO:0004620(phospholipase activity);GO:0004806(triglyceride lipase activity);GO:0005576(extracellular region);GO:0005615(extracellular space);GO:0005886(plasma membrane);GO:0006629(lipid metabolic process);GO:0006633(fatty acid biosynthetic process);GO:0006654(phosphatidic acid biosynthetic process);GO:0008201(heparin binding);GO:0016020(membrane);GO:0016042…	NA	K19404	EC:3.1.1.-	lipase H [Source:HGNC Symbol;Acc:HGNC:18483]	protein_coding	6.68581	12.3932	7.69796	0.0001	0.0001	0.0001	89256.4	16.4457	4.91926e-09	6.2958e-06	up	yes
STK16:ENST00000409260	"="	chr2	+	219245892	219248891	ENST00000409260	7	1493	MSTRG.22549	STK16	GO:0000166(nucleotide binding);GO:0000978(RNA polymerase II cis-regulatory region sequence-specific DNA binding);GO:0004672(protein kinase activity);GO:0004674(protein serine/threonine kinase activity);GO:0004715(non-membrane spanning protein tyrosine kinase activity);GO:0005515(protein binding);GO:0005524(ATP binding);GO:0005737(cytoplasm);GO:0005798(Golgi-associated vesicle);GO:0005829(cytosol)…	NA	K08856	EC:2.7.11.1	serine/threonine kinase 16 [Source:HGNC Symbol;Acc:HGNC:11394]	protein_coding	0.0001	0.0001	0.0001	1.62885	1.68583	1.62623	6.07175e-05	-14.0075	3.71763e-07	0.000142437	down	yes
UNG:ENST00000242576	"="	chr12	+	109097597	109110992	ENST00000242576	7	2048	MSTRG.9687	UNG	GO:0003684(damaged DNA binding);GO:0004844(uracil DNA N-glycosylase activity);GO:0005515(protein binding);GO:0005634(nucleus);GO:0005654(nucleoplasm);GO:0005739(mitochondrion);GO:0006281(DNA repair);GO:0006284(base-excision repair);GO:0006974(cellular response to DNA damage stimulus);GO:0016032(viral process);GO:0016446(somatic hypermutation of immunoglobulin genes);GO:0016447(somatic recombinati…	03410(Base excision repair);05340(Primary immunodeficiency)	K03648	EC:3.2.2.27	uracil DNA glycosylase [Source:HGNC Symbol;Acc:HGNC:12572]	protein_coding	0.0001	0.0001	0.0001	1.87224	2.47749	1.44113	5.18057e-05	-14.2365	3.75521e-07	0.000142437	down	yes
LYNX1:ENST00000652477	"="	chr8	-	142771202	142777202	ENST00000652477	4	4577	MSTRG.35170	LYNX1	GO:0005783(endoplasmic reticulum);GO:0005886(plasma membrane);GO:0007271(synaptic transmission, cholinergic);GO:0008200(ion channel inhibitor activity);GO:0016020(membrane);GO:0030425(dendrite);GO:0030548(acetylcholine receptor regulator activity);GO:0030550(acetylcholine receptor inhibitor activity);GO:0031225(anchored component of membrane);GO:0033130(acetylcholine receptor binding);GO:0042995(…	NA	NA	NA	Ly6/neurotoxin 1 [Source:HGNC Symbol;Acc:HGNC:29604]	protein_coding	0.0001	0.0001	0.0001	0.623116	0.995558	0.81693	0.000123173	-12.987	3.77025e-07	0.000142437	down	yes
KLHDC9:ENST00000368011	"="	chr1	+	161098361	161100346	ENST00000368011	4	1347	MSTRG.3742	KLHDC9	GO:0005515(protein binding);GO:0005575(cellular_component);GO:0008150(biological_process);GO:0030332(cyclin binding)	NA	NA	NA	kelch domain containing 9 [Source:HGNC Symbol;Acc:HGNC:28489]	protein_coding	0.0001	0.0001	0.0001	1.66493	1.67809	1.74878	5.89183e-05	-14.0509	3.80187e-07	0.000142437	down	yes
TEDC2:ENST00000361837	"="	chr16	+	2460109	2464963	ENST00000361837	10	1633	MSTRG.13811	TEDC2	GO:0005515(protein binding);GO:0005737(cytoplasm);GO:0005814(centriole);GO:0005856(cytoskeleton);GO:0005929(cilium);GO:0042995(cell projection);GO:0045880(positive regulation of smoothened signaling pathway)	NA	NA	NA	tubulin epsilon and delta complex 2 [Source:HGNC Symbol;Acc:HGNC:25849]	protein_coding	0.0001	0.0001	0.0001	1.42354	1.76416	1.48079	6.42605e-05	-13.9257	3.82191e-07	0.000142437	down	yes
YY1AP1:ENST00000368330	"="	chr1	-	155659446	155689000	ENST00000368330	10	2555	MSTRG.3629	YY1AP1	GO:0001650(fibrillar center);GO:0003712(transcription coregulator activity);GO:0003714(transcription corepressor activity);GO:0005515(protein binding);GO:0005634(nucleus);GO:0005654(nucleoplasm);GO:0005730(nucleolus);GO:0005737(cytoplasm);GO:0006355(regulation of transcription, DNA-templated);GO:0008283(cell population proliferation);GO:0030154(cell differentiation);GO:0030183(B cell differentiat…	NA	NA	NA	YY1 associated protein 1 [Source:HGNC Symbol;Acc:HGNC:30935]	protein_coding	0.0001	0.0001	0.0001	2.07639	1.05042	1.65732	6.27073e-05	-13.961	3.86443e-07	0.000142437	down	yes
PHLDB2:ENST00000638331	"="	chr3	+	111948971	111975932	ENST00000638331	10	2626	MSTRG.26152	PHLDB2	GO:0000226(microtubule cytoskeleton organization);GO:0005515(protein binding);GO:0005737(cytoplasm);GO:0005829(cytosol);GO:0005886(plasma membrane);GO:0005925(focal adhesion);GO:0010470(regulation of gastrulation);GO:0010717(regulation of epithelial to mesenchymal transition);GO:0016020(membrane);GO:0016021(integral component of membrane);GO:0031252(cell leading edge);GO:0045111(intermediate fila…	NA	NA	NA	pleckstrin homology like domain family B member 2 [Source:HGNC Symbol;Acc:HGNC:29573]	protein_coding	15.3229	0.0001	9.06216	0.0001	0.0001	0.0001	81283.7	16.3107	1.92472e-05	0.0024221	up	yes
PABPC4:ENST00000372862	"="	chr1	-	39560816	39576253	ENST00000372862	15	2470	MSTRG.2207	PABPC4	GO:0003676(nucleic acid binding);GO:0003723(RNA binding);GO:0003729(mRNA binding);GO:0003730(mRNA 3'-UTR binding);GO:0005515(protein binding);GO:0005634(nucleus);GO:0005737(cytoplasm);GO:0005829(cytosol);GO:0006396(RNA processing);GO:0006401(RNA catabolic process);GO:0006412(translation);GO:0007596(blood coagulation);GO:0008143(poly(A) binding);GO:0008266(poly(U) RNA binding);GO:0010494(cytoplasm…	03013(RNA transport);03015(mRNA surveillance pathway);03018(RNA degradation)	K13126	NA	poly(A) binding protein cytoplasmic 4 [Source:HGNC Symbol;Acc:HGNC:8557]	protein_coding	0.0001	0.0001	0.0001	0.99597	1.33448	1.60365	7.62563e-05	-13.6788	3.88397e-07	0.000142437	down	yes
CEP120:ENST00000674684	"="	chr5	-	123344908	123423421	ENST00000674684	20	5051	MSTRG.29468	CEP120	GO:0000226(microtubule cytoskeleton organization);GO:0005515(protein binding);GO:0005737(cytoplasm);GO:0005813(centrosome);GO:0005814(centriole);GO:0005815(microtubule organizing center);GO:0005856(cytoskeleton);GO:0007098(centrosome cycle);GO:0008022(protein C-terminus binding);GO:0008283(cell population proliferation);GO:0010825(positive regulation of centrosome duplication);GO:0021987(cerebral…	NA	K16459	NA	centrosomal protein 120 [Source:HGNC Symbol;Acc:HGNC:26690]	protein_coding	0.0001	0.0001	0.0001	1.35549	0.630471	0.662816	0.00011326	-13.1081	4.13068e-07	0.000145197	down	yes
SLC29A4:ENST00000297195	"="	chr7	+	5282969	5304060	ENST00000297195	11	2839	MSTRG.32166	SLC29A4	GO:0001692(histamine metabolic process);GO:0005326(neurotransmitter transmembrane transporter activity);GO:0005337(nucleoside transmembrane transporter activity);GO:0005342(organic acid transmembrane transporter activity);GO:0005886(plasma membrane);GO:0006836(neurotransmitter transport);GO:0008324(cation transmembrane transporter activity);GO:0008504(monoamine transmembrane transporter activity)…	NA	K03323	NA	solute carrier family 29 member 4 [Source:HGNC Symbol;Acc:HGNC:23097]	protein_coding	0.0001	0.0001	0.0001	0.729523	1.36599	1.5602	8.20634e-05	-13.5729	4.81142e-07	0.000153021	down	yes
SLC6A9:ENST00000673836	"="	chr1	-	43996503	44031177	ENST00000673836	14	3119	MSTRG.2324	SLC6A9	GO:0001504(neurotransmitter uptake);GO:0003333(amino acid transmembrane transport);GO:0005283(amino acid:sodium symporter activity);GO:0005328(neurotransmitter:sodium symporter activity);GO:0005768(endosome);GO:0005886(plasma membrane);GO:0005887(integral component of plasma membrane);GO:0006836(neurotransmitter transport);GO:0006865(amino acid transport);GO:0009925(basal plasma membrane);GO:0014…	04721(Synaptic vesicle cycle)	NA	NA	solute carrier family 6 member 9 [Source:HGNC Symbol;Acc:HGNC:11056]	protein_coding	10.3007	13.4763	0.006785	0.0001	0.0001	0.0001	79279.2	16.2747	2.56679e-06	0.000482777	up	yes
HACL1:ENST00000451445	"="	chr3	-	15560746	15601587	ENST00000451445	14	1734	MSTRG.25271	HACL1	GO:0000287(magnesium ion binding);GO:0001561(fatty acid alpha-oxidation);GO:0003824(catalytic activity);GO:0005515(protein binding);GO:0005524(ATP binding);GO:0005654(nucleoplasm);GO:0005777(peroxisome);GO:0005782(peroxisomal matrix);GO:0005829(cytosol);GO:0006625(protein targeting to peroxisome);GO:0006629(lipid metabolic process);GO:0006631(fatty acid metabolic process);GO:0016829(lyase activit…	04146(Peroxisome)	K12261	EC:4.1.-.-	2-hydroxyacyl-CoA lyase 1 [Source:HGNC Symbol;Acc:HGNC:17856]	protein_coding	0.0001	0.0001	0.0001	0.955669	1.10434	2.01691	7.35849e-05	-13.7302	5.80021e-07	0.000169095	down	yes
LYNX1:ENST00000614491	"="	chr8	-	142771197	142777328	ENST00000614491	4	4708	MSTRG.35170	LYNX1	GO:0005783(endoplasmic reticulum);GO:0005886(plasma membrane);GO:0007271(synaptic transmission, cholinergic);GO:0008200(ion channel inhibitor activity);GO:0016020(membrane);GO:0030425(dendrite);GO:0030548(acetylcholine receptor regulator activity);GO:0030550(acetylcholine receptor inhibitor activity);GO:0031225(anchored component of membrane);GO:0033130(acetylcholine receptor binding);GO:0042995(…	NA	NA	NA	Ly6/neurotoxin 1 [Source:HGNC Symbol;Acc:HGNC:29604]	protein_coding	0.0001	0.0001	0.0001	0.36381	0.838967	1.05598	0.000132816	-12.8783	5.88783e-07	0.000170702	down	yes
TMEM98:ENST00000394642	"="	chr17	+	32927910	32941613	ENST00000394642	7	1683	MSTRG.16249	TMEM98	GO:0005515(protein binding);GO:0005576(extracellular region);GO:0005615(extracellular space);GO:0005783(endoplasmic reticulum);GO:0005789(endoplasmic reticulum membrane);GO:0005886(plasma membrane);GO:0010955(negative regulation of protein processing);GO:0016020(membrane);GO:0016021(integral component of membrane);GO:0031642(negative regulation of myelination);GO:0045063(T-helper 1 cell different…	NA	NA	NA	transmembrane protein 98 [Source:HGNC Symbol;Acc:HGNC:24529]	protein_coding	0.0001	0.0001	0.0001	1.86227	1.34544	3.66522	4.36496e-05	-14.4837	6.04926e-07	0.000173539	down	yes
CYB561A3:ENST00000447532	"="	chr11	-	61348838	61361913	ENST00000447532	7	1803	MSTRG.6987	CYB561A3	GO:0005515(protein binding);GO:0005654(nucleoplasm);GO:0005730(nucleolus);GO:0005764(lysosome);GO:0005765(lysosomal membrane);GO:0005768(endosome);GO:0005829(cytosol);GO:0016020(membrane);GO:0016021(integral component of membrane);GO:0016491(oxidoreductase activity);GO:0031902(late endosome membrane);GO:0043231(intracellular membrane-bounded organelle);GO:0046872(metal ion binding);GO:0055114(oxi…	NA	K16295	NA	cytochrome b561 family member A3 [Source:HGNC Symbol;Acc:HGNC:23014]	protein_coding	0.0001	0.0001	0.0001	1.34289	0.692665	1.74648	7.93225e-05	-13.6219	6.05184e-07	0.000173539	down	yes
PFDN4:ENST00000371419	"="	chr20	+	54208087	54219961	ENST00000371419	4	1230	MSTRG.23621	PFDN4	GO:0005515(protein binding);GO:0005634(nucleus);GO:0005737(cytoplasm);GO:0005739(mitochondrion);GO:0005829(cytosol);GO:0006457(protein folding);GO:0016272(prefoldin complex);GO:0051082(unfolded protein binding);GO:0051087(chaperone binding)	NA	K09550	NA	prefoldin subunit 4 [Source:HGNC Symbol;Acc:HGNC:8868]	protein_coding	0.0001	0.0001	0.0001	0.970958	2.85723	2.00705	5.14118e-05	-14.2475	6.27144e-07	0.00017792	down	yes
NRP1:ENST00000374875	"="	chr10	-	33177492	33334636	ENST00000374875	16	5407	MSTRG.5064	NRP1	GO:0001525(angiogenesis);GO:0001569(branching involved in blood vessel morphogenesis);GO:0001764(neuron migration);GO:0001938(positive regulation of endothelial cell proliferation);GO:0002040(sprouting angiogenesis);GO:0002042(cell migration involved in sprouting angiogenesis);GO:0002116(semaphorin receptor complex);GO:0003148(outflow tract septum morphogenesis);GO:0005021(vascular endothelial gr…	04360(Axon guidance);05166(Human T-cell leukemia virus 1 infection)	K06724	NA	neuropilin 1 [Source:HGNC Symbol;Acc:HGNC:8004]	protein_coding	9.76924	4.87743	7.35381	0.0001	0.0001	0.0001	73334.9	16.1622	2.02519e-11	5.90411e-08	up	yes
PDPR:ENST00000568530	"="	chr16	+	70114372	70161300	ENST00000568530	19	7223	MSTRG.14949	PDPR	GO:0005515(protein binding);GO:0005737(cytoplasm);GO:0005739(mitochondrion);GO:0005759(mitochondrial matrix);GO:0010510(regulation of acetyl-CoA biosynthetic process from pyruvate);GO:0016491(oxidoreductase activity);GO:0055114(oxidation-reduction process)	NA	K17509	NA	pyruvate dehydrogenase phosphatase regulatory subunit [Source:HGNC Symbol;Acc:HGNC:30264]	protein_coding	16.7508	0.0001	3.66205	0.0001	0.0001	0.0001	68043.3	16.0542	5.02851e-06	0.000840988	up	yes
ELP5:ENST00000396627	"="	chr17	+	7252232	7259940	ENST00000396627	9	1389	MSTRG.15593	ELP5	GO:0002098(tRNA wobble uridine modification);GO:0005515(protein binding);GO:0005634(nucleus);GO:0005654(nucleoplasm);GO:0005737(cytoplasm);GO:0005829(cytosol);GO:0008033(tRNA processing);GO:0030335(positive regulation of cell migration);GO:0033588(Elongator holoenzyme complex)	NA	NA	NA	elongator acetyltransferase complex subunit 5 [Source:HGNC Symbol;Acc:HGNC:30617]	protein_coding	0.0001	0.0001	0.0001	1.65224	0.865052	2.4049	6.09484e-05	-14.0021	6.58712e-07	0.000181929	down	yes
TEDC2:ENST00000569496	"="	chr16	+	2460086	2464926	ENST00000569496	9	1911	MSTRG.13811	TEDC2	GO:0005515(protein binding);GO:0005737(cytoplasm);GO:0005814(centriole);GO:0005856(cytoskeleton);GO:0005929(cilium);GO:0042995(cell projection);GO:0045880(positive regulation of smoothened signaling pathway)	NA	NA	NA	tubulin epsilon and delta complex 2 [Source:HGNC Symbol;Acc:HGNC:25849]	protein_coding	0.0001	0.0001	0.0001	3.53793	0.81573	2.65684	4.27929e-05	-14.5123	6.97343e-07	0.000188628	down	yes
MMS19:ENST00000434538	"="	chr10	-	97458324	97467525	ENST00000434538	18	2164	MSTRG.5807	MMS19	GO:0000160(phosphorelay signal transduction system);GO:0003713(transcription coactivator activity);GO:0005515(protein binding);GO:0005634(nucleus);GO:0005654(nucleoplasm);GO:0005675(transcription factor TFIIH holo complex);GO:0005737(cytoplasm);GO:0005815(microtubule organizing center);GO:0005819(spindle);GO:0005829(cytosol);GO:0005856(cytoskeleton);GO:0006259(DNA metabolic process);GO:0006281(DN…	NA	K15075	NA	MMS19 homolog, cytosolic iron-sulfur assembly component [Source:HGNC Symbol;Acc:HGNC:13824]	protein_coding	0.0001	0.0001	0.0001	0.499744	1.03042	1.38346	0.000102964	-13.2456	7.34154e-07	0.000194573	down	yes
NUSAP1:ENST00000560747	"="	chr15	+	41332886	41381050	ENST00000560747	11	2256	MSTRG.12361	NUSAP1	GO:0000070(mitotic sister chromatid segregation);GO:0000226(microtubule cytoskeleton organization);GO:0000281(mitotic cytokinesis);GO:0003677(DNA binding);GO:0003723(RNA binding);GO:0005515(protein binding);GO:0005634(nucleus);GO:0005694(chromosome);GO:0005730(nucleolus);GO:0005737(cytoplasm);GO:0005819(spindle);GO:0005856(cytoskeleton);GO:0005874(microtubule);GO:0005876(spindle microtubule);GO:0…	NA	NA	NA	nucleolar and spindle associated protein 1 [Source:HGNC Symbol;Acc:HGNC:18538]	protein_coding	0.0001	0.0001	0.0001	2.31605	0.466882	1.25587	7.42794e-05	-13.7167	8.20616e-07	0.000208032	down	yes
CTNNB1:ENST00000647390	"="	chr3	+	41199486	41239900	ENST00000647390	16	2784	MSTRG.25531	CTNNB1	GO:0000122(negative regulation of transcription by RNA polymerase II);GO:0000209(protein polyubiquitination);GO:0000578(embryonic axis specification);GO:0000904(cell morphogenesis involved in differentiation);GO:0000922(spindle pole);GO:0001085(RNA polymerase II transcription factor binding);GO:0001102(RNA polymerase II activating transcription factor binding);GO:0001501(skeletal system developme…	04015(Rap1 signaling pathway);04310(Wnt signaling pathway);04390(Hippo signaling pathway);04510(Focal adhesion);04520(Adherens junction);04550(Signaling pathways regulating pluripotency of stem cells);04670(Leukocyte transendothelial migration);04916(Melanogenesis);04919(Thyroid hormone signaling pathway);04934(Cushing syndrome);05100(Bacterial invasion of epithelial cells);05130(Pathogenic Esche…	NA	NA	catenin beta 1 [Source:HGNC Symbol;Acc:HGNC:2514]	protein_coding	0.0001	0.0001	0.0001	12.2999	0.193843	3.02109	1.93363e-05	-15.6583	8.4745e-07	0.000213802	down	yes
NEDD9:ENST00000620854	"="	chr6	-	11183301	11232682	ENST00000620854	6	4086	MSTRG.30343	NEDD9	GO:0000922(spindle pole);GO:0005515(protein binding);GO:0005634(nucleus);GO:0005654(nucleoplasm);GO:0005737(cytoplasm);GO:0005794(Golgi apparatus);GO:0005819(spindle);GO:0005829(cytosol);GO:0005856(cytoskeleton);GO:0005886(plasma membrane);GO:0005925(focal adhesion);GO:0005938(cell cortex);GO:0007010(cytoskeleton organization);GO:0007049(cell cycle);GO:0007155(cell adhesion);GO:0007165(signal tra…	NA	K16832	NA	neural precursor cell expressed, developmentally down-regulated 9 [Source:HGNC Symbol;Acc:HGNC:7733]	protein_coding	0.0001	0.0001	0.0001	0.001632	20.9054	15.6342	8.20989e-06	-16.8942	9.54356e-07	0.000234928	down	yes
SH3RF2:ENST00000511217	"="	chr5	+	145937877	146081791	ENST00000511217	10	5607	MSTRG.29789	SH3RF2	GO:0004864(protein phosphatase inhibitor activity);GO:0005515(protein binding);GO:0005634(nucleus);GO:0005654(nucleoplasm);GO:0008157(protein phosphatase 1 binding);GO:0010923(negative regulation of phosphatase activity);GO:0016567(protein ubiquitination);GO:0016740(transferase activity);GO:0019902(phosphatase binding);GO:0030335(positive regulation of cell migration);GO:0031397(negative regulati…	NA	K12171	EC:2.3.2.27	SH3 domain containing ring finger 2 [Source:HGNC Symbol;Acc:HGNC:26299]	protein_coding	0.0001	0.0001	0.0001	1.58742	0.197789	1.05854	0.000105494	-13.2105	9.80776e-07	0.000237869	down	yes
NDUFB1:ENST00000555441	"="	chr14	-	92116126	92121404	ENST00000555441	3	458	MSTRG.11750	NDUFB1	GO:0003954(NADH dehydrogenase activity);GO:0005739(mitochondrion);GO:0005743(mitochondrial inner membrane);GO:0005747(mitochondrial respiratory chain complex I);GO:0006120(mitochondrial electron transport, NADH to ubiquinone);GO:0008137(NADH dehydrogenase (ubiquinone) activity);GO:0016020(membrane);GO:0016021(integral component of membrane);GO:0016607(nuclear speck);GO:0032981(mitochondrial respi…	00190(Oxidative phosphorylation);04714(Thermogenesis);04723(Retrograde endocannabinoid signaling);04932(Non-alcoholic fatty liver disease (NAFLD));05010(Alzheimer disease);05012(Parkinson disease);05016(Huntington disease)	K03957	NA	NADH:ubiquinone oxidoreductase subunit B1 [Source:HGNC Symbol;Acc:HGNC:7695]	protein_coding	0.0001	0.0001	0.0001	3.85729	8.23942	1.85141	2.15083e-05	-15.5047	1.0669e-06	0.000249939	down	yes
MVB12A:ENST00000528515	"="	chr19	+	17420082	17424677	ENST00000528515	7	686	MSTRG.19048	MVB12A	GO:0000813(ESCRT I complex);GO:0005515(protein binding);GO:0005634(nucleus);GO:0005654(nucleoplasm);GO:0005737(cytoplasm);GO:0005768(endosome);GO:0005794(Golgi apparatus);GO:0005813(centrosome);GO:0005815(microtubule organizing center);GO:0005829(cytosol);GO:0005856(cytoskeleton);GO:0008289(lipid binding);GO:0010008(endosome membrane);GO:0015031(protein transport);GO:0016020(membrane);GO:0016197(…	04144(Endocytosis)	K12186	NA	multivesicular body subunit 12A [Source:HGNC Symbol;Acc:HGNC:25153]	protein_coding	0.0001	0.0001	0.0001	3.02351	2.46291	2.55976	3.72848e-05	-14.7111	1.17914e-06	0.000265564	down	yes
SEC23B:ENST00000643747	"="	chr20	+	18507890	18561055	ENST00000643747	20	2680	MSTRG.23075	SEC23B	GO:0000139(Golgi membrane);GO:0005096(GTPase activator activity);GO:0005515(protein binding);GO:0005737(cytoplasm);GO:0005783(endoplasmic reticulum);GO:0005789(endoplasmic reticulum membrane);GO:0005829(cytosol);GO:0006886(intracellular protein transport);GO:0006888(endoplasmic reticulum to Golgi vesicle-mediated transport);GO:0008270(zinc ion binding);GO:0012505(endomembrane system);GO:0012507(E…	04141(Protein processing in endoplasmic reticulum)	K14006	NA	SEC23 homolog B, COPII coat complex component [Source:HGNC Symbol;Acc:HGNC:10702]	protein_coding	17.549	1.54118	0.0001	0.0001	0.0001	0.0001	63634.4	15.9575	5.95241e-05	0.00547038	up	yes
ACY1:ENST00000637149	"="	chr3	+	51987431	51989143	ENST00000637149	4	386	MSTRG.25789	ACY1	GO:0004046(aminoacylase activity);GO:0005515(protein binding);GO:0005737(cytoplasm);GO:0005829(cytosol);GO:0006508(proteolysis);GO:0006520(cellular amino acid metabolic process);GO:0006805(xenobiotic metabolic process);GO:0008237(metallopeptidase activity);GO:0016787(hydrolase activity);GO:0042802(identical protein binding);GO:0046872(metal ion binding);GO:0070062(extracellular exosome)	00220(Arginine biosynthesis)	NA	NA	aminoacylase 1 [Source:HGNC Symbol;Acc:HGNC:177]	protein_coding	0.0001	0.0001	0.0001	1.36354	11.0235	9.01432	1.40178e-05	-16.1224	1.64736e-06	0.000340343	down	yes
MAOA:ENST00000338702	"="	X	+	43656299	43746817	ENST00000338702	15	3931	MSTRG.288	MAOA	GO:0005515(protein binding);GO:0005739(mitochondrion);GO:0005741(mitochondrial outer membrane);GO:0005829(cytosol);GO:0006576(cellular biogenic amine metabolic process);GO:0006584(catecholamine metabolic process);GO:0008131(primary amine oxidase activity);GO:0009967(positive regulation of signal transduction);GO:0016020(membrane);GO:0016021(integral component of membrane);GO:0016491(oxidoreductas…	00260(Glycine, serine and threonine metabolism);00330(Arginine and proline metabolism);00340(Histidine metabolism);00350(Tyrosine metabolism);00360(Phenylalanine metabolism);00380(Tryptophan metabolism);00982(Drug metabolism - cytochrome P450);04726(Serotonergic synapse);04728(Dopaminergic synapse);05030(Cocaine addiction);05031(Amphetamine addiction);05034(Alcoholism)	K00274	EC:1.4.3.4	monoamine oxidase A [Source:HGNC Symbol;Acc:HGNC:6833]	protein_coding	0.0001	0.0001	0.001913	2.2664	2.46672	0.396733	0.000411902	-11.2454	1.68138e-06	0.000346009	down	yes
CDC45:ENST00000263201	"="	chr22	+	19479920	19520608	ENST00000263201	19	1879	MSTRG.24349	CDC45	GO:0000076(DNA replication checkpoint);GO:0000082(G1/S transition of mitotic cell cycle);GO:0000083(regulation of transcription involved in G1/S transition of mitotic cell cycle);GO:0000727(double-strand break repair via break-induced replication);GO:0003682(chromatin binding);GO:0003688(DNA replication origin binding);GO:0003697(single-stranded DNA binding);GO:0005515(protein binding);GO:0005634…	04110(Cell cycle)	K06628	NA	cell division cycle 45 [Source:HGNC Symbol;Acc:HGNC:1739]	protein_coding	0.0001	0.0001	0.0001	0.944204	0.67995	1.20194	0.000106154	-13.2016	1.9006e-06	0.000382129	down	yes
CAPZB:ENST00000674432	"="	chr1	-	19339325	19485537	ENST00000674432	9	4370	MSTRG.1738	CAPZB	GO:0000902(cell morphogenesis);GO:0003779(actin binding);GO:0005515(protein binding);GO:0005737(cytoplasm);GO:0005829(cytosol);GO:0005856(cytoskeleton);GO:0005903(brush border);GO:0006888(endoplasmic reticulum to Golgi vesicle-mediated transport);GO:0007010(cytoskeleton organization);GO:0007596(blood coagulation);GO:0008154(actin polymerization or depolymerization);GO:0008290(F-actin capping prot…	04144(Endocytosis)	NA	NA	capping actin protein of muscle Z-line subunit beta [Source:HGNC Symbol;Acc:HGNC:1491]	protein_coding	0.0001	0.0001	0.0001	4.38159	0.445798	0.314804	5.83409e-05	-14.0651	1.98465e-06	0.000395994	down	yes
UNC45A:ENST00000394275	"="	chr15	+	90930180	90954092	ENST00000394275	23	4001	MSTRG.13474	UNC45A	GO:0005515(protein binding);GO:0005634(nucleus);GO:0005737(cytoplasm);GO:0005794(Golgi apparatus);GO:0005829(cytosol);GO:0007275(multicellular organism development);GO:0007517(muscle organ development);GO:0016607(nuclear speck);GO:0030154(cell differentiation);GO:0045296(cadherin binding);GO:0048471(perinuclear region of cytoplasm);GO:0051879(Hsp90 protein binding);GO:0061077(chaperone-mediated p…	NA	K21991	NA	unc-45 myosin chaperone A [Source:HGNC Symbol;Acc:HGNC:30594]	protein_coding	0.0001	0.0001	0.0001	24.5598	0.0001	29.2149	5.57882e-06	-17.4516	2.03242e-06	0.000400953	down	yes
TNFAIP2:ENST00000560670	"="	chr14	+	103127576	103135650	ENST00000560670	9	1334	MSTRG.11893	TNFAIP2	GO:0000145(exocyst);GO:0000149(SNARE binding);GO:0001525(angiogenesis);GO:0005515(protein binding);GO:0005615(extracellular space);GO:0006887(exocytosis);GO:0007275(multicellular organism development);GO:0030154(cell differentiation);GO:0051601(exocyst localization)	NA	K19989	NA	TNF alpha induced protein 2 [Source:HGNC Symbol;Acc:HGNC:11895]	protein_coding	4.31725	0.0001	13.3597	0.0001	0.0001	0.0001	58923.7	15.8466	0.00010622	0.00786462	up	yes
GTSE1:ENST00000454366	"="	chr22	+	46296870	46330810	ENST00000454366	12	2983	MSTRG.25027	GTSE1	GO:0003674(molecular_function);GO:0005515(protein binding);GO:0005654(nucleoplasm);GO:0005737(cytoplasm);GO:0005829(cytosol);GO:0005856(cytoskeleton);GO:0005874(microtubule);GO:0005881(cytoplasmic microtubule);GO:0006977(DNA damage response, signal transduction by p53 class mediator resulting in cell cycle arrest);GO:0007017(microtubule-based process);GO:0008017(microtubule binding);GO:0015630(mi…	04115(p53 signaling pathway)	K10129	NA	G2 and S-phase expressed 1 [Source:HGNC Symbol;Acc:HGNC:13698]	protein_coding	0.000194	0.0001	0.0001	5.42568	1.58126	0.598366	5.18059e-05	-14.2365	2.19808e-06	0.000427209	down	yes
CLPTM1L:ENST00000507807	"="	chr5	-	1317753	1341738	ENST00000507807	14	1740	MSTRG.28584	CLPTM1L	GO:0005515(protein binding);GO:0006915(apoptotic process);GO:0016020(membrane);GO:0016021(integral component of membrane)	NA	NA	NA	CLPTM1 like [Source:HGNC Symbol;Acc:HGNC:24308]	protein_coding	0.0001	0.0001	0.0001	1.09176	5.88405	0.479769	4.02383e-05	-14.6011	2.51919e-06	0.000477245	down	yes
BUD23:ENST00000423497	"="	chr7	+	73683626	73698208	ENST00000423497	13	1219	MSTRG.32846	BUD23	GO:0003723(RNA binding);GO:0005515(protein binding);GO:0005634(nucleus);GO:0005654(nucleoplasm);GO:0005730(nucleolus);GO:0005737(cytoplasm);GO:0006325(chromatin organization);GO:0006364(rRNA processing);GO:0008168(methyltransferase activity);GO:0016435(rRNA (guanine) methyltransferase activity);GO:0016740(transferase activity);GO:0031167(rRNA methylation);GO:0032259(methylation);GO:0042254(riboso…	NA	K19306	EC:2.1.1.309	BUD23 rRNA methyltransferase and ribosome maturation factor [Source:HGNC Symbol;Acc:HGNC:16405]	protein_coding	6.63972	9.1182	0.0001	0.0001	0.0001	0.0001	52526.8	15.6808	0.000116594	0.00824032	up	yes
MYD88:ENST00000421516	"="	chr3	+	38138661	38143022	ENST00000421516	5	2691	MSTRG.25459	MYD88	GO:0002224(toll-like receptor signaling pathway);GO:0002238(response to molecule of fungal origin);GO:0002376(immune system process);GO:0002755(MyD88-dependent toll-like receptor signaling pathway);GO:0005102(signaling receptor binding);GO:0005121(Toll binding);GO:0005123(death receptor binding);GO:0005149(interleukin-1 receptor binding);GO:0005515(protein binding);GO:0005634(nucleus);GO:0005737(…	04010(MAPK signaling pathway);04064(NF-kappa B signaling pathway);04620(Toll-like receptor signaling pathway);04621(NOD-like receptor signaling pathway);05132(Salmonella infection);05133(Pertussis);05134(Legionellosis);05140(Leishmaniasis);05142(Chagas disease (American trypanosomiasis));05143(African trypanosomiasis);05144(Malaria);05145(Toxoplasmosis);05152(Tuberculosis);05161(Hepatitis B);0516…	K04729	NA	MYD88 innate immune signal transduction adaptor [Source:HGNC Symbol;Acc:HGNC:7562]	protein_coding	4.90326	10.2621	0.0001	0.0001	0.0001	0.0001	50551.5	15.6255	5.47144e-05	0.00521088	up	yes
MYL6B:ENST00000550443	"="	chr12	+	56152439	56157976	ENST00000550443	8	1034	MSTRG.9087	MYL6B	GO:0003774(motor activity);GO:0005509(calcium ion binding);GO:0005515(protein binding);GO:0005829(cytosol);GO:0005859(muscle myosin complex);GO:0006936(muscle contraction);GO:0007519(skeletal muscle tissue development);GO:0008307(structural constituent of muscle);GO:0016459(myosin complex);GO:0016461(unconventional myosin complex);GO:0030049(muscle filament sliding);GO:0070062(extracellular exoso…	04270(Vascular smooth muscle contraction);04530(Tight junction);04921(Oxytocin signaling pathway)	K12751	NA	myosin light chain 6B [Source:HGNC Symbol;Acc:HGNC:29823]	protein_coding	2.41583	11.1896	0.0001	0.0001	0.0001	0.0001	45351.6	15.4689	0.00018408	0.00956415	up	yes
S100A10:ENST00000368809	"="	chr1	-	151982918	151992578	ENST00000368809	3	616	MSTRG.3486	S100A10	GO:0001765(membrane raft assembly);GO:0005509(calcium ion binding);GO:0005515(protein binding);GO:0005576(extracellular region);GO:0005783(endoplasmic reticulum);GO:0006900(vesicle budding from membrane);GO:0019897(extrinsic component of plasma membrane);GO:0042493(response to drug);GO:0042803(protein homodimerization activity);GO:0043547(positive regulation of GTPase activity);GO:0044325(ion cha…	NA	K17274	NA	S100 calcium binding protein A10 [Source:HGNC Symbol;Acc:HGNC:10487]	protein_coding	0.033113	0.075832	0.067049	146.418	0.068745	111.198	0.000682982	-10.5159	3.29768e-06	0.000588602	down	yes
PPAN-P2RY11:ENST00000428358	"="	chr19	+	10106223	10114780	ENST00000428358	13	2661	MSTRG.18759	PPAN-P2RY11	GO:0004930(G protein-coupled receptor activity);GO:0005730(nucleolus);GO:0007165(signal transduction);GO:0007186(G protein-coupled receptor signaling pathway);GO:0016020(membrane);GO:0016021(integral component of membrane)	NA	K14859	NA	PPAN-P2RY11 readthrough [Source:HGNC Symbol;Acc:HGNC:33526]	protein_coding	0.0001	3e-06	0.0001	0.48934	1.81489	2.86851	3.92442e-05	-14.6372	3.33246e-06	0.000592795	down	yes
EGFR:ENST00000455089	"="	chr7	+	55019021	55203076	ENST00000455089	26	3844	MSTRG.32640	EGFR	GO:0000139(Golgi membrane);GO:0000165(MAPK cascade);GO:0000166(nucleotide binding);GO:0000186(activation of MAPKK activity);GO:0000902(cell morphogenesis);GO:0001503(ossification);GO:0001618(virus receptor activity);GO:0001889(liver development);GO:0001892(embryonic placenta development);GO:0001934(positive regulation of protein phosphorylation);GO:0001942(hair follicle development);GO:0003682(ch…	01521(EGFR tyrosine kinase inhibitor resistance);01522(Endocrine resistance);04010(MAPK signaling pathway);04012(ErbB signaling pathway);04014(Ras signaling pathway);04015(Rap1 signaling pathway);04020(Calcium signaling pathway);04066(HIF-1 signaling pathway);04068(FoxO signaling pathway);04072(Phospholipase D signaling pathway);04144(Endocytosis);04151(PI3K-Akt signaling pathway);04510(Focal adh…	K04361	EC:2.7.10.1	epidermal growth factor receptor [Source:HGNC Symbol;Acc:HGNC:3236]	protein_coding	4.00854	0.025393	9.48654	0.0001	0.0001	0.0001	45068.3	15.4598	2.17504e-06	0.000424302	up	yes
ARHGAP12:ENST00000375250	"="	chr10	-	31805437	31928814	ENST00000375250	18	4914	MSTRG.5039	ARHGAP12	GO:0001891(phagocytic cup);GO:0002011(morphogenesis of an epithelial sheet);GO:0005096(GTPase activator activity);GO:0005515(protein binding);GO:0005737(cytoplasm);GO:0005829(cytosol);GO:0006911(phagocytosis, engulfment);GO:0007015(actin filament organization);GO:0007165(signal transduction);GO:0043087(regulation of GTPase activity);GO:0043547(positive regulation of GTPase activity);GO:0051056(re…	NA	K20636	NA	Rho GTPase activating protein 12 [Source:HGNC Symbol;Acc:HGNC:16348]	protein_coding	0.0001	0.0001	0.0001	13.9447	13.7843	0.0001	1.08189e-05	-16.4961	4.49286e-06	0.000770482	down	yes
TYMS:ENST00000323224	"="	chr18	+	657743	673484	ENST00000323224	6	1327	MSTRG.17776	TYMS	GO:0000083(regulation of transcription involved in G1/S transition of mitotic cell cycle);GO:0000900(translation repressor activity, mRNA regulatory element binding);GO:0003729(mRNA binding);GO:0004799(thymidylate synthase activity);GO:0005542(folic acid binding);GO:0005634(nucleus);GO:0005730(nucleolus);GO:0005737(cytoplasm);GO:0005739(mitochondrion);GO:0005743(mitochondrial inner membrane);GO:0…	00240(Pyrimidine metabolism);00670(One carbon pool by folate);01523(Antifolate resistance)	NA	NA	thymidylate synthetase [Source:HGNC Symbol;Acc:HGNC:12441]	protein_coding	5.279	6.78538	0.0001	0.0001	0.0001	0.0001	40214.9	15.2954	0.00013236	0.00888202	up	yes
ATP6AP2:ENST00000637955	"="	X	+	40588998	40605955	ENST00000637955	7	1084	MSTRG.283	ATP6AP2	GO:0000421(autophagosome membrane);GO:0002003(angiotensin maturation);GO:0003824(catalytic activity);GO:0005515(protein binding);GO:0005615(extracellular space);GO:0005764(lysosome);GO:0005765(lysosomal membrane);GO:0005783(endoplasmic reticulum);GO:0005789(endoplasmic reticulum membrane);GO:0005886(plasma membrane);GO:0007042(lysosomal lumen acidification);GO:0009897(external side of plasma memb…	04614(Renin-angiotensin system)	K19514	NA	ATPase H+ transporting accessory protein 2 [Source:HGNC Symbol;Acc:HGNC:18305]	protein_coding	0.0001	3.66098	7.19275	0.0001	0.0001	0.0001	36179.4	15.1429	0.000146746	0.00891201	up	yes
MYD88:ENST00000417037	"="	chr3	+	38138552	38143019	ENST00000417037	4	2638	MSTRG.25459	MYD88	GO:0002224(toll-like receptor signaling pathway);GO:0002238(response to molecule of fungal origin);GO:0002376(immune system process);GO:0002755(MyD88-dependent toll-like receptor signaling pathway);GO:0005102(signaling receptor binding);GO:0005121(Toll binding);GO:0005123(death receptor binding);GO:0005149(interleukin-1 receptor binding);GO:0005515(protein binding);GO:0005634(nucleus);GO:0005737(…	04010(MAPK signaling pathway);04064(NF-kappa B signaling pathway);04620(Toll-like receptor signaling pathway);04621(NOD-like receptor signaling pathway);05132(Salmonella infection);05133(Pertussis);05134(Legionellosis);05140(Leishmaniasis);05142(Chagas disease (American trypanosomiasis));05143(African trypanosomiasis);05144(Malaria);05145(Toxoplasmosis);05152(Tuberculosis);05161(Hepatitis B);0516…	K04729	NA	MYD88 innate immune signal transduction adaptor [Source:HGNC Symbol;Acc:HGNC:7562]	protein_coding	5.11847	0.0001	5.06746	0.0001	0.0001	0.0001	33953.4	15.0513	8.44824e-05	0.00694874	up	yes
LRRFIP2:ENST00000421276	"="	chr3	-	37053004	37176337	ENST00000421276	15	2522	MSTRG.25438	LRRFIP2	GO:0005515(protein binding);GO:0005575(cellular_component);GO:0006355(regulation of transcription, DNA-templated);GO:0008150(biological_process);GO:0016055(Wnt signaling pathway);GO:0030275(LRR domain binding)	NA	NA	NA	LRR binding FLII interacting protein 2 [Source:HGNC Symbol;Acc:HGNC:6703]	protein_coding	5.35759	0.0001	4.67697	0.0001	0.0001	0.0001	33448.9	15.0297	8.68275e-05	0.00705319	up	yes
CSNK2A2:ENST00000567730	"="	chr16	-	58158117	58186856	ENST00000567730	8	947	MSTRG.14737	CSNK2A2	GO:0000166(nucleotide binding);GO:0000785(chromatin);GO:0001669(acrosomal vesicle);GO:0004672(protein kinase activity);GO:0004674(protein serine/threonine kinase activity);GO:0005515(protein binding);GO:0005524(ATP binding);GO:0005634(nucleus);GO:0005654(nucleoplasm);GO:0005737(cytoplasm);GO:0005829(cytosol);GO:0005886(plasma membrane);GO:0005956(protein kinase CK2 complex);GO:0006457(protein fol…	03008(Ribosome biogenesis in eukaryotes);04064(NF-kappa B signaling pathway);04137(Mitophagy - animal);04310(Wnt signaling pathway);04520(Adherens junction);05162(Measles)	NA	NA	casein kinase 2 alpha 2 [Source:HGNC Symbol;Acc:HGNC:2459]	protein_coding	0.0001	6.86702	3.04008	0.0001	0.0001	0.0001	33024	15.0112	0.000152736	0.00891201	up	yes
GPX2:ENST00000612794	"="	chr14	-	64939153	64942905	ENST00000612794	2	1087	MSTRG.11389	GPX2	GO:0004601(peroxidase activity);GO:0004602(glutathione peroxidase activity);GO:0005737(cytoplasm);GO:0005829(cytosol);GO:0006979(response to oxidative stress);GO:0009055(electron transfer activity);GO:0016491(oxidoreductase activity);GO:0022900(electron transport chain);GO:0034599(cellular response to oxidative stress);GO:0055114(oxidation-reduction process);GO:0098869(cellular oxidant detoxifica…	00480(Glutathione metabolism);00590(Arachidonic acid metabolism);04918(Thyroid hormone synthesis)	K00432	EC:1.11.1.9	glutathione peroxidase 2 [Source:HGNC Symbol;Acc:HGNC:4554]	protein_coding	0.008495	0.013917	0.071299	13.1331	3.99121	16.4844	0.00278829	-8.4864	7.45056e-06	0.00116362	down	yes
RAB5B:ENST00000553116	"="	chr12	+	55973913	55994706	ENST00000553116	6	3322	MSTRG.9056	RAB5B	GO:0000166(nucleotide binding);GO:0003924(GTPase activity);GO:0005515(protein binding);GO:0005525(GTP binding);GO:0005622(intracellular);GO:0005768(endosome);GO:0005769(early endosome);GO:0005886(plasma membrane);GO:0006886(intracellular protein transport);GO:0006897(endocytosis);GO:0007032(endosome organization);GO:0012505(endomembrane system);GO:0015031(protein transport);GO:0016020(membrane);G…	04014(Ras signaling pathway);04144(Endocytosis);04145(Phagosome);04962(Vasopressin-regulated water reabsorption);05146(Amoebiasis);05152(Tuberculosis)	K07888	NA	RAB5B, member RAS oncogene family [Source:HGNC Symbol;Acc:HGNC:9784]	protein_coding	0.0001	0.0001	0.0001	0.0001	7.81199	22.3901	9.93305e-06	-16.6193	7.53444e-06	0.00117323	down	yes
MAP2:ENST00000392194	"="	chr2	+	209580041	209734118	ENST00000392194	11	5303	MSTRG.22441	MAP2	GO:0000226(microtubule cytoskeleton organization);GO:0001578(microtubule bundle formation);GO:0002162(dystroglycan binding);GO:0005198(structural molecule activity);GO:0005515(protein binding);GO:0005516(calmodulin binding);GO:0005737(cytoplasm);GO:0005829(cytosol);GO:0005856(cytoskeleton);GO:0005874(microtubule);GO:0005875(microtubule associated complex);GO:0007409(axonogenesis);GO:0008017(micro…	NA	K10430	NA	microtubule associated protein 2 [Source:HGNC Symbol;Acc:HGNC:6839]	protein_coding	2.69937	4.82696	0.696929	0.0001	0.0001	0.0001	27410.9	14.7425	6.36375e-08	5.69483e-05	up	yes
SMARCB1:ENST00000344921	"="	chr22	+	23786963	23834505	ENST00000344921	9	1717	MSTRG.24478	SMARCB1	GO:0000228(nuclear chromosome);GO:0000790(nuclear chromatin);GO:0000978(RNA polymerase II cis-regulatory region sequence-specific DNA binding);GO:0001164(RNA polymerase I core promoter sequence-specific DNA binding);GO:0001188(RNA polymerase I preinitiation complex assembly);GO:0001650(fibrillar center);GO:0001741(XY body);GO:0001824(blastocyst development);GO:0001835(blastocyst hatching);GO:0002…	04714(Thermogenesis);05225(Hepatocellular carcinoma)	NA	NA	SWI/SNF related, matrix associated, actin dependent regulator of chromatin, subfamily b, member 1 [Source:HGNC Symbol;Acc:HGNC:11103]	protein_coding	0.0001	0.0001	0.0001	4.6539	0.058927	6.38867	2.70234e-05	-15.1754	8.72766e-06	0.00132368	down	yes
CNP:ENST00000393888	"="	chr17	+	41966815	41975176	ENST00000393888	4	2583	MSTRG.16535	CNP	GO:0000226(microtubule cytoskeleton organization);GO:0003723(RNA binding);GO:0004113(2',3'-cyclic-nucleotide 3'-phosphodiesterase activity);GO:0005615(extracellular space);GO:0005654(nucleoplasm);GO:0005737(cytoplasm);GO:0005741(mitochondrial outer membrane);GO:0005743(mitochondrial inner membrane);GO:0005829(cytosol);GO:0005886(plasma membrane);GO:0005902(microvillus);GO:0007268(chemical synapti…	NA	NA	NA	2',3'-cyclic nucleotide 3' phosphodiesterase [Source:HGNC Symbol;Acc:HGNC:2158]	protein_coding	0.0001	0.0001	0.0001	3.13165	0.0001	57.5591	4.94308e-06	-17.6262	8.80823e-06	0.00132822	down	yes
DNTTIP1:ENST00000456939	"="	chr20	+	45792055	45811427	ENST00000456939	12	1073	MSTRG.23465	DNTTIP1	GO:0000118(histone deacetylase complex);GO:0003677(DNA binding);GO:0005515(protein binding);GO:0005634(nucleus);GO:0005654(nucleoplasm);GO:0005730(nucleolus);GO:0031491(nucleosome binding);GO:0042803(protein homodimerization activity)	NA	K08707	NA	deoxynucleotidyltransferase terminal interacting protein 1 [Source:HGNC Symbol;Acc:HGNC:16160]	protein_coding	12.5132	0.0001	12.1923	0.0001	0.0001	0.00075	26005.8	14.6665	0.000200401	0.0100155	up	yes
YWHAE:ENST00000573026	"="	chr17	-	1344855	1400181	ENST00000573026	2	780	MSTRG.15392	YWHAE	GO:0000086(G2/M transition of mitotic cell cycle);GO:0000165(MAPK cascade);GO:0001764(neuron migration);GO:0003064(regulation of heart rate by hormone);GO:0003723(RNA binding);GO:0005246(calcium channel regulator activity);GO:0005515(protein binding);GO:0005634(nucleus);GO:0005737(cytoplasm);GO:0005739(mitochondrion);GO:0005829(cytosol);GO:0005871(kinesin complex);GO:0005886(plasma membrane);GO:0…	04110(Cell cycle);04114(Oocyte meiosis);04151(PI3K-Akt signaling pathway);04390(Hippo signaling pathway);04722(Neurotrophin signaling pathway);05160(Hepatitis C);05203(Viral carcinogenesis)	K06630	NA	tyrosine 3-monooxygenase/tryptophan 5-monooxygenase activation protein epsilon [Source:HGNC Symbol;Acc:HGNC:12851]	protein_coding	0.0001	0.0001	0.0001	1.4193	3.01894	1.40055	5.13806e-05	-14.2484	9.57508e-06	0.00141141	down	yes
ETS1:ENST00000535549	"="	chr11	-	128458761	128522310	ENST00000535549	4	4594	MSTRG.8104	ETS1	GO:0000790(nuclear chromatin);GO:0000978(RNA polymerase II cis-regulatory region sequence-specific DNA binding);GO:0000981(DNA-binding transcription factor activity, RNA polymerase II-specific);GO:0001228(DNA-binding transcription activator activity, RNA polymerase II-specific);GO:0001666(response to hypoxia);GO:0002376(immune system process);GO:0003677(DNA binding);GO:0003700(DNA-binding transcr…	04014(Ras signaling pathway);04218(Cellular senescence);05166(Human T-cell leukemia virus 1 infection);05200(Pathways in cancer);05211(Renal cell carcinoma)	K02678	NA	ETS proto-oncogene 1, transcription factor [Source:HGNC Symbol;Acc:HGNC:3488]	protein_coding	5.10023	2.64194	0.0001	0.0001	0.0001	0.0001	25807.6	14.6555	6.77834e-05	0.00599526	up	yes
RASGRP3:ENST00000403687	"="	chr2	+	33476649	33564731	ENST00000403687	18	4386	MSTRG.20833	RASGRP3	GO:0000165(MAPK cascade);GO:0005085(guanyl-nucleotide exchange factor activity);GO:0005088(Ras guanyl-nucleotide exchange factor activity);GO:0005096(GTPase activator activity);GO:0005509(calcium ion binding);GO:0005515(protein binding);GO:0005737(cytoplasm);GO:0005886(plasma membrane);GO:0005887(integral component of plasma membrane);GO:0007264(small GTPase mediated signal transduction);GO:00072…	04010(MAPK signaling pathway);04014(Ras signaling pathway);04015(Rap1 signaling pathway);04662(B cell receptor signaling pathway);05200(Pathways in cancer)	K12362	NA	RAS guanyl releasing protein 3 [Source:HGNC Symbol;Acc:HGNC:14545]	protein_coding	2.70149	2.32139	2.41609	0.0001	0.0001	0.0001	24796.6	14.5979	6.40283e-08	5.69483e-05	up	yes
CLDN2:ENST00000540876	"="	X	+	106918360	106930859	ENST00000540876	2	2919	MSTRG.781	CLDN2	GO:0005198(structural molecule activity);GO:0005515(protein binding);GO:0005886(plasma membrane);GO:0005911(cell-cell junction);GO:0005923(bicellular tight junction);GO:0007155(cell adhesion);GO:0016020(membrane);GO:0016021(integral component of membrane);GO:0016338(calcium-independent cell-cell adhesion via plasma membrane cell-adhesion molecules);GO:0030054(cell junction);GO:0042802(identical p…	04514(Cell adhesion molecules (CAMs));04530(Tight junction);04670(Leukocyte transendothelial migration);05160(Hepatitis C)	K06087	NA	claudin 2 [Source:HGNC Symbol;Acc:HGNC:2041]	protein_coding	0.0001	0.0001	0.0001	28.3095	5.95436	0.0001	8.75555e-06	-16.8014	1.05199e-05	0.00150421	down	yes
DLG5:ENST00000424842	"="	chr10	-	77790791	77829442	ENST00000424842	20	4292	MSTRG.5550	DLG5	GO:0001837(epithelial to mesenchymal transition);GO:0005515(protein binding);GO:0005737(cytoplasm);GO:0005856(cytoskeleton);GO:0005886(plasma membrane);GO:0005912(adherens junction);GO:0007165(signal transduction);GO:0008013(beta-catenin binding);GO:0008092(cytoskeletal protein binding);GO:0008285(negative regulation of cell population proliferation);GO:0014069(postsynaptic density);GO:0016020(me…	NA	NA	NA	discs large MAGUK scaffold protein 5 [Source:HGNC Symbol;Acc:HGNC:2904]	protein_coding	0.0001	0.0001	0.0001	10.1512	9.48797	0.0001	1.52756e-05	-15.9984	1.11984e-05	0.00158395	down	yes
NSFL1C:ENST00000353088	"="	chr20	-	1442162	1466828	ENST00000353088	8	2611	MSTRG.22859	NSFL1C	GO:0000045(autophagosome assembly);GO:0000132(establishment of mitotic spindle orientation);GO:0005515(protein binding);GO:0005543(phospholipid binding);GO:0005634(nucleus);GO:0005654(nucleoplasm);GO:0005694(chromosome);GO:0005737(cytoplasm);GO:0005794(Golgi apparatus);GO:0005795(Golgi stack);GO:0005815(microtubule organizing center);GO:0005829(cytosol);GO:0005856(cytoskeleton);GO:0005886(plasma …	04141(Protein processing in endoplasmic reticulum)	K14012	NA	NSFL1 cofactor [Source:HGNC Symbol;Acc:HGNC:15912]	protein_coding	0.0001	0.0001	0.0001	0.0001	6.16632	25.8835	9.36041e-06	-16.705	1.19638e-05	0.0016565	down	yes
SH3PXD2B:ENST00000519643	"="	chr5	-	172325181	172454358	ENST00000519643	13	1394	MSTRG.30023	SH3PXD2B	GO:0001501(skeletal system development);GO:0001654(eye development);GO:0002051(osteoblast fate commitment);GO:0002102(podosome);GO:0005515(protein binding);GO:0005737(cytoplasm);GO:0006801(superoxide metabolic process);GO:0007507(heart development);GO:0010314(phosphatidylinositol-5-phosphate binding);GO:0010628(positive regulation of gene expression);GO:0016176(superoxide-generating NADPH oxidase…	NA	NA	NA	SH3 and PX domains 2B [Source:HGNC Symbol;Acc:HGNC:29242]	protein_coding	0.980092	0.0001	6.10811	0.0001	0.0001	0.0001	23627.7	14.5282	0.000205251	0.0101532	up	yes
TXNRD1:ENST00000388854	"="	chr12	+	104286682	104350305	ENST00000388854	15	4280	MSTRG.9607	TXNRD1	GO:0000166(nucleotide binding);GO:0001650(fibrillar center);GO:0001707(mesoderm formation);GO:0001887(selenium compound metabolic process);GO:0004791(thioredoxin-disulfide reductase activity);GO:0005515(protein binding);GO:0005634(nucleus);GO:0005654(nucleoplasm);GO:0005737(cytoplasm);GO:0005829(cytosol);GO:0007165(signal transduction);GO:0007369(gastrulation);GO:0008283(cell population prolifera…	00450(Selenocompound metabolism);05200(Pathways in cancer);05225(Hepatocellular carcinoma)	K22182	EC:1.8.1.9	thioredoxin reductase 1 [Source:HGNC Symbol;Acc:HGNC:12437]	protein_coding	0.0001	0.0001	0.0001	5.24911	4.81931	0.001424	2.97919e-05	-15.0347	1.38421e-05	0.00186785	down	yes
CHST15:ENST00000346248	"="	chr10	-	124007668	124092454	ENST00000346248	8	4810	MSTRG.6119	CHST15	GO:0000139(Golgi membrane);GO:0005515(protein binding);GO:0005794(Golgi apparatus);GO:0016020(membrane);GO:0016021(integral component of membrane);GO:0016740(transferase activity);GO:0019319(hexose biosynthetic process);GO:0030206(chondroitin sulfate biosynthetic process);GO:0050656(3'-phosphoadenosine 5'-phosphosulfate binding);GO:0050659(N-acetylgalactosamine 4-sulfate 6-O-sulfotransferase acti…	00532(Glycosaminoglycan biosynthesis - chondroitin sulfate / dermatan sulfate)	K08106	EC:2.8.2.33	carbohydrate sulfotransferase 15 [Source:HGNC Symbol;Acc:HGNC:18137]	protein_coding	0.0001	5.47678	1.60702	0.0001	0.0001	0.0001	23613	14.5273	7.44275e-05	0.00637545	up	yes
ZFAND5:ENST00000343431	"="	chr9	-	72355833	72364626	ENST00000343431	7	1073	MSTRG.35915	ZFAND5	GO:0001701(in utero embryonic development);GO:0001944(vasculature development);GO:0003016(respiratory system process);GO:0003674(molecular_function);GO:0003677(DNA binding);GO:0005515(protein binding);GO:0005575(cellular_component);GO:0005737(cytoplasm);GO:0008150(biological_process);GO:0008270(zinc ion binding);GO:0010761(fibroblast migration);GO:0046872(metal ion binding);GO:0048008(platelet-de…	NA	NA	NA	zinc finger AN1-type containing 5 [Source:HGNC Symbol;Acc:HGNC:13008]	protein_coding	0.0001	0.0001	0.0001	1.10229	1.06073	1.54364	8.09353e-05	-13.5929	1.48187e-05	0.00194406	down	yes
H2BC3:ENST00000615966	"="	chr6	-	26043227	26043713	ENST00000615966	1	487	MSTRG.30475	H2BC3	GO:0000784(nuclear chromosome, telomeric region);GO:0000786(nucleosome);GO:0003677(DNA binding);GO:0005515(protein binding);GO:0005634(nucleus);GO:0005654(nucleoplasm);GO:0005694(chromosome);GO:0005829(cytosol);GO:0006334(nucleosome assembly);GO:0016567(protein ubiquitination);GO:0046982(protein heterodimerization activity)	05034(Alcoholism);05203(Viral carcinogenesis);05322(Systemic lupus erythematosus)	K11252	NA	H2B clustered histone 3 [Source:HGNC Symbol;Acc:HGNC:4751]	protein_coding	4.79611	5.78092	5.00896	180.592	175.056	195.424	0.0282831	-5.14392	1.56407e-05	0.00203662	down	yes
CDK1:ENST00000373809	"="	chr10	+	60780153	60794852	ENST00000373809	6	1613	MSTRG.5300	CDK1	GO:0000086(G2/M transition of mitotic cell cycle);GO:0000166(nucleotide binding);GO:0000187(activation of MAPK activity);GO:0000226(microtubule cytoskeleton organization);GO:0000278(mitotic cell cycle);GO:0000307(cyclin-dependent protein kinase holoenzyme complex);GO:0000784(nuclear chromosome, telomeric region);GO:0001618(virus receptor activity);GO:0003682(chromatin binding);GO:0004672(protein …	04110(Cell cycle);04114(Oocyte meiosis);04115(p53 signaling pathway);04218(Cellular senescence);04540(Gap junction);04914(Progesterone-mediated oocyte maturation);05170(Human immunodeficiency virus 1 infection);05203(Viral carcinogenesis)	NA	NA	cyclin dependent kinase 1 [Source:HGNC Symbol;Acc:HGNC:1722]	protein_coding	0.0001	0.0001	0.0001	1.31274	0.659349	0.528272	0.000119982	-13.0249	1.91115e-05	0.00241834	down	yes
CPPED1:ENST00000433677	"="	chr16	-	12663487	12803851	ENST00000433677	3	1993	MSTRG.14010	CPPED1	GO:0004721(phosphoprotein phosphatase activity);GO:0005576(extracellular region);GO:0005737(cytoplasm);GO:0005829(cytosol);GO:0005886(plasma membrane);GO:0006470(protein dephosphorylation);GO:0016787(hydrolase activity);GO:0035578(azurophil granule lumen);GO:0043312(neutrophil degranulation);GO:0046872(metal ion binding)	NA	K21814	EC:3.1.3.16	calcineurin like phosphoesterase domain containing 1 [Source:HGNC Symbol;Acc:HGNC:25632]	protein_coding	3.65682	1.47015	1.33541	0.0001	0.0001	0.0001	21541.3	14.3948	5.37984e-07	0.000164135	up	yes
ALDH1A3:ENST00000346623	"="	chr15	+	100879875	100916626	ENST00000346623	10	3104	MSTRG.13554	ALDH1A3	GO:0001758(retinal dehydrogenase activity);GO:0002072(optic cup morphogenesis involved in camera-type eye development);GO:0002138(retinoic acid biosynthetic process);GO:0004029(aldehyde dehydrogenase (NAD+) activity);GO:0004030(aldehyde dehydrogenase [NAD(P)+] activity);GO:0005737(cytoplasm);GO:0005829(cytosol);GO:0007626(locomotory behavior);GO:0016491(oxidoreductase activity);GO:0016620(oxidore…	00010(Glycolysis / Gluconeogenesis);00340(Histidine metabolism);00350(Tyrosine metabolism);00360(Phenylalanine metabolism);00410(beta-Alanine metabolism);00980(Metabolism of xenobiotics by cytochrome P450);00982(Drug metabolism - cytochrome P450);05204(Chemical carcinogenesis)	NA	NA	aldehyde dehydrogenase 1 family member A3 [Source:HGNC Symbol;Acc:HGNC:409]	protein_coding	2.03166	1.14424	2.63282	0.0001	0.0001	0.0001	19362.4	14.241	2.84121e-07	0.000142437	up	yes
AK8:ENST00000298545	"="	chr9	-	132725578	132878284	ENST00000298545	13	1579	MSTRG.36734	AK8	GO:0000166(nucleotide binding);GO:0004017(adenylate kinase activity);GO:0004127(cytidylate kinase activity);GO:0004550(nucleoside diphosphate kinase activity);GO:0005515(protein binding);GO:0005524(ATP binding);GO:0005737(cytoplasm);GO:0005829(cytosol);GO:0005930(axoneme);GO:0006139(nucleobase-containing compound metabolic process);GO:0006163(purine nucleotide metabolic process);GO:0006165(nucleo…	00230(Purine metabolism);00730(Thiamine metabolism)	K00939	EC:2.7.4.3	adenylate kinase 8 [Source:HGNC Symbol;Acc:HGNC:26526]	protein_coding	0.0001	0.0001	0.0001	0.879455	0.13419	2.07474	9.71382e-05	-13.3296	2.42604e-05	0.00287979	down	yes
CDK1:ENST00000316629	"="	chr10	+	60778454	60794843	ENST00000316629	7	1733	MSTRG.5300	CDK1	GO:0000086(G2/M transition of mitotic cell cycle);GO:0000166(nucleotide binding);GO:0000187(activation of MAPK activity);GO:0000226(microtubule cytoskeleton organization);GO:0000278(mitotic cell cycle);GO:0000307(cyclin-dependent protein kinase holoenzyme complex);GO:0000784(nuclear chromosome, telomeric region);GO:0001618(virus receptor activity);GO:0003682(chromatin binding);GO:0004672(protein …	04110(Cell cycle);04114(Oocyte meiosis);04115(p53 signaling pathway);04218(Cellular senescence);04540(Gap junction);04914(Progesterone-mediated oocyte maturation);05170(Human immunodeficiency virus 1 infection);05203(Viral carcinogenesis)	NA	NA	cyclin dependent kinase 1 [Source:HGNC Symbol;Acc:HGNC:1722]	protein_coding	0.0001	0.000837	0.0001	0.079416	7.54499	2.63015	0.000101126	-13.2716	2.43111e-05	0.00287979	down	yes
AAMP:ENST00000422731	"="	chr2	-	218264360	218266081	ENST00000422731	6	742	MSTRG.22506	AAMP	GO:0001525(angiogenesis);GO:0005515(protein binding);GO:0005737(cytoplasm);GO:0005829(cytosol);GO:0005886(plasma membrane);GO:0007275(multicellular organism development);GO:0008201(heparin binding);GO:0009986(cell surface);GO:0010595(positive regulation of endothelial cell migration);GO:0014909(smooth muscle cell migration);GO:0015630(microtubule cytoskeleton);GO:0016020(membrane);GO:0030154(cell…	NA	NA	NA	angio associated migratory cell protein [Source:HGNC Symbol;Acc:HGNC:18]	protein_coding	0.0001	0.0001	0.0001	2.22216	1.61303	1.13156	6.04017e-05	-14.0151	2.4524e-05	0.00289847	down	yes
FAM210A:ENST00000322247	"="	chr18	-	13663347	13726560	ENST00000322247	5	4340	MSTRG.17919	FAM210A	GO:0003674(molecular_function);GO:0005737(cytoplasm);GO:0005739(mitochondrion);GO:0008150(biological_process);GO:0016020(membrane);GO:0016021(integral component of membrane)	NA	NA	NA	family with sequence similarity 210 member A [Source:HGNC Symbol;Acc:HGNC:28346]	protein_coding	0.0001	3.05453	2.65358	0.0001	0.0001	0.0001	19027.4	14.2158	9.02811e-05	0.00719945	up	yes
RPL15:ENST00000611050	"="	chr3	+	23916804	23920856	ENST00000611050	4	2363	MSTRG.25337	RPL15	GO:0000184(nuclear-transcribed mRNA catabolic process, nonsense-mediated decay);GO:0002181(cytoplasmic translation);GO:0003723(RNA binding);GO:0003735(structural constituent of ribosome);GO:0005515(protein binding);GO:0005634(nucleus);GO:0005829(cytosol);GO:0005840(ribosome);GO:0006412(translation);GO:0006413(translational initiation);GO:0006614(SRP-dependent cotranslational protein targeting to …	03010(Ribosome)	K02877	NA	ribosomal protein L15 [Source:HGNC Symbol;Acc:HGNC:10306]	protein_coding	0.002501	0.001943	0.063993	0.014046	53.4712	22.7041	0.000898249	-10.1206	2.5084e-05	0.00293165	down	yes
NCF2:ENST00000367535	"="	chr1	-	183555562	183590459	ENST00000367535	15	2267	MSTRG.4010	NCF2	GO:0001669(acrosomal vesicle);GO:0002479(antigen processing and presentation of exogenous peptide antigen via MHC class I, TAP-dependent);GO:0005515(protein binding);GO:0005730(nucleolus);GO:0005737(cytoplasm);GO:0005829(cytosol);GO:0006801(superoxide metabolic process);GO:0006909(phagocytosis);GO:0006968(cellular defense response);GO:0008022(protein C-terminus binding);GO:0009055(electron transf…	04145(Phagosome);04380(Osteoclast differentiation);04670(Leukocyte transendothelial migration);05140(Leishmaniasis);05418(Fluid shear stress and atherosclerosis)	K08010	NA	neutrophil cytosolic factor 2 [Source:HGNC Symbol;Acc:HGNC:7661]	protein_coding	2.69331	2.76878	0.0001	0.0001	0.0001	0.0001	18207.3	14.1522	0.000148925	0.00891201	up	yes
IFNGR1:ENST00000646898	"="	chr6	-	137197497	137219160	ENST00000646898	8	2519	MSTRG.31728	IFNGR1	GO:0001774(microglial cell activation);GO:0004896(cytokine receptor activity);GO:0004906(interferon-gamma receptor activity);GO:0005515(protein binding);GO:0005886(plasma membrane);GO:0005887(integral component of plasma membrane);GO:0007165(signal transduction);GO:0009615(response to virus);GO:0010628(positive regulation of gene expression);GO:0016020(membrane);GO:0016021(integral component of m…	04060(Cytokine-cytokine receptor interaction);04066(HIF-1 signaling pathway);04217(Necroptosis);04380(Osteoclast differentiation);04630(Jak-STAT signaling pathway);04650(Natural killer cell mediated cytotoxicity);04658(Th1 and Th2 cell differentiation);04659(Th17 cell differentiation);05132(Salmonella infection);05140(Leishmaniasis);05142(Chagas disease (American trypanosomiasis));05145(Toxoplasm…	K05132	NA	interferon gamma receptor 1 [Source:HGNC Symbol;Acc:HGNC:5439]	protein_coding	0.0001	0.0001	0.0001	0.0001	10.5277	10.0805	1.45572e-05	-16.0679	2.65389e-05	0.00306597	down	yes
ANK2:ENST00000672088	"="	chr4	+	112818094	113383725	ENST00000672088	45	8080	MSTRG.28109	ANK2	GO:0002027(regulation of heart rate);GO:0003283(atrial septum development);GO:0005200(structural constituent of cytoskeleton);GO:0005515(protein binding);GO:0005737(cytoplasm);GO:0005739(mitochondrion);GO:0005764(lysosome);GO:0005768(endosome);GO:0005769(early endosome);GO:0005829(cytosol);GO:0005856(cytoskeleton);GO:0005886(plasma membrane);GO:0006874(cellular calcium ion homeostasis);GO:0006888…	05205(Proteoglycans in cancer)	NA	NA	ankyrin 2 [Source:HGNC Symbol;Acc:HGNC:493]	protein_coding	2.46289	2.32462	0.004376	0.0001	0.0001	0.0001	15972.9	13.9633	7.33065e-06	0.00114831	up	yes
RASGRP3:ENST00000402538	"="	chr2	+	33436324	33564750	ENST00000402538	19	4738	MSTRG.20833	RASGRP3	GO:0000165(MAPK cascade);GO:0005085(guanyl-nucleotide exchange factor activity);GO:0005088(Ras guanyl-nucleotide exchange factor activity);GO:0005096(GTPase activator activity);GO:0005509(calcium ion binding);GO:0005515(protein binding);GO:0005737(cytoplasm);GO:0005886(plasma membrane);GO:0005887(integral component of plasma membrane);GO:0007264(small GTPase mediated signal transduction);GO:00072…	04010(MAPK signaling pathway);04014(Ras signaling pathway);04015(Rap1 signaling pathway);04662(B cell receptor signaling pathway);05200(Pathways in cancer)	K12362	NA	RAS guanyl releasing protein 3 [Source:HGNC Symbol;Acc:HGNC:14545]	protein_coding	0.0001	0.0001	0.0001	0.183695	0.28095	0.272648	0.000406894	-11.2631	2.9336e-05	0.00331117	down	yes
EDEM2:ENST00000374491	"="	chr20	-	35115364	35147319	ENST00000374491	10	1756	MSTRG.23287	EDEM2	GO:0003824(catalytic activity);GO:0004571(mannosyl-oligosaccharide 1,2-alpha-mannosidase activity);GO:0005509(calcium ion binding);GO:0005783(endoplasmic reticulum);GO:0005788(endoplasmic reticulum lumen);GO:0006986(response to unfolded protein);GO:0016020(membrane);GO:0036509(trimming of terminal mannose on B branch);GO:0036510(trimming of terminal mannose on C branch);GO:0036511(trimming of fir…	04141(Protein processing in endoplasmic reticulum)	K10085	NA	ER degradation enhancing alpha-mannosidase like protein 2 [Source:HGNC Symbol;Acc:HGNC:15877]	protein_coding	0.0001	0.0001	0.0001	13.1313	17.6264	0.0001	9.75359e-06	-16.6456	2.96212e-05	0.00332848	down	yes
STX3:ENST00000529177	"="	chr11	+	59755452	59801485	ENST00000529177	10	1571	MSTRG.6965	STX3	GO:0000149(SNARE binding);GO:0005484(SNAP receptor activity);GO:0005515(protein binding);GO:0005773(vacuole);GO:0005886(plasma membrane);GO:0005911(cell-cell junction);GO:0006836(neurotransmitter transport);GO:0006886(intracellular protein transport);GO:0006887(exocytosis);GO:0006906(vesicle fusion);GO:0008021(synaptic vesicle);GO:0008284(positive regulation of cell population proliferation);GO:0…	04130(SNARE interactions in vesicular transport);04721(Synaptic vesicle cycle)	K08486	NA	syntaxin 3 [Source:HGNC Symbol;Acc:HGNC:11438]	protein_coding	3.20267	0.0001	1.51391	0.0001	0.0001	0.0001	15722.2	13.9405	0.000161611	0.00903757	up	yes
FCGRT:ENST00000596975	"="	chr19	+	49513379	49526329	ENST00000596975	5	1054	MSTRG.20090	FCGRT	GO:0002416(IgG immunoglobulin transcytosis in epithelial cells mediated by FcRn immunoglobulin receptor);GO:0005515(protein binding);GO:0005615(extracellular space);GO:0005768(endosome);GO:0005886(plasma membrane);GO:0009897(external side of plasma membrane);GO:0010008(endosome membrane);GO:0016020(membrane);GO:0016021(integral component of membrane);GO:0019864(IgG binding);GO:0030881(beta-2-micr…	NA	NA	NA	Fc fragment of IgG receptor and transporter [Source:HGNC Symbol;Acc:HGNC:3621]	protein_coding	0.0001	2.72988	1.6474	0.0001	0.0001	0.0001	14591.2	13.8328	0.000633973	0.0247533	up	yes
LIMA1:ENST00000552491	"="	chr12	-	50175788	50200847	ENST00000552491	5	2652	MSTRG.8893	LIMA1	GO:0001725(stress fiber);GO:0001726(ruffle);GO:0003779(actin binding);GO:0003785(actin monomer binding);GO:0005515(protein binding);GO:0005737(cytoplasm);GO:0005829(cytosol);GO:0005856(cytoskeleton);GO:0005886(plasma membrane);GO:0005903(brush border);GO:0005925(focal adhesion);GO:0006629(lipid metabolic process);GO:0008202(steroid metabolic process);GO:0008203(cholesterol metabolic process);GO:0…	NA	K23026	NA	LIM domain and actin binding 1 [Source:HGNC Symbol;Acc:HGNC:24636]	protein_coding	0.0001	2.76327	1.48771	0.0001	0.0001	0.0001	14170.3	13.7906	0.000147108	0.00891201	up	yes
GASK1B:ENST00000585682	"="	chr4	-	158124474	158173050	ENST00000585682	5	4900	MSTRG.28388	GASK1B	GO:0000139(Golgi membrane);GO:0005794(Golgi apparatus);GO:0016020(membrane);GO:0016021(integral component of membrane)	NA	NA	NA	golgi associated kinase 1B [Source:HGNC Symbol;Acc:HGNC:25312]	protein_coding	0.0001	0.0001	0.0001	0.716117	1.13179	0.003735	0.000162019	-12.5916	3.34225e-05	0.00367689	down	yes
TMEM205:ENST00000589555	"="	chr19	-	11342779	11346271	ENST00000589555	4	788	MSTRG.18818	TMEM205	GO:0003674(molecular_function);GO:0005515(protein binding);GO:0005575(cellular_component);GO:0008150(biological_process);GO:0016020(membrane);GO:0016021(integral component of membrane)	NA	NA	NA	transmembrane protein 205 [Source:HGNC Symbol;Acc:HGNC:29631]	protein_coding	0.0001	0.0001	0.0001	0.880932	1.35512	2.07726	6.95522e-05	-13.8115	3.66289e-05	0.00393075	down	yes
WASHC5:ENST00000517845	"="	chr8	-	125024267	125091783	ENST00000517845	27	3667	MSTRG.35049	WASHC5	GO:0001556(oocyte maturation);GO:0005515(protein binding);GO:0005654(nucleoplasm);GO:0005737(cytoplasm);GO:0005768(endosome);GO:0005769(early endosome);GO:0005783(endoplasmic reticulum);GO:0005829(cytosol);GO:0007040(lysosome organization);GO:0010976(positive regulation of neuron projection development);GO:0015031(protein transport);GO:0016197(endosomal transport);GO:0034629(cellular protein-cont…	04144(Endocytosis)	K18464	NA	WASH complex subunit 5 [Source:HGNC Symbol;Acc:HGNC:28984]	protein_coding	0.0001	0.0001	0.0001	10.2253	3.46331	0.0001	2.19158e-05	-15.4777	3.89332e-05	0.0041274	down	yes
PSMD6:ENST00000482510	"="	chr3	-	64010584	64023458	ENST00000482510	8	1176	MSTRG.25943	PSMD6	GO:0000165(MAPK cascade);GO:0000209(protein polyubiquitination);GO:0000502(proteasome complex);GO:0002223(stimulatory C-type lectin receptor signaling pathway);GO:0002479(antigen processing and presentation of exogenous peptide antigen via MHC class I, TAP-dependent);GO:0005515(protein binding);GO:0005576(extracellular region);GO:0005654(nucleoplasm);GO:0005829(cytosol);GO:0005838(proteasome regu…	03050(Proteasome);05169(Epstein-Barr virus infection)	K03037	NA	proteasome 26S subunit, non-ATPase 6 [Source:HGNC Symbol;Acc:HGNC:9564]	protein_coding	0.0001	0.0001	0.0001	0.88637	0.843556	1.02594	0.000108859	-13.1653	3.97686e-05	0.00419055	down	yes
SUV39H2:ENST00000313519	"="	chr10	+	14878900	14904315	ENST00000313519	5	3087	MSTRG.4878	SUV39H2	GO:0000122(negative regulation of transcription by RNA polymerase II);GO:0000775(chromosome, centromeric region);GO:0000785(chromatin);GO:0000976(transcription regulatory region sequence-specific DNA binding);GO:0005515(protein binding);GO:0005634(nucleus);GO:0005654(nucleoplasm);GO:0005694(chromosome);GO:0006325(chromatin organization);GO:0006333(chromatin assembly or disassembly);GO:0006338(chr…	00310(Lysine degradation)	K11419	EC:2.1.1.43	suppressor of variegation 3-9 homolog 2 [Source:HGNC Symbol;Acc:HGNC:17287]	protein_coding	0.0001	4.3e-05	0.0001	2.52906	1.39562	0.022749	6.1559e-05	-13.9877	4.00131e-05	0.00419107	down	yes
PSME3:ENST00000293362	"="	chr17	+	42833471	42843757	ENST00000293362	11	3144	MSTRG.16583	PSME3	GO:0000165(MAPK cascade);GO:0000209(protein polyubiquitination);GO:0000502(proteasome complex);GO:0002039(p53 binding);GO:0002223(stimulatory C-type lectin receptor signaling pathway);GO:0002479(antigen processing and presentation of exogenous peptide antigen via MHC class I, TAP-dependent);GO:0005515(protein binding);GO:0005634(nucleus);GO:0005654(nucleoplasm);GO:0005737(cytoplasm);GO:0005829(cy…	03050(Proteasome);04612(Antigen processing and presentation);05160(Hepatitis C)	K06698	NA	proteasome activator subunit 3 [Source:HGNC Symbol;Acc:HGNC:9570]	protein_coding	3.20895	3.34986	2.65652	85.9151	81.2	63.5333	0.039954	-4.64552	4.03147e-05	0.00419753	down	yes
RIC1:ENST00000418622	"="	chr9	+	5629119	5776552	ENST00000418622	25	6658	MSTRG.35387	RIC1	GO:0000139(Golgi membrane);GO:0003330(regulation of extracellular matrix constituent secretion);GO:0005085(guanyl-nucleotide exchange factor activity);GO:0005515(protein binding);GO:0005737(cytoplasm);GO:0005829(cytosol);GO:0006886(intracellular protein transport);GO:0016020(membrane);GO:0017112(Rab guanyl-nucleotide exchange factor activity);GO:0017137(Rab GTPase binding);GO:0032588(trans-Golgi …	NA	K20476	NA	RIC1 homolog, RAB6A GEF complex partner 1 [Source:HGNC Symbol;Acc:HGNC:17686]	protein_coding	0.0001	0.0001	0.0001	3.6312	3.21	0.0001	4.38513e-05	-14.477	4.09467e-05	0.00422976	down	yes
TFG:ENST00000676111	"="	chr3	+	100709550	100748964	ENST00000676111	10	1978	MSTRG.26082	TFG	GO:0000139(Golgi membrane);GO:0005515(protein binding);GO:0005737(cytoplasm);GO:0005783(endoplasmic reticulum);GO:0005829(cytosol);GO:0006888(endoplasmic reticulum to Golgi vesicle-mediated transport);GO:0016192(vesicle-mediated transport);GO:0042802(identical protein binding);GO:0043123(positive regulation of I-kappaB kinase/NF-kappaB signaling);GO:0043231(intracellular membrane-bounded organell…	05200(Pathways in cancer);05216(Thyroid cancer)	K09292	NA	trafficking from ER to golgi regulator [Source:HGNC Symbol;Acc:HGNC:11758]	protein_coding	0.0001	2.24255	1.7221	0.0001	0.0001	0.0001	13215.9	13.69	0.000152125	0.00891201	up	yes
SH3GLB2:ENST00000417224	"="	chr9	-	129008450	129028185	ENST00000417224	12	1468	MSTRG.36619	SH3GLB2	GO:0005515(protein binding);GO:0005654(nucleoplasm);GO:0005737(cytoplasm);GO:0005829(cytosol);GO:0042802(identical protein binding);GO:0045296(cadherin binding)	04144(Endocytosis)	K21269	NA	SH3 domain containing GRB2 like, endophilin B2 [Source:HGNC Symbol;Acc:HGNC:10834]	protein_coding	0.0001	0.0001	0.0001	0.0001	10.0793	18.6078	1.04576e-05	-16.5451	4.16255e-05	0.00425798	down	yes
ATP2A2:ENST00000308664	"="	chr12	+	110281116	110351090	ENST00000308664	21	4453	MSTRG.9714	ATP2A2	GO:0000166(nucleotide binding);GO:0002026(regulation of the force of heart contraction);GO:0003009(skeletal muscle contraction);GO:0005388(calcium transmembrane transporter activity, phosphorylative mechanism);GO:0005509(calcium ion binding);GO:0005515(protein binding);GO:0005524(ATP binding);GO:0005783(endoplasmic reticulum);GO:0005789(endoplasmic reticulum membrane);GO:0005887(integral componen…	04020(Calcium signaling pathway);04022(cGMP-PKG signaling pathway);04024(cAMP signaling pathway);04260(Cardiac muscle contraction);04261(Adrenergic signaling in cardiomyocytes);04919(Thyroid hormone signaling pathway);04972(Pancreatic secretion);05010(Alzheimer disease);05410(Hypertrophic cardiomyopathy (HCM));05412(Arrhythmogenic right ventricular cardiomyopathy (ARVC));05414(Dilated cardiomyopa…	NA	NA	ATPase sarcoplasmic/endoplasmic reticulum Ca2+ transporting 2 [Source:HGNC Symbol;Acc:HGNC:812]	protein_coding	0.224511	0.069325	0.278774	51.6234	5.82268	1.16487	0.00976968	-6.67747	4.50707e-05	0.00452224	down	yes
PRICKLE1:ENST00000552240	"="	chr12	-	42459280	42483995	ENST00000552240	8	3311	MSTRG.8719	PRICKLE1	GO:0001843(neural tube closure);GO:0005515(protein binding);GO:0005634(nucleus);GO:0005737(cytoplasm);GO:0005829(cytosol);GO:0006606(protein import into nucleus);GO:0008270(zinc ion binding);GO:0016020(membrane);GO:0031398(positive regulation of protein ubiquitination);GO:0031965(nuclear membrane);GO:0032436(positive regulation of proteasomal ubiquitin-dependent protein catabolic process);GO:0035…	04310(Wnt signaling pathway)	K04511	NA	prickle planar cell polarity protein 1 [Source:HGNC Symbol;Acc:HGNC:17019]	protein_coding	1.93971	0.0001	1.99632	0.0001	0.0001	0.0001	13120.4	13.6795	0.000133382	0.00890383	up	yes
CAPZB:ENST00000375142	"="	chr1	-	19338823	19485485	ENST00000375142	10	1686	MSTRG.1738	CAPZB	GO:0000902(cell morphogenesis);GO:0003779(actin binding);GO:0005515(protein binding);GO:0005737(cytoplasm);GO:0005829(cytosol);GO:0005856(cytoskeleton);GO:0005903(brush border);GO:0006888(endoplasmic reticulum to Golgi vesicle-mediated transport);GO:0007010(cytoskeleton organization);GO:0007596(blood coagulation);GO:0008154(actin polymerization or depolymerization);GO:0008290(F-actin capping prot…	04144(Endocytosis)	NA	NA	capping actin protein of muscle Z-line subunit beta [Source:HGNC Symbol;Acc:HGNC:1491]	protein_coding	0.0001	0.0001	0.0001	0.0001	9.13155	13.5278	1.32395e-05	-16.2048	4.86818e-05	0.00482916	down	yes
ACSL1:ENST00000513317	"="	chr4	-	184757047	184805788	ENST00000513317	21	2469	MSTRG.28514	ACSL1	GO:0000038(very long-chain fatty acid metabolic process);GO:0000166(nucleotide binding);GO:0001676(long-chain fatty acid metabolic process);GO:0003824(catalytic activity);GO:0003996(acyl-CoA ligase activity);GO:0004467(long-chain fatty acid-CoA ligase activity);GO:0005524(ATP binding);GO:0005739(mitochondrion);GO:0005741(mitochondrial outer membrane);GO:0005777(peroxisome);GO:0005778(peroxisomal …	00061(Fatty acid biosynthesis);00071(Fatty acid degradation);03320(PPAR signaling pathway);04146(Peroxisome);04216(Ferroptosis);04714(Thermogenesis);04920(Adipocytokine signaling pathway)	K01897	EC:6.2.1.3	acyl-CoA synthetase long chain family member 1 [Source:HGNC Symbol;Acc:HGNC:3569]	protein_coding	0.0001	0.0001	0.0001	0.377636	0.379236	0.461508	0.000246229	-11.9877	5.08633e-05	0.00496116	down	yes
ERI3:ENST00000372259	"="	chr1	-	44221070	44323043	ENST00000372259	7	1332	MSTRG.2329	ERI3	GO:0000175(3'-5'-exoribonuclease activity);GO:0000467(exonucleolytic trimming to generate mature 3'-end of 5.8S rRNA from tricistronic rRNA transcript (SSU-rRNA, 5.8S rRNA, LSU-rRNA));GO:0000738(DNA catabolic process, exonucleolytic);GO:0003676(nucleic acid binding);GO:0003723(RNA binding);GO:0004518(nuclease activity);GO:0004527(exonuclease activity);GO:0006259(DNA metabolic process);GO:0016787(…	NA	K18418	EC:3.1.-.-	ERI1 exoribonuclease family member 3 [Source:HGNC Symbol;Acc:HGNC:17276]	protein_coding	0.010715	0.014893	0.049715	0.037473	11.1825	27.0921	0.00196604	-8.99049	5.36432e-05	0.00514622	down	yes
TSEN15:ENST00000361641	"="	chr1	+	184051676	184074206	ENST00000361641	5	1967	MSTRG.4011	TSEN15	GO:0003676(nucleic acid binding);GO:0004518(nuclease activity);GO:0004519(endonuclease activity);GO:0005515(protein binding);GO:0005634(nucleus);GO:0005654(nucleoplasm);GO:0005730(nucleolus);GO:0006388(tRNA splicing, via endonucleolytic cleavage and ligation);GO:0006397(mRNA processing);GO:0008033(tRNA processing);GO:0090305(nucleic acid phosphodiester bond hydrolysis)	NA	K15324	NA	tRNA splicing endonuclease subunit 15 [Source:HGNC Symbol;Acc:HGNC:16791]	protein_coding	0.0001	2.4354	1.43525	0.0001	0.0001	0.0001	12902.5	13.6554	0.000155904	0.00895099	up	yes
ACSL4:ENST00000502391	"="	X	-	109641561	109733325	ENST00000502391	15	4971	MSTRG.801	ACSL4	GO:0000166(nucleotide binding);GO:0001676(long-chain fatty acid metabolic process);GO:0003824(catalytic activity);GO:0003996(acyl-CoA ligase activity);GO:0004467(long-chain fatty acid-CoA ligase activity);GO:0005524(ATP binding);GO:0005737(cytoplasm);GO:0005739(mitochondrion);GO:0005741(mitochondrial outer membrane);GO:0005777(peroxisome);GO:0005778(peroxisomal membrane);GO:0005783(endoplasmic re…	00061(Fatty acid biosynthesis);00071(Fatty acid degradation);03320(PPAR signaling pathway);04146(Peroxisome);04216(Ferroptosis);04714(Thermogenesis);04920(Adipocytokine signaling pathway)	K01897	EC:6.2.1.3	acyl-CoA synthetase long chain family member 4 [Source:HGNC Symbol;Acc:HGNC:3571]	protein_coding	0.0001	0.0001	0.0001	3.70543	0.0001	3.35587	4.24845e-05	-14.5227	5.75279e-05	0.00536338	down	yes
FAM32A:ENST00000588367	"="	chr19	+	16185423	16191448	ENST00000588367	3	798	MSTRG.18997	FAM32A	GO:0003723(RNA binding);GO:0005515(protein binding);GO:0005634(nucleus);GO:0005654(nucleoplasm);GO:0005730(nucleolus);GO:0006915(apoptotic process);GO:0007049(cell cycle);GO:0008150(biological_process)	NA	K13120	NA	family with sequence similarity 32 member A [Source:HGNC Symbol;Acc:HGNC:24563]	protein_coding	1.2023	0.0001	2.458	0.0001	0.0001	0.0001	12201.3	13.5747	0.00159442	0.0506164	up	yes
FCSK:ENST00000288078	"="	chr16	+	70454595	70480274	ENST00000288078	24	3907	MSTRG.14955	FCSK	GO:0000166(nucleotide binding);GO:0005515(protein binding);GO:0005524(ATP binding);GO:0005829(cytosol);GO:0016301(kinase activity);GO:0016310(phosphorylation);GO:0016740(transferase activity);GO:0016772(transferase activity, transferring phosphorus-containing groups);GO:0042352(GDP-L-fucose salvage);GO:0046835(carbohydrate phosphorylation);GO:0050201(fucokinase activity);GO:1903350(response to do…	00051(Fructose and mannose metabolism);00520(Amino sugar and nucleotide sugar metabolism)	K05305	EC:2.7.1.52	fucose kinase [Source:HGNC Symbol;Acc:HGNC:29500]	protein_coding	0.0001	0.0001	0.0001	0.0001	3.8641	4.49631	3.5883e-05	-14.7663	6.4133e-05	0.00576275	down	yes
RPS6KA2:ENST00000510118	"="	chr6	-	166409388	166862511	ENST00000510118	23	5992	MSTRG.32027	RPS6KA2	GO:0000166(nucleotide binding);GO:0000287(magnesium ion binding);GO:0001556(oocyte maturation);GO:0002035(brain renin-angiotensin system);GO:0004672(protein kinase activity);GO:0004674(protein serine/threonine kinase activity);GO:0004711(ribosomal protein S6 kinase activity);GO:0004712(protein serine/threonine/tyrosine kinase activity);GO:0005515(protein binding);GO:0005524(ATP binding);GO:000563…	04010(MAPK signaling pathway);04114(Oocyte meiosis);04150(mTOR signaling pathway);04714(Thermogenesis);04720(Long-term potentiation);04722(Neurotrophin signaling pathway);04914(Progesterone-mediated oocyte maturation);04931(Insulin resistance)	K04373	EC:2.7.11.1	ribosomal protein S6 kinase A2 [Source:HGNC Symbol;Acc:HGNC:10431]	protein_coding	0.007902	0.0001	0.0001	0.438153	0.385366	0.720869	0.00524609	-7.57454	6.65407e-05	0.00592808	down	yes
ATP6V0D2:ENST00000285393	"="	chr8	+	86098910	86154225	ENST00000285393	8	2370	MSTRG.34661	ATP6V0D2	GO:0005515(protein binding);GO:0005765(lysosomal membrane);GO:0005768(endosome);GO:0005769(early endosome);GO:0006811(ion transport);GO:0007034(vacuolar transport);GO:0007035(vacuolar acidification);GO:0008286(insulin receptor signaling pathway);GO:0008553(proton-exporting ATPase activity, phosphorylative mechanism);GO:0010008(endosome membrane);GO:0015078(proton transmembrane transporter activit…	00190(Oxidative phosphorylation);04142(Lysosome);04145(Phagosome);04721(Synaptic vesicle cycle);04966(Collecting duct acid secretion);05110(Vibrio cholerae infection);05120(Epithelial cell signaling in Helicobacter pylori infection);05152(Tuberculosis);05165(Human papillomavirus infection);05203(Viral carcinogenesis);05323(Rheumatoid arthritis)	K02146	NA	ATPase H+ transporting V0 subunit d2 [Source:HGNC Symbol;Acc:HGNC:18266]	protein_coding	1.17164	1.00029	1.4457	0.0001	0.0001	0.0001	12058.8	13.5578	3.69721e-07	0.000142437	up	yes
SEC61B:ENST00000498603	"="	chr9	+	99222064	99230615	ENST00000498603	4	587	MSTRG.36212	SEC61B	GO:0003723(RNA binding);GO:0005086(ARF guanyl-nucleotide exchange factor activity);GO:0005515(protein binding);GO:0005783(endoplasmic reticulum);GO:0005784(Sec61 translocon complex);GO:0005789(endoplasmic reticulum membrane);GO:0005829(cytosol);GO:0006616(SRP-dependent cotranslational protein targeting to membrane, translocation);GO:0006886(intracellular protein transport);GO:0015031(protein tran…	03060(Protein export);04141(Protein processing in endoplasmic reticulum);04145(Phagosome);05110(Vibrio cholerae infection)	K09481	NA	SEC61 translocon subunit beta [Source:HGNC Symbol;Acc:HGNC:16993]	protein_coding	0.0001	0.0001	0.0001	35.582	22.9714	0.0001	5.12352e-06	-17.5744	6.7912e-05	0.00599526	down	yes
ZWINT:ENST00000395405	"="	chr10	-	56357438	56361273	ENST00000395405	8	1851	MSTRG.5290	ZWINT	GO:0000070(mitotic sister chromatid segregation);GO:0000775(chromosome, centromeric region);GO:0000776(kinetochore);GO:0000777(condensed chromosome kinetochore);GO:0005515(protein binding);GO:0005634(nucleus);GO:0005654(nucleoplasm);GO:0005694(chromosome);GO:0005737(cytoplasm);GO:0005829(cytosol);GO:0007049(cell cycle);GO:0007093(mitotic cell cycle checkpoint);GO:0016604(nuclear body);GO:0030425(…	NA	K19943	NA	ZW10 interacting kinetochore protein [Source:HGNC Symbol;Acc:HGNC:13195]	protein_coding	0.028164	6.5e-05	0.0001	1.74057	2.7257	0.882822	0.00529603	-7.56087	6.84773e-05	0.00601912	down	yes
MFSD11:ENST00000590514	"="	chr17	+	76738071	76778727	ENST00000590514	14	1891	MSTRG.17498	MFSD11	GO:0003674(molecular_function);GO:0005515(protein binding);GO:0005575(cellular_component);GO:0008150(biological_process);GO:0016020(membrane);GO:0016021(integral component of membrane)	NA	NA	NA	major facilitator superfamily domain containing 11 [Source:HGNC Symbol;Acc:HGNC:25458]	protein_coding	1.7453	1.81185	0.0001	0.0001	0.0001	0.0001	11857.5	13.5335	0.000175294	0.00931048	up	yes
ORC1:ENST00000371566	"="	chr1	-	52372831	52404387	ENST00000371566	17	3080	MSTRG.2474	ORC1	GO:0000082(G1/S transition of mitotic cell cycle);GO:0000083(regulation of transcription involved in G1/S transition of mitotic cell cycle);GO:0000166(nucleotide binding);GO:0000278(mitotic cell cycle);GO:0000784(nuclear chromosome, telomeric region);GO:0000808(origin recognition complex);GO:0003677(DNA binding);GO:0003682(chromatin binding);GO:0003688(DNA replication origin binding);GO:0005515(p…	04110(Cell cycle)	K02603	NA	origin recognition complex subunit 1 [Source:HGNC Symbol;Acc:HGNC:8487]	protein_coding	0.0001	0.0001	0.0001	0.0001	6.80552	3.50034	2.91094e-05	-15.0682	7.08496e-05	0.00616567	down	yes
NGF:ENST00000369512	"="	chr1	-	115285917	115338249	ENST00000369512	3	1061	MSTRG.3114	NGF	GO:0000186(activation of MAPKK activity);GO:0004857(enzyme inhibitor activity);GO:0005102(signaling receptor binding);GO:0005163(nerve growth factor receptor binding);GO:0005515(protein binding);GO:0005576(extracellular region);GO:0005615(extracellular space);GO:0005768(endosome);GO:0005796(Golgi lumen);GO:0005829(cytosol);GO:0006919(activation of cysteine-type endopeptidase activity involved in …	04010(MAPK signaling pathway);04014(Ras signaling pathway);04015(Rap1 signaling pathway);04060(Cytokine-cytokine receptor interaction);04151(PI3K-Akt signaling pathway);04210(Apoptosis);04722(Neurotrophin signaling pathway);04750(Inflammatory mediator regulation of TRP channels)	K02582	NA	nerve growth factor [Source:HGNC Symbol;Acc:HGNC:7808]	protein_coding	0.795366	1.48104	1.16799	0.0001	0.0001	0.0001	11481.3	13.487	3.24021e-05	0.00357964	up	yes
PPME1:ENST00000398427	"="	chr11	+	74171322	74254703	ENST00000398427	14	2496	MSTRG.7487	PPME1	GO:0000086(G2/M transition of mitotic cell cycle);GO:0004864(protein phosphatase inhibitor activity);GO:0005515(protein binding);GO:0005654(nucleoplasm);GO:0006482(protein demethylation);GO:0016787(hydrolase activity);GO:0019888(protein phosphatase regulator activity);GO:0019901(protein kinase binding);GO:0019903(protein phosphatase binding);GO:0032515(negative regulation of phosphoprotein phosph…	NA	K13617	EC:3.1.1.89	protein phosphatase methylesterase 1 [Source:HGNC Symbol;Acc:HGNC:30178]	protein_coding	0.0001	0.0001	0.007282	0.014564	8.82516	3.73394	0.000595053	-10.7147	7.44751e-05	0.00637545	down	yes
ZWINT:ENST00000373944	"="	chr10	-	56357227	56361259	ENST00000373944	9	1857	MSTRG.5290	ZWINT	GO:0000070(mitotic sister chromatid segregation);GO:0000775(chromosome, centromeric region);GO:0000776(kinetochore);GO:0000777(condensed chromosome kinetochore);GO:0005515(protein binding);GO:0005634(nucleus);GO:0005654(nucleoplasm);GO:0005694(chromosome);GO:0005737(cytoplasm);GO:0005829(cytosol);GO:0007049(cell cycle);GO:0007093(mitotic cell cycle checkpoint);GO:0016604(nuclear body);GO:0030425(…	NA	K19943	NA	ZW10 interacting kinetochore protein [Source:HGNC Symbol;Acc:HGNC:13195]	protein_coding	0.0001	0.030436	0.00021	2.34128	0.844871	1.3755	0.00674011	-7.21301	8.01456e-05	0.0067616	down	yes
KRBA2:ENST00000396267	"="	chr17	-	8368637	8376704	ENST00000396267	2	2555	MSTRG.15666	KRBA2	GO:0003676(nucleic acid binding);GO:0005515(protein binding);GO:0006355(regulation of transcription, DNA-templated);GO:0015074(DNA integration)	NA	NA	NA	KRAB-A domain containing 2 [Source:HGNC Symbol;Acc:HGNC:26989]	protein_coding	1.26414	0.0001	2.11009	0.0001	0.0001	0.0001	11247.8	13.4574	0.000148918	0.00891201	up	yes
ORAI2:ENST00000611770	"="	chr7	+	102433530	102456821	ENST00000611770	3	10679	MSTRG.33330	ORAI2	GO:0002115(store-operated calcium entry);GO:0005515(protein binding);GO:0015279(store-operated calcium channel activity);GO:0016020(membrane);GO:0016021(integral component of membrane);GO:0030426(growth cone);GO:0070588(calcium ion transmembrane transport)	04020(Calcium signaling pathway)	K16057	NA	ORAI calcium release-activated calcium modulator 2 [Source:HGNC Symbol;Acc:HGNC:21667]	protein_coding	0.0001	0.0001	0.0001	2.8204	0.0001	0.51994	8.98086e-05	-13.4428	8.1053e-05	0.00681624	down	yes
TFG:ENST00000676308	"="	chr3	+	100709295	100748964	ENST00000676308	9	1845	MSTRG.26082	TFG	GO:0000139(Golgi membrane);GO:0005515(protein binding);GO:0005737(cytoplasm);GO:0005783(endoplasmic reticulum);GO:0005829(cytosol);GO:0006888(endoplasmic reticulum to Golgi vesicle-mediated transport);GO:0016192(vesicle-mediated transport);GO:0042802(identical protein binding);GO:0043123(positive regulation of I-kappaB kinase/NF-kappaB signaling);GO:0043231(intracellular membrane-bounded organell…	05200(Pathways in cancer);05216(Thyroid cancer)	K09292	NA	trafficking from ER to golgi regulator [Source:HGNC Symbol;Acc:HGNC:11758]	protein_coding	0.0001	1.76909	1.5624	0.0001	0.0001	0.0001	11105.3	13.439	0.000195658	0.00987246	up	yes
TRIP6:ENST00000619988	"="	chr7	+	100867498	100873303	ENST00000619988	8	1303	MSTRG.33227	TRIP6	GO:0001725(stress fiber);GO:0003723(RNA binding);GO:0005149(interleukin-1 receptor binding);GO:0005515(protein binding);GO:0005634(nucleus);GO:0005737(cytoplasm);GO:0005829(cytosol);GO:0005856(cytoskeleton);GO:0005886(plasma membrane);GO:0005925(focal adhesion);GO:0007155(cell adhesion);GO:0007165(signal transduction);GO:0019900(kinase binding);GO:0030054(cell junction);GO:0030335(positive regula…	04621(NOD-like receptor signaling pathway)	K12792	NA	thyroid hormone receptor interactor 6 [Source:HGNC Symbol;Acc:HGNC:12311]	protein_coding	0.0001	0.0001	0.0001	11.6684	0.0001	9.79532	1.3977e-05	-16.1266	8.13816e-05	0.00682201	down	yes
RPL21:ENST00000272274	"="	chr13	+	27251579	27256568	ENST00000272274	6	616	MSTRG.10215	RPL21	GO:0000184(nuclear-transcribed mRNA catabolic process, nonsense-mediated decay);GO:0003723(RNA binding);GO:0003735(structural constituent of ribosome);GO:0005515(protein binding);GO:0005737(cytoplasm);GO:0005783(endoplasmic reticulum);GO:0005829(cytosol);GO:0005840(ribosome);GO:0006412(translation);GO:0006413(translational initiation);GO:0006614(SRP-dependent cotranslational protein targeting to …	03010(Ribosome)	K02889	NA	ribosomal protein L21 [Source:HGNC Symbol;Acc:HGNC:10313]	protein_coding	0.0001	0.0001	0.0001	0.0001	29.227	16.1785	6.60712e-06	-17.2075	8.32702e-05	0.00691778	down	yes
TMEM87A:ENST00000389834	"="	chr15	-	42210447	42273433	ENST00000389834	20	2964	MSTRG.12418	TMEM87A	GO:0000139(Golgi membrane);GO:0005794(Golgi apparatus);GO:0005829(cytosol);GO:0016020(membrane);GO:0016021(integral component of membrane);GO:0032580(Golgi cisterna membrane);GO:0042147(retrograde transport, endosome to Golgi)	NA	NA	NA	transmembrane protein 87A [Source:HGNC Symbol;Acc:HGNC:24522]	protein_coding	1.73453	1.51416	0.0001	0.0001	0.0001	0.0001	10829.3	13.4027	0.000147485	0.00891201	up	yes
TRIT1:ENST00000441669	"="	chr1	-	39841051	39883491	ENST00000441669	9	1851	MSTRG.2219	TRIT1	GO:0000166(nucleotide binding);GO:0003676(nucleic acid binding);GO:0005524(ATP binding);GO:0005575(cellular_component);GO:0005737(cytoplasm);GO:0005739(mitochondrion);GO:0005759(mitochondrial matrix);GO:0006400(tRNA modification);GO:0008033(tRNA processing);GO:0008270(zinc ion binding);GO:0016740(transferase activity);GO:0046872(metal ion binding);GO:0052381(tRNA dimethylallyltransferase activity…	NA	K00791	EC:2.5.1.75	tRNA isopentenyltransferase 1 [Source:HGNC Symbol;Acc:HGNC:20286]	protein_coding	1.67856	1.40023	0.0001	0.0001	0.0001	0.0001	10263	13.3252	0.000315196	0.0141249	up	yes
SPRY1:ENST00000622283	"="	chr4	+	123398386	123403760	ENST00000622283	2	2352	MSTRG.28166	SPRY1	GO:0000132(establishment of mitotic spindle orientation);GO:0001656(metanephros development);GO:0001657(ureteric bud development);GO:0001759(organ induction);GO:0005515(protein binding);GO:0005654(nucleoplasm);GO:0005737(cytoplasm);GO:0005794(Golgi apparatus);GO:0005829(cytosol);GO:0005886(plasma membrane);GO:0007275(multicellular organism development);GO:0008285(negative regulation of cell popul…	NA	K04704	NA	sprouty RTK signaling antagonist 1 [Source:HGNC Symbol;Acc:HGNC:11269]	protein_coding	3.29192	4.01875	3.42116	0.000376	0.000373	0.000323	10011	13.2893	6.35639e-07	0.000179332	up	yes
CCDC124:ENST00000445755	"="	chr19	+	17933015	17943985	ENST00000445755	5	987	MSTRG.19060	CCDC124	GO:0003723(RNA binding);GO:0005737(cytoplasm);GO:0005815(microtubule organizing center);GO:0005829(cytosol);GO:0005856(cytoskeleton);GO:0005886(plasma membrane);GO:0007049(cell cycle);GO:0030496(midbody);GO:0051301(cell division)	NA	NA	NA	coiled-coil domain containing 124 [Source:HGNC Symbol;Acc:HGNC:25171]	protein_coding	0.0001	0.0001	0.0001	0.0001	10.3321	16.7206	1.10894e-05	-16.4605	8.61003e-05	0.00702427	down	yes
ATP6AP2:ENST00000636287	"="	X	+	40580998	40606637	ENST00000636287	8	1904	MSTRG.283	ATP6AP2	GO:0000421(autophagosome membrane);GO:0002003(angiotensin maturation);GO:0003824(catalytic activity);GO:0005515(protein binding);GO:0005615(extracellular space);GO:0005764(lysosome);GO:0005765(lysosomal membrane);GO:0005783(endoplasmic reticulum);GO:0005789(endoplasmic reticulum membrane);GO:0005886(plasma membrane);GO:0007042(lysosomal lumen acidification);GO:0009897(external side of plasma memb…	04614(Renin-angiotensin system)	K19514	NA	ATPase H+ transporting accessory protein 2 [Source:HGNC Symbol;Acc:HGNC:18305]	protein_coding	1.83066	1.11781	0.0001	0.0001	0.0001	0.0001	9828.58	13.2628	0.000368447	0.0160453	up	yes
GPAA1:ENST00000361036	"="	chr8	+	144082668	144086216	ENST00000361036	11	1840	MSTRG.35231	GPAA1	GO:0003923(GPI-anchor transamidase activity);GO:0005515(protein binding);GO:0005783(endoplasmic reticulum);GO:0005789(endoplasmic reticulum membrane);GO:0006506(GPI anchor biosynthetic process);GO:0006508(proteolysis);GO:0006621(protein retention in ER lumen);GO:0015631(tubulin binding);GO:0016020(membrane);GO:0016021(integral component of membrane);GO:0016255(attachment of GPI anchor to protein)…	00563(Glycosylphosphatidylinositol (GPI)-anchor biosynthesis)	K05289	NA	glycosylphosphatidylinositol anchor attachment 1 [Source:HGNC Symbol;Acc:HGNC:4446]	protein_coding	0.0001	0.0001	0.0001	7.69183	0.0001	6.58203	2.10173e-05	-15.5381	8.69934e-05	0.00705575	down	yes
SEC16A:ENST00000290037	"="	chr9	-	136440097	136483759	ENST00000290037	29	8982	MSTRG.36789	SEC16A	GO:0000139(Golgi membrane);GO:0005515(protein binding);GO:0005737(cytoplasm);GO:0005783(endoplasmic reticulum);GO:0005789(endoplasmic reticulum membrane);GO:0005794(Golgi apparatus);GO:0005829(cytosol);GO:0006888(endoplasmic reticulum to Golgi vesicle-mediated transport);GO:0007029(endoplasmic reticulum organization);GO:0007030(Golgi organization);GO:0012507(ER to Golgi transport vesicle membrane…	NA	K20353	NA	SEC16 homolog A, endoplasmic reticulum export factor [Source:HGNC Symbol;Acc:HGNC:29006]	protein_coding	0.0001	0.0001	0.0001	1.69016	0.0001	1.22402	0.000102941	-13.2459	8.83803e-05	0.00711801	down	yes
MDK:ENST00000407067	"="	chr11	+	46381753	46383783	ENST00000407067	4	1026	MSTRG.6846	MDK	GO:0001662(behavioral fear response);GO:0002232(leukocyte chemotaxis involved in inflammatory response);GO:0002286(T cell activation involved in immune response);GO:0002690(positive regulation of leukocyte chemotaxis);GO:0005515(protein binding);GO:0005576(extracellular region);GO:0005737(cytoplasm);GO:0007010(cytoskeleton organization);GO:0007162(negative regulation of cell adhesion);GO:0007165(…	NA	K06828	NA	midkine [Source:HGNC Symbol;Acc:HGNC:6972]	protein_coding	1.22998	0.0001	1.6339	0.0001	0.0001	0.0001	9546.59	13.2208	0.00152396	0.0490321	up	yes
MFN2:ENST00000675231	"="	chr1	+	11980299	12013500	ENST00000675231	20	4772	MSTRG.1596	MFN2	GO:0000166(nucleotide binding);GO:0001825(blastocyst formation);GO:0003924(GTPase activity);GO:0005515(protein binding);GO:0005525(GTP binding);GO:0005739(mitochondrion);GO:0005741(mitochondrial outer membrane);GO:0005829(cytosol);GO:0006626(protein targeting to mitochondrion);GO:0006914(autophagy);GO:0006915(apoptotic process);GO:0006986(response to unfolded protein);GO:0007006(mitochondrial mem…	04137(Mitophagy - animal);04621(NOD-like receptor signaling pathway)	K06030	EC:3.6.5.-	mitofusin 2 [Source:HGNC Symbol;Acc:HGNC:16877]	protein_coding	0.0001	0.0001	0.0001	3.05147	0.0001	2.34976	5.55419e-05	-14.1361	9.05487e-05	0.00719945	down	yes
UBE4A:ENST00000431736	"="	chr11	+	118359644	118399207	ENST00000431736	20	6061	MSTRG.7965	UBE4A	GO:0000151(ubiquitin ligase complex);GO:0000209(protein polyubiquitination);GO:0004842(ubiquitin-protein transferase activity);GO:0005515(protein binding);GO:0005634(nucleus);GO:0005737(cytoplasm);GO:0006511(ubiquitin-dependent protein catabolic process);GO:0016567(protein ubiquitination);GO:0016740(transferase activity);GO:0030433(ubiquitin-dependent ERAD pathway);GO:0034450(ubiquitin-ubiquitin …	04120(Ubiquitin mediated proteolysis)	K10596	EC:2.3.2.27	ubiquitination factor E4A [Source:HGNC Symbol;Acc:HGNC:12499]	protein_coding	0.0001	0.0001	0.0001	2.23083	2.05821	0.0001	6.99441e-05	-13.8034	9.26357e-05	0.00727119	down	yes
MIER3:ENST00000381199	"="	chr5	-	56919603	56952123	ENST00000381199	13	5199	MSTRG.28904	MIER3	GO:0000122(negative regulation of transcription by RNA polymerase II);GO:0000981(DNA-binding transcription factor activity, RNA polymerase II-specific);GO:0001103(RNA polymerase II repressing transcription factor binding);GO:0003677(DNA binding);GO:0003714(transcription corepressor activity);GO:0005634(nucleus);GO:0005654(nucleoplasm);GO:0016575(histone deacetylation);GO:0032991(protein-containin…	NA	NA	NA	MIER family member 3 [Source:HGNC Symbol;Acc:HGNC:26678]	protein_coding	0.0001	1.91921	0.887424	0.0001	0.0001	0.0001	9355.76	13.1916	0.000140009	0.00891201	up	yes
ANKRD28:ENST00000624145	"="	chr3	-	15667236	15798184	ENST00000624145	28	6383	MSTRG.25274	ANKRD28	GO:0000139(Golgi membrane);GO:0005515(protein binding);GO:0005634(nucleus);GO:0005654(nucleoplasm);GO:0005829(cytosol);GO:0048208(COPII vesicle coating)	NA	K15502	NA	ankyrin repeat domain 28 [Source:HGNC Symbol;Acc:HGNC:29024]	protein_coding	0.0001	0.0001	5.9e-05	0.000127	1.89841	1.46236	7.70627e-05	-13.6636	9.27483e-05	0.00727119	down	yes
LARP4:ENST00000293618	"="	chr12	+	50400809	50479996	ENST00000293618	15	6296	MSTRG.8908	LARP4	GO:0003676(nucleic acid binding);GO:0003723(RNA binding);GO:0005515(protein binding);GO:0005737(cytoplasm);GO:0005829(cytosol);GO:0005844(polysome);GO:0006412(translation);GO:0007010(cytoskeleton organization);GO:0008143(poly(A) binding);GO:0010494(cytoplasmic stress granule);GO:0016020(membrane);GO:0022604(regulation of cell morphogenesis);GO:0022627(cytosolic small ribosomal subunit);GO:0045727…	NA	K18763	NA	La ribonucleoprotein 4 [Source:HGNC Symbol;Acc:HGNC:24320]	protein_coding	0.0001	0.0001	0.0001	0.0001	4.01075	0.803213	6.23175e-05	-13.97	9.71802e-05	0.0075105	down	yes
VPS37A:ENST00000521829	"="	chr8	+	17247123	17295052	ENST00000521829	11	1307	MSTRG.34048	VPS37A	GO:0000813(ESCRT I complex);GO:0005515(protein binding);GO:0005634(nucleus);GO:0005654(nucleoplasm);GO:0005768(endosome);GO:0005813(centrosome);GO:0005829(cytosol);GO:0006612(protein targeting to membrane);GO:0006623(protein targeting to vacuole);GO:0010008(endosome membrane);GO:0015031(protein transport);GO:0016020(membrane);GO:0016197(endosomal transport);GO:0016236(macroautophagy);GO:0019058(v…	04144(Endocytosis)	K12185	NA	VPS37A subunit of ESCRT-I [Source:HGNC Symbol;Acc:HGNC:24928]	protein_coding	0.0001	0.0001	0.0001	11.2381	7.98548	0.0001	1.56057e-05	-15.9676	9.81793e-05	0.00753225	down	yes
KIF23:ENST00000647715	"="	chr15	+	69414349	69448427	ENST00000647715	23	3620	MSTRG.12987	KIF23	GO:0000022(mitotic spindle elongation);GO:0000166(nucleotide binding);GO:0000281(mitotic cytokinesis);GO:0000915(actomyosin contractile ring assembly);GO:0003774(motor activity);GO:0003777(microtubule motor activity);GO:0005515(protein binding);GO:0005524(ATP binding);GO:0005634(nucleus);GO:0005654(nucleoplasm);GO:0005737(cytoplasm);GO:0005813(centrosome);GO:0005819(spindle);GO:0005829(cytosol);G…	05206(MicroRNAs in cancer)	K17387	NA	kinesin family member 23 [Source:HGNC Symbol;Acc:HGNC:6392]	protein_coding	0.0001	0.0001	0.0001	0.027081	0.654228	0.377134	0.000283435	-11.7847	9.83454e-05	0.00753397	down	yes
ATP6V0E2:ENST00000425642	"="	chr7	+	149874043	149880695	ENST00000425642	4	1649	MSTRG.33769	ATP6V0E2	GO:0006811(ion transport);GO:0007035(vacuolar acidification);GO:0008286(insulin receptor signaling pathway);GO:0010008(endosome membrane);GO:0015078(proton transmembrane transporter activity);GO:0016020(membrane);GO:0016021(integral component of membrane);GO:0016241(regulation of macroautophagy);GO:0016787(hydrolase activity);GO:0030670(phagocytic vesicle membrane);GO:0033179(proton-transporting …	00190(Oxidative phosphorylation);04145(Phagosome);04721(Synaptic vesicle cycle);04966(Collecting duct acid secretion);05110(Vibrio cholerae infection);05120(Epithelial cell signaling in Helicobacter pylori infection);05165(Human papillomavirus infection);05323(Rheumatoid arthritis)	K02153	NA	ATPase H+ transporting V0 subunit e2 [Source:HGNC Symbol;Acc:HGNC:21723]	protein_coding	1.23041	0.0001	1.52889	0.0001	0.0001	0.0001	9198	13.1671	0.000619522	0.0243855	up	yes
PALM:ENST00000264560	"="	chr19	+	708939	748329	ENST00000264560	8	2755	MSTRG.18401	PALM	GO:0005515(protein binding);GO:0005654(nucleoplasm);GO:0005737(cytoplasm);GO:0005886(plasma membrane);GO:0007010(cytoskeleton organization);GO:0007193(adenylate cyclase-inhibiting G protein-coupled receptor signaling pathway);GO:0007194(negative regulation of adenylate cyclase activity);GO:0008104(protein localization);GO:0008360(regulation of cell shape);GO:0014069(postsynaptic density);GO:00160…	NA	NA	NA	paralemmin [Source:HGNC Symbol;Acc:HGNC:8594]	protein_coding	0.0001	0.0001	0.0001	0.0001	3.7771	3.7935	3.96265e-05	-14.6232	0.000103551	0.00782117	down	yes
S1PR5:ENST00000439028	"="	chr19	-	10512947	10517931	ENST00000439028	2	2191	ENSG00000180739	S1PR5	GO:0003376(sphingosine-1-phosphate receptor signaling pathway);GO:0004930(G protein-coupled receptor activity);GO:0005515(protein binding);GO:0005737(cytoplasm);GO:0005886(plasma membrane);GO:0007165(signal transduction);GO:0007186(G protein-coupled receptor signaling pathway);GO:0007189(adenylate cyclase-activating G protein-coupled receptor signaling pathway);GO:0016020(membrane);GO:0016021(int…	04071(Sphingolipid signaling pathway);04080(Neuroactive ligand-receptor interaction)	K04295	NA	sphingosine-1-phosphate receptor 5 [Source:HGNC Symbol;Acc:HGNC:14299]	protein_coding	0.0001	0.0001	0.0001	0.503048	0.55866	0.174453	0.000242687	-12.0086	0.000103954	0.00782117	down	yes
TNS2:ENST00000314250	"="	chr12	+	53050065	53064379	ENST00000314250	29	4848	MSTRG.8979	TNS2	GO:0001822(kidney development);GO:0004721(phosphoprotein phosphatase activity);GO:0004725(protein tyrosine phosphatase activity);GO:0005515(protein binding);GO:0005886(plasma membrane);GO:0005925(focal adhesion);GO:0008285(negative regulation of cell population proliferation);GO:0014850(response to muscle activity);GO:0016020(membrane);GO:0016787(hydrolase activity);GO:0019725(cellular homeostasi…	NA	K18080	NA	tensin 2 [Source:HGNC Symbol;Acc:HGNC:19737]	protein_coding	0.0001	0.0001	0.0001	2.17081	0.0001	2.11565	6.99862e-05	-13.8026	0.000104445	0.00783262	down	yes
AMD1:ENST00000675380	"="	chr6	+	110874784	110895708	ENST00000675380	5	3059	MSTRG.31496	AMD1	GO:0004014(adenosylmethionine decarboxylase activity);GO:0005515(protein binding);GO:0005829(cytosol);GO:0006557(S-adenosylmethioninamine biosynthetic process);GO:0006595(polyamine metabolic process);GO:0006596(polyamine biosynthetic process);GO:0006597(spermine biosynthetic process);GO:0008295(spermidine biosynthetic process);GO:0016829(lyase activity);GO:0016831(carboxy-lyase activity);GO:00198…	00270(Cysteine and methionine metabolism);00330(Arginine and proline metabolism)	NA	NA	adenosylmethionine decarboxylase 1 [Source:HGNC Symbol;Acc:HGNC:457]	protein_coding	1.80354	0.839122	0.0001	0.0001	0.0001	0.0001	8809.21	13.1048	0.000172938	0.00924844	up	yes
PISD:ENST00000435900	"="	chr22	-	31618977	31662180	ENST00000435900	8	1723	MSTRG.24673	PISD	GO:0004609(phosphatidylserine decarboxylase activity);GO:0005634(nucleus);GO:0005739(mitochondrion);GO:0005743(mitochondrial inner membrane);GO:0006629(lipid metabolic process);GO:0006646(phosphatidylethanolamine biosynthetic process);GO:0008654(phospholipid biosynthetic process);GO:0016020(membrane);GO:0016021(integral component of membrane);GO:0016540(protein autoprocessing);GO:0016829(lyase ac…	00564(Glycerophospholipid metabolism)	K01613	EC:4.1.1.65	phosphatidylserine decarboxylase [Source:HGNC Symbol;Acc:HGNC:8999]	protein_coding	0.0001	0.0001	0.0001	0.649102	0.637371	0.241535	0.000196334	-12.3144	0.000105468	0.00786462	down	yes
AOC2:ENST00000452774	"="	chr17	+	42844601	42850704	ENST00000452774	4	2572	MSTRG.16583	AOC2	GO:0005507(copper ion binding);GO:0005515(protein binding);GO:0005737(cytoplasm);GO:0005886(plasma membrane);GO:0006584(catecholamine metabolic process);GO:0006805(xenobiotic metabolic process);GO:0007601(visual perception);GO:0008131(primary amine oxidase activity);GO:0009055(electron transfer activity);GO:0009308(amine metabolic process);GO:0016020(membrane);GO:0016491(oxidoreductase activity);…	00260(Glycine, serine and threonine metabolism);00350(Tyrosine metabolism);00360(Phenylalanine metabolism);00410(beta-Alanine metabolism)	NA	NA	amine oxidase copper containing 2 [Source:HGNC Symbol;Acc:HGNC:549]	protein_coding	0.555595	0.0001	2.08487	0.0001	0.0001	0.0001	8801.87	13.1036	0.000198904	0.00997095	up	yes
TUBB2B:ENST00000259818	"="	chr6	-	3224277	3227653	ENST00000259818	4	1922	MSTRG.30271	TUBB2B	GO:0000166(nucleotide binding);GO:0000226(microtubule cytoskeleton organization);GO:0000278(mitotic cell cycle);GO:0001764(neuron migration);GO:0003924(GTPase activity);GO:0005200(structural constituent of cytoskeleton);GO:0005515(protein binding);GO:0005525(GTP binding);GO:0005634(nucleus);GO:0005737(cytoplasm);GO:0005856(cytoskeleton);GO:0005874(microtubule);GO:0007010(cytoskeleton organization…	04145(Phagosome);04540(Gap junction);05130(Pathogenic Escherichia coli infection)	K07375	NA	tubulin beta 2B class IIb [Source:HGNC Symbol;Acc:HGNC:30829]	protein_coding	0.023065	0.0001	0.0001	0.541963	1.48267	2.26893	0.00541857	-7.52787	0.000106258	0.00786462	down	yes
SDF2:ENST00000587788	"="	chr17	-	28648743	28655335	ENST00000587788	2	444	MSTRG.16053	SDF2	GO:0004169(dolichyl-phosphate-mannose-protein mannosyltransferase activity);GO:0005576(extracellular region);GO:0005615(extracellular space);GO:0006486(protein glycosylation);GO:0016020(membrane);GO:0035269(protein O-linked mannosylation)	NA	NA	NA	stromal cell derived factor 2 [Source:HGNC Symbol;Acc:HGNC:10675]	protein_coding	0.0001	0.0001	0.0001	24.8464	21.7016	0.0001	6.44495e-06	-17.2434	0.000110271	0.00799342	down	yes
BRWD1:ENST00000341322	"="	chr21	-	39296437	39313642	ENST00000341322	5	2495	MSTRG.24065	BRWD1	GO:0003674(molecular_function);GO:0005158(insulin receptor binding);GO:0005515(protein binding);GO:0005634(nucleus);GO:0005654(nucleoplasm);GO:0005730(nucleolus);GO:0005737(cytoplasm);GO:0005829(cytosol);GO:0006325(chromatin organization);GO:0006357(regulation of transcription by RNA polymerase II);GO:0007010(cytoskeleton organization);GO:0008286(insulin receptor signaling pathway);GO:0008360(reg…	NA	K11798	NA	bromodomain and WD repeat domain containing 1 [Source:HGNC Symbol;Acc:HGNC:12760]	protein_coding	5.22335	6.00113	0.0001	0.001084	0.0001	0.0001	8741.88	13.0937	0.000197	0.00990207	up	yes
DHRS4:ENST00000558581	"="	chr14	+	23953789	23969279	ENST00000558581	7	1143	MSTRG.10904	DHRS4	GO:0000253(3-keto sterol reductase activity);GO:0004090(carbonyl reductase (NADPH) activity);GO:0005634(nucleus);GO:0005739(mitochondrion);GO:0005777(peroxisome);GO:0005778(peroxisomal membrane);GO:0005782(peroxisomal matrix);GO:0005789(endoplasmic reticulum membrane);GO:0005829(cytosol);GO:0006066(alcohol metabolic process);GO:0006625(protein targeting to peroxisome);GO:0008202(steroid metabolic…	00830(Retinol metabolism);04146(Peroxisome)	K11147	EC:1.1.-.-	dehydrogenase/reductase 4 [Source:HGNC Symbol;Acc:HGNC:16985]	protein_coding	0.0001	0.0001	0.0001	7.7347	8.94765	0.0001	1.7983e-05	-15.763	0.000116673	0.00824032	down	yes
TDO2:ENST00000536354	"="	chr4	+	155903696	155920406	ENST00000536354	12	1700	MSTRG.28374	TDO2	GO:0004833(tryptophan 2,3-dioxygenase activity);GO:0005515(protein binding);GO:0005829(cytosol);GO:0006568(tryptophan metabolic process);GO:0006569(tryptophan catabolic process);GO:0016491(oxidoreductase activity);GO:0016597(amino acid binding);GO:0019441(tryptophan catabolic process to kynurenine);GO:0019442(tryptophan catabolic process to acetyl-CoA);GO:0019825(oxygen binding);GO:0020037(heme b…	00380(Tryptophan metabolism)	K00453	EC:1.13.11.11	tryptophan 2,3-dioxygenase [Source:HGNC Symbol;Acc:HGNC:11708]	protein_coding	0.0001	0.0001	0.0001	0.672488	0.786839	0.161991	0.000185035	-12.3999	0.000120916	0.00842652	down	yes
STAMBP:ENST00000394073	"="	chr2	+	73828987	73867168	ENST00000394073	11	6386	MSTRG.21300	STAMBP	GO:0000281(mitotic cytokinesis);GO:0004843(thiol-dependent ubiquitin-specific protease activity);GO:0005515(protein binding);GO:0005634(nucleus);GO:0005654(nucleoplasm);GO:0005737(cytoplasm);GO:0005768(endosome);GO:0005769(early endosome);GO:0005829(cytosol);GO:0005886(plasma membrane);GO:0006508(proteolysis);GO:0007259(receptor signaling pathway via JAK-STAT);GO:0008233(peptidase activity);GO:00…	04144(Endocytosis)	K11866	EC:3.4.19.12	STAM binding protein [Source:HGNC Symbol;Acc:HGNC:16950]	protein_coding	0.0001	0.0001	0.0001	0.558199	0.0001	3.60642	7.20337e-05	-13.761	0.000121854	0.00845825	down	yes
CLDN2:ENST00000541806	"="	X	+	106900164	106929580	ENST00000541806	2	1871	MSTRG.781	CLDN2	GO:0005198(structural molecule activity);GO:0005515(protein binding);GO:0005886(plasma membrane);GO:0005911(cell-cell junction);GO:0005923(bicellular tight junction);GO:0007155(cell adhesion);GO:0016020(membrane);GO:0016021(integral component of membrane);GO:0016338(calcium-independent cell-cell adhesion via plasma membrane cell-adhesion molecules);GO:0030054(cell junction);GO:0042802(identical p…	04514(Cell adhesion molecules (CAMs));04530(Tight junction);04670(Leukocyte transendothelial migration);05160(Hepatitis C)	K06087	NA	claudin 2 [Source:HGNC Symbol;Acc:HGNC:2041]	protein_coding	0.0001	0.0001	0.0001	3.35493	0.0001	6.28462	3.11214e-05	-14.9717	0.00012209	0.00846319	down	yes
BTN3A2:ENST00000356386	"="	chr6	+	26365231	26378318	ENST00000356386	11	3017	MSTRG.30522	BTN3A2	GO:0001817(regulation of cytokine production);GO:0002250(adaptive immune response);GO:0002376(immune system process);GO:0002456(T cell mediated immunity);GO:0005102(signaling receptor binding);GO:0005515(protein binding);GO:0005886(plasma membrane);GO:0009897(external side of plasma membrane);GO:0016020(membrane);GO:0016021(integral component of membrane);GO:0032609(interferon-gamma production);G…	NA	K06712	NA	butyrophilin subfamily 3 member A2 [Source:HGNC Symbol;Acc:HGNC:1139]	protein_coding	1.6518	0.0001	0.952368	0.0001	0.0001	0.0001	8680.91	13.0836	0.000154696	0.00894622	up	yes
UCK1:ENST00000372208	"="	chr9	-	131523801	131531259	ENST00000372208	6	2063	MSTRG.36708	UCK1	GO:0000166(nucleotide binding);GO:0004849(uridine kinase activity);GO:0005524(ATP binding);GO:0005829(cytosol);GO:0016301(kinase activity);GO:0016310(phosphorylation);GO:0016740(transferase activity);GO:0019206(nucleoside kinase activity);GO:0043097(pyrimidine nucleoside salvage);GO:0044206(UMP salvage);GO:0044211(CTP salvage)	00240(Pyrimidine metabolism);00983(Drug metabolism - other enzymes)	K00876	EC:2.7.1.48	uridine-cytidine kinase 1 [Source:HGNC Symbol;Acc:HGNC:14859]	protein_coding	0.0001	0.0001	0.0001	3.24122	0.0001	5.00091	3.63979e-05	-14.7458	0.000124402	0.00856622	down	yes
ASIC1:ENST00000447966	"="	chr12	+	50057596	50083611	ENST00000447966	12	3886	MSTRG.8870	ASIC1	GO:0001662(behavioral fear response);GO:0001975(response to amphetamine);GO:0005216(ion channel activity);GO:0005261(cation channel activity);GO:0005272(sodium channel activity);GO:0005515(protein binding);GO:0005794(Golgi apparatus);GO:0005886(plasma membrane);GO:0005887(integral component of plasma membrane);GO:0006811(ion transport);GO:0006812(cation transport);GO:0006814(sodium ion transport)…	04750(Inflammatory mediator regulation of TRP channels)	NA	NA	acid sensing ion channel subunit 1 [Source:HGNC Symbol;Acc:HGNC:100]	protein_coding	0.007604	0.040064	0.0001	2.14086	2.75988	2.22181	0.00670659	-7.2202	0.00012549	0.00860811	down	yes
LARS2:ENST00000642274	"="	chr3	+	45388836	45548599	ENST00000642274	22	4139	MSTRG.25597	LARS2	GO:0000166(nucleotide binding);GO:0002161(aminoacyl-tRNA editing activity);GO:0004812(aminoacyl-tRNA ligase activity);GO:0004823(leucine-tRNA ligase activity);GO:0005524(ATP binding);GO:0005739(mitochondrion);GO:0005759(mitochondrial matrix);GO:0006412(translation);GO:0006418(tRNA aminoacylation for protein translation);GO:0006429(leucyl-tRNA aminoacylation);GO:0016874(ligase activity);GO:0032543…	00970(Aminoacyl-tRNA biosynthesis)	K01869	EC:6.1.1.4	leucyl-tRNA synthetase 2, mitochondrial [Source:HGNC Symbol;Acc:HGNC:17095]	protein_coding	0.010409	0.013476	0.033752	8.07679	3.49729	0.045275	0.00496043	-7.65532	0.000126557	0.00865866	down	yes
SLMAP:ENST00000449503	"="	chr3	+	57757558	57928948	ENST00000449503	20	4027	MSTRG.25881	SLMAP	GO:0005515(protein binding);GO:0005737(cytoplasm);GO:0005790(smooth endoplasmic reticulum);GO:0005815(microtubule organizing center);GO:0005856(cytoskeleton);GO:0005886(plasma membrane);GO:0005887(integral component of plasma membrane);GO:0006936(muscle contraction);GO:0016020(membrane);GO:0016021(integral component of membrane);GO:0042383(sarcolemma);GO:0072659(protein localization to plasma mem…	NA	NA	NA	sarcolemma associated protein [Source:HGNC Symbol;Acc:HGNC:16643]	protein_coding	0.0001	0.0001	0.0001	2.07486	2.11959	0.0001	7.15214e-05	-13.7713	0.00012772	0.00869598	down	yes
EDNRA:ENST00000651419	"="	chr4	+	147481097	147544954	ENST00000651419	8	3970	MSTRG.28310	EDNRA	GO:0001569(branching involved in blood vessel morphogenesis);GO:0001666(response to hypoxia);GO:0001701(in utero embryonic development);GO:0004435(phosphatidylinositol phospholipase C activity);GO:0004930(G protein-coupled receptor activity);GO:0004962(endothelin receptor activity);GO:0005515(protein binding);GO:0005886(plasma membrane);GO:0005887(integral component of plasma membrane);GO:0006939…	04020(Calcium signaling pathway);04022(cGMP-PKG signaling pathway);04024(cAMP signaling pathway);04080(Neuroactive ligand-receptor interaction);04270(Vascular smooth muscle contraction);04924(Renin secretion);05200(Pathways in cancer)	K04197	NA	endothelin receptor type A [Source:HGNC Symbol;Acc:HGNC:3179]	protein_coding	0.0001	0.328846	2.12001	0.0001	0.0001	0.0001	8163.19	12.9949	0.000210336	0.010258	up	yes
GNL3:ENST00000418458	"="	chr3	+	52686032	52694497	ENST00000418458	15	1933	MSTRG.25812	GNL3	GO:0000166(nucleotide binding);GO:0003723(RNA binding);GO:0005515(protein binding);GO:0005525(GTP binding);GO:0005615(extracellular space);GO:0005634(nucleus);GO:0005654(nucleoplasm);GO:0005730(nucleolus);GO:0008283(cell population proliferation);GO:0016020(membrane);GO:0016604(nuclear body);GO:0017145(stem cell division);GO:0019827(stem cell population maintenance);GO:0032206(positive regulation…	03008(Ribosome biogenesis in eukaryotes)	K14538	NA	G protein nucleolar 3 [Source:HGNC Symbol;Acc:HGNC:29931]	protein_coding	1.81639	1.94743	0.0001	0.0001	0.000272	0.0001	7974.43	12.9612	0.00039633	0.0170614	up	yes
CUX1:ENST00000393824	"="	chr7	+	101816008	102283478	ENST00000393824	22	2331	MSTRG.33250	CUX1	GO:0000122(negative regulation of transcription by RNA polymerase II);GO:0000139(Golgi membrane);GO:0000301(retrograde transport, vesicle recycling within Golgi);GO:0000790(nuclear chromatin);GO:0000977(RNA polymerase II regulatory region sequence-specific DNA binding);GO:0000981(DNA-binding transcription factor activity, RNA polymerase II-specific);GO:0003677(DNA binding);GO:0005634(nucleus);GO:…	NA	NA	NA	cut like homeobox 1 [Source:HGNC Symbol;Acc:HGNC:2557]	protein_coding	1.31364	0.0001	1.04704	0.0001	0.0001	0.0001	7869.27	12.942	0.000351166	0.0154337	up	yes
METTL7A:ENST00000332160	"="	chr12	+	50925015	50932508	ENST00000332160	2	3117	MSTRG.8910	METTL7A	GO:0005576(extracellular region);GO:0005783(endoplasmic reticulum);GO:0005811(lipid droplet);GO:0008168(methyltransferase activity);GO:0016020(membrane);GO:0016021(integral component of membrane);GO:0016740(transferase activity);GO:0032259(methylation);GO:0043312(neutrophil degranulation);GO:1904724(tertiary granule lumen)	NA	NA	NA	methyltransferase like 7A [Source:HGNC Symbol;Acc:HGNC:24550]	protein_coding	0.026639	0.0001	0.0001	2.27249	2.23082	1.35037	0.00458499	-7.76887	0.000133253	0.00890383	down	yes
ADPRH:ENST00000357003	"="	chr3	+	119579676	119589945	ENST00000357003	5	3439	MSTRG.26241	ADPRH	GO:0000287(magnesium ion binding);GO:0003875(ADP-ribosylarginine hydrolase activity);GO:0005096(GTPase activator activity);GO:0005515(protein binding);GO:0005615(extracellular space);GO:0005776(autophagosome);GO:0005829(cytosol);GO:0006464(cellular protein modification process);GO:0006886(intracellular protein transport);GO:0016787(hydrolase activity);GO:0017137(Rab GTPase binding);GO:0030955(pot…	NA	NA	NA	ADP-ribosylarginine hydrolase [Source:HGNC Symbol;Acc:HGNC:269]	protein_coding	0.781635	1.30918	0.194575	0.0001	0.0001	0.0001	7617.97	12.8952	1.29406e-06	0.000284926	up	yes
IL6:ENST00000407492	"="	chr7	+	22727214	22732002	ENST00000407492	4	926	MSTRG.32316	IL6	GO:0001781(neutrophil apoptotic process);GO:0002314(germinal center B cell differentiation);GO:0002377(immunoglobulin production);GO:0002384(hepatic immune response);GO:0002446(neutrophil mediated immunity);GO:0002548(monocyte chemotaxis);GO:0002675(positive regulation of acute inflammatory response);GO:0002690(positive regulation of leukocyte chemotaxis);GO:0005125(cytokine activity);GO:0005138(…	01521(EGFR tyrosine kinase inhibitor resistance);01523(Antifolate resistance);04060(Cytokine-cytokine receptor interaction);04066(HIF-1 signaling pathway);04068(FoxO signaling pathway);04151(PI3K-Akt signaling pathway);04218(Cellular senescence);04620(Toll-like receptor signaling pathway);04621(NOD-like receptor signaling pathway);04623(Cytosolic DNA-sensing pathway);04625(C-type lectin receptor …	K05405	NA	interleukin 6 [Source:HGNC Symbol;Acc:HGNC:6018]	protein_coding	0.273718	0.958559	1.04438	0.0001	0.0001	0.0001	7588.85	12.8897	0.000234884	0.0111344	up	yes
CDH11:ENST00000566827	"="	chr16	-	64947547	65121930	ENST00000566827	12	2395	MSTRG.14779	CDH11	GO:0000902(cell morphogenesis);GO:0001501(skeletal system development);GO:0001503(ossification);GO:0005509(calcium ion binding);GO:0005737(cytoplasm);GO:0005886(plasma membrane);GO:0005912(adherens junction);GO:0007043(cell-cell junction assembly);GO:0007155(cell adhesion);GO:0007156(homophilic cell adhesion via plasma membrane adhesion molecules);GO:0016020(membrane);GO:0016021(integral componen…	NA	NA	NA	cadherin 11 [Source:HGNC Symbol;Acc:HGNC:1750]	protein_coding	0.0001	0.0001	0.0001	3.1999	3.62609	0.0001	4.3949e-05	-14.4738	0.000134023	0.00890383	down	yes
MYD88:ENST00000651800	"="	chr3	+	38138661	38143019	ENST00000651800	4	2483	MSTRG.25459	MYD88	GO:0002224(toll-like receptor signaling pathway);GO:0002238(response to molecule of fungal origin);GO:0002376(immune system process);GO:0002755(MyD88-dependent toll-like receptor signaling pathway);GO:0005102(signaling receptor binding);GO:0005121(Toll binding);GO:0005123(death receptor binding);GO:0005149(interleukin-1 receptor binding);GO:0005515(protein binding);GO:0005634(nucleus);GO:0005737(…	04010(MAPK signaling pathway);04064(NF-kappa B signaling pathway);04620(Toll-like receptor signaling pathway);04621(NOD-like receptor signaling pathway);05132(Salmonella infection);05133(Pertussis);05134(Legionellosis);05140(Leishmaniasis);05142(Chagas disease (American trypanosomiasis));05143(African trypanosomiasis);05144(Malaria);05145(Toxoplasmosis);05152(Tuberculosis);05161(Hepatitis B);0516…	K04729	NA	MYD88 innate immune signal transduction adaptor [Source:HGNC Symbol;Acc:HGNC:7562]	protein_coding	0.0001	0.0001	0.0001	3.69806	0.0001	2.48164	4.85453e-05	-14.3303	0.000135851	0.00891201	down	yes
MFGE8:ENST00000566497	"="	chr15	-	88898715	88913381	ENST00000566497	9	1689	MSTRG.13391	MFGE8	GO:0001525(angiogenesis);GO:0001786(phosphatidylserine binding);GO:0005178(integrin binding);GO:0005201(extracellular matrix structural constituent);GO:0005576(extracellular region);GO:0005615(extracellular space);GO:0005788(endoplasmic reticulum lumen);GO:0006910(phagocytosis, recognition);GO:0006911(phagocytosis, engulfment);GO:0007155(cell adhesion);GO:0007338(single fertilization);GO:0008429(…	NA	K17253	NA	milk fat globule EGF and factor V/VIII domain containing [Source:HGNC Symbol;Acc:HGNC:7036]	protein_coding	0.530884	0.993399	0.751447	0.0001	0.0001	0.0001	7585.77	12.8891	2.47447e-05	0.00291558	up	yes
DNAJB6:ENST00000429029	"="	chr7	+	157336966	157386324	ENST00000429029	8	1609	MSTRG.33851	DNAJB6	GO:0001671(ATPase activator activity);GO:0003677(DNA binding);GO:0005515(protein binding);GO:0005634(nucleus);GO:0005654(nucleoplasm);GO:0005737(cytoplasm);GO:0005829(cytosol);GO:0006457(protein folding);GO:0016020(membrane);GO:0030018(Z disc);GO:0030036(actin cytoskeleton organization);GO:0030198(extracellular matrix organization);GO:0031072(heat shock protein binding);GO:0032781(positive regula…	NA	K09512	NA	DnaJ heat shock protein family (Hsp40) member B6 [Source:HGNC Symbol;Acc:HGNC:14888]	protein_coding	0.002434	0.004094	0.006793	0.032321	0.606315	5.21879	0.00227421	-8.78042	0.000138929	0.00891201	down	yes
MON2:ENST00000552738	"="	chr12	+	62466848	62592865	ENST00000552738	34	5543	MSTRG.9186	MON2	GO:0005515(protein binding);GO:0005829(cytosol);GO:0006895(Golgi to endosome transport);GO:0015031(protein transport);GO:0070062(extracellular exosome)	NA	NA	NA	MON2 homolog, regulator of endosome-to-Golgi trafficking [Source:HGNC Symbol;Acc:HGNC:29177]	protein_coding	1.30771	0.0001	0.650521	0.0001	0.0001	0.0001	6527.77	12.6724	0.000144641	0.00891201	up	yes
DGKH:ENST00000379274	"="	chr13	+	42040036	42229755	ENST00000379274	30	4202	MSTRG.10332	DGKH	GO:0000166(nucleotide binding);GO:0003951(NAD+ kinase activity);GO:0004143(diacylglycerol kinase activity);GO:0005515(protein binding);GO:0005524(ATP binding);GO:0005737(cytoplasm);GO:0005768(endosome);GO:0005886(plasma membrane);GO:0006654(phosphatidic acid biosynthetic process);GO:0007165(signal transduction);GO:0007205(protein kinase C-activating G protein-coupled receptor signaling pathway);G…	00561(Glycerolipid metabolism);00564(Glycerophospholipid metabolism);04070(Phosphatidylinositol signaling system);04072(Phospholipase D signaling pathway);05231(Choline metabolism in cancer)	K00901	EC:2.7.1.107	diacylglycerol kinase eta [Source:HGNC Symbol;Acc:HGNC:2854]	protein_coding	0.0001	0.0001	0.014421	1.3373	0.982064	0.33839	0.00550125	-7.50602	0.000141145	0.00891201	down	yes
PTPA:ENST00000434095	"="	chr9	+	129142025	129147995	ENST00000434095	3	870	MSTRG.36624	PTPA	GO:0000159(protein phosphatase type 2A complex);GO:0000166(nucleotide binding);GO:0000413(protein peptidyl-prolyl isomerization);GO:0003755(peptidyl-prolyl cis-trans isomerase activity);GO:0005102(signaling receptor binding);GO:0005515(protein binding);GO:0005524(ATP binding);GO:0005634(nucleus);GO:0005654(nucleoplasm);GO:0005737(cytoplasm);GO:0007052(mitotic spindle organization);GO:0008160(prot…	04931(Insulin resistance)	NA	NA	protein phosphatase 2 phosphatase activator [Source:HGNC Symbol;Acc:HGNC:9308]	protein_coding	0.01028	0.014636	0.005825	1.31707	0.574226	2.53775	0.00694077	-7.17069	0.000142316	0.00891201	down	yes
HIVEP1:ENST00000627968	"="	chr6	+	12012338	12164998	ENST00000627968	8	8924	MSTRG.30346	HIVEP1	GO:0000122(negative regulation of transcription by RNA polymerase II);GO:0000978(RNA polymerase II cis-regulatory region sequence-specific DNA binding);GO:0001227(DNA-binding transcription repressor activity, RNA polymerase II-specific);GO:0003676(nucleic acid binding);GO:0003677(DNA binding);GO:0005515(protein binding);GO:0005634(nucleus);GO:0005654(nucleoplasm);GO:0005737(cytoplasm);GO:0005739(…	NA	K09239	NA	HIVEP zinc finger 1 [Source:HGNC Symbol;Acc:HGNC:4920]	protein_coding	0.0001	1.16075	0.687877	0.0001	0.0001	0.0001	6162.41	12.5893	0.000128076	0.00869598	up	yes
AGPAT4:ENST00000366911	"="	chr6	-	161129979	161274025	ENST00000366911	8	7705	ENSG00000026652	AGPAT4	GO:0003841(1-acylglycerol-3-phosphate O-acyltransferase activity);GO:0005515(protein binding);GO:0005741(mitochondrial outer membrane);GO:0005783(endoplasmic reticulum);GO:0005789(endoplasmic reticulum membrane);GO:0006629(lipid metabolic process);GO:0006644(phospholipid metabolic process);GO:0006654(phosphatidic acid biosynthetic process);GO:0008654(phospholipid biosynthetic process);GO:0012505(…	00561(Glycerolipid metabolism);00564(Glycerophospholipid metabolism);04072(Phospholipase D signaling pathway)	K13523	2.3.1.-;EC:2.3.1.51	1-acylglycerol-3-phosphate O-acyltransferase 4 [Source:HGNC Symbol;Acc:HGNC:20885]	protein_coding	0.851296	0.876181	0.0001	0.0001	0.0001	0.0001	5758.59	12.4915	0.000142557	0.00891201	up	yes
MSI2:ENST00000674964	"="	chr17	+	57256543	57684689	ENST00000674964	14	6301	MSTRG.17027	MSI2	GO:0003676(nucleic acid binding);GO:0003723(RNA binding);GO:0003727(single-stranded RNA binding);GO:0005515(protein binding);GO:0005737(cytoplasm);GO:0005844(polysome);GO:0008266(poly(U) RNA binding);GO:0042802(identical protein binding);GO:0048864(stem cell development)	03015(mRNA surveillance pathway)	K14411	NA	musashi RNA binding protein 2 [Source:HGNC Symbol;Acc:HGNC:18585]	protein_coding	0.0001	0.0001	0.0001	0.0001	1.0588	0.976732	0.000147374	-12.7282	0.000144664	0.00891201	down	yes
AC092143:ENST00000556922	"="	chr16	+	89919165	89936092	ENST00000556922	5	2776	MSTRG.15342	AC092143	GO:0000166(nucleotide binding);GO:0003924(GTPase activity);GO:0004930(G protein-coupled receptor activity);GO:0005200(structural constituent of cytoskeleton);GO:0005525(GTP binding);GO:0005737(cytoplasm);GO:0005856(cytoskeleton);GO:0005874(microtubule);GO:0007010(cytoskeleton organization);GO:0007017(microtubule-based process);GO:0007165(signal transduction);GO:0007186(G protein-coupled receptor …	NA	NA	NA	novel protein (MC1R-TUBB3 readthrough)	protein_coding	0.0001	0.0001	0.0001	0.0001	3.83657	1.52939	5.59069e-05	-14.1266	0.000145028	0.00891201	down	yes
TMEM101:ENST00000589334	"="	chr17	-	44011188	44023151	ENST00000589334	5	1830	MSTRG.16618	TMEM101	GO:0005515(protein binding);GO:0005575(cellular_component);GO:0016020(membrane);GO:0016021(integral component of membrane);GO:0043123(positive regulation of I-kappaB kinase/NF-kappaB signaling)	NA	NA	NA	transmembrane protein 101 [Source:HGNC Symbol;Acc:HGNC:28653]	protein_coding	0.079005	0.08653	0.141853	9.89489	0.25118	22.4333	0.00943505	-6.72775	0.000145688	0.00891201	down	yes
HHAT:ENST00000537898	"="	chr1	+	210328906	210676296	ENST00000537898	11	3446	MSTRG.4264	HHAT	GO:0000166(nucleotide binding);GO:0005515(protein binding);GO:0005525(GTP binding);GO:0005783(endoplasmic reticulum);GO:0005789(endoplasmic reticulum membrane);GO:0007224(smoothened signaling pathway);GO:0007275(multicellular organism development);GO:0008374(O-acyltransferase activity);GO:0016020(membrane);GO:0016021(integral component of membrane);GO:0016409(palmitoyltransferase activity);GO:001…	NA	NA	NA	hedgehog acyltransferase [Source:HGNC Symbol;Acc:HGNC:18270]	protein_coding	0.868961	0.638768	0.145651	0.0001	0.0001	0.0001	5511.27	12.4282	4.68066e-06	0.00079348	up	yes
DGKH:ENST00000261491	"="	chr13	+	42048753	42242896	ENST00000261491	29	17261	MSTRG.10332	DGKH	GO:0000166(nucleotide binding);GO:0003951(NAD+ kinase activity);GO:0004143(diacylglycerol kinase activity);GO:0005515(protein binding);GO:0005524(ATP binding);GO:0005737(cytoplasm);GO:0005768(endosome);GO:0005886(plasma membrane);GO:0006654(phosphatidic acid biosynthetic process);GO:0007165(signal transduction);GO:0007205(protein kinase C-activating G protein-coupled receptor signaling pathway);G…	00561(Glycerolipid metabolism);00564(Glycerophospholipid metabolism);04070(Phosphatidylinositol signaling system);04072(Phospholipase D signaling pathway);05231(Choline metabolism in cancer)	K00901	EC:2.7.1.107	diacylglycerol kinase eta [Source:HGNC Symbol;Acc:HGNC:2854]	protein_coding	0.0001	0.988704	0.655332	0.0001	0.0001	0.0001	5480.45	12.4201	8.06082e-05	0.00678972	up	yes
THEMIS2:ENST00000456990	"="	chr1	+	27879731	27886673	ENST00000456990	5	1926	MSTRG.1965	THEMIS2	GO:0002376(immune system process);GO:0005515(protein binding);GO:0005634(nucleus);GO:0005737(cytoplasm);GO:0006954(inflammatory response);GO:0007155(cell adhesion);GO:0050852(T cell receptor signaling pathway)	NA	NA	NA	thymocyte selection associated family member 2 [Source:HGNC Symbol;Acc:HGNC:16839]	protein_coding	0.594045	0.0001	1.04518	0.0001	0.0001	0.0001	5464.42	12.4159	0.00138137	0.0454304	up	yes
MARK2:ENST00000377810	"="	chr11	+	63838928	63911019	ENST00000377810	18	4560	MSTRG.7079	MARK2	GO:0000166(nucleotide binding);GO:0000226(microtubule cytoskeleton organization);GO:0000287(magnesium ion binding);GO:0000422(autophagy of mitochondrion);GO:0001764(neuron migration);GO:0003723(RNA binding);GO:0004672(protein kinase activity);GO:0004674(protein serine/threonine kinase activity);GO:0005515(protein binding);GO:0005524(ATP binding);GO:0005654(nucleoplasm);GO:0005737(cytoplasm);GO:00…	NA	NA	NA	microtubule affinity regulating kinase 2 [Source:HGNC Symbol;Acc:HGNC:3332]	protein_coding	0.0001	0.0001	0.0001	1.2212	0.0001	1.58339	0.000106964	-13.1906	0.00014753	0.00891201	down	yes
FYN:ENST00000538466	"="	chr6	-	111660332	111720062	ENST00000538466	11	3023	ENSG00000010810	FYN	GO:0000165(MAPK cascade);GO:0000166(nucleotide binding);GO:0000304(response to singlet oxygen);GO:0001664(G protein-coupled receptor binding);GO:0001764(neuron migration);GO:0002223(stimulatory C-type lectin receptor signaling pathway);GO:0002250(adaptive immune response);GO:0002376(immune system process);GO:0003015(heart process);GO:0004672(protein kinase activity);GO:0004713(protein tyrosine ki…	04071(Sphingolipid signaling pathway);04072(Phospholipase D signaling pathway);04360(Axon guidance);04380(Osteoclast differentiation);04510(Focal adhesion);04520(Adherens junction);04611(Platelet activation);04650(Natural killer cell mediated cytotoxicity);04660(T cell receptor signaling pathway);04664(Fc epsilon RI signaling pathway);04725(Cholinergic synapse);05020(Prion diseases);05130(Pathoge…	NA	NA	FYN proto-oncogene, Src family tyrosine kinase [Source:HGNC Symbol;Acc:HGNC:4037]	protein_coding	0.656553	0.70766	0.273017	0.0001	0.0001	0.0001	5457.43	12.414	9.23043e-06	0.00137129	up	yes
TMCC3:ENST00000551457	"="	chr12	-	94568569	94616061	ENST00000551457	4	4361	ENSG00000057704	TMCC3	GO:0005515(protein binding);GO:0005783(endoplasmic reticulum);GO:0005789(endoplasmic reticulum membrane);GO:0012505(endomembrane system);GO:0016020(membrane);GO:0016021(integral component of membrane);GO:0042802(identical protein binding);GO:0071889(14-3-3 protein binding)	NA	NA	NA	transmembrane and coiled-coil domain family 3 [Source:HGNC Symbol;Acc:HGNC:29199]	protein_coding	0.0001	0.506096	0.924468	0.0001	0.0001	0.0001	4768.88	12.2194	0.000190834	0.00972211	up	yes
ADK:ENST00000673352	"="	chr10	+	74151240	74709926	ENST00000673352	10	2494	MSTRG.5508	ADK	GO:0000166(nucleotide binding);GO:0003723(RNA binding);GO:0004001(adenosine kinase activity);GO:0005524(ATP binding);GO:0005634(nucleus);GO:0005654(nucleoplasm);GO:0005737(cytoplasm);GO:0005829(cytosol);GO:0006166(purine ribonucleoside salvage);GO:0006175(dATP biosynthetic process);GO:0009156(ribonucleoside monophosphate biosynthetic process);GO:0016301(kinase activity);GO:0016310(phosphorylation…	00230(Purine metabolism)	NA	NA	adenosine kinase [Source:HGNC Symbol;Acc:HGNC:257]	protein_coding	0.0001	0.0001	0.0001	2.02406	2.71037	0.0001	6.33643e-05	-13.946	0.00014956	0.00891201	down	yes
ABHD5:ENST00000642351	"="	chr3	+	43691257	43719826	ENST00000642351	7	2550	MSTRG.25562	ABHD5	GO:0003841(1-acylglycerol-3-phosphate O-acyltransferase activity);GO:0005515(protein binding);GO:0005737(cytoplasm);GO:0005811(lipid droplet);GO:0005829(cytosol);GO:0006508(proteolysis);GO:0006629(lipid metabolic process);GO:0006631(fatty acid metabolic process);GO:0006654(phosphatidic acid biosynthetic process);GO:0008233(peptidase activity);GO:0008654(phospholipid biosynthetic process);GO:00108…	04923(Regulation of lipolysis in adipocytes)	K13699	EC:2.3.1.51	abhydrolase domain containing 5, lysophosphatidic acid acyltransferase [Source:HGNC Symbol;Acc:HGNC:21396]	protein_coding	0.0001	0.0001	0.0001	2.33602	0.0001	2.17223	6.65431e-05	-13.8754	0.000151175	0.00891201	down	yes
CEMIP:ENST00000220244	"="	chr15	+	80779343	80951776	ENST00000220244	29	7226	MSTRG.13268	CEMIP	GO:0004415(hyalurononglucosaminidase activity);GO:0005515(protein binding);GO:0005540(hyaluronic acid binding);GO:0005576(extracellular region);GO:0005634(nucleus);GO:0005737(cytoplasm);GO:0005783(endoplasmic reticulum);GO:0005886(plasma membrane);GO:0005905(clathrin-coated pit);GO:0007605(sensory perception of sound);GO:0008152(metabolic process);GO:0010800(positive regulation of peptidyl-threon…	NA	K19031	EC:3.2.1.35	cell migration inducing hyaluronidase 1 [Source:HGNC Symbol;Acc:HGNC:29213]	protein_coding	0.0001	0.0001	0.0001	0.582985	0.818663	0.0001	0.000214018	-12.19	0.000151402	0.00891201	down	yes
TMEM30A:ENST00000475111	"="	chr6	-	75254599	75284948	ENST00000475111	6	2791	MSTRG.31268	TMEM30A	GO:0005515(protein binding);GO:0005783(endoplasmic reticulum);GO:0005794(Golgi apparatus);GO:0005886(plasma membrane);GO:0006855(drug transmembrane transport);GO:0006869(lipid transport);GO:0010976(positive regulation of neuron projection development);GO:0015247(aminophospholipid flippase activity);GO:0015914(phospholipid transport);GO:0015917(aminophospholipid transport);GO:0016020(membrane);GO:…	NA	NA	NA	transmembrane protein 30A [Source:HGNC Symbol;Acc:HGNC:16667]	protein_coding	0.0001	0.0001	0.0001	4.24033	0.0001	1.33316	5.38253e-05	-14.1814	0.000151427	0.00891201	down	yes
PGAP3:ENST00000378011	"="	chr17	-	39671123	39688057	ENST00000378011	7	2533	MSTRG.16454	PGAP3	GO:0000139(Golgi membrane);GO:0005783(endoplasmic reticulum);GO:0005789(endoplasmic reticulum membrane);GO:0005794(Golgi apparatus);GO:0006505(GPI anchor metabolic process);GO:0006506(GPI anchor biosynthetic process);GO:0016020(membrane);GO:0016021(integral component of membrane);GO:0016788(hydrolase activity, acting on ester bonds);GO:0031227(intrinsic component of endoplasmic reticulum membrane)	NA	NA	NA	post-GPI attachment to proteins phospholipase 3 [Source:HGNC Symbol;Acc:HGNC:23719]	protein_coding	0.0001	0.0001	0.0001	2.43559	0.0001	1.74745	7.17165e-05	-13.7673	0.000151605	0.00891201	down	yes
LRRC32:ENST00000260061	"="	chr11	-	76657524	76670747	ENST00000260061	3	4207	MSTRG.7553	LRRC32	GO:0005515(protein binding);GO:0005615(extracellular space);GO:0005654(nucleoplasm);GO:0005886(plasma membrane);GO:0005887(integral component of plasma membrane);GO:0007179(transforming growth factor beta receptor signaling pathway);GO:0009986(cell surface);GO:0010628(positive regulation of gene expression);GO:0016020(membrane);GO:0016021(integral component of membrane);GO:0019838(growth factor b…	NA	NA	NA	leucine rich repeat containing 32 [Source:HGNC Symbol;Acc:HGNC:4161]	protein_coding	0.0001	0.386237	1.04416	0.0001	0.0001	0.0001	4768.32	12.2193	0.000232825	0.0110809	up	yes
USP28:ENST00000545540	"="	chr11	-	113798805	113875570	ENST00000545540	22	3431	MSTRG.7895	USP28	GO:0000077(DNA damage checkpoint);GO:0004197(cysteine-type endopeptidase activity);GO:0004843(thiol-dependent ubiquitin-specific protease activity);GO:0005515(protein binding);GO:0005634(nucleus);GO:0005654(nucleoplasm);GO:0005829(cytosol);GO:0006281(DNA repair);GO:0006508(proteolysis);GO:0006511(ubiquitin-dependent protein catabolic process);GO:0006974(cellular response to DNA damage stimulus);G…	NA	K21122	EC:3.4.19.12	ubiquitin specific peptidase 28 [Source:HGNC Symbol;Acc:HGNC:12625]	protein_coding	0.841321	0.0001	0.556217	0.0001	0.0001	0.0001	4658.79	12.1857	0.00056254	0.0227601	up	yes
MYSM1:ENST00000622766	"="	chr1	-	58654751	58668483	ENST00000622766	7	6020	MSTRG.2541	MYSM1	GO:0003677(DNA binding);GO:0003713(transcription coactivator activity);GO:0004843(thiol-dependent ubiquitin-specific protease activity);GO:0005515(protein binding);GO:0005634(nucleus);GO:0005654(nucleoplasm);GO:0005886(plasma membrane);GO:0006325(chromatin organization);GO:0006338(chromatin remodeling);GO:0006508(proteolysis);GO:0008233(peptidase activity);GO:0008237(metallopeptidase activity);GO…	NA	K11865	NA	Myb like, SWIRM and MPN domains 1 [Source:HGNC Symbol;Acc:HGNC:29401]	protein_coding	0.0001	0.0001	0.0001	1.12767	0.728593	0.0001	0.000161606	-12.5952	0.000152757	0.00891201	down	yes
C3orf18:ENST00000426034	"="	chr3	-	50558025	50567665	ENST00000426034	5	2486	MSTRG.25739	C3orf18	GO:0016020(membrane);GO:0016021(integral component of membrane)	NA	NA	NA	chromosome 3 open reading frame 18 [Source:HGNC Symbol;Acc:HGNC:24837]	protein_coding	0.0001	0.0001	0.0001	1.62377	0.0001	1.73661	8.9273e-05	-13.4514	0.000152986	0.00891201	down	yes
POLR2E:ENST00000586746	"="	chr19	-	1086579	1095354	ENST00000586746	8	1096	MSTRG.18433	POLR2E	GO:0000398(mRNA splicing, via spliceosome);GO:0003677(DNA binding);GO:0003899(DNA-directed 5'-3' RNA polymerase activity);GO:0005515(protein binding);GO:0005634(nucleus);GO:0005654(nucleoplasm);GO:0005665(RNA polymerase II, core complex);GO:0005666(RNA polymerase III complex);GO:0005736(RNA polymerase I complex);GO:0005829(cytosol);GO:0006283(transcription-coupled nucleotide-excision repair);GO:0…	03020(RNA polymerase);04623(Cytosolic DNA-sensing pathway);05016(Huntington disease)	NA	NA	RNA polymerase II subunit E [Source:HGNC Symbol;Acc:HGNC:9192]	protein_coding	0.0001	0.0001	0.0001	6.14839	0.0001	3.21688	3.20329e-05	-14.9301	0.000153093	0.00891201	down	yes
CCNB1IP1:ENST00000398160	"="	chr14	-	20311368	20333010	ENST00000398160	7	1613	MSTRG.10796	CCNB1IP1	GO:0000794(condensed nuclear chromosome);GO:0000795(synaptonemal complex);GO:0001825(blastocyst formation);GO:0005515(protein binding);GO:0005634(nucleus);GO:0005694(chromosome);GO:0007131(reciprocal meiotic recombination);GO:0007286(spermatid development);GO:0016567(protein ubiquitination);GO:0016740(transferase activity);GO:0042802(identical protein binding);GO:0046872(metal ion binding);GO:005…	NA	K10639	EC:2.3.2.27	cyclin B1 interacting protein 1 [Source:HGNC Symbol;Acc:HGNC:19437]	protein_coding	0.0001	0.0001	0.0001	2.44122	3.78613	0.0001	4.81738e-05	-14.3414	0.000153645	0.00891889	down	yes
HARS1:ENST00000676327	"="	chr5	-	140673035	140691389	ENST00000676327	12	2729	MSTRG.29714	HARS1	GO:0000166(nucleotide binding);GO:0004812(aminoacyl-tRNA ligase activity);GO:0004821(histidine-tRNA ligase activity);GO:0005524(ATP binding);GO:0005737(cytoplasm);GO:0005739(mitochondrion);GO:0005829(cytosol);GO:0006412(translation);GO:0006418(tRNA aminoacylation for protein translation);GO:0006427(histidyl-tRNA aminoacylation);GO:0016874(ligase activity);GO:0032543(mitochondrial translation);GO:…	00970(Aminoacyl-tRNA biosynthesis)	K01892	EC:6.1.1.21	histidyl-tRNA synthetase 1 [Source:HGNC Symbol;Acc:HGNC:4816]	protein_coding	0.936869	0.455326	0.0001	0.0001	0.0001	0.0001	4640.98	12.1802	0.00106758	0.0369298	up	yes
RESF1:ENST00000312561	"="	chr12	+	31959415	31993107	ENST00000312561	6	6234	MSTRG.8645	RESF1	GO:0000930(gamma-tubulin complex);GO:0005515(protein binding);GO:0005634(nucleus);GO:0042393(histone binding);GO:0045869(negative regulation of single stranded viral RNA replication via double stranded DNA intermediate);GO:0090309(positive regulation of methylation-dependent chromatin silencing)	NA	NA	NA	retroelement silencing factor 1 [Source:HGNC Symbol;Acc:HGNC:25559]	protein_coding	0.0001	0.0001	0.0001	0.539028	0.952575	0.0001	0.000201112	-12.2797	0.00015513	0.00895099	down	yes
GALNT6:ENST00000356317	"="	chr12	-	51351252	51391406	ENST00000356317	12	5307	MSTRG.8934	GALNT6	GO:0000139(Golgi membrane);GO:0004653(polypeptide N-acetylgalactosaminyltransferase activity);GO:0005794(Golgi apparatus);GO:0006486(protein glycosylation);GO:0006493(protein O-linked glycosylation);GO:0016020(membrane);GO:0016021(integral component of membrane);GO:0016266(O-glycan processing);GO:0016740(transferase activity);GO:0016757(transferase activity, transferring glycosyl groups);GO:00302…	00512(Mucin type O-glycan biosynthesis)	NA	NA	polypeptide N-acetylgalactosaminyltransferase 6 [Source:HGNC Symbol;Acc:HGNC:4128]	protein_coding	0.46128	0.405589	0.522775	0.0001	0.0001	0.0001	4632.15	12.1775	3.87342e-07	0.000142437	up	yes
PMP22:ENST00000674947	"="	chr17	-	15229818	15260818	ENST00000674947	4	1662	MSTRG.15745	PMP22	GO:0005515(protein binding);GO:0005886(plasma membrane);GO:0005923(bicellular tight junction);GO:0007268(chemical synaptic transmission);GO:0007422(peripheral nervous system development);GO:0008219(cell death);GO:0008285(negative regulation of cell population proliferation);GO:0010977(negative regulation of neuron projection development);GO:0016020(membrane);GO:0016021(integral component of membr…	NA	K19289	NA	peripheral myelin protein 22 [Source:HGNC Symbol;Acc:HGNC:9118]	protein_coding	0.0001	0.0001	0.0001	0.0001	3.63113	1.60992	5.72393e-05	-14.0926	0.000159992	0.00903757	down	yes
TMC5:ENST00000396229	"="	chr16	+	19410735	19499113	ENST00000396229	22	4917	MSTRG.14150	TMC5	GO:0005887(integral component of plasma membrane);GO:0006811(ion transport);GO:0008381(mechanosensitive ion channel activity);GO:0016020(membrane);GO:0016021(integral component of membrane);GO:0034220(ion transmembrane transport);GO:0070062(extracellular exosome)	NA	K21988	NA	transmembrane channel like 5 [Source:HGNC Symbol;Acc:HGNC:22999]	protein_coding	0.0001	0.0001	0.0001	0.0001	0.685569	1.28053	0.000152579	-12.6782	0.000161295	0.00903757	down	yes
TCEA1:ENST00000522635	"="	chr8	-	53967170	54022269	ENST00000522635	5	1432	MSTRG.34460	TCEA1	GO:0003676(nucleic acid binding);GO:0003677(DNA binding);GO:0003746(translation elongation factor activity);GO:0005515(protein binding);GO:0005634(nucleus);GO:0005654(nucleoplasm);GO:0005669(transcription factor TFIID complex);GO:0005730(nucleolus);GO:0006283(transcription-coupled nucleotide-excision repair);GO:0006351(transcription, DNA-templated);GO:0006355(regulation of transcription, DNA-temp…	NA	K03145	NA	transcription elongation factor A1 [Source:HGNC Symbol;Acc:HGNC:11612]	protein_coding	0.636281	0.0001	0.676684	0.0001	0.0001	0.0001	4376.88	12.0957	0.0026649	0.0740696	up	yes
ORC4:ENST00000264169	"="	chr2	-	147930397	148021604	ENST00000264169	14	6598	MSTRG.21905	ORC4	GO:0000082(G1/S transition of mitotic cell cycle);GO:0000166(nucleotide binding);GO:0000784(nuclear chromosome, telomeric region);GO:0000808(origin recognition complex);GO:0003677(DNA binding);GO:0003688(DNA replication origin binding);GO:0005515(protein binding);GO:0005524(ATP binding);GO:0005634(nucleus);GO:0005654(nucleoplasm);GO:0005664(nuclear origin of replication recognition complex);GO:00…	04110(Cell cycle)	K02606	NA	origin recognition complex subunit 4 [Source:HGNC Symbol;Acc:HGNC:8490]	protein_coding	0.0001	0.0001	0.0001	0.570634	1.33767	0.0001	0.0001572	-12.6351	0.000161761	0.00903757	down	yes
LRSAM1:ENST00000675141	"="	chr9	+	127451515	127503485	ENST00000675141	24	3261	MSTRG.36518	LRSAM1	GO:0000209(protein polyubiquitination);GO:0004842(ubiquitin-protein transferase activity);GO:0005515(protein binding);GO:0005737(cytoplasm);GO:0005829(cytosol);GO:0006914(autophagy);GO:0015031(protein transport);GO:0016020(membrane);GO:0016567(protein ubiquitination);GO:0016740(transferase activity);GO:0030163(protein catabolic process);GO:0045806(negative regulation of endocytosis);GO:0046755(vi…	NA	K10641	EC:2.3.2.27	leucine rich repeat and sterile alpha motif containing 1 [Source:HGNC Symbol;Acc:HGNC:25135]	protein_coding	0.0001	0.0001	0.0001	0.0001	1.06649	2.97077	7.43059e-05	-13.7162	0.000163431	0.00903757	down	yes
TLR2:ENST00000642700	"="	chr4	+	153684280	153706260	ENST00000642700	3	3596	ENSG00000137462	TLR2	GO:0001530(lipopolysaccharide binding);GO:0001540(amyloid-beta binding);GO:0001666(response to hypoxia);GO:0001774(microglial cell activation);GO:0001775(cell activation);GO:0001875(lipopolysaccharide immune receptor activity);GO:0002224(toll-like receptor signaling pathway);GO:0002237(response to molecule of bacterial origin);GO:0002374(cytokine secretion involved in immune response);GO:0002376(…	04145(Phagosome);04151(PI3K-Akt signaling pathway);04620(Toll-like receptor signaling pathway);05134(Legionellosis);05140(Leishmaniasis);05142(Chagas disease (American trypanosomiasis));05144(Malaria);05145(Toxoplasmosis);05146(Amoebiasis);05152(Tuberculosis);05161(Hepatitis B);05162(Measles);05168(Herpes simplex virus 1 infection);05169(Epstein-Barr virus infection);05170(Human immunodeficiency …	K10159	NA	toll like receptor 2 [Source:HGNC Symbol;Acc:HGNC:11848]	protein_coding	0.480024	0.772005	0.0001	0.0001	0.0001	0.0001	4173.76	12.0271	0.000711905	0.027071	up	yes
DTWD2:ENST00000304058	"="	chr5	-	118837322	118988220	ENST00000304058	6	4365	MSTRG.29427	DTWD2	GO:0005634(nucleus);GO:0005737(cytoplasm);GO:0006400(tRNA modification);GO:0008033(tRNA processing);GO:0016432(tRNA-uridine aminocarboxypropyltransferase activity);GO:0016740(transferase activity)	NA	NA	NA	DTW domain containing 2 [Source:HGNC Symbol;Acc:HGNC:19334]	protein_coding	0.0001	0.0001	0.0001	1.09736	0.625273	0.0001	0.000174142	-12.4875	0.000168656	0.00918463	down	yes
C18orf54:ENST00000382911	"="	chr18	+	54358585	54380368	ENST00000382911	8	4056	ENSG00000166845	C18orf54	GO:0005515(protein binding);GO:0005576(extracellular region);GO:0008285(negative regulation of cell population proliferation)	NA	NA	NA	chromosome 18 open reading frame 54 [Source:HGNC Symbol;Acc:HGNC:13796]	protein_coding	0.0001	0.0001	0.0001	0.842586	0.858052	0.0001	0.000176394	-12.4689	0.000169425	0.00918463	down	yes
AC048338:ENST00000645606	"="	chr12	-	122207662	122227534	ENST00000645606	7	2257	MSTRG.9931	AC048338	GO:0016020(membrane);GO:0016021(integral component of membrane)	NA	NA	NA	novel protein	protein_coding	0.000648	0.0001	0.0001	1.62861	1.32358	0.001177	0.00028713	-11.766	0.000171363	0.00923179	down	yes
TMCO6:ENST00000252100	"="	chr5	+	140639504	140645408	ENST00000252100	12	1834	MSTRG.29697	TMCO6	GO:0005515(protein binding);GO:0006606(protein import into nucleus);GO:0016020(membrane);GO:0016021(integral component of membrane);GO:0061608(nuclear import signal receptor activity)	NA	NA	NA	transmembrane and coiled-coil domains 6 [Source:HGNC Symbol;Acc:HGNC:28814]	protein_coding	0.002464	0.003542	0.013114	0.235695	0.667185	1.82096	0.00701951	-7.15441	0.000172722	0.00924844	down	yes
ZNF611:ENST00000652185	"="	chr19	-	52702813	52735044	ENST00000652185	6	4507	MSTRG.20222	ZNF611	GO:0003676(nucleic acid binding);GO:0003677(DNA binding);GO:0005634(nucleus);GO:0006355(regulation of transcription, DNA-templated);GO:0046872(metal ion binding)	05168(Herpes simplex virus 1 infection)	K09228	NA	zinc finger protein 611 [Source:HGNC Symbol;Acc:HGNC:28766]	protein_coding	0.660591	0.573887	0.0001	0.0001	0.0001	0.0001	4115.26	12.0068	0.000386735	0.0167169	up	yes
HNRNPC:ENST00000556513	"="	chr14	-	21210933	21269425	ENST00000556513	9	1403	MSTRG.10838	HNRNPC	GO:0000398(mRNA splicing, via spliceosome);GO:0000790(nuclear chromatin);GO:0000978(RNA polymerase II cis-regulatory region sequence-specific DNA binding);GO:0001649(osteoblast differentiation);GO:0003676(nucleic acid binding);GO:0003723(RNA binding);GO:0003730(mRNA 3'-UTR binding);GO:0005515(protein binding);GO:0005576(extracellular region);GO:0005634(nucleus);GO:0005654(nucleoplasm);GO:0005681(…	03040(Spliceosome)	K12884	NA	heterogeneous nuclear ribonucleoprotein C [Source:HGNC Symbol;Acc:HGNC:5035]	protein_coding	0.0001	0.0001	0.0001	0.0001	4.59871	1.4362	4.971e-05	-14.2961	0.0001738	0.0092592	down	yes
ABCB8:ENST00000498578	"="	chr7	+	151028462	151045563	ENST00000498578	16	2350	MSTRG.33781	ABCB8	GO:0000166(nucleotide binding);GO:0005515(protein binding);GO:0005524(ATP binding);GO:0005654(nucleoplasm);GO:0005730(nucleolus);GO:0005739(mitochondrion);GO:0005743(mitochondrial inner membrane);GO:0006811(ion transport);GO:0006813(potassium ion transport);GO:0016020(membrane);GO:0016021(integral component of membrane);GO:0016887(ATPase activity);GO:0031966(mitochondrial membrane);GO:0042626(ATP…	02010(ABC transporters)	K05655	NA	ATP binding cassette subfamily B member 8 [Source:HGNC Symbol;Acc:HGNC:49]	protein_coding	0.860902	0.363687	0.0001	0.0001	0.0001	0.0001	4082.3	11.9952	0.00181295	0.0559625	up	yes
CTNND1:ENST00000531014	"="	chr11	+	57761797	57819178	ENST00000531014	15	5053	MSTRG.6943	CTNND1	GO:0005102(signaling receptor binding);GO:0005515(protein binding);GO:0005634(nucleus);GO:0005737(cytoplasm);GO:0005829(cytosol);GO:0005886(plasma membrane);GO:0005911(cell-cell junction);GO:0005912(adherens junction);GO:0005915(zonula adherens);GO:0007043(cell-cell junction assembly);GO:0007155(cell adhesion);GO:0007420(brain development);GO:0016020(membrane);GO:0016055(Wnt signaling pathway);GO…	04015(Rap1 signaling pathway);04520(Adherens junction);04670(Leukocyte transendothelial migration)	NA	NA	catenin delta 1 [Source:HGNC Symbol;Acc:HGNC:2515]	protein_coding	0.0001	0.0001	0.0001	0.541317	1.68696	0.0001	0.000134627	-12.8587	0.00017583	0.00932909	down	yes
MRPS18A:ENST00000372116	"="	chr6	-	43671510	43687791	ENST00000372116	5	785	MSTRG.31069	MRPS18A	GO:0003735(structural constituent of ribosome);GO:0005739(mitochondrion);GO:0005743(mitochondrial inner membrane);GO:0005762(mitochondrial large ribosomal subunit);GO:0005763(mitochondrial small ribosomal subunit);GO:0005840(ribosome);GO:0006412(translation);GO:0032543(mitochondrial translation);GO:0070125(mitochondrial translational elongation);GO:0070126(mitochondrial translational termination)…	03010(Ribosome)	K02963	NA	mitochondrial ribosomal protein S18A [Source:HGNC Symbol;Acc:HGNC:14515]	protein_coding	0.0001	0.0001	0.0001	0.0001	3.13551	4.80601	3.77757e-05	-14.6922	0.000177499	0.00938012	down	yes
DHRS4:ENST00000559975	"="	chr14	+	23966358	23969274	ENST00000559975	4	699	MSTRG.10904	DHRS4	GO:0000253(3-keto sterol reductase activity);GO:0004090(carbonyl reductase (NADPH) activity);GO:0005634(nucleus);GO:0005739(mitochondrion);GO:0005777(peroxisome);GO:0005778(peroxisomal membrane);GO:0005782(peroxisomal matrix);GO:0005789(endoplasmic reticulum membrane);GO:0005829(cytosol);GO:0006066(alcohol metabolic process);GO:0006625(protein targeting to peroxisome);GO:0008202(steroid metabolic…	00830(Retinol metabolism);04146(Peroxisome)	K11147	EC:1.1.-.-	dehydrogenase/reductase 4 [Source:HGNC Symbol;Acc:HGNC:16985]	protein_coding	0.0001	0.0001	0.0001	3.41708	0.0001	9.54734	2.31401e-05	-15.3992	0.000180221	0.00950478	down	yes
CHMP2B:ENST00000471660	"="	chr3	+	87227271	87255548	ENST00000471660	5	2528	MSTRG.26026	CHMP2B	GO:0000815(ESCRT III complex);GO:0005515(protein binding);GO:0005622(intracellular);GO:0005737(cytoplasm);GO:0005764(lysosome);GO:0005768(endosome);GO:0005770(late endosome);GO:0005771(multivesicular body);GO:0005829(cytosol);GO:0005886(plasma membrane);GO:0006914(autophagy);GO:0006997(nucleus organization);GO:0007032(endosome organization);GO:0007034(vacuolar transport);GO:0007080(mitotic metaph…	04144(Endocytosis);04217(Necroptosis)	K12192	NA	charged multivesicular body protein 2B [Source:HGNC Symbol;Acc:HGNC:24537]	protein_coding	9.1e-05	0.002489	0.000896	0.000125	2.22187	2.05924	0.000811915	-10.2664	0.000182687	0.00952822	down	yes
H2BC12:ENST00000356950	"="	chr6	-	27146361	27146855	ENST00000356950	1	495	MSTRG.30552	H2BC12	GO:0000786(nucleosome);GO:0002227(innate immune response in mucosa);GO:0003674(molecular_function);GO:0003677(DNA binding);GO:0005515(protein binding);GO:0005615(extracellular space);GO:0005634(nucleus);GO:0005654(nucleoplasm);GO:0005694(chromosome);GO:0005829(cytosol);GO:0006334(nucleosome assembly);GO:0016567(protein ubiquitination);GO:0019731(antibacterial humoral response);GO:0031640(killing …	05034(Alcoholism);05203(Viral carcinogenesis);05322(Systemic lupus erythematosus)	K11252	NA	H2B clustered histone 12 [Source:HGNC Symbol;Acc:HGNC:13954]	protein_coding	24.1725	42.3729	39.4958	492.654	524.504	906.786	0.0551166	-4.18137	0.000182803	0.00952822	down	yes
MATR3:ENST00000504203	"="	chr5	+	139274104	139329757	ENST00000504203	17	2243	MSTRG.29688	MATR3	GO:0003676(nucleic acid binding);GO:0003723(RNA binding);GO:0005634(nucleus);GO:0008270(zinc ion binding)	NA	K13213	NA	matrin 3 [Source:NCBI gene (formerly Entrezgene);Acc:9782]	protein_coding	0.368461	0.549696	0.262534	0.0001	0.0001	0.0001	3935.64	11.9424	0.00010542	0.00786462	up	yes
MEIOB:ENST00000397344	"="	chr16	-	1833988	1872178	ENST00000397344	13	1792	MSTRG.13727	MEIOB	GO:0000712(resolution of meiotic recombination intermediates);GO:0000724(double-strand break repair via homologous recombination);GO:0003677(DNA binding);GO:0003682(chromatin binding);GO:0003697(single-stranded DNA binding);GO:0004518(nuclease activity);GO:0004527(exonuclease activity);GO:0005634(nucleus);GO:0005694(chromosome);GO:0005737(cytoplasm);GO:0007129(synapsis);GO:0007140(male meiotic nu…	NA	K22420	EC:3.1.-.-	meiosis specific with OB-fold [Source:HGNC Symbol;Acc:HGNC:28569]	protein_coding	0.522722	0.0001	0.538973	0.0001	0.0001	0.0001	3539.32	11.7893	0.00261052	0.0727509	up	yes
TRIM6:ENST00000621176	"="	chr11	+	5603313	5612958	ENST00000621176	8	3005	MSTRG.6427	TRIM6	GO:0000209(protein polyubiquitination);GO:0002230(positive regulation of defense response to virus by host);GO:0002720(positive regulation of cytokine production involved in immune response);GO:0005515(protein binding);GO:0005634(nucleus);GO:0005654(nucleoplasm);GO:0005737(cytoplasm);GO:0005829(cytosol);GO:0008134(transcription factor binding);GO:0008270(zinc ion binding);GO:0010468(regulation of…	NA	K11999	NA	tripartite motif containing 6 [Source:HGNC Symbol;Acc:HGNC:16277]	protein_coding	0.0001	0.0001	0.0001	2.03403	0.0001	0.588094	0.000114407	-13.0935	0.000186323	0.00961123	down	yes
SNX17:ENST00000537606	"="	chr2	+	27370496	27377533	ENST00000537606	14	2400	MSTRG.20755	SNX17	GO:0001822(kidney development);GO:0003279(cardiac septum development);GO:0005102(signaling receptor binding);GO:0005515(protein binding);GO:0005737(cytoplasm);GO:0005768(endosome);GO:0005769(early endosome);GO:0005794(Golgi apparatus);GO:0005829(cytosol);GO:0006707(cholesterol catabolic process);GO:0006886(intracellular protein transport);GO:0006898(receptor-mediated endocytosis);GO:0007165(signa…	NA	K17929	NA	sorting nexin 17 [Source:HGNC Symbol;Acc:HGNC:14979]	protein_coding	0.0001	0.0001	0.0001	0.430536	0.681261	0.055658	0.000256969	-11.9261	0.000186597	0.00961123	down	yes
S100A13:ENST00000440685	"="	chr1	-	153618802	153628239	ENST00000440685	4	686	MSTRG.3509	S100A13	GO:0005507(copper ion binding);GO:0005509(calcium ion binding);GO:0005515(protein binding);GO:0005576(extracellular region);GO:0005615(extracellular space);GO:0005634(nucleus);GO:0005654(nucleoplasm);GO:0005730(nucleolus);GO:0005737(cytoplasm);GO:0005829(cytosol);GO:0005886(plasma membrane);GO:0008270(zinc ion binding);GO:0008284(positive regulation of cell population proliferation);GO:0008289(li…	NA	NA	NA	S100 calcium binding protein A13 [Source:HGNC Symbol;Acc:HGNC:10490]	protein_coding	8.03619	17.3701	1.46774	0.005674	0.001651	0.000413	3473	11.762	5.28688e-06	0.0008697	up	yes
H3C12:ENST00000359303	"="	chr6	-	27890315	27890826	ENST00000359303	1	512	MSTRG.30594	H3C12	GO:0000183(chromatin silencing at rDNA);GO:0000228(nuclear chromosome);GO:0000786(nucleosome);GO:0000788(nuclear nucleosome);GO:0003677(DNA binding);GO:0005515(protein binding);GO:0005576(extracellular region);GO:0005634(nucleus);GO:0005654(nucleoplasm);GO:0005694(chromosome);GO:0006325(chromatin organization);GO:0006334(nucleosome assembly);GO:0006335(DNA replication-dependent nucleosome assembl…	05034(Alcoholism);05202(Transcriptional misregulation in cancer);05322(Systemic lupus erythematosus)	K11253	NA	H3 clustered histone 12 [Source:HGNC Symbol;Acc:HGNC:4774]	protein_coding	15.9216	19.142	18.5533	273.432	286.335	391.35	0.0563726	-4.14886	0.000191011	0.00972211	down	yes
BMPR1B:ENST00000264568	"="	chr4	+	95091491	95154817	ENST00000264568	11	1807	MSTRG.27942	BMPR1B	GO:0000166(nucleotide binding);GO:0001501(skeletal system development);GO:0001502(cartilage condensation);GO:0001550(ovarian cumulus expansion);GO:0001654(eye development);GO:0002062(chondrocyte differentiation);GO:0002063(chondrocyte development);GO:0004672(protein kinase activity);GO:0004674(protein serine/threonine kinase activity);GO:0004675(transmembrane receptor protein serine/threonine kin…	04060(Cytokine-cytokine receptor interaction);04350(TGF-beta signaling pathway);04360(Axon guidance);04390(Hippo signaling pathway);04550(Signaling pathways regulating pluripotency of stem cells);05418(Fluid shear stress and atherosclerosis)	NA	NA	bone morphogenetic protein receptor type 1B [Source:HGNC Symbol;Acc:HGNC:1077]	protein_coding	0.0001	0.0001	0.0001	0.0001	1.13284	4.04752	5.79099e-05	-14.0758	0.000191674	0.00974237	down	yes
H3C2:ENST00000621411	"="	chr6	-	26031589	26032099	ENST00000621411	1	511	MSTRG.30474	H3C2	GO:0000183(chromatin silencing at rDNA);GO:0000228(nuclear chromosome);GO:0000786(nucleosome);GO:0000788(nuclear nucleosome);GO:0003677(DNA binding);GO:0005515(protein binding);GO:0005576(extracellular region);GO:0005634(nucleus);GO:0005654(nucleoplasm);GO:0005694(chromosome);GO:0006325(chromatin organization);GO:0006334(nucleosome assembly);GO:0006335(DNA replication-dependent nucleosome assembl…	05034(Alcoholism);05202(Transcriptional misregulation in cancer);05322(Systemic lupus erythematosus)	K11253	NA	H3 clustered histone 2 [Source:HGNC Symbol;Acc:HGNC:4776]	protein_coding	19.2086	33.0333	32.6073	409.491	428.65	684.185	0.0557366	-4.16523	0.00019178	0.00974237	down	yes
NUDT1:ENST00000356714	"="	chr7	+	2242222	2251145	ENST00000356714	4	662	MSTRG.32120	NUDT1	GO:0001669(acrosomal vesicle);GO:0003723(RNA binding);GO:0003924(GTPase activity);GO:0005515(protein binding);GO:0005615(extracellular space);GO:0005634(nucleus);GO:0005737(cytoplasm);GO:0005739(mitochondrion);GO:0005759(mitochondrial matrix);GO:0005829(cytosol);GO:0005886(plasma membrane);GO:0006195(purine nucleotide catabolic process);GO:0006203(dGTP catabolic process);GO:0006281(DNA repair);GO…	NA	K17816	3.6.1.56;EC:3.6.1.55	nudix hydrolase 1 [Source:HGNC Symbol;Acc:HGNC:8048]	protein_coding	0.0001	0.0001	0.0001	3.20319	6.76356	0.0001	3.00998e-05	-15.0199	0.000193826	0.00979884	down	yes
SNAP47:ENST00000426344	"="	chr1	+	227735436	227776969	ENST00000426344	5	2403	MSTRG.4463	SNAP47	GO:0005484(SNAP receptor activity);GO:0005515(protein binding);GO:0005737(cytoplasm);GO:0005886(plasma membrane);GO:0006887(exocytosis);GO:0006906(vesicle fusion);GO:0012505(endomembrane system);GO:0014069(postsynaptic density);GO:0016020(membrane);GO:0016082(synaptic vesicle priming);GO:0019905(syntaxin binding);GO:0030425(dendrite);GO:0030672(synaptic vesicle membrane);GO:0031083(BLOC-1 complex…	NA	K18212	NA	synaptosome associated protein 47 [Source:HGNC Symbol;Acc:HGNC:30669]	protein_coding	0.485293	0.551808	0.0001	0.0001	0.0001	0.0001	3457.34	11.7554	0.00204821	0.0608617	up	yes
ZNF516:ENST00000617840	"="	chr18	-	76361768	76380285	ENST00000617840	3	2326	MSTRG.18312	ZNF516	GO:0000978(RNA polymerase II cis-regulatory region sequence-specific DNA binding);GO:0000987(cis-regulatory region sequence-specific DNA binding);GO:0003676(nucleic acid binding);GO:0003677(DNA binding);GO:0005634(nucleus);GO:0006355(regulation of transcription, DNA-templated);GO:0009409(response to cold);GO:0033613(activating transcription factor binding);GO:0045893(positive regulation of transc…	04714(Thermogenesis)	K22411	NA	zinc finger protein 516 [Source:HGNC Symbol;Acc:HGNC:28990]	protein_coding	0.213919	0.449268	0.364266	0.0001	0.0001	0.0001	3424.84	11.7418	0.000138131	0.00891201	up	yes
SELENOI:ENST00000613142	"="	chr2	+	26346086	26395891	ENST00000613142	10	8129	MSTRG.20715	SELENOI	GO:0004307(ethanolaminephosphotransferase activity);GO:0005789(endoplasmic reticulum membrane);GO:0005794(Golgi apparatus);GO:0006629(lipid metabolic process);GO:0006646(phosphatidylethanolamine biosynthetic process);GO:0008654(phospholipid biosynthetic process);GO:0016020(membrane);GO:0016021(integral component of membrane);GO:0016740(transferase activity);GO:0016780(phosphotransferase activity,…	00440(Phosphonate and phosphinate metabolism);00564(Glycerophospholipid metabolism);00565(Ether lipid metabolism)	K00993	EC:2.7.8.1	selenoprotein I [Source:HGNC Symbol;Acc:HGNC:29361]	protein_coding	11.2829	5.46975	8.98377	0.004761	0.002668	0.000417	3280.2	11.6796	3.55482e-11	8.88299e-08	up	yes
TMC5:ENST00000381414	"="	chr16	+	19410723	19499113	ENST00000381414	21	4755	MSTRG.14150	TMC5	GO:0005887(integral component of plasma membrane);GO:0006811(ion transport);GO:0008381(mechanosensitive ion channel activity);GO:0016020(membrane);GO:0016021(integral component of membrane);GO:0034220(ion transmembrane transport);GO:0070062(extracellular exosome)	NA	K21988	NA	transmembrane channel like 5 [Source:HGNC Symbol;Acc:HGNC:22999]	protein_coding	0.602603	0.334005	0.0001	0.0001	0.0001	0.0001	3122.36	11.6084	0.00073609	0.0277693	up	yes
SEC16A:ENST00000371706	"="	chr9	-	136440101	136477115	ENST00000371706	28	8093	MSTRG.36789	SEC16A	GO:0000139(Golgi membrane);GO:0005515(protein binding);GO:0005737(cytoplasm);GO:0005783(endoplasmic reticulum);GO:0005789(endoplasmic reticulum membrane);GO:0005794(Golgi apparatus);GO:0005829(cytosol);GO:0006888(endoplasmic reticulum to Golgi vesicle-mediated transport);GO:0007029(endoplasmic reticulum organization);GO:0007030(Golgi organization);GO:0012507(ER to Golgi transport vesicle membrane…	NA	K20353	NA	SEC16 homolog A, endoplasmic reticulum export factor [Source:HGNC Symbol;Acc:HGNC:29006]	protein_coding	0.0001	0.0001	0.0001	0.339922	0.0001	0.369469	0.000422838	-11.2076	0.000203017	0.0101181	down	yes
TBXAS1:ENST00000448866	"="	chr7	+	139829264	140020293	ENST00000448866	13	1923	MSTRG.33653	TBXAS1	GO:0001516(prostaglandin biosynthetic process);GO:0004497(monooxygenase activity);GO:0004796(thromboxane-A synthase activity);GO:0005506(iron ion binding);GO:0005783(endoplasmic reticulum);GO:0005789(endoplasmic reticulum membrane);GO:0006629(lipid metabolic process);GO:0006631(fatty acid metabolic process);GO:0006633(fatty acid biosynthetic process);GO:0006690(icosanoid metabolic process);GO:000…	00590(Arachidonic acid metabolism);04611(Platelet activation)	K01832	EC:5.3.99.5	thromboxane A synthase 1 [Source:HGNC Symbol;Acc:HGNC:11609]	protein_coding	0.0001	0.0001	0.0001	0.00375	1.19939	1.34511	0.000117728	-13.0523	0.000203837	0.0101293	down	yes
EHF:ENST00000257831	"="	chr11	+	34621093	34663288	ENST00000257831	9	5399	MSTRG.6744	EHF	GO:0000790(nuclear chromatin);GO:0000978(RNA polymerase II cis-regulatory region sequence-specific DNA binding);GO:0000981(DNA-binding transcription factor activity, RNA polymerase II-specific);GO:0001228(DNA-binding transcription activator activity, RNA polymerase II-specific);GO:0003677(DNA binding);GO:0003700(DNA-binding transcription factor activity);GO:0005634(nucleus);GO:0005654(nucleoplasm…	NA	K17102	NA	ETS homologous factor [Source:HGNC Symbol;Acc:HGNC:3246]	protein_coding	0.0001	0.0001	0.0001	0.0001	5.23698	0.153031	5.56575e-05	-14.1331	0.000204277	0.0101416	down	yes
ATP11C:ENST00000370557	"="	X	-	139726346	139933070	ENST00000370557	29	6924	MSTRG.1005	ATP11C	GO:0000166(nucleotide binding);GO:0000287(magnesium ion binding);GO:0002329(pre-B cell differentiation);GO:0005515(protein binding);GO:0005524(ATP binding);GO:0005765(lysosomal membrane);GO:0005783(endoplasmic reticulum);GO:0005789(endoplasmic reticulum membrane);GO:0005802(trans-Golgi network);GO:0005886(plasma membrane);GO:0006869(lipid transport);GO:0015914(phospholipid transport);GO:0016020(m…	NA	K01530	EC:7.6.2.1	ATPase phospholipid transporting 11C [Source:HGNC Symbol;Acc:HGNC:13554]	protein_coding	0.0001	0.125249	0.810233	0.0001	0.0001	0.0001	3118.61	11.6067	0.000265237	0.0121879	up	yes
AP1AR:ENST00000309703	"="	chr4	+	112231833	112269677	ENST00000309703	9	2337	MSTRG.28072	AP1AR	GO:0001920(negative regulation of receptor recycling);GO:0005768(endosome);GO:0005769(early endosome);GO:0005770(late endosome);GO:0005794(Golgi apparatus);GO:0005829(cytosol);GO:0015031(protein transport);GO:0019894(kinesin binding);GO:0030133(transport vesicle);GO:0034315(regulation of Arp2/3 complex-mediated actin nucleation);GO:0034613(cellular protein localization);GO:0035650(AP-1 adaptor co…	NA	NA	NA	adaptor related protein complex 1 associated regulatory protein [Source:HGNC Symbol;Acc:HGNC:28808]	protein_coding	0.0001	0.0001	0.0001	0.939309	0.0001	1.50073	0.000122944	-12.9897	0.000205256	0.0101532	down	yes
INTS14:ENST00000442903	"="	chr15	-	65579248	65611289	ENST00000442903	11	1863	MSTRG.12916	INTS14	GO:0005634(nucleus);GO:0005654(nucleoplasm);GO:0005737(cytoplasm);GO:0016020(membrane);GO:0016021(integral component of membrane);GO:0032039(integrator complex);GO:0034472(snRNA 3'-end processing);GO:0042795(snRNA transcription by RNA polymerase II)	NA	NA	NA	integrator complex subunit 14 [Source:HGNC Symbol;Acc:HGNC:25372]	protein_coding	0.0001	0.0001	0.0001	0.809553	0.0001	7.98482	3.41123e-05	-14.8393	0.000207683	0.0102045	down	yes
SLC8B1:ENST00000552014	"="	chr12	-	113298759	113335030	ENST00000552014	17	3289	MSTRG.9792	SLC8B1	GO:0005432(calcium:sodium antiporter activity);GO:0005739(mitochondrion);GO:0005743(mitochondrial inner membrane);GO:0005886(plasma membrane);GO:0006811(ion transport);GO:0006812(cation transport);GO:0006814(sodium ion transport);GO:0006816(calcium ion transport);GO:0006851(mitochondrial calcium ion transmembrane transport);GO:0006874(cellular calcium ion homeostasis);GO:0008324(cation transmembr…	NA	K13754	NA	solute carrier family 8 member B1 [Source:HGNC Symbol;Acc:HGNC:26175]	protein_coding	0.000194	0.0001	0.006128	2.86997	0.26079	0.017485	0.00203987	-8.93731	0.000207916	0.0102064	down	yes
YWHAZ:ENST00000419477	"="	chr8	-	100920642	100951276	ENST00000419477	6	891	MSTRG.34877	YWHAZ	GO:0003723(RNA binding);GO:0004497(monooxygenase activity);GO:0005515(protein binding);GO:0005615(extracellular space);GO:0005634(nucleus);GO:0005654(nucleoplasm);GO:0005737(cytoplasm);GO:0005739(mitochondrion);GO:0005829(cytosol);GO:0005925(focal adhesion);GO:0006468(protein phosphorylation);GO:0006605(protein targeting);GO:0007165(signal transduction);GO:0008039(synaptic target recognition);GO:…	04110(Cell cycle);04114(Oocyte meiosis);04151(PI3K-Akt signaling pathway);04390(Hippo signaling pathway);05130(Pathogenic Escherichia coli infection);05160(Hepatitis C);05161(Hepatitis B);05203(Viral carcinogenesis)	K16197	NA	tyrosine 3-monooxygenase/tryptophan 5-monooxygenase activation protein zeta [Source:HGNC Symbol;Acc:HGNC:12855]	protein_coding	0.0001	0.0001	0.0001	4.18792	2.7757	0.0001	4.30805e-05	-14.5026	0.000208852	0.0102427	down	yes
GABARAPL1:ENST00000546017	"="	chr12	+	10213429	10223123	ENST00000546017	4	2294	MSTRG.8367	GABARAPL1	GO:0000045(autophagosome assembly);GO:0000421(autophagosome membrane);GO:0000422(autophagy of mitochondrion);GO:0005515(protein binding);GO:0005622(intracellular);GO:0005737(cytoplasm);GO:0005739(mitochondrion);GO:0005776(autophagosome);GO:0005783(endoplasmic reticulum);GO:0005794(Golgi apparatus);GO:0005829(cytosol);GO:0005856(cytoskeleton);GO:0005874(microtubule);GO:0006914(autophagy);GO:000699…	04068(FoxO signaling pathway);04136(Autophagy - other);04137(Mitophagy - animal);04140(Autophagy - animal);04371(Apelin signaling pathway);04621(NOD-like receptor signaling pathway);04727(GABAergic synapse);05167(Kaposi sarcoma-associated herpesvirus infection)	K08341	NA	GABA type A receptor associated protein like 1 [Source:HGNC Symbol;Acc:HGNC:4068]	protein_coding	0.0001	0.0001	0.0001	2.82561	0.638121	0.0001	8.66092e-05	-13.4951	0.000210198	0.010258	down	yes
SLC38A9:ENST00000416547	"="	chr5	-	55625847	55697994	ENST00000416547	13	2236	MSTRG.28884	SLC38A9	GO:0003333(amino acid transmembrane transport);GO:0005515(protein binding);GO:0005764(lysosome);GO:0005765(lysosomal membrane);GO:0005768(endosome);GO:0005770(late endosome);GO:0006865(amino acid transport);GO:0007050(cell cycle arrest);GO:0015171(amino acid transmembrane transporter activity);GO:0015190(L-leucine transmembrane transporter activity);GO:0015803(branched-chain amino acid transport)…	04150(mTOR signaling pathway)	K14995	NA	solute carrier family 38 member 9 [Source:HGNC Symbol;Acc:HGNC:26907]	protein_coding	0.450952	0.479423	0.0001	0.0001	0.0001	0.0001	3101.58	11.5988	0.00254568	0.0714747	up	yes
DHRS2:ENST00000344777	"="	chr14	+	23636373	23645639	ENST00000344777	9	1678	MSTRG.10890	DHRS2	GO:0004090(carbonyl reductase (NADPH) activity);GO:0005515(protein binding);GO:0005634(nucleus);GO:0005635(nuclear envelope);GO:0005654(nucleoplasm);GO:0005737(cytoplasm);GO:0005739(mitochondrion);GO:0005759(mitochondrial matrix);GO:0008207(C21-steroid hormone metabolic process);GO:0008285(negative regulation of cell population proliferation);GO:0009636(response to toxic substance);GO:0016491(oxi…	NA	K11164	EC:1.1.-.-	dehydrogenase/reductase 2 [Source:HGNC Symbol;Acc:HGNC:18349]	protein_coding	0.0001	0.0001	0.0001	0.851213	4.19402	0.0001	5.9461e-05	-14.0377	0.000214517	0.0103664	down	yes
ELP1:ENST00000675825	"="	chr9	-	108867540	108934113	ENST00000675825	37	5921	MSTRG.36276	ELP1	GO:0000049(tRNA binding);GO:0002098(tRNA wobble uridine modification);GO:0002926(tRNA wobble base 5-methoxycarbonylmethyl-2-thiouridinylation);GO:0005515(protein binding);GO:0005634(nucleus);GO:0005737(cytoplasm);GO:0005829(cytosol);GO:0008033(tRNA processing);GO:0033588(Elongator holoenzyme complex)	NA	K11373	NA	elongator complex protein 1 [Source:HGNC Symbol;Acc:HGNC:5959]	protein_coding	0.608891	0.293546	0.0001	0.0001	0.0001	0.0001	3008.46	11.5548	0.000527363	0.0215865	up	yes
NFYC:ENST00000440226	"="	chr1	+	40735315	40771093	ENST00000440226	10	1717	MSTRG.2250	NFYC	GO:0000790(nuclear chromatin);GO:0000976(transcription regulatory region sequence-specific DNA binding);GO:0000978(RNA polymerase II cis-regulatory region sequence-specific DNA binding);GO:0000981(DNA-binding transcription factor activity, RNA polymerase II-specific);GO:0001228(DNA-binding transcription activator activity, RNA polymerase II-specific);GO:0003677(DNA binding);GO:0003700(DNA-binding…	04612(Antigen processing and presentation);05152(Tuberculosis)	K08066	NA	nuclear transcription factor Y subunit gamma [Source:HGNC Symbol;Acc:HGNC:7806]	protein_coding	0.013788	0.0001	0.022869	2.57016	0.146484	1.49491	0.00872765	-6.84019	0.000226806	0.0108426	down	yes
ELP1:ENST00000676416	"="	chr9	-	108867540	108933943	ENST00000676416	37	5606	MSTRG.36276	ELP1	GO:0000049(tRNA binding);GO:0002098(tRNA wobble uridine modification);GO:0002926(tRNA wobble base 5-methoxycarbonylmethyl-2-thiouridinylation);GO:0005515(protein binding);GO:0005634(nucleus);GO:0005737(cytoplasm);GO:0005829(cytosol);GO:0008033(tRNA processing);GO:0033588(Elongator holoenzyme complex)	NA	K11373	NA	elongator complex protein 1 [Source:HGNC Symbol;Acc:HGNC:5959]	protein_coding	0.440853	0.413049	0.0001	0.0001	0.0001	0.0001	2846.67	11.4751	0.000600911	0.0239071	up	yes
CSNK1G1:ENST00000561349	"="	chr15	-	64165737	64300697	ENST00000561349	11	1756	MSTRG.12877	CSNK1G1	GO:0000166(nucleotide binding);GO:0004672(protein kinase activity);GO:0004674(protein serine/threonine kinase activity);GO:0005515(protein binding);GO:0005524(ATP binding);GO:0005634(nucleus);GO:0005737(cytoplasm);GO:0005829(cytosol);GO:0005886(plasma membrane);GO:0006468(protein phosphorylation);GO:0006897(endocytosis);GO:0016020(membrane);GO:0016021(integral component of membrane);GO:0016055(Wn…	04340(Hedgehog signaling pathway)	K08958	EC:2.7.11.1	casein kinase 1 gamma 1 [Source:HGNC Symbol;Acc:HGNC:2454]	protein_coding	0.0001	0.0001	0.0001	0.752639	5.61093	0.0001	4.71426e-05	-14.3726	0.00023291	0.0110809	down	yes
DZIP1:ENST00000376829	"="	chr13	-	95578202	95644706	ENST00000376829	23	7491	MSTRG.10607	DZIP1	GO:0003676(nucleic acid binding);GO:0005515(protein binding);GO:0005634(nucleus);GO:0005654(nucleoplasm);GO:0005737(cytoplasm);GO:0005814(centriole);GO:0005829(cytosol);GO:0005856(cytoskeleton);GO:0005929(cilium);GO:0007224(smoothened signaling pathway);GO:0007275(multicellular organism development);GO:0007281(germ cell development);GO:0007283(spermatogenesis);GO:0030154(cell differentiation);GO:…	NA	K16470	NA	DAZ interacting zinc finger protein 1 [Source:HGNC Symbol;Acc:HGNC:20908]	protein_coding	0.354219	0.0001	0.419793	0.0001	0.0001	0.0001	2580.37	11.3334	0.000241337	0.0113465	up	yes
AAAS:ENST00000548931	"="	chr12	-	53307456	53314815	ENST00000548931	10	1109	MSTRG.8988	AAAS	GO:0000922(spindle pole);GO:0001578(microtubule bundle formation);GO:0003674(molecular_function);GO:0005515(protein binding);GO:0005634(nucleus);GO:0005635(nuclear envelope);GO:0005643(nuclear pore);GO:0005654(nucleoplasm);GO:0005737(cytoplasm);GO:0005813(centrosome);GO:0005829(cytosol);GO:0005856(cytoskeleton);GO:0006110(regulation of glycolytic process);GO:0006406(mRNA export from nucleus);GO:0…	03013(RNA transport)	K14320	NA	aladin WD repeat nucleoporin [Source:HGNC Symbol;Acc:HGNC:13666]	protein_coding	0.0001	0.0001	0.0001	0.744107	1.09132	0.168507	0.000149706	-12.7056	0.000239806	0.0113268	down	yes
ASB3:ENST00000394717	"="	chr2	-	53670319	53787009	ENST00000394717	9	1734	MSTRG.21029	ASB3	GO:0005515(protein binding);GO:0005829(cytosol);GO:0016567(protein ubiquitination);GO:0030315(T-tubule);GO:0035556(intracellular signal transduction);GO:0036371(protein localization to T-tubule);GO:0043687(post-translational protein modification);GO:0055117(regulation of cardiac muscle contraction)	NA	K10325	NA	ankyrin repeat and SOCS box containing 3 [Source:HGNC Symbol;Acc:HGNC:16013]	protein_coding	2.05843	7.97542	0.022996	0.001597	0.0001	0.002854	2209.81	11.1097	8.11951e-05	0.00681727	up	yes
ZNF611:ENST00000543227	"="	chr19	-	52702813	52735054	ENST00000543227	6	4517	MSTRG.20222	ZNF611	GO:0003676(nucleic acid binding);GO:0003677(DNA binding);GO:0005634(nucleus);GO:0006355(regulation of transcription, DNA-templated);GO:0046872(metal ion binding)	05168(Herpes simplex virus 1 infection)	K09228	NA	zinc finger protein 611 [Source:HGNC Symbol;Acc:HGNC:28766]	protein_coding	0.323226	0.326161	0.0001	0.0001	0.0001	0.0001	2164.96	11.0801	0.00164384	0.0517779	up	yes
COMMD3:ENST00000444869	"="	chr10	+	22316420	22320287	ENST00000444869	6	757	MSTRG.4959	COMMD3	GO:0005515(protein binding);GO:0005576(extracellular region);GO:0005634(nucleus);GO:0005737(cytoplasm);GO:0006811(ion transport);GO:0006814(sodium ion transport);GO:0043312(neutrophil degranulation);GO:1904813(ficolin-1-rich granule lumen)	NA	K22559	NA	COMM domain containing 3 [Source:HGNC Symbol;Acc:HGNC:23332]	protein_coding	0.0001	0.0001	0.0001	1.27392	9.89428	0.0001	2.68617e-05	-15.1841	0.000252179	0.0117213	down	yes
LRTOMT:ENST00000642510	"="	chr11	+	72080666	72096852	ENST00000642510	4	2049	MSTRG.7423	LRTOMT	GO:0005515(protein binding);GO:0005737(cytoplasm)	00140(Steroid hormone biosynthesis);00350(Tyrosine metabolism);04728(Dopaminergic synapse)	K00545	EC:2.1.1.6	leucine rich transmembrane and O-methyltransferase domain containing [Source:HGNC Symbol;Acc:HGNC:25033]	protein_coding	0.0001	0.0001	0.0001	1.26408	1.59971	0.0001	0.000104753	-13.2207	0.000255512	0.0118343	down	yes
SAA2:ENST00000526900	"="	chr11	-	18245243	18248635	ENST00000526900	4	687	MSTRG.6623	SAA2	GO:0005515(protein binding);GO:0005576(extracellular region);GO:0006953(acute-phase response);GO:0034364(high-density lipoprotein particle);GO:0070062(extracellular exosome)	NA	K17310	NA	serum amyloid A2 [Source:HGNC Symbol;Acc:HGNC:10514]	protein_coding	0.0001	0.078664	0.0001	1.69104	3.0785	3.62074	0.00939946	-6.73321	0.000256801	0.0118835	down	yes
H2AC12:ENST00000377459	"="	chr6	+	27147106	27147562	ENST00000377459	1	457	MSTRG.30554	H2AC12	GO:0000786(nucleosome);GO:0000790(nuclear chromatin);GO:0003674(molecular_function);GO:0003677(DNA binding);GO:0005634(nucleus);GO:0005694(chromosome);GO:0006325(chromatin organization);GO:0006342(chromatin silencing);GO:0008150(biological_process);GO:0046982(protein heterodimerization activity);GO:0070062(extracellular exosome)	04217(Necroptosis);05034(Alcoholism);05322(Systemic lupus erythematosus)	K11251	NA	H2A clustered histone 12 [Source:HGNC Symbol;Acc:HGNC:13671]	protein_coding	45.5674	50.7311	61.6188	809.192	795.381	847.9	0.064391	-3.957	0.000259276	0.0119664	down	yes
TPM3:ENST00000330188	"="	chr1	-	154156364	154183205	ENST00000330188	8	2108	MSTRG.3537	TPM3	GO:0001725(stress fiber);GO:0003674(molecular_function);GO:0003779(actin binding);GO:0005515(protein binding);GO:0005737(cytoplasm);GO:0005829(cytosol);GO:0005856(cytoskeleton);GO:0005862(muscle thin filament tropomyosin);GO:0005884(actin filament);GO:0006936(muscle contraction);GO:0007015(actin filament organization);GO:0015629(actin cytoskeleton);GO:0030049(muscle filament sliding);GO:0051015(a…	04260(Cardiac muscle contraction);04261(Adrenergic signaling in cardiomyocytes);05200(Pathways in cancer);05216(Thyroid cancer);05410(Hypertrophic cardiomyopathy (HCM));05414(Dilated cardiomyopathy (DCM))	K09290	NA	tropomyosin 3 [Source:HGNC Symbol;Acc:HGNC:12012]	protein_coding	0.0001	0.0001	0.0001	0.414885	0.0001	2.69855	9.63537e-05	-13.3413	0.000263593	0.012123	down	yes
APBB2:ENST00000513140	"="	chr4	-	40814607	41214458	ENST00000513140	17	4166	MSTRG.27564	APBB2	GO:0001540(amyloid-beta binding);GO:0001764(neuron migration);GO:0005515(protein binding);GO:0005634(nucleus);GO:0005737(cytoplasm);GO:0006355(regulation of transcription, DNA-templated);GO:0007050(cell cycle arrest);GO:0007411(axon guidance);GO:0008134(transcription factor binding);GO:0016020(membrane);GO:0030027(lamellipodium);GO:0030198(extracellular matrix organization);GO:0030308(negative re…	NA	NA	NA	amyloid beta precursor protein binding family B member 2 [Source:HGNC Symbol;Acc:HGNC:582]	protein_coding	0.0001	0.354337	0.288093	0.0001	0.0001	0.0001	2141.77	11.0646	0.00179237	0.0554577	up	yes
H2BC17:ENST00000616182	"="	chr6	+	27893425	27893891	ENST00000616182	1	467	MSTRG.30596	H2BC17	GO:0000786(nucleosome);GO:0003677(DNA binding);GO:0005515(protein binding);GO:0005634(nucleus);GO:0005654(nucleoplasm);GO:0005694(chromosome);GO:0005829(cytosol);GO:0006334(nucleosome assembly);GO:0016567(protein ubiquitination);GO:0046982(protein heterodimerization activity)	05034(Alcoholism);05203(Viral carcinogenesis);05322(Systemic lupus erythematosus)	NA	NA	H2B clustered histone 17 [Source:HGNC Symbol;Acc:HGNC:4758]	protein_coding	0.015027	9.16037	32.3753	1019.48	1055.53	1207.87	0.0126568	-6.30395	0.000267728	0.0122487	down	yes
VEGFA:ENST00000372077	"="	chr6	+	43770782	43786487	ENST00000372077	6	2834	MSTRG.31074	VEGFA	GO:0000122(negative regulation of transcription by RNA polymerase II);GO:0001525(angiogenesis);GO:0001541(ovarian follicle development);GO:0001569(branching involved in blood vessel morphogenesis);GO:0001570(vasculogenesis);GO:0001666(response to hypoxia);GO:0001701(in utero embryonic development);GO:0001822(kidney development);GO:0001934(positive regulation of protein phosphorylation);GO:0001938…	01521(EGFR tyrosine kinase inhibitor resistance);04010(MAPK signaling pathway);04014(Ras signaling pathway);04015(Rap1 signaling pathway);04066(HIF-1 signaling pathway);04151(PI3K-Akt signaling pathway);04370(VEGF signaling pathway);04510(Focal adhesion);04926(Relaxin signaling pathway);04933(AGE-RAGE signaling pathway in diabetic complications);05163(Human cytomegalovirus infection);05165(Human …	K05448	NA	vascular endothelial growth factor A [Source:HGNC Symbol;Acc:HGNC:12680]	protein_coding	0.000241	2.49084	3.34148	0.001367	0.001465	6.7e-05	2011.92	10.9744	0.000132892	0.00890383	up	yes
CAST:ENST00000504465	"="	chr5	+	96702806	96772892	ENST00000504465	27	2336	MSTRG.29333	CAST	GO:0003723(RNA binding);GO:0004866(endopeptidase inhibitor activity);GO:0004869(cysteine-type endopeptidase inhibitor activity);GO:0005515(protein binding);GO:0005737(cytoplasm);GO:0005783(endoplasmic reticulum);GO:0005829(cytosol);GO:0010466(negative regulation of peptidase activity);GO:0010859(calcium-dependent cysteine-type endopeptidase inhibitor activity);GO:0016020(membrane);GO:0030414(pept…	NA	NA	NA	calpastatin [Source:HGNC Symbol;Acc:HGNC:1515]	protein_coding	0.0001	0.0001	0.0001	1.32645	1.13734	0.0001	0.000121759	-13.0037	0.000284143	0.0129209	down	yes
ZNF611:ENST00000540744	"="	chr19	-	52702813	52735054	ENST00000540744	5	4417	MSTRG.20222	ZNF611	GO:0003676(nucleic acid binding);GO:0003677(DNA binding);GO:0005634(nucleus);GO:0006355(regulation of transcription, DNA-templated);GO:0046872(metal ion binding)	05168(Herpes simplex virus 1 infection)	K09228	NA	zinc finger protein 611 [Source:HGNC Symbol;Acc:HGNC:28766]	protein_coding	0.199309	0.362706	0.0001	0.0001	0.0001	0.0001	1873.72	10.8717	0.00212279	0.0624418	up	yes
PTAFR:ENST00000373857	"="	chr1	-	28147166	28176690	ENST00000373857	2	3993	ENSG00000169403	PTAFR	GO:0001530(lipopolysaccharide binding);GO:0001816(cytokine production);GO:0001875(lipopolysaccharide immune receptor activity);GO:0002693(positive regulation of cellular extravasation);GO:0004930(G protein-coupled receptor activity);GO:0004992(platelet activating factor receptor activity);GO:0005515(protein binding);GO:0005543(phospholipid binding);GO:0005886(plasma membrane);GO:0005887(integral …	04020(Calcium signaling pathway);04080(Neuroactive ligand-receptor interaction);05150(Staphylococcus aureus infection)	K04279	NA	platelet activating factor receptor [Source:HGNC Symbol;Acc:HGNC:9582]	protein_coding	0.247587	0.0001	0.23954	0.0001	0.0001	0.0001	1624.09	10.6654	0.00256803	0.0718719	up	yes
FP565260:ENST00000623476	"="	chr21	-	5116343	5133805	ENST00000623476	7	1599	MSTRG.23776	FP565260	GO:0005739(mitochondrion)	NA	NA	NA	novel protein	protein_coding	0.0001	0.0001	0.0001	3.24096	0.599177	0.0001	7.81203e-05	-13.6439	0.000298422	0.0134768	down	yes
DNM3:ENST00000627582	"="	chr1	+	171841498	172412717	ENST00000627582	21	7627	MSTRG.3879	DNM3	GO:0000166(nucleotide binding);GO:0000266(mitochondrial fission);GO:0001917(photoreceptor inner segment);GO:0003374(dynamin family protein polymerization involved in mitochondrial fission);GO:0003924(GTPase activity);GO:0005515(protein binding);GO:0005525(GTP binding);GO:0005737(cytoplasm);GO:0005794(Golgi apparatus);GO:0005856(cytoskeleton);GO:0005874(microtubule);GO:0005886(plasma membrane);GO:…	04072(Phospholipase D signaling pathway);04144(Endocytosis);04721(Synaptic vesicle cycle);04961(Endocrine and other factor-regulated calcium reabsorption);05100(Bacterial invasion of epithelial cells)	K01528	EC:3.6.5.5	dynamin 3 [Source:HGNC Symbol;Acc:HGNC:29125]	protein_coding	0.240614	0.408845	0.183699	0.0001	0.000326	0.0001	1583.95	10.6293	2.61039e-06	0.000486615	up	yes
MID1IP1:ENST00000336949	"="	X	+	38803733	38806537	ENST00000336949	2	2536	MSTRG.246	MID1IP1	GO:0005515(protein binding);GO:0005634(nucleus);GO:0005737(cytoplasm);GO:0005829(cytosol);GO:0005856(cytoskeleton);GO:0005874(microtubule);GO:0006629(lipid metabolic process);GO:0006853(carnitine shuttle);GO:0007026(negative regulation of microtubule depolymerization);GO:0008022(protein C-terminus binding);GO:0015630(microtubule cytoskeleton);GO:0042802(identical protein binding);GO:0045723(posit…	NA	NA	NA	MID1 interacting protein 1 [Source:HGNC Symbol;Acc:HGNC:20715]	protein_coding	0.5893	39.948	0.028609	0.0001	0.027384	0.001491	1400.03	10.4512	0.000101241	0.00768686	up	yes
OSBPL8:ENST00000261183	"="	chr12	-	76351797	76559771	ENST00000261183	24	7204	MSTRG.9374	OSBPL8	GO:0001786(phosphatidylserine binding);GO:0005548(phospholipid transporter activity);GO:0005634(nucleus);GO:0005783(endoplasmic reticulum);GO:0005789(endoplasmic reticulum membrane);GO:0005829(cytosol);GO:0006869(lipid transport);GO:0008289(lipid binding);GO:0010891(negative regulation of sequestering of triglyceride);GO:0015248(sterol transporter activity);GO:0015485(cholesterol binding);GO:0015…	NA	K22285	NA	oxysterol binding protein like 8 [Source:HGNC Symbol;Acc:HGNC:16396]	protein_coding	0.612543	0.000225	1.05239	0.00048	0.000636	0.0001	1369.38	10.4193	0.000164374	0.00906083	up	yes
TMEM87B:ENST00000650799	"="	chr2	+	112055617	112119273	ENST00000650799	19	4773	MSTRG.21647	TMEM87B	GO:0000139(Golgi membrane);GO:0005794(Golgi apparatus);GO:0005829(cytosol);GO:0016020(membrane);GO:0016021(integral component of membrane);GO:0042147(retrograde transport, endosome to Golgi)	NA	NA	NA	transmembrane protein 87B [Source:HGNC Symbol;Acc:HGNC:25913]	protein_coding	0.904314	0.431919	1.93644	0.0001	0.001109	0.001787	1092.35	10.0932	3.14829e-06	0.000567731	up	yes
SGCE:ENST00000447873	"="	chr7	-	94585223	94656207	ENST00000447873	10	1672	MSTRG.33143	SGCE	GO:0005509(calcium ion binding);GO:0005737(cytoplasm);GO:0005794(Golgi apparatus);GO:0005856(cytoskeleton);GO:0005886(plasma membrane);GO:0005887(integral component of plasma membrane);GO:0007160(cell-matrix adhesion);GO:0007517(muscle organ development);GO:0016010(dystrophin-associated glycoprotein complex);GO:0016012(sarcoglycan complex);GO:0016020(membrane);GO:0016021(integral component of mem…	NA	NA	NA	sarcoglycan epsilon [Source:HGNC Symbol;Acc:HGNC:10808]	protein_coding	0.014232	0.0518	0.0001	0.742321	1.53133	1.52062	0.0174294	-5.84233	0.000337421	0.0149177	down	yes
NOP2:ENST00000541778	"="	chr12	-	6556871	6568691	ENST00000541778	16	3038	MSTRG.8281	NOP2	GO:0000027(ribosomal large subunit assembly);GO:0000470(maturation of LSU-rRNA);GO:0001510(RNA methylation);GO:0003723(RNA binding);GO:0005515(protein binding);GO:0005634(nucleus);GO:0005654(nucleoplasm);GO:0005730(nucleolus);GO:0006357(regulation of transcription by RNA polymerase II);GO:0006364(rRNA processing);GO:0008168(methyltransferase activity);GO:0008284(positive regulation of cell popula…	NA	K14835	EC:2.1.1.310	NOP2 nucleolar protein [Source:HGNC Symbol;Acc:HGNC:7867]	protein_coding	0.000245	0.0001	0.000193	0.035718	0.543947	0.706413	0.000418326	-11.2231	0.000338841	0.0149672	down	yes
PSMA2:ENST00000445517	"="	chr7	-	42917413	42932185	ENST00000445517	6	683	MSTRG.32538	PSMA2	GO:0000165(MAPK cascade);GO:0000209(protein polyubiquitination);GO:0000502(proteasome complex);GO:0000932(P-body);GO:0002223(stimulatory C-type lectin receptor signaling pathway);GO:0002479(antigen processing and presentation of exogenous peptide antigen via MHC class I, TAP-dependent);GO:0004175(endopeptidase activity);GO:0004298(threonine-type endopeptidase activity);GO:0005515(protein binding)…	03050(Proteasome)	NA	NA	proteasome 20S subunit alpha 2 [Source:HGNC Symbol;Acc:HGNC:9531]	protein_coding	0.019761	0.0001	0.012481	8.62419	0.010961	6.68903	0.00211052	-8.88819	0.00034501	0.0152141	down	yes
NLRP2:ENST00000543010	"="	chr19	+	54965252	55001142	ENST00000543010	13	3576	MSTRG.20290	NLRP2	GO:0000166(nucleotide binding);GO:0000784(nuclear chromosome, telomeric region);GO:0002376(immune system process);GO:0005515(protein binding);GO:0005524(ATP binding);GO:0005737(cytoplasm);GO:0005794(Golgi apparatus);GO:0005829(cytosol);GO:0006915(apoptotic process);GO:0006954(inflammatory response);GO:0032088(negative regulation of NF-kappaB transcription factor activity);GO:0032090(Pyrin domain …	NA	K19409	NA	NLR family pyrin domain containing 2 [Source:HGNC Symbol;Acc:HGNC:22948]	protein_coding	0.00325	8.12787	0.480412	0.005072	0.0001	0.003481	995.208	9.95885	0.000332187	0.0147853	up	yes
CLPTM1:ENST00000541297	"="	chr19	+	44954591	44993196	ENST00000541297	14	2732	MSTRG.19842	CLPTM1	GO:0005515(protein binding);GO:0005887(integral component of plasma membrane);GO:0007275(multicellular organism development);GO:0009897(external side of plasma membrane);GO:0016020(membrane);GO:0016021(integral component of membrane);GO:0030154(cell differentiation);GO:0033081(regulation of T cell differentiation in thymus)	NA	NA	NA	CLPTM1 regulator of GABA type A receptor forward trafficking [Source:HGNC Symbol;Acc:HGNC:2087]	protein_coding	0.116498	0.089523	0.968204	29.9084	21.35	2.79923	0.0217217	-5.52472	0.000353738	0.0155337	down	yes
ITGB1:ENST00000423113	"="	chr10	-	32900319	32935558	ENST00000423113	16	3729	MSTRG.5069	ITGB1	GO:0000082(G1/S transition of mitotic cell cycle);GO:0000132(establishment of mitotic spindle orientation);GO:0001618(virus receptor activity);GO:0001701(in utero embryonic development);GO:0001708(cell fate specification);GO:0001726(ruffle);GO:0001968(fibronectin binding);GO:0002020(protease binding);GO:0002042(cell migration involved in sprouting angiogenesis);GO:0003779(actin binding);GO:000517…	04015(Rap1 signaling pathway);04145(Phagosome);04151(PI3K-Akt signaling pathway);04360(Axon guidance);04510(Focal adhesion);04512(ECM-receptor interaction);04514(Cell adhesion molecules (CAMs));04530(Tight junction);04611(Platelet activation);04670(Leukocyte transendothelial migration);04810(Regulation of actin cytoskeleton);05100(Bacterial invasion of epithelial cells);05130(Pathogenic Escherich…	K05719	NA	integrin subunit beta 1 [Source:HGNC Symbol;Acc:HGNC:6153]	protein_coding	364.987	0.053308	0.046168	0.334433	0.039248	0.010754	949.67	9.89128	0.00042491	0.0179385	up	yes
KMT5C:ENST00000630497	"="	chr19	+	55341794	55348120	ENST00000630497	7	2037	MSTRG.20315	KMT5C	GO:0000780(condensed nuclear chromosome, centromeric region);GO:0003682(chromatin binding);GO:0005515(protein binding);GO:0005634(nucleus);GO:0005654(nucleoplasm);GO:0005694(chromosome);GO:0005720(nuclear heterochromatin);GO:0005721(pericentric heterochromatin);GO:0006281(DNA repair);GO:0006325(chromatin organization);GO:0008168(methyltransferase activity);GO:0016571(histone methylation);GO:00167…	00310(Lysine degradation)	K11429	EC:2.1.1.43	lysine methyltransferase 5C [Source:HGNC Symbol;Acc:HGNC:28405]	protein_coding	0.0001	0.0001	0.0001	1.25519	0.409111	0.011863	0.00017898	-12.4479	0.000364357	0.0159201	down	yes
PTPRF:ENST00000372407	"="	chr1	+	43598839	43623663	ENST00000372407	22	4600	MSTRG.2306	PTPRF	GO:0004721(phosphoprotein phosphatase activity);GO:0004725(protein tyrosine phosphatase activity);GO:0005001(transmembrane receptor protein tyrosine phosphatase activity);GO:0005515(protein binding);GO:0005886(plasma membrane);GO:0005887(integral component of plasma membrane);GO:0006470(protein dephosphorylation);GO:0007155(cell adhesion);GO:0007185(transmembrane receptor protein tyrosine phospha…	04514(Cell adhesion molecules (CAMs));04520(Adherens junction);04910(Insulin signaling pathway);04931(Insulin resistance)	K05695	EC:3.1.3.48	protein tyrosine phosphatase receptor type F [Source:HGNC Symbol;Acc:HGNC:9670]	protein_coding	0.100234	1.97996	21.373	0.0001	0.014954	0.011033	899.037	9.81224	1.97097e-05	0.00246847	up	yes
TMBIM6:ENST00000552699	"="	chr12	+	49741557	49764737	ENST00000552699	11	2964	MSTRG.8882	TMBIM6	GO:0005515(protein binding);GO:0005634(nucleus);GO:0005737(cytoplasm);GO:0005783(endoplasmic reticulum);GO:0005789(endoplasmic reticulum membrane);GO:0005887(integral component of plasma membrane);GO:0006914(autophagy);GO:0006915(apoptotic process);GO:0006986(response to unfolded protein);GO:0010523(negative regulation of calcium ion transport into cytosol);GO:0016020(membrane);GO:0016021(integra…	NA	K21889	NA	transmembrane BAX inhibitor motif containing 6 [Source:HGNC Symbol;Acc:HGNC:11723]	protein_coding	1.42881	0.110146	1.76042	0.0001	0.0001	0.005117	620.532	9.27736	3.22151e-05	0.00357964	up	yes
SAR1B:ENST00000439578	"="	chr5	-	134606802	134632774	ENST00000439578	8	929	MSTRG.29591	SAR1B	GO:0000166(nucleotide binding);GO:0002474(antigen processing and presentation of peptide antigen via MHC class I);GO:0003400(regulation of COPII vesicle coating);GO:0003924(GTPase activity);GO:0005515(protein binding);GO:0005525(GTP binding);GO:0005783(endoplasmic reticulum);GO:0005789(endoplasmic reticulum membrane);GO:0005794(Golgi apparatus);GO:0005829(cytosol);GO:0006886(intracellular protein…	04141(Protein processing in endoplasmic reticulum);05134(Legionellosis)	K07953	EC:3.6.5.-	secretion associated Ras related GTPase 1B [Source:HGNC Symbol;Acc:HGNC:10535]	protein_coding	0.0001	0.0001	0.0001	2.2569	0.029948	0.961986	9.23408e-05	-13.4027	0.000372478	0.0161806	down	yes
TBC1D24:ENST00000627285	"="	chr16	+	2493597	2503453	ENST00000627285	7	4382	MSTRG.13817	TBC1D24	GO:0005096(GTPase activator activity);GO:0005515(protein binding);GO:0005737(cytoplasm);GO:0005886(plasma membrane);GO:0016020(membrane);GO:0030054(cell junction);GO:0030659(cytoplasmic vesicle membrane);GO:0031175(neuron projection development);GO:0031410(cytoplasmic vesicle);GO:0031594(neuromuscular junction);GO:0036475(neuron death in response to oxidative stress);GO:0042995(cell projection);G…	NA	K21841	NA	TBC1 domain family member 24 [Source:HGNC Symbol;Acc:HGNC:29203]	protein_coding	2.50032	0.0001	1.30689	0.0001	0.0001	0.006138	600.712	9.23053	0.00115276	0.0392553	up	yes
RPS3:ENST00000527446	"="	chr11	+	75399531	75422280	ENST00000527446	7	1306	MSTRG.7514	RPS3	GO:0000184(nuclear-transcribed mRNA catabolic process, nonsense-mediated decay);GO:0000977(RNA polymerase II regulatory region sequence-specific DNA binding);GO:0003677(DNA binding);GO:0003684(damaged DNA binding);GO:0003723(RNA binding);GO:0003729(mRNA binding);GO:0003735(structural constituent of ribosome);GO:0003906(DNA-(apurinic or apyrimidinic site) endonuclease activity);GO:0004520(endodeox…	03010(Ribosome)	K02985	NA	ribosomal protein S3 [Source:HGNC Symbol;Acc:HGNC:10420]	protein_coding	108.337	85.8223	269.161	0.228333	0.3831	0.202896	568.96	9.15218	5.15775e-10	9.02193e-07	up	yes
DGKA:ENST00000394147	"="	chr12	+	55932028	55954021	ENST00000394147	24	2770	MSTRG.9059	DGKA	GO:0000166(nucleotide binding);GO:0003951(NAD+ kinase activity);GO:0004143(diacylglycerol kinase activity);GO:0005509(calcium ion binding);GO:0005524(ATP binding);GO:0005543(phospholipid binding);GO:0005737(cytoplasm);GO:0005829(cytosol);GO:0005886(plasma membrane);GO:0006629(lipid metabolic process);GO:0006654(phosphatidic acid biosynthetic process);GO:0007165(signal transduction);GO:0007205(pro…	00561(Glycerolipid metabolism);00564(Glycerophospholipid metabolism);04070(Phosphatidylinositol signaling system);04072(Phospholipase D signaling pathway);05231(Choline metabolism in cancer)	K00901	EC:2.7.1.107	diacylglycerol kinase alpha [Source:HGNC Symbol;Acc:HGNC:2849]	protein_coding	0.536565	1.35079	0.013583	0.0001	0.001146	0.002354	528.038	9.0445	0.000382905	0.0165787	up	yes
PHB2:ENST00000535923	"="	chr12	-	6965327	6970664	ENST00000535923	10	1379	MSTRG.8294	PHB2	GO:0000423(mitophagy);GO:0002377(immunoglobulin production);GO:0005515(protein binding);GO:0005634(nucleus);GO:0005737(cytoplasm);GO:0005739(mitochondrion);GO:0005741(mitochondrial outer membrane);GO:0005743(mitochondrial inner membrane);GO:0005886(plasma membrane);GO:0006606(protein import into nucleus);GO:0006851(mitochondrial calcium ion transmembrane transport);GO:0007005(mitochondrion organi…	NA	K17081	NA	prohibitin 2 [Source:HGNC Symbol;Acc:HGNC:30306]	protein_coding	21.0343	10.0919	0.0001	0.055221	0.014622	0.0001	445.025	8.79774	0.00107955	0.0372946	up	yes
RPS6KA2:ENST00000265678	"="	chr6	-	166409364	166627251	ENST00000265678	21	5832	MSTRG.32027	RPS6KA2	GO:0000166(nucleotide binding);GO:0000287(magnesium ion binding);GO:0001556(oocyte maturation);GO:0002035(brain renin-angiotensin system);GO:0004672(protein kinase activity);GO:0004674(protein serine/threonine kinase activity);GO:0004711(ribosomal protein S6 kinase activity);GO:0004712(protein serine/threonine/tyrosine kinase activity);GO:0005515(protein binding);GO:0005524(ATP binding);GO:000563…	04010(MAPK signaling pathway);04114(Oocyte meiosis);04150(mTOR signaling pathway);04714(Thermogenesis);04720(Long-term potentiation);04722(Neurotrophin signaling pathway);04914(Progesterone-mediated oocyte maturation);04931(Insulin resistance)	K04373	EC:2.7.11.1	ribosomal protein S6 kinase A2 [Source:HGNC Symbol;Acc:HGNC:10431]	protein_coding	3.31935	3.63039	3.3114	0.005913	0.0001	0.019253	406.124	8.66578	5.80636e-06	0.000934646	up	yes
CAPN1:ENST00000533820	"="	chr11	+	65181194	65212006	ENST00000533820	22	3083	MSTRG.7158	CAPN1	GO:0004198(calcium-dependent cysteine-type endopeptidase activity);GO:0005509(calcium ion binding);GO:0005515(protein binding);GO:0005576(extracellular region);GO:0005737(cytoplasm);GO:0005739(mitochondrion);GO:0005764(lysosome);GO:0005829(cytosol);GO:0005886(plasma membrane);GO:0005925(focal adhesion);GO:0006508(proteolysis);GO:0008233(peptidase activity);GO:0008234(cysteine-type peptidase activ…	04141(Protein processing in endoplasmic reticulum);04210(Apoptosis);04217(Necroptosis);04218(Cellular senescence);05010(Alzheimer disease)	NA	NA	calpain 1 [Source:HGNC Symbol;Acc:HGNC:1476]	protein_coding	1.54244	2.17864	0.820868	81.9269	1.77337	65.6621	0.030409	-5.03936	0.000402584	0.0172457	down	yes
EYA3:ENST00000436342	"="	chr1	-	27970347	28088637	ENST00000436342	17	5943	MSTRG.1971	EYA3	GO:0004721(phosphoprotein phosphatase activity);GO:0004725(protein tyrosine phosphatase activity);GO:0005515(protein binding);GO:0005634(nucleus);GO:0005654(nucleoplasm);GO:0005667(transcription factor complex);GO:0005737(cytoplasm);GO:0005813(centrosome);GO:0006281(DNA repair);GO:0006302(double-strand break repair);GO:0006325(chromatin organization);GO:0006470(protein dephosphorylation);GO:00069…	NA	K17621	EC:3.1.3.48	EYA transcriptional coactivator and phosphatase 3 [Source:HGNC Symbol;Acc:HGNC:3521]	protein_coding	0.792351	0.0001	0.83464	0.0001	0.0001	0.003824	404.347	8.65945	0.00145589	0.0473061	up	yes
H2AC4:ENST00000615868	"="	chr6	-	26033092	26033618	ENST00000615868	1	527	MSTRG.30472	H2AC4	GO:0000786(nucleosome);GO:0000790(nuclear chromatin);GO:0003677(DNA binding);GO:0005515(protein binding);GO:0005634(nucleus);GO:0005694(chromosome);GO:0006325(chromatin organization);GO:0006342(chromatin silencing);GO:0008285(negative regulation of cell population proliferation);GO:0046982(protein heterodimerization activity);GO:0070062(extracellular exosome)	04217(Necroptosis);05034(Alcoholism);05322(Systemic lupus erythematosus)	K11251	NA	H2A clustered histone 4 [Source:HGNC Symbol;Acc:HGNC:4734]	protein_coding	30.1006	35.7441	38.64	482.856	468.318	507.446	0.0716326	-3.80324	0.000424099	0.0179187	down	yes
PTPN20:ENST00000395725	"="	chr10	+	46911438	47002320	ENST00000395725	7	2226	MSTRG.5224	PTPN20	GO:0004721(phosphoprotein phosphatase activity);GO:0004725(protein tyrosine phosphatase activity);GO:0005634(nucleus);GO:0005654(nucleoplasm);GO:0005737(cytoplasm);GO:0005815(microtubule organizing center);GO:0005856(cytoskeleton);GO:0005874(microtubule);GO:0006470(protein dephosphorylation);GO:0016311(dephosphorylation);GO:0016787(hydrolase activity);GO:0016791(phosphatase activity);GO:0034451(c…	NA	K18039	EC:3.1.3.48	protein tyrosine phosphatase non-receptor type 20 [Source:HGNC Symbol;Acc:HGNC:23423]	protein_coding	0.990804	0.709912	0.000329	0.004149	0.0001	0.0001	391.135	8.61152	0.00224935	0.0652144	up	yes
DSE:ENST00000647244	"="	chr6	+	116254177	116435765	ENST00000647244	5	1631	MSTRG.31553	DSE	GO:0000139(Golgi membrane);GO:0005654(nucleoplasm);GO:0005783(endoplasmic reticulum);GO:0005794(Golgi apparatus);GO:0005829(cytosol);GO:0015012(heparan sulfate proteoglycan biosynthetic process);GO:0016020(membrane);GO:0016021(integral component of membrane);GO:0016853(isomerase activity);GO:0030204(chondroitin sulfate metabolic process);GO:0030205(dermatan sulfate metabolic process);GO:0030206(c…	00532(Glycosaminoglycan biosynthesis - chondroitin sulfate / dermatan sulfate)	K01794	EC:5.1.3.19	dermatan sulfate epimerase [Source:HGNC Symbol;Acc:HGNC:21144]	protein_coding	0.0001	0.0001	0.0001	0.033054	0.610909	0.768802	0.00021235	-12.2013	0.00043005	0.018121	down	yes
TXNIP:ENST00000582401	"="	chr1	-	145992435	145996579	ENST00000582401	8	2905	MSTRG.3249	TXNIP	GO:0000122(negative regulation of transcription by RNA polymerase II);GO:0004857(enzyme inhibitor activity);GO:0005515(protein binding);GO:0005634(nucleus);GO:0005737(cytoplasm);GO:0005758(mitochondrial intermembrane space);GO:0005829(cytosol);GO:0006606(protein import into nucleus);GO:0006979(response to oxidative stress);GO:0007049(cell cycle);GO:0009612(response to mechanical stimulus);GO:0009…	04621(NOD-like receptor signaling pathway)	K20910	NA	thioredoxin interacting protein [Source:HGNC Symbol;Acc:HGNC:16952]	protein_coding	1.06931	1.07071	0.054847	11.5784	14.8165	40.483	0.0328189	-4.92933	0.000432157	0.0181859	down	yes
ARHGAP26:ENST00000274498	"="	chr5	+	142770377	143229011	ENST00000274498	23	9395	MSTRG.29771	ARHGAP26	GO:0005096(GTPase activator activity);GO:0005515(protein binding);GO:0005543(phospholipid binding);GO:0005575(cellular_component);GO:0005737(cytoplasm);GO:0005829(cytosol);GO:0005856(cytoskeleton);GO:0005925(focal adhesion);GO:0007165(signal transduction);GO:0007399(nervous system development);GO:0030036(actin cytoskeleton organization);GO:0030054(cell junction);GO:0043547(positive regulation of …	NA	K20071	NA	Rho GTPase activating protein 26 [Source:HGNC Symbol;Acc:HGNC:17073]	protein_coding	0.0001	0.0001	0.000269	1.08897	0.264716	0.0001	0.000346436	-11.4951	0.000433484	0.0182272	down	yes
CTNND1:ENST00000526772	"="	chr11	+	57761797	57819178	ENST00000526772	14	4966	MSTRG.6943	CTNND1	GO:0005102(signaling receptor binding);GO:0005515(protein binding);GO:0005634(nucleus);GO:0005737(cytoplasm);GO:0005829(cytosol);GO:0005886(plasma membrane);GO:0005911(cell-cell junction);GO:0005912(adherens junction);GO:0005915(zonula adherens);GO:0007043(cell-cell junction assembly);GO:0007155(cell adhesion);GO:0007420(brain development);GO:0016020(membrane);GO:0016055(Wnt signaling pathway);GO…	04015(Rap1 signaling pathway);04520(Adherens junction);04670(Leukocyte transendothelial migration)	NA	NA	catenin delta 1 [Source:HGNC Symbol;Acc:HGNC:2515]	protein_coding	0.0001	0.0001	0.0001	0.415619	0.682667	0.0001	0.000273128	-11.8381	0.000439009	0.0184152	down	yes
PCDH1:ENST00000515351	"="	chr5	-	141863013	141868575	ENST00000515351	2	2489	MSTRG.29744	PCDH1	GO:0005509(calcium ion binding);GO:0005654(nucleoplasm);GO:0005730(nucleolus);GO:0005886(plasma membrane);GO:0005887(integral component of plasma membrane);GO:0005911(cell-cell junction);GO:0007155(cell adhesion);GO:0007156(homophilic cell adhesion via plasma membrane adhesion molecules);GO:0007267(cell-cell signaling);GO:0007399(nervous system development);GO:0016020(membrane);GO:0016021(integra…	NA	K16498	NA	protocadherin 1 [Source:HGNC Symbol;Acc:HGNC:8655]	protein_coding	0.746265	0.39262	0.348918	0.0001	0.003781	0.0001	373.726	8.54584	0.000276648	0.0126238	up	yes
GALNT6:ENST00000543196	"="	chr12	-	51351247	51383563	ENST00000543196	11	5207	MSTRG.8934	GALNT6	GO:0000139(Golgi membrane);GO:0004653(polypeptide N-acetylgalactosaminyltransferase activity);GO:0005794(Golgi apparatus);GO:0006486(protein glycosylation);GO:0006493(protein O-linked glycosylation);GO:0016020(membrane);GO:0016021(integral component of membrane);GO:0016266(O-glycan processing);GO:0016740(transferase activity);GO:0016757(transferase activity, transferring glycosyl groups);GO:00302…	00512(Mucin type O-glycan biosynthesis)	NA	NA	polypeptide N-acetylgalactosaminyltransferase 6 [Source:HGNC Symbol;Acc:HGNC:4128]	protein_coding	0.064977	0.025441	0.021857	1.3734	1.41858	1.4286	0.0266018	-5.23233	0.000511506	0.0210416	down	yes
DYNC1H1:ENST00000645149	"="	chr14	+	102017205	102050784	ENST00000645149	39	6050	MSTRG.11864	DYNC1H1	GO:0000086(G2/M transition of mitotic cell cycle);GO:0000166(nucleotide binding);GO:0000278(mitotic cell cycle);GO:0003723(RNA binding);GO:0003774(motor activity);GO:0003777(microtubule motor activity);GO:0005515(protein binding);GO:0005524(ATP binding);GO:0005576(extracellular region);GO:0005737(cytoplasm);GO:0005813(centrosome);GO:0005829(cytosol);GO:0005856(cytoskeleton);GO:0005868(cytoplasmic…	04145(Phagosome);04962(Vasopressin-regulated water reabsorption);05132(Salmonella infection)	K10413	NA	dynein cytoplasmic 1 heavy chain 1 [Source:HGNC Symbol;Acc:HGNC:2961]	protein_coding	0.0001	0.0001	0.0001	0.0001	0.560817	0.270965	0.000360628	-11.4372	0.000511645	0.0210416	down	yes
BMPR1B:ENST00000509540	"="	chr4	+	94995943	95156876	ENST00000509540	12	1821	MSTRG.27942	BMPR1B	GO:0000166(nucleotide binding);GO:0001501(skeletal system development);GO:0001502(cartilage condensation);GO:0001550(ovarian cumulus expansion);GO:0001654(eye development);GO:0002062(chondrocyte differentiation);GO:0002063(chondrocyte development);GO:0004672(protein kinase activity);GO:0004674(protein serine/threonine kinase activity);GO:0004675(transmembrane receptor protein serine/threonine kin…	04060(Cytokine-cytokine receptor interaction);04350(TGF-beta signaling pathway);04360(Axon guidance);04390(Hippo signaling pathway);04550(Signaling pathways regulating pluripotency of stem cells);05418(Fluid shear stress and atherosclerosis)	NA	NA	bone morphogenetic protein receptor type 1B [Source:HGNC Symbol;Acc:HGNC:1077]	protein_coding	0.744521	0.0001	0.581063	0.0001	0.0001	0.003443	363.899	8.50739	0.0047549	0.121125	up	yes
THRB:ENST00000356447	"="	chr3	-	24118214	24494803	ENST00000356447	11	6433	MSTRG.25325	THRB	GO:0000122(negative regulation of transcription by RNA polymerase II);GO:0000790(nuclear chromatin);GO:0000977(RNA polymerase II regulatory region sequence-specific DNA binding);GO:0000981(DNA-binding transcription factor activity, RNA polymerase II-specific);GO:0001225(RNA polymerase II transcription coactivator binding);GO:0002154(thyroid hormone mediated signaling pathway);GO:0003677(DNA bindi…	04080(Neuroactive ligand-receptor interaction);04919(Thyroid hormone signaling pathway)	K08362	NA	thyroid hormone receptor beta [Source:HGNC Symbol;Acc:HGNC:11799]	protein_coding	3.06049	0.261853	2.01802	0.0001	0.0001	0.014507	363.117	8.50429	0.000214534	0.0103664	up	yes
COPS7B:ENST00000620578	"="	chr2	+	231786383	231809254	ENST00000620578	6	2500	MSTRG.22660	COPS7B	GO:0000338(protein deneddylation);GO:0000715(nucleotide-excision repair, DNA damage recognition);GO:0005515(protein binding);GO:0005634(nucleus);GO:0005654(nucleoplasm);GO:0005737(cytoplasm);GO:0005829(cytosol);GO:0006283(transcription-coupled nucleotide-excision repair);GO:0008180(COP9 signalosome);GO:0010387(COP9 signalosome assembly);GO:0016032(viral process);GO:0043687(post-translational prot…	NA	K12180	NA	COP9 signalosome subunit 7B [Source:HGNC Symbol;Acc:HGNC:16760]	protein_coding	0.002845	0.0001	0.002029	0.528148	0.437787	0.114427	0.00460401	-7.76289	0.000559402	0.0226547	down	yes
ALDH3A1:ENST00000494157	"="	chr17	-	19737984	19748393	ENST00000494157	10	1572	MSTRG.15946	ALDH3A1	GO:0001666(response to hypoxia);GO:0004028(3-chloroallyl aldehyde dehydrogenase activity);GO:0004029(aldehyde dehydrogenase (NAD+) activity);GO:0004030(aldehyde dehydrogenase [NAD(P)+] activity);GO:0005515(protein binding);GO:0005615(extracellular space);GO:0005737(cytoplasm);GO:0005783(endoplasmic reticulum);GO:0005829(cytosol);GO:0005886(plasma membrane);GO:0006081(cellular aldehyde metabolic p…	00010(Glycolysis / Gluconeogenesis);00340(Histidine metabolism);00350(Tyrosine metabolism);00360(Phenylalanine metabolism);00410(beta-Alanine metabolism);00980(Metabolism of xenobiotics by cytochrome P450);00982(Drug metabolism - cytochrome P450);05204(Chemical carcinogenesis)	NA	NA	aldehyde dehydrogenase 3 family member A1 [Source:HGNC Symbol;Acc:HGNC:405]	protein_coding	0.800169	4.31809	10.9211	105.183	97.9574	124.338	0.0489786	-4.3517	0.000559503	0.0226547	down	yes
PPP1R18:ENST00000615892	"="	chr6	-	30676389	30684744	ENST00000615892	3	1448	MSTRG.30719	PPP1R18	GO:0003779(actin binding);GO:0005515(protein binding);GO:0005737(cytoplasm);GO:0005856(cytoskeleton);GO:0019902(phosphatase binding)	NA	K17559	NA	protein phosphatase 1 regulatory subunit 18 [Source:HGNC Symbol;Acc:HGNC:29413]	protein_coding	0.571962	0.418623	0.585088	0.00146	0.002811	0.000516	329.157	8.36263	0.000836238	0.0307085	up	yes
MICAL1:ENST00000358807	"="	chr6	-	109444062	109455772	ENST00000358807	25	3430	MSTRG.31484	MICAL1	GO:0001933(negative regulation of protein phosphorylation);GO:0003779(actin binding);GO:0004497(monooxygenase activity);GO:0005515(protein binding);GO:0005737(cytoplasm);GO:0005829(cytosol);GO:0005856(cytoskeleton);GO:0005882(intermediate filament);GO:0005886(plasma membrane);GO:0007010(cytoskeleton organization);GO:0007165(signal transduction);GO:0007596(blood coagulation);GO:0015629(actin cytos…	NA	K19947	EC:1.14.13.225	microtubule associated monooxygenase, calponin and LIM domain containing 1 [Source:HGNC Symbol;Acc:HGNC:20619]	protein_coding	1.9929	0.446816	0.958437	0.0001	0.010219	0.0001	326.149	8.34939	2.78793e-05	0.0032013	up	yes
RBM41:ENST00000372479	"="	X	-	107067138	107118804	ENST00000372479	7	1662	MSTRG.783	RBM41	GO:0000398(mRNA splicing, via spliceosome);GO:0003676(nucleic acid binding);GO:0003723(RNA binding);GO:0005515(protein binding);GO:0005689(U12-type spliceosomal complex);GO:0030626(U12 snRNA binding);GO:0097157(pre-mRNA intronic binding)	NA	NA	NA	RNA binding motif protein 41 [Source:HGNC Symbol;Acc:HGNC:25617]	protein_coding	0.0001	0.0001	0.0001	1.18812	1.85051	0.0001	9.87255e-05	-13.3062	0.000564964	0.0228054	down	yes
DCTN4:ENST00000424236	"="	chr5	-	150708748	150758520	ENST00000424236	13	4054	MSTRG.29861	DCTN4	GO:0000776(kinetochore);GO:0000922(spindle pole);GO:0001725(stress fiber);GO:0005515(protein binding);GO:0005634(nucleus);GO:0005737(cytoplasm);GO:0005813(centrosome);GO:0005815(microtubule organizing center);GO:0005829(cytosol);GO:0005856(cytoskeleton);GO:0005868(cytoplasmic dynein complex);GO:0005869(dynactin complex);GO:0005925(focal adhesion);GO:0005938(cell cortex);GO:0006888(endoplasmic ret…	04962(Vasopressin-regulated water reabsorption);05016(Huntington disease)	K10426	NA	dynactin subunit 4 [Source:HGNC Symbol;Acc:HGNC:15518]	protein_coding	13.1034	12.5498	11.1761	0.0001	0.082658	0.052339	272.613	8.09071	4.28513e-06	0.000737266	up	yes
NCLN:ENST00000590671	"="	chr19	+	3185563	3207856	ENST00000590671	15	2070	MSTRG.18528	NCLN	GO:0005515(protein binding);GO:0005783(endoplasmic reticulum);GO:0005789(endoplasmic reticulum membrane);GO:0009966(regulation of signal transduction);GO:0016020(membrane);GO:0016021(integral component of membrane);GO:0032991(protein-containing complex);GO:0043254(regulation of protein-containing complex assembly);GO:0050821(protein stabilization);GO:0061635(regulation of protein complex stabilit…	NA	NA	NA	nicalin [Source:HGNC Symbol;Acc:HGNC:26923]	protein_coding	0.0001	0.0001	0.016221	0.402142	1.09625	0.609499	0.00779027	-7.00411	0.000585011	0.0234165	down	yes
EXOC6:ENST00000443748	"="	chr10	+	92848468	93059493	ENST00000443748	18	3310	MSTRG.5724	EXOC6	GO:0000145(exocyst);GO:0005515(protein binding);GO:0005737(cytoplasm);GO:0005829(cytosol);GO:0005886(plasma membrane);GO:0006887(exocytosis);GO:0006893(Golgi to plasma membrane transport);GO:0006904(vesicle docking involved in exocytosis);GO:0015031(protein transport);GO:0016020(membrane);GO:0030426(growth cone);GO:0042995(cell projection);GO:0048471(perinuclear region of cytoplasm);GO:0090543(Fl…	NA	K19985	NA	exocyst complex component 6 [Source:HGNC Symbol;Acc:HGNC:23196]	protein_coding	0.0001	0.0001	0.003291	2.25436	0.306472	0.0001	0.00136317	-9.51881	0.000586385	0.0234536	down	yes
ATP11A:ENST00000487903	"="	chr13	+	112690329	112887168	ENST00000487903	30	8858	MSTRG.10745	ATP11A	GO:0000166(nucleotide binding);GO:0000287(magnesium ion binding);GO:0005515(protein binding);GO:0005524(ATP binding);GO:0005765(lysosomal membrane);GO:0005768(endosome);GO:0005769(early endosome);GO:0005783(endoplasmic reticulum);GO:0005802(trans-Golgi network);GO:0005886(plasma membrane);GO:0006869(lipid transport);GO:0015914(phospholipid transport);GO:0016020(membrane);GO:0016021(integral compo…	NA	K01530	EC:7.6.2.1	ATPase phospholipid transporting 11A [Source:HGNC Symbol;Acc:HGNC:13552]	protein_coding	0.102964	2.77375	0.0001	0.0001	0.0001	0.010658	264.948	8.04957	0.00910719	0.204615	up	yes
TBCE:ENST00000406207	"="	chr1	+	235367413	235449078	ENST00000406207	17	2071	MSTRG.4639	TBCE	GO:0000226(microtubule cytoskeleton organization);GO:0003735(structural constituent of ribosome);GO:0005515(protein binding);GO:0005737(cytoplasm);GO:0005840(ribosome);GO:0005856(cytoskeleton);GO:0005874(microtubule);GO:0006412(translation);GO:0006457(protein folding);GO:0007021(tubulin complex assembly);GO:0007023(post-chaperonin tubulin folding pathway);GO:0007052(mitotic spindle organization);…	NA	K21768	NA	tubulin folding cofactor E [Source:HGNC Symbol;Acc:HGNC:11582]	protein_coding	0.022014	0.614323	0.549831	0.0001	0.0001	0.004403	257.695	8.00952	0.00125475	0.0420192	up	yes
TCF4:ENST00000638154	"="	chr18	-	55222335	55587349	ENST00000638154	19	7946	MSTRG.18233	TCF4	GO:0000122(negative regulation of transcription by RNA polymerase II);GO:0000790(nuclear chromatin);GO:0000978(RNA polymerase II cis-regulatory region sequence-specific DNA binding);GO:0000981(DNA-binding transcription factor activity, RNA polymerase II-specific);GO:0001093(TFIIB-class transcription factor binding);GO:0001228(DNA-binding transcription activator activity, RNA polymerase II-specifi…	NA	K15603	NA	transcription factor 4 [Source:HGNC Symbol;Acc:HGNC:11634]	protein_coding	1.68913	0.0001	1.01504	0.0001	0.010332	0.0001	256.766	8.00431	0.00409552	0.106342	up	yes
PTPA:ENST00000355007	"="	chr9	+	129111414	129148946	ENST00000355007	9	2515	MSTRG.36624	PTPA	GO:0000159(protein phosphatase type 2A complex);GO:0000166(nucleotide binding);GO:0000413(protein peptidyl-prolyl isomerization);GO:0003755(peptidyl-prolyl cis-trans isomerase activity);GO:0005102(signaling receptor binding);GO:0005515(protein binding);GO:0005524(ATP binding);GO:0005634(nucleus);GO:0005654(nucleoplasm);GO:0005737(cytoplasm);GO:0007052(mitotic spindle organization);GO:0008160(prot…	04931(Insulin resistance)	NA	NA	protein phosphatase 2 phosphatase activator [Source:HGNC Symbol;Acc:HGNC:9308]	protein_coding	0.0001	0.0001	0.0001	0.697257	0.0001	1.04421	0.000172258	-12.5031	0.000619908	0.0243855	down	yes
H2AC13:ENST00000358739	"="	chr6	+	27808199	27808701	ENST00000358739	1	503	MSTRG.30581	H2AC13	GO:0000786(nucleosome);GO:0000790(nuclear chromatin);GO:0003677(DNA binding);GO:0005515(protein binding);GO:0005634(nucleus);GO:0005694(chromosome);GO:0006325(chromatin organization);GO:0006342(chromatin silencing);GO:0008150(biological_process);GO:0019899(enzyme binding);GO:0046982(protein heterodimerization activity);GO:0070062(extracellular exosome)	04217(Necroptosis);05034(Alcoholism);05322(Systemic lupus erythematosus)	K11251	NA	H2A clustered histone 13 [Source:HGNC Symbol;Acc:HGNC:4725]	protein_coding	17.5798	21.3165	25.252	214.062	228.387	448.081	0.0720338	-3.79518	0.00063247	0.0247142	down	yes
SNX16:ENST00000345957	"="	chr8	-	81799583	81842185	ENST00000345957	8	3109	ENSG00000104497	SNX16	GO:0005737(cytoplasm);GO:0005764(lysosome);GO:0005768(endosome);GO:0005769(early endosome);GO:0005770(late endosome);GO:0005829(cytosol);GO:0006622(protein targeting to lysosome);GO:0008289(lipid binding);GO:0008333(endosome to lysosome transport);GO:0015031(protein transport);GO:0016020(membrane);GO:0031313(extrinsic component of endosome membrane);GO:0031901(early endosome membrane);GO:0031902(…	NA	K17928	NA	sorting nexin 16 [Source:HGNC Symbol;Acc:HGNC:14980]	protein_coding	0.0001	0.943663	0.39149	0.005187	0.0001	0.0001	247.866	7.95342	0.00401628	0.104543	up	yes
METTL22:ENST00000381920	"="	chr16	+	8621698	8649654	ENST00000381920	11	4974	MSTRG.13928	METTL22	GO:0005515(protein binding);GO:0005634(nucleus);GO:0005654(nucleoplasm);GO:0005730(nucleolus);GO:0006479(protein methylation);GO:0008168(methyltransferase activity);GO:0008276(protein methyltransferase activity);GO:0016279(protein-lysine N-methyltransferase activity);GO:0016740(transferase activity);GO:0018022(peptidyl-lysine methylation);GO:0031072(heat shock protein binding);GO:0032259(methylat…	NA	K23040	EC:2.1.1.-	methyltransferase like 22 [Source:HGNC Symbol;Acc:HGNC:28368]	protein_coding	0.0001	0.041894	0.0001	2.24971	1.30623	2.85078	0.00657029	-7.24983	0.000657344	0.0254574	down	yes
ORC4:ENST00000536575	"="	chr2	-	147930397	148020761	ENST00000536575	11	6328	MSTRG.21905	ORC4	GO:0000082(G1/S transition of mitotic cell cycle);GO:0000166(nucleotide binding);GO:0000784(nuclear chromosome, telomeric region);GO:0000808(origin recognition complex);GO:0003677(DNA binding);GO:0003688(DNA replication origin binding);GO:0005515(protein binding);GO:0005524(ATP binding);GO:0005634(nucleus);GO:0005654(nucleoplasm);GO:0005664(nuclear origin of replication recognition complex);GO:00…	04110(Cell cycle)	K02606	NA	origin recognition complex subunit 4 [Source:HGNC Symbol;Acc:HGNC:8490]	protein_coding	0.0001	0.0001	0.0001	0.41827	0.0001	0.266626	0.000437959	-11.1569	0.000664179	0.0256087	down	yes
MARK1:ENST00000611084	"="	chr1	+	220528183	220664456	ENST00000611084	18	5321	MSTRG.4362	MARK1	GO:0000166(nucleotide binding);GO:0000226(microtubule cytoskeleton organization);GO:0000287(magnesium ion binding);GO:0001764(neuron migration);GO:0001786(phosphatidylserine binding);GO:0004672(protein kinase activity);GO:0004674(protein serine/threonine kinase activity);GO:0005515(protein binding);GO:0005524(ATP binding);GO:0005546(phosphatidylinositol-4,5-bisphosphate binding);GO:0005737(cytopl…	NA	K08798	EC:2.7.11.1	microtubule affinity regulating kinase 1 [Source:HGNC Symbol;Acc:HGNC:6896]	protein_coding	0.041186	0.322262	1.05226	0.0001	0.0001	0.006179	221.932	7.79398	0.00029254	0.0132453	up	yes
SLC52A3:ENST00000488495	"="	chr20	-	760094	768500	ENST00000488495	5	3106	ENSG00000101276	SLC52A3	GO:0005634(nucleus);GO:0005737(cytoplasm);GO:0005886(plasma membrane);GO:0005887(integral component of plasma membrane);GO:0006771(riboflavin metabolic process);GO:0007605(sensory perception of sound);GO:0016020(membrane);GO:0016021(integral component of membrane);GO:0016324(apical plasma membrane);GO:0031965(nuclear membrane);GO:0032217(riboflavin transmembrane transporter activity);GO:0032218(r…	04977(Vitamin digestion and absorption)	K14620	NA	solute carrier family 52 member 3 [Source:HGNC Symbol;Acc:HGNC:16187]	protein_coding	0.006811	0.0001	0.0001	0.024013	0.7901	0.494405	0.00535797	-7.5441	0.000690232	0.0264191	down	yes
ALS2CL:ENST00000318962	"="	chr3	-	46668995	46693679	ENST00000318962	26	4913	MSTRG.25604	ALS2CL	GO:0005096(GTPase activator activity);GO:0005515(protein binding);GO:0005737(cytoplasm);GO:0005829(cytosol);GO:0007032(endosome organization);GO:0042802(identical protein binding);GO:0043547(positive regulation of GTPase activity)	NA	NA	NA	ALS2 C-terminal like [Source:HGNC Symbol;Acc:HGNC:20605]	protein_coding	0.903635	0.44351	0.158798	0.002291	0.00447	0.0001	219.493	7.77803	2.62366e-05	0.003046	up	yes
H2BC11:ENST00000339812	"="	chr6	-	27132316	27132795	ENST00000339812	1	480	MSTRG.30548	H2BC11	GO:0000786(nucleosome);GO:0001530(lipopolysaccharide binding);GO:0002227(innate immune response in mucosa);GO:0003677(DNA binding);GO:0005515(protein binding);GO:0005615(extracellular space);GO:0005634(nucleus);GO:0005654(nucleoplasm);GO:0005694(chromosome);GO:0005829(cytosol);GO:0005886(plasma membrane);GO:0006334(nucleosome assembly);GO:0010804(negative regulation of tumor necrosis factor-media…	05034(Alcoholism);05203(Viral carcinogenesis);05322(Systemic lupus erythematosus)	K11252	NA	H2B clustered histone 11 [Source:HGNC Symbol;Acc:HGNC:4761]	protein_coding	36.6584	41.812	49.2441	479.75	505.071	600.796	0.0805456	-3.63405	0.000699878	0.026691	down	yes
NPEPL1:ENST00000356091	"="	chr20	+	58692800	58715844	ENST00000356091	12	2191	MSTRG.23653	NPEPL1	GO:0004177(aminopeptidase activity);GO:0005634(nucleus);GO:0005737(cytoplasm);GO:0006508(proteolysis);GO:0008233(peptidase activity);GO:0008235(metalloexopeptidase activity);GO:0016787(hydrolase activity);GO:0019538(protein metabolic process);GO:0030145(manganese ion binding);GO:0046872(metal ion binding)	NA	K09611	EC:3.4.11.-	aminopeptidase like 1 [Source:HGNC Symbol;Acc:HGNC:16244]	protein_coding	8.58285	0.007328	17.0587	0.015511	0.088056	0.015555	215.316	7.75031	0.000374314	0.0162384	up	yes
H2AC6:ENST00000377791	"="	chr6	+	26124145	26139102	ENST00000377791	2	1654	MSTRG.30484	H2AC6	GO:0000786(nucleosome);GO:0000790(nuclear chromatin);GO:0003674(molecular_function);GO:0003677(DNA binding);GO:0005634(nucleus);GO:0005654(nucleoplasm);GO:0005694(chromosome);GO:0006325(chromatin organization);GO:0006342(chromatin silencing);GO:0008285(negative regulation of cell population proliferation);GO:0046982(protein heterodimerization activity);GO:0070062(extracellular exosome)	04217(Necroptosis);05034(Alcoholism);05322(Systemic lupus erythematosus)	K11251	NA	H2A clustered histone 6 [Source:HGNC Symbol;Acc:HGNC:4733]	protein_coding	0.052166	0.205869	0.065841	3.34151	3.08143	4.95599	0.0284628	-5.13478	0.000724631	0.0273963	down	yes
PPP1R14B:ENST00000392210	"="	chr11	-	64244480	64246193	ENST00000392210	4	600	MSTRG.7100	PPP1R14B	GO:0004864(protein phosphatase inhibitor activity);GO:0004865(protein serine/threonine phosphatase inhibitor activity);GO:0005737(cytoplasm);GO:0019212(phosphatase inhibitor activity);GO:0019888(protein phosphatase regulator activity);GO:0032515(negative regulation of phosphoprotein phosphatase activity);GO:0042325(regulation of phosphorylation);GO:0045087(innate immune response)	NA	K17555	NA	protein phosphatase 1 regulatory inhibitor subunit 14B [Source:HGNC Symbol;Acc:HGNC:9057]	protein_coding	0.0001	0.0001	0.0001	5.7512	1.97459	0.0001	3.88305e-05	-14.6525	0.000731657	0.0276219	down	yes
ZNF618:ENST00000615615	"="	chr9	+	113876282	114056591	ENST00000615615	14	9289	MSTRG.36350	ZNF618	GO:0003676(nucleic acid binding);GO:0003677(DNA binding);GO:0005515(protein binding);GO:0005634(nucleus);GO:0042802(identical protein binding);GO:0046872(metal ion binding)	NA	NA	NA	zinc finger protein 618 [Source:HGNC Symbol;Acc:HGNC:29416]	protein_coding	0.436522	0.001748	0.412638	0.004073	0.0001	0.0001	199.136	7.63761	0.000855549	0.0313081	up	yes
SLCO3A1:ENST00000318445	"="	chr15	+	91853708	92165903	ENST00000318445	10	5102	MSTRG.13477	SLCO3A1	GO:0001934(positive regulation of protein phosphorylation);GO:0005515(protein binding);GO:0005886(plasma membrane);GO:0005887(integral component of plasma membrane);GO:0006811(ion transport);GO:0015347(sodium-independent organic anion transmembrane transporter activity);GO:0015732(prostaglandin transport);GO:0016020(membrane);GO:0016021(integral component of membrane);GO:0043252(sodium-independen…	NA	K14353	NA	solute carrier organic anion transporter family member 3A1 [Source:HGNC Symbol;Acc:HGNC:10952]	protein_coding	10.828	0.003076	9.17228	0.003701	0.009185	0.090351	193.762	7.59814	0.000748497	0.0281765	up	yes
PIMREG:ENST00000572595	"="	chr17	+	6444446	6451055	ENST00000572595	6	1551	MSTRG.15564	PIMREG	GO:0005515(protein binding);GO:0005634(nucleus);GO:0005654(nucleoplasm);GO:0005730(nucleolus);GO:0007049(cell cycle);GO:0051301(cell division)	NA	NA	NA	PICALM interacting mitotic regulator [Source:HGNC Symbol;Acc:HGNC:25483]	protein_coding	0.0001	0.01702	0.0001	1.78688	0.635192	0.380177	0.00614507	-7.34635	0.000750938	0.028228	down	yes
MRPS25:ENST00000444840	"="	chr3	-	15051717	15065317	ENST00000444840	3	1281	MSTRG.25254	MRPS25	GO:0003735(structural constituent of ribosome);GO:0005739(mitochondrion);GO:0005743(mitochondrial inner membrane);GO:0005840(ribosome);GO:0070125(mitochondrial translational elongation);GO:0070126(mitochondrial translational termination)	NA	K17404	NA	mitochondrial ribosomal protein S25 [Source:HGNC Symbol;Acc:HGNC:14511]	protein_coding	0.0001	0.0001	0.0001	1.50794	0.0001	1.61766	9.59787e-05	-13.3469	0.000751846	0.0282418	down	yes
WDR45:ENST00000475977	"="	X	-	49074442	49075877	ENST00000475977	4	794	MSTRG.419	WDR45	GO:0000045(autophagosome assembly);GO:0000407(phagophore assembly site);GO:0000422(autophagy of mitochondrion);GO:0005515(protein binding);GO:0005737(cytoplasm);GO:0005829(cytosol);GO:0006497(protein lipidation);GO:0006914(autophagy);GO:0008289(lipid binding);GO:0009267(cellular response to starvation);GO:0019898(extrinsic component of membrane);GO:0019901(protein kinase binding);GO:0032266(phosp…	NA	K22991	NA	WD repeat domain 45 [Source:HGNC Symbol;Acc:HGNC:28912]	protein_coding	0.0001	0.0001	0.0001	0.0001	2.08324	2.86584	6.06162e-05	-14.0099	0.00076544	0.0285888	down	yes
TBC1D31:ENST00000518805	"="	chr8	+	123100953	123152153	ENST00000518805	15	2201	MSTRG.35015	TBC1D31	GO:0005515(protein binding);GO:0005813(centrosome)	NA	NA	NA	TBC1 domain family member 31 [Source:HGNC Symbol;Acc:HGNC:30888]	protein_coding	0.0001	0.0001	0.0001	0.473484	1.57747	0.0001	0.000146266	-12.7391	0.000793818	0.0294392	down	yes
CCDC74A:ENST00000409856	"="	chr2	+	131527880	131533666	ENST00000409856	8	1298	MSTRG.21842	CCDC74A	GO:0005515(protein binding)	NA	NA	NA	coiled-coil domain containing 74A [Source:HGNC Symbol;Acc:HGNC:25197]	protein_coding	0.0001	0.0001	0.067946	1.68333	1.98223	0.754397	0.0154178	-6.01926	0.000801264	0.0296943	down	yes
TADA2A:ENST00000615182	"="	chr17	+	37406886	37479725	ENST00000615182	16	4236	MSTRG.16362	TADA2A	GO:0000278(mitotic cell cycle);GO:0001932(regulation of protein phosphorylation);GO:0003677(DNA binding);GO:0003713(transcription coactivator activity);GO:0005515(protein binding);GO:0005634(nucleus);GO:0005671(Ada2/Gcn5/Ada3 transcription activator complex);GO:0006357(regulation of transcription by RNA polymerase II);GO:0031063(regulation of histone deacetylation);GO:0031647(regulation of protei…	NA	K11314	NA	transcriptional adaptor 2A [Source:HGNC Symbol;Acc:HGNC:11531]	protein_coding	0.0001	0.0001	0.025698	0.210367	1.396	1.16024	0.00936092	-6.73913	0.000814957	0.0300688	down	yes
PHGDH:ENST00000369409	"="	chr1	+	119711934	119744212	ENST00000369409	12	1882	MSTRG.3171	PHGDH	GO:0004617(phosphoglycerate dehydrogenase activity);GO:0005829(cytosol);GO:0006520(cellular amino acid metabolic process);GO:0006541(glutamine metabolic process);GO:0006544(glycine metabolic process);GO:0006563(L-serine metabolic process);GO:0006564(L-serine biosynthetic process);GO:0006566(threonine metabolic process);GO:0007420(brain development);GO:0008652(cellular amino acid biosynthetic proc…	00260(Glycine, serine and threonine metabolism)	K00058	1.1.1.399;EC:1.1.1.95	phosphoglycerate dehydrogenase [Source:HGNC Symbol;Acc:HGNC:8923]	protein_coding	0.0001	0.0001	0.0001	0.719247	1.54356	0.0001	0.000132573	-12.8809	0.000829413	0.0305005	down	yes
SLC35E2B:ENST00000617444	"="	chr1	-	1661478	1692795	ENST00000617444	10	6434	MSTRG.1370	SLC35E2B	GO:0001835(blastocyst hatching);GO:0005794(Golgi apparatus);GO:0015297(antiporter activity);GO:0016020(membrane);GO:0016021(integral component of membrane);GO:0022857(transmembrane transporter activity);GO:0055085(transmembrane transport)	NA	K15284	NA	solute carrier family 35 member E2B [Source:HGNC Symbol;Acc:HGNC:33941]	protein_coding	0.0001	0.634867	3.41923	0.0001	0.006025	0.014927	192.58	7.58932	0.00421577	0.109014	up	yes
ANXA8:ENST00000611843	"="	chr10	-	47467996	47484158	ENST00000611843	12	2174	MSTRG.5214	ANXA8	GO:0005509(calcium ion binding);GO:0005544(calcium-dependent phospholipid binding);GO:0005546(phosphatidylinositol-4,5-bisphosphate binding);GO:0005547(phosphatidylinositol-3,4,5-trisphosphate binding);GO:0005737(cytoplasm);GO:0005829(cytosol);GO:0005886(plasma membrane);GO:0007032(endosome organization);GO:0007596(blood coagulation);GO:0007599(hemostasis);GO:0016197(endosomal transport);GO:00319…	NA	K17096	NA	annexin A8 [Source:HGNC Symbol;Acc:HGNC:546]	protein_coding	0.163469	1.45418	1.84554	0.005227	0.0001	0.01507	169.79	7.4076	0.000133871	0.00890383	up	yes
AKR7A2:ENST00000330072	"="	chr1	-	19303999	19312094	ENST00000330072	6	1171	MSTRG.1725	AKR7A2	GO:0004032(alditol:NADP+ 1-oxidoreductase activity);GO:0005515(protein binding);GO:0005737(cytoplasm);GO:0005794(Golgi apparatus);GO:0005829(cytosol);GO:0005975(carbohydrate metabolic process);GO:0006081(cellular aldehyde metabolic process);GO:0006805(xenobiotic metabolic process);GO:0009055(electron transfer activity);GO:0016491(oxidoreductase activity);GO:0019119(phenanthrene-9,10-epoxide hydro…	00980(Metabolism of xenobiotics by cytochrome P450)	K15303	NA	aldo-keto reductase family 7 member A2 [Source:HGNC Symbol;Acc:HGNC:389]	protein_coding	0.0001	0.0001	0.0001	0.984771	0.0001	2.27626	9.19925e-05	-13.4081	0.000863182	0.031469	down	yes
MB:ENST00000397326	"="	chr22	-	35606764	35617329	ENST00000397326	3	1070	MSTRG.24701	MB	GO:0001666(response to hypoxia);GO:0005344(oxygen carrier activity);GO:0005829(cytosol);GO:0007507(heart development);GO:0009725(response to hormone);GO:0015671(oxygen transport);GO:0019825(oxygen binding);GO:0020037(heme binding);GO:0031444(slow-twitch skeletal muscle fiber contraction);GO:0042542(response to hydrogen peroxide);GO:0043353(enucleate erythrocyte differentiation);GO:0046872(metal i…	NA	NA	NA	myoglobin [Source:HGNC Symbol;Acc:HGNC:6915]	protein_coding	0.0001	0.0001	0.007894	0.10251	0.762742	1.28329	0.0037672	-8.05229	0.000863544	0.031469	down	yes
H2AC16:ENST00000613174	"="	chr6	+	27865317	27865798	ENST00000613174	1	482	MSTRG.30590	H2AC16	GO:0000786(nucleosome);GO:0000790(nuclear chromatin);GO:0003677(DNA binding);GO:0005515(protein binding);GO:0005634(nucleus);GO:0005694(chromosome);GO:0006325(chromatin organization);GO:0006342(chromatin silencing);GO:0008150(biological_process);GO:0019899(enzyme binding);GO:0046982(protein heterodimerization activity);GO:0070062(extracellular exosome)	04217(Necroptosis);05034(Alcoholism);05322(Systemic lupus erythematosus)	K11251	NA	H2A clustered histone 16 [Source:HGNC Symbol;Acc:HGNC:4730]	protein_coding	0.444143	0.71346	1.28384	20.4142	16.7188	34.2495	0.0342022	-4.86977	0.000870876	0.0317142	down	yes
BRMS1:ENST00000359957	"="	chr11	-	66337339	66345104	ENST00000359957	10	1424	MSTRG.7221	BRMS1	GO:0000122(negative regulation of transcription by RNA polymerase II);GO:0004407(histone deacetylase activity);GO:0005515(protein binding);GO:0005634(nucleus);GO:0005654(nucleoplasm);GO:0005737(cytoplasm);GO:0006915(apoptotic process);GO:0009987(cellular process);GO:0016575(histone deacetylation);GO:0032088(negative regulation of NF-kappaB transcription factor activity);GO:0042826(histone deacety…	NA	K19196	NA	BRMS1 transcriptional repressor and anoikis regulator [Source:HGNC Symbol;Acc:HGNC:17262]	protein_coding	0.235594	0.138677	0.23245	2.48345	2.23081	19.1534	0.0254202	-5.29788	0.000909079	0.0328216	down	yes
KIF16B:ENST00000636835	"="	chr20	-	16272104	16573434	ENST00000636835	25	5109	MSTRG.23044	KIF16B	GO:0000166(nucleotide binding);GO:0001704(formation of primary germ layer);GO:0001919(regulation of receptor recycling);GO:0003774(motor activity);GO:0003777(microtubule motor activity);GO:0005515(protein binding);GO:0005524(ATP binding);GO:0005547(phosphatidylinositol-3,4,5-trisphosphate binding);GO:0005737(cytoplasm);GO:0005768(endosome);GO:0005769(early endosome);GO:0005829(cytosol);GO:0005856…	NA	K17916	NA	kinesin family member 16B [Source:HGNC Symbol;Acc:HGNC:15869]	protein_coding	0.002928	0.0001	0.0001	0.0001	2.21108	0.485413	0.00115998	-9.75168	0.000909418	0.0328216	down	yes
MCM8:ENST00000378883	"="	chr20	+	5950652	5995206	ENST00000378883	18	3574	MSTRG.22964	MCM8	GO:0000082(G1/S transition of mitotic cell cycle);GO:0000166(nucleotide binding);GO:0000724(double-strand break repair via homologous recombination);GO:0003677(DNA binding);GO:0003678(DNA helicase activity);GO:0003682(chromatin binding);GO:0003688(DNA replication origin binding);GO:0003697(single-stranded DNA binding);GO:0004386(helicase activity);GO:0005515(protein binding);GO:0005524(ATP bindin…	NA	K10737	EC:3.6.4.12	minichromosome maintenance 8 homologous recombination repair factor [Source:HGNC Symbol;Acc:HGNC:16147]	protein_coding	0.0001	0.0001	0.0001	0.0001	0.50807	0.510532	0.000294492	-11.7295	0.000919196	0.0331136	down	yes
PPP2R5D:ENST00000470467	"="	chr6	+	43006600	43012340	ENST00000470467	13	2567	MSTRG.31041	PPP2R5D	GO:0000159(protein phosphatase type 2A complex);GO:0004721(phosphoprotein phosphatase activity);GO:0005515(protein binding);GO:0005634(nucleus);GO:0005654(nucleoplasm);GO:0005737(cytoplasm);GO:0005829(cytosol);GO:0006470(protein dephosphorylation);GO:0007165(signal transduction);GO:0007399(nervous system development);GO:0010801(negative regulation of peptidyl-threonine phosphorylation);GO:0019888…	03015(mRNA surveillance pathway);04071(Sphingolipid signaling pathway);04114(Oocyte meiosis);04151(PI3K-Akt signaling pathway);04152(AMPK signaling pathway);04261(Adrenergic signaling in cardiomyocytes);04728(Dopaminergic synapse);05165(Human papillomavirus infection)	NA	NA	protein phosphatase 2 regulatory subunit B'delta [Source:HGNC Symbol;Acc:HGNC:9312]	protein_coding	0.0001	0.0001	0.0001	0.878089	0.675484	0.0001	0.000193091	-12.3384	0.000919403	0.0331136	down	yes
H3C14:ENST00000369158	"="	chr1	-	149839538	149841193	ENST00000369158	1	1656	MSTRG.3333	H3C14	GO:0000183(chromatin silencing at rDNA);GO:0000786(nucleosome);GO:0003677(DNA binding);GO:0005515(protein binding);GO:0005576(extracellular region);GO:0005634(nucleus);GO:0005654(nucleoplasm);GO:0005694(chromosome);GO:0006325(chromatin organization);GO:0006334(nucleosome assembly);GO:0007596(blood coagulation);GO:0038111(interleukin-7-mediated signaling pathway);GO:0044267(cellular protein metabo…	05034(Alcoholism);05202(Transcriptional misregulation in cancer);05322(Systemic lupus erythematosus)	K11253	NA	H3 clustered histone 14 [Source:HGNC Symbol;Acc:HGNC:20503]	protein_coding	12.6679	15.9599	17.3186	138.126	148.864	258.361	0.0842512	-3.56916	0.000922056	0.0331597	down	yes
H3C15:ENST00000403683	"="	chr1	+	149852619	149854274	ENST00000403683	1	1656	MSTRG.3338	H3C15	GO:0000183(chromatin silencing at rDNA);GO:0000786(nucleosome);GO:0003677(DNA binding);GO:0005515(protein binding);GO:0005576(extracellular region);GO:0005634(nucleus);GO:0005654(nucleoplasm);GO:0005694(chromosome);GO:0006325(chromatin organization);GO:0006334(nucleosome assembly);GO:0007596(blood coagulation);GO:0038111(interleukin-7-mediated signaling pathway);GO:0044267(cellular protein metabo…	05034(Alcoholism);05202(Transcriptional misregulation in cancer);05322(Systemic lupus erythematosus)	K11253	NA	H3 clustered histone 15 [Source:HGNC Symbol;Acc:HGNC:20505]	protein_coding	12.2585	15.5732	16.7905	134.13	144.391	249.705	0.0844757	-3.56532	0.000935003	0.0335374	down	yes
MOB4:ENST00000448447	"="	chr2	+	197516047	197551012	ENST00000448447	7	1021	MSTRG.22298	MOB4	GO:0005515(protein binding);GO:0005737(cytoplasm);GO:0005794(Golgi apparatus);GO:0016020(membrane);GO:0032580(Golgi cisterna membrane);GO:0046872(metal ion binding);GO:0048471(perinuclear region of cytoplasm)	NA	NA	NA	MOB family member 4, phocein [Source:HGNC Symbol;Acc:HGNC:17261]	protein_coding	0.0001	0.0001	0.0001	1.11526	0.00157	1.22819	0.000127931	-12.9323	0.000948723	0.0339367	down	yes
BET1:ENST00000433727	"="	chr7	-	93993260	94004361	ENST00000433727	5	1031	MSTRG.33091	BET1	GO:0000138(Golgi trans cisterna);GO:0000139(Golgi membrane);GO:0005484(SNAP receptor activity);GO:0005515(protein binding);GO:0005783(endoplasmic reticulum);GO:0005789(endoplasmic reticulum membrane);GO:0005794(Golgi apparatus);GO:0006888(endoplasmic reticulum to Golgi vesicle-mediated transport);GO:0015031(protein transport);GO:0016020(membrane);GO:0016021(integral component of membrane);GO:0016…	04130(SNARE interactions in vesicular transport)	K08504	NA	Bet1 golgi vesicular membrane trafficking protein [Source:HGNC Symbol;Acc:HGNC:14562]	protein_coding	0.0001	0.0001	0.0001	2.40104	1.41754	0.0001	7.85612e-05	-13.6358	0.000962773	0.0343077	down	yes
GUCY1B1:ENST00000507146	"="	chr4	+	155759031	155806833	ENST00000507146	15	2709	MSTRG.28383	GUCY1B1	GO:0000166(nucleotide binding);GO:0004016(adenylate cyclase activity);GO:0004383(guanylate cyclase activity);GO:0005515(protein binding);GO:0005525(GTP binding);GO:0005737(cytoplasm);GO:0006182(cGMP biosynthetic process);GO:0007263(nitric oxide mediated signal transduction);GO:0008015(blood circulation);GO:0008074(guanylate cyclase complex, soluble);GO:0009190(cyclic nucleotide biosynthetic proce…	00230(Purine metabolism);04022(cGMP-PKG signaling pathway);04270(Vascular smooth muscle contraction);04540(Gap junction);04611(Platelet activation);04713(Circadian entrainment);04730(Long-term depression);04921(Oxytocin signaling pathway);04924(Renin secretion);04970(Salivary secretion)	K12319	EC:4.6.1.2	guanylate cyclase 1 soluble subunit beta 1 [Source:HGNC Symbol;Acc:HGNC:4687]	protein_coding	0.0001	0.0001	0.0001	0.726088	0.707466	0.0001	0.000209256	-12.2224	0.000963357	0.0343077	down	yes
H3C10:ENST00000369163	"="	chr6	+	27810064	27811300	ENST00000369163	1	1237	MSTRG.30582	H3C10	GO:0000183(chromatin silencing at rDNA);GO:0000228(nuclear chromosome);GO:0000786(nucleosome);GO:0000788(nuclear nucleosome);GO:0003677(DNA binding);GO:0005515(protein binding);GO:0005576(extracellular region);GO:0005634(nucleus);GO:0005654(nucleoplasm);GO:0005694(chromosome);GO:0006325(chromatin organization);GO:0006334(nucleosome assembly);GO:0006335(DNA replication-dependent nucleosome assembl…	05034(Alcoholism);05202(Transcriptional misregulation in cancer);05322(Systemic lupus erythematosus)	K11253	NA	H3 clustered histone 10 [Source:HGNC Symbol;Acc:HGNC:4775]	protein_coding	29.8285	30.9892	33.7875	281.759	307.872	472.348	0.0890839	-3.48869	0.000985905	0.0349334	down	yes
H4C1:ENST00000617569	"="	chr6	+	26021649	26022050	ENST00000617569	1	402	MSTRG.30471	H4C1	GO:0000183(chromatin silencing at rDNA);GO:0000228(nuclear chromosome);GO:0000784(nuclear chromosome, telomeric region);GO:0000786(nucleosome);GO:0000788(nuclear nucleosome);GO:0003677(DNA binding);GO:0003723(RNA binding);GO:0005515(protein binding);GO:0005576(extracellular region);GO:0005634(nucleus);GO:0005654(nucleoplasm);GO:0005694(chromosome);GO:0006303(double-strand break repair via nonhomo…	05034(Alcoholism);05203(Viral carcinogenesis);05322(Systemic lupus erythematosus)	NA	NA	H4 clustered histone 1 [Source:HGNC Symbol;Acc:HGNC:4781]	protein_coding	42.1801	53.8162	59.3342	516.505	506.474	767.828	0.0867377	-3.5272	0.00101345	0.0356924	down	yes
MBIP:ENST00000359527	"="	chr14	-	36298590	36320607	ENST00000359527	8	1449	MSTRG.11059	MBIP	GO:0000173(inactivation of MAPK activity involved in osmosensory signaling pathway);GO:0004860(protein kinase inhibitor activity);GO:0005515(protein binding);GO:0005634(nucleus);GO:0005654(nucleoplasm);GO:0005671(Ada2/Gcn5/Ada3 transcription activator complex);GO:0005730(nucleolus);GO:0005737(cytoplasm);GO:0005829(cytosol);GO:0042802(identical protein binding);GO:0043966(histone H3 acetylation)	NA	NA	NA	MAP3K12 binding inhibitory protein 1 [Source:HGNC Symbol;Acc:HGNC:20427]	protein_coding	0.0001	0.0001	0.0001	1.5941	1.05296	0.0001	0.000113329	-13.1072	0.00101712	0.0357976	down	yes
H2BC13:ENST00000377401	"="	chr6	-	27807444	27807931	ENST00000377401	1	488	MSTRG.30580	H2BC13	GO:0000786(nucleosome);GO:0003677(DNA binding);GO:0005515(protein binding);GO:0005634(nucleus);GO:0005654(nucleoplasm);GO:0005694(chromosome);GO:0005829(cytosol);GO:0006334(nucleosome assembly);GO:0016567(protein ubiquitination);GO:0046982(protein heterodimerization activity);GO:0070062(extracellular exosome)	05034(Alcoholism);05203(Viral carcinogenesis);05322(Systemic lupus erythematosus)	NA	NA	H2B clustered histone 13 [Source:HGNC Symbol;Acc:HGNC:4748]	protein_coding	54.5538	60.0527	68.1722	583.519	587.833	878.412	0.0891707	-3.48729	0.00102904	0.0360961	down	yes
SCOC:ENST00000506597	"="	chr4	+	140373536	140382545	ENST00000506597	3	1838	MSTRG.28236	SCOC	GO:0000139(Golgi membrane);GO:0005515(protein binding);GO:0005654(nucleoplasm);GO:0005737(cytoplasm);GO:0005768(endosome);GO:0005794(Golgi apparatus);GO:0005802(trans-Golgi network);GO:0005829(cytosol);GO:0016020(membrane);GO:0016239(positive regulation of macroautophagy);GO:0061635(regulation of protein complex stability)	NA	K20316	NA	short coiled-coil protein [Source:HGNC Symbol;Acc:HGNC:20335]	protein_coding	0.0001	0.0001	0.0001	1.24524	0.807947	0.0001	0.000146107	-12.7407	0.00104514	0.0364658	down	yes
FANCA:ENST00000563673	"="	chr16	-	89798385	89816635	ENST00000563673	10	1694	MSTRG.15338	FANCA	GO:0005515(protein binding);GO:0005634(nucleus);GO:0005654(nucleoplasm);GO:0005737(cytoplasm);GO:0006281(DNA repair);GO:0006974(cellular response to DNA damage stimulus);GO:0007140(male meiotic nuclear division);GO:0008584(male gonad development);GO:0008585(female gonad development);GO:0036297(interstrand cross-link repair);GO:0042127(regulation of cell population proliferation);GO:0043240(Fancon…	03460(Fanconi anemia pathway)	K10888	NA	FA complementation group A [Source:HGNC Symbol;Acc:HGNC:3582]	protein_coding	4.3e-05	0.009007	0.031006	0.545918	1.25246	0.496106	0.0174575	-5.84001	0.00106162	0.0368695	down	yes
NMNAT2:ENST00000287713	"="	chr1	-	183248237	183418380	ENST00000287713	11	5441	MSTRG.4000	NMNAT2	GO:0000139(Golgi membrane);GO:0000166(nucleotide binding);GO:0000309(nicotinamide-nucleotide adenylyltransferase activity);GO:0003824(catalytic activity);GO:0004515(nicotinate-nucleotide adenylyltransferase activity);GO:0005524(ATP binding);GO:0005737(cytoplasm);GO:0005770(late endosome);GO:0005794(Golgi apparatus);GO:0005802(trans-Golgi network);GO:0009058(biosynthetic process);GO:0009165(nucleo…	00760(Nicotinate and nicotinamide metabolism)	K06210	2.7.7.18;EC:2.7.7.1	nicotinamide nucleotide adenylyltransferase 2 [Source:HGNC Symbol;Acc:HGNC:16789]	protein_coding	0.043857	1.9615	1.98682	0.021867	0.006509	0.0001	140.194	7.13128	0.000688824	0.0263845	up	yes
SLC44A1:ENST00000374723	"="	chr9	+	105244622	105397346	ENST00000374723	16	9640	MSTRG.36247	SLC44A1	GO:0005654(nucleoplasm);GO:0005739(mitochondrion);GO:0005741(mitochondrial outer membrane);GO:0005829(cytosol);GO:0005886(plasma membrane);GO:0006656(phosphatidylcholine biosynthetic process);GO:0015220(choline transmembrane transporter activity);GO:0015871(choline transport);GO:0016020(membrane);GO:0016021(integral component of membrane);GO:0022857(transmembrane transporter activity);GO:0042426(…	05231(Choline metabolism in cancer)	K06515	NA	solute carrier family 44 member 1 [Source:HGNC Symbol;Acc:HGNC:18798]	protein_coding	3.82581	0.461236	0.0001	0.0001	0.0001	0.030687	138.801	7.11687	0.0185783	0.353615	up	yes
ZNF692:ENST00000476503	"="	chr1	-	248850024	248855943	ENST00000476503	5	1006	MSTRG.4738	ZNF692	GO:0000122(negative regulation of transcription by RNA polymerase II);GO:0000978(RNA polymerase II cis-regulatory region sequence-specific DNA binding);GO:0001227(DNA-binding transcription repressor activity, RNA polymerase II-specific);GO:0003676(nucleic acid binding);GO:0003677(DNA binding);GO:0005515(protein binding);GO:0005634(nucleus);GO:0005654(nucleoplasm);GO:0005730(nucleolus);GO:0046872(…	NA	NA	NA	zinc finger protein 692 [Source:HGNC Symbol;Acc:HGNC:26049]	protein_coding	0.0001	0.0001	0.0001	1.07289	2.73348	0.0001	7.88131e-05	-13.6312	0.00107729	0.0372409	down	yes
CD55:ENST00000644836	"="	chr1	+	207321748	207359876	ENST00000644836	11	1523	MSTRG.4245	CD55	GO:0000139(Golgi membrane);GO:0001618(virus receptor activity);GO:0002376(immune system process);GO:0005515(protein binding);GO:0005576(extracellular region);GO:0005886(plasma membrane);GO:0006888(endoplasmic reticulum to Golgi vesicle-mediated transport);GO:0006958(complement activation, classical pathway);GO:0007204(positive regulation of cytosolic calcium ion concentration);GO:0008289(lipid bi…	04610(Complement and coagulation cascades);04640(Hematopoietic cell lineage);05416(Viral myocarditis)	NA	NA	CD55 molecule (Cromer blood group) [Source:HGNC Symbol;Acc:HGNC:2665]	protein_coding	4.76972	0.915107	1.18906	0.023579	0.024191	0.003129	135.049	7.07734	4.72513e-05	0.00469613	up	yes
KANSL1:ENST00000574590	"="	chr17	-	46029916	46225389	ENST00000574590	16	5147	MSTRG.16779	KANSL1	GO:0000123(histone acetyltransferase complex);GO:0000775(chromosome, centromeric region);GO:0000776(kinetochore);GO:0000777(condensed chromosome kinetochore);GO:0005515(protein binding);GO:0005634(nucleus);GO:0005654(nucleoplasm);GO:0005694(chromosome);GO:0006325(chromatin organization);GO:0035035(histone acetyltransferase binding);GO:0043981(histone H4-K5 acetylation);GO:0043982(histone H4-K8 ac…	NA	K18400	NA	KAT8 regulatory NSL complex subunit 1 [Source:HGNC Symbol;Acc:HGNC:24565]	protein_coding	0.0001	0.0001	0.003963	0.0001	1.44588	0.24804	0.00245747	-8.66861	0.0010854	0.0374229	down	yes
TOM1L1:ENST00000572158	"="	chr17	+	54900836	54961314	ENST00000572158	16	1521	MSTRG.16997	TOM1L1	GO:0005515(protein binding);GO:0005737(cytoplasm);GO:0005764(lysosome);GO:0005768(endosome);GO:0005794(Golgi apparatus);GO:0005795(Golgi stack);GO:0005829(cytosol);GO:0006886(intracellular protein transport);GO:0007165(signal transduction);GO:0010008(endosome membrane);GO:0015031(protein transport);GO:0016020(membrane);GO:0017124(SH3 domain binding);GO:0019901(protein kinase binding);GO:0030276(c…	NA	NA	NA	target of myb1 like 1 membrane trafficking protein [Source:HGNC Symbol;Acc:HGNC:11983]	protein_coding	0.0001	0.0001	0.0001	1.27227	0.0001	0.997415	0.000132171	-12.8853	0.00109236	0.0375887	down	yes
HYAL3:ENST00000621157	"="	chr3	-	50292832	50298831	ENST00000621157	4	1696	MSTRG.25738	HYAL3	GO:0001552(ovarian follicle atresia);GO:0001669(acrosomal vesicle);GO:0002080(acrosomal membrane);GO:0003824(catalytic activity);GO:0004415(hyalurononglucosaminidase activity);GO:0005515(protein binding);GO:0005576(extracellular region);GO:0005764(lysosome);GO:0005768(endosome);GO:0005769(early endosome);GO:0005783(endoplasmic reticulum);GO:0005886(plasma membrane);GO:0005975(carbohydrate metabol…	00531(Glycosaminoglycan degradation)	NA	NA	hyaluronidase 3 [Source:HGNC Symbol;Acc:HGNC:5322]	protein_coding	0.0001	0.0001	0.0001	0.636944	0.0001	1.37271	0.000149272	-12.7098	0.00111095	0.0381865	down	yes
PPP1R7:ENST00000402734	"="	chr2	+	241149592	241167172	ENST00000402734	8	883	MSTRG.22776	PPP1R7	GO:0005515(protein binding);GO:0005634(nucleus);GO:0005694(chromosome);GO:0005737(cytoplasm);GO:0019888(protein phosphatase regulator activity);GO:0030234(enzyme regulator activity);GO:0035307(positive regulation of protein dephosphorylation);GO:0043666(regulation of phosphoprotein phosphatase activity);GO:0050790(regulation of catalytic activity);GO:0070062(extracellular exosome)	NA	NA	NA	protein phosphatase 1 regulatory subunit 7 [Source:HGNC Symbol;Acc:HGNC:9295]	protein_coding	0.0001	0.0001	0.0001	3.32798	1.03384	0.0001	6.8777e-05	-13.8277	0.00112139	0.0384365	down	yes
ITGB2:ENST00000355153	"="	chr21	-	44885953	44928838	ENST00000355153	16	2913	MSTRG.24194	ITGB2	GO:0001540(amyloid-beta binding);GO:0001774(microglial cell activation);GO:0001851(complement component C3b binding);GO:0002523(leukocyte migration involved in inflammatory response);GO:0005178(integrin binding);GO:0005515(protein binding);GO:0005886(plasma membrane);GO:0005925(focal adhesion);GO:0006898(receptor-mediated endocytosis);GO:0006909(phagocytosis);GO:0006911(phagocytosis, engulfment);…	04015(Rap1 signaling pathway);04145(Phagosome);04390(Hippo signaling pathway);04514(Cell adhesion molecules (CAMs));04610(Complement and coagulation cascades);04650(Natural killer cell mediated cytotoxicity);04670(Leukocyte transendothelial migration);04810(Regulation of actin cytoskeleton);05133(Pertussis);05134(Legionellosis);05140(Leishmaniasis);05144(Malaria);05146(Amoebiasis);05150(Staphyloc…	K06464	NA	integrin subunit beta 2 [Source:HGNC Symbol;Acc:HGNC:6155]	protein_coding	0.0001	0.0001	0.00749	0.0001	1.49909	0.62253	0.00362442	-8.10803	0.00113751	0.0389379	down	yes
CLDND1:ENST00000394180	"="	chr3	-	98515480	98523066	ENST00000394180	6	2228	MSTRG.26054	CLDND1	GO:0005515(protein binding);GO:0009986(cell surface);GO:0016020(membrane);GO:0016021(integral component of membrane);GO:0016324(apical plasma membrane)	NA	NA	NA	claudin domain containing 1 [Source:HGNC Symbol;Acc:HGNC:1322]	protein_coding	1.36976	0.23119	14.7506	0.063625	0.018172	0.039567	134.731	7.07394	0.000362341	0.0158452	up	yes
UAP1:ENST00000367925	"="	chr1	+	162566037	162599831	ENST00000367925	10	2069	MSTRG.3770	UAP1	GO:0003977(UDP-N-acetylglucosamine diphosphorylase activity);GO:0005654(nucleoplasm);GO:0005737(cytoplasm);GO:0005829(cytosol);GO:0005886(plasma membrane);GO:0006047(UDP-N-acetylglucosamine metabolic process);GO:0006048(UDP-N-acetylglucosamine biosynthetic process);GO:0016740(transferase activity);GO:0016779(nucleotidyltransferase activity);GO:0030246(carbohydrate binding);GO:0042802(identical pr…	00520(Amino sugar and nucleotide sugar metabolism)	K00972	2.7.7.83;EC:2.7.7.23	UDP-N-acetylglucosamine pyrophosphorylase 1 [Source:HGNC Symbol;Acc:HGNC:12457]	protein_coding	0.552334	0.73803	0.0001	0.003507	0.0001	0.0062	131.586	7.03986	0.00910346	0.204615	up	yes
GCNT4:ENST00000652361	"="	chr5	-	75025346	75052558	ENST00000652361	4	5023	MSTRG.29069	GCNT4	GO:0000139(Golgi membrane);GO:0002121(inter-male aggressive behavior);GO:0003829(beta-1,3-galactosyl-O-glycosyl-glycoprotein beta-1,6-N-acetylglucosaminyltransferase activity);GO:0005794(Golgi apparatus);GO:0005975(carbohydrate metabolic process);GO:0006486(protein glycosylation);GO:0006493(protein O-linked glycosylation);GO:0008109(N-acetyllactosaminide beta-1,6-N-acetylglucosaminyltransferase a…	00512(Mucin type O-glycan biosynthesis)	K09663	EC:2.4.1.-	glucosaminyl (N-acetyl) transferase 4 [Source:HGNC Symbol;Acc:HGNC:17973]	protein_coding	0.883866	1.74761	0.008163	0.005944	0.008047	0.006585	128.287	7.00323	0.000490741	0.0202932	up	yes
H2AC14:ENST00000333151	"="	chr6	-	27814302	27814777	ENST00000333151	1	476	MSTRG.30583	H2AC14	GO:0000786(nucleosome);GO:0000790(nuclear chromatin);GO:0003674(molecular_function);GO:0003677(DNA binding);GO:0005634(nucleus);GO:0005694(chromosome);GO:0006325(chromatin organization);GO:0006342(chromatin silencing);GO:0008150(biological_process);GO:0046982(protein heterodimerization activity);GO:0070062(extracellular exosome)	04217(Necroptosis);05034(Alcoholism);05322(Systemic lupus erythematosus)	K11251	NA	H2A clustered histone 14 [Source:HGNC Symbol;Acc:HGNC:4727]	protein_coding	38.1515	36.9111	40.8642	352.91	366.568	575.173	0.0895429	-3.48128	0.00115845	0.0393724	down	yes
FGB:ENST00000302068	"="	chr4	+	154563011	154572807	ENST00000302068	8	3641	MSTRG.28364	FGB	GO:0002224(toll-like receptor signaling pathway);GO:0002250(adaptive immune response);GO:0002376(immune system process);GO:0002576(platelet degranulation);GO:0005102(signaling receptor binding);GO:0005198(structural molecule activity);GO:0005201(extracellular matrix structural constituent);GO:0005515(protein binding);GO:0005576(extracellular region);GO:0005577(fibrinogen complex);GO:0005615(extra…	04610(Complement and coagulation cascades);04611(Platelet activation)	K03904	NA	fibrinogen beta chain [Source:HGNC Symbol;Acc:HGNC:3662]	protein_coding	0.070842	0.097696	0.030245	2.43814	1.89017	1.19967	0.0359594	-4.79749	0.00117395	0.0397959	down	yes
CACHD1:ENST00000290039	"="	chr1	+	64470793	64693058	ENST00000290039	27	5274	MSTRG.2620	CACHD1	GO:0005245(voltage-gated calcium channel activity);GO:0005891(voltage-gated calcium channel complex);GO:0006811(ion transport);GO:0006816(calcium ion transport);GO:0016020(membrane);GO:0016021(integral component of membrane);GO:0070588(calcium ion transmembrane transport)	NA	NA	NA	cache domain containing 1 [Source:HGNC Symbol;Acc:HGNC:29314]	protein_coding	0.0001	0.0001	0.0001	0.0001	0.154181	0.481122	0.000472141	-11.0485	0.00118727	0.0401958	down	yes
PLXDC2:ENST00000377242	"="	chr10	+	19816239	20280357	ENST00000377242	13	2822	ENSG00000120594	PLXDC2	GO:0005515(protein binding);GO:0016020(membrane);GO:0016021(integral component of membrane)	NA	NA	NA	plexin domain containing 2 [Source:HGNC Symbol;Acc:HGNC:21013]	protein_coding	0.0001	0.0001	0.0001	0.0001	0.657802	0.501169	0.000258828	-11.9157	0.00119765	0.0404685	down	yes
LRRC8B:ENST00000640258	"="	chr1	+	89524854	89597848	ENST00000640258	9	8034	MSTRG.2835	LRRC8B	GO:0005225(volume-sensitive anion channel activity);GO:0005515(protein binding);GO:0005737(cytoplasm);GO:0005783(endoplasmic reticulum);GO:0005789(endoplasmic reticulum membrane);GO:0005886(plasma membrane);GO:0005887(integral component of plasma membrane);GO:0006811(ion transport);GO:0015698(inorganic anion transport);GO:0016020(membrane);GO:0016021(integral component of membrane);GO:0034702(ion…	NA	K22038	NA	leucine rich repeat containing 8 VRAC subunit B [Source:HGNC Symbol;Acc:HGNC:30692]	protein_coding	0.0001	2.28493	1.13159	0.004947	0.018095	0.004402	124.494	6.95994	0.00262577	0.073137	up	yes
CCDC77:ENST00000412006	"="	chr12	+	401637	442642	ENST00000412006	12	2253	MSTRG.8170	CCDC77	GO:0005813(centrosome);GO:0016020(membrane)	NA	K16757	NA	coiled-coil domain containing 77 [Source:HGNC Symbol;Acc:HGNC:28203]	protein_coding	0.0001	0.039053	0.014615	0.850847	1.58641	0.117786	0.0210438	-5.57046	0.00120611	0.0407023	down	yes
HECTD1:ENST00000611816	"="	chr14	-	31100118	31207317	ENST00000611816	43	8985	MSTRG.11003	HECTD1	GO:0003170(heart valve development);GO:0003281(ventricular septum development);GO:0004842(ubiquitin-protein transferase activity);GO:0005515(protein binding);GO:0016567(protein ubiquitination);GO:0016740(transferase activity);GO:0035904(aorta development);GO:0046872(metal ion binding);GO:0048856(anatomical structure development);GO:0070534(protein K63-linked ubiquitination)	NA	K12231	EC:2.3.2.26	HECT domain E3 ubiquitin protein ligase 1 [Source:HGNC Symbol;Acc:HGNC:20157]	protein_coding	0.0001	0.0001	0.009784	3.15601	2.92677	0.0001	0.00164133	-9.25092	0.00121548	0.0409921	down	yes
TMEM87B:ENST00000649734	"="	chr2	+	112095189	112119318	ENST00000649734	9	3850	MSTRG.21647	TMEM87B	GO:0000139(Golgi membrane);GO:0005794(Golgi apparatus);GO:0005829(cytosol);GO:0016020(membrane);GO:0016021(integral component of membrane);GO:0042147(retrograde transport, endosome to Golgi)	NA	NA	NA	transmembrane protein 87B [Source:HGNC Symbol;Acc:HGNC:25913]	protein_coding	0.814934	0.172449	0.384872	0.010827	0.0001	0.0001	124.445	6.95936	0.00051878	0.0212878	up	yes
EFEMP1:ENST00000355426	"="	chr2	-	55865967	55923782	ENST00000355426	12	2708	MSTRG.21069	EFEMP1	GO:0005006(epidermal growth factor-activated receptor activity);GO:0005154(epidermal growth factor receptor binding);GO:0005201(extracellular matrix structural constituent);GO:0005509(calcium ion binding);GO:0005515(protein binding);GO:0005576(extracellular region);GO:0005615(extracellular space);GO:0006355(regulation of transcription, DNA-templated);GO:0007173(epidermal growth factor receptor si…	NA	NA	NA	EGF containing fibulin extracellular matrix protein 1 [Source:HGNC Symbol;Acc:HGNC:3218]	protein_coding	6.18362	11.5755	9.06152	0.036065	0.15977	0.019787	124.387	6.95869	1.37567e-05	0.00186785	up	yes
AURKA:ENST00000395915	"="	chr20	-	56369390	56392296	ENST00000395915	9	2114	MSTRG.23630	AURKA	GO:0000086(G2/M transition of mitotic cell cycle);GO:0000166(nucleotide binding);GO:0000212(meiotic spindle organization);GO:0000226(microtubule cytoskeleton organization);GO:0000278(mitotic cell cycle);GO:0000780(condensed nuclear chromosome, centromeric region);GO:0000922(spindle pole);GO:0004672(protein kinase activity);GO:0004674(protein serine/threonine kinase activity);GO:0004712(protein se…	04114(Oocyte meiosis);04914(Progesterone-mediated oocyte maturation)	K11481	EC:2.7.11.1	aurora kinase A [Source:HGNC Symbol;Acc:HGNC:11393]	protein_coding	0.0001	0.0001	0.0001	0.397439	0.0001	1.1415	0.000194927	-12.3248	0.00127744	0.0425617	down	yes
H1-6:ENST00000338379	"="	chr6	-	26107412	26108135	ENST00000338379	1	724	MSTRG.30481	H1-6	GO:0000786(nucleosome);GO:0000790(nuclear chromatin);GO:0003677(DNA binding);GO:0003690(double-stranded DNA binding);GO:0005634(nucleus);GO:0005694(chromosome);GO:0005719(nuclear euchromatin);GO:0006334(nucleosome assembly);GO:0006355(regulation of transcription, DNA-templated);GO:0007275(multicellular organism development);GO:0007283(spermatogenesis);GO:0016584(nucleosome positioning);GO:0030154…	NA	K11275	NA	H1.6 linker histone, cluster member [Source:HGNC Symbol;Acc:HGNC:4720]	protein_coding	0.0001	0.067411	0.057497	1.22845	1.19992	3.61468	0.0206862	-5.59518	0.00133176	0.0441753	down	yes
MARK2:ENST00000402010	"="	chr11	+	63838928	63911019	ENST00000402010	19	4728	MSTRG.7079	MARK2	GO:0000166(nucleotide binding);GO:0000226(microtubule cytoskeleton organization);GO:0000287(magnesium ion binding);GO:0000422(autophagy of mitochondrion);GO:0001764(neuron migration);GO:0003723(RNA binding);GO:0004672(protein kinase activity);GO:0004674(protein serine/threonine kinase activity);GO:0005515(protein binding);GO:0005524(ATP binding);GO:0005654(nucleoplasm);GO:0005737(cytoplasm);GO:00…	NA	NA	NA	microtubule affinity regulating kinase 2 [Source:HGNC Symbol;Acc:HGNC:3332]	protein_coding	0.133547	0.038247	0.045145	3.27478	0.202211	4.74934	0.0263713	-5.24489	0.00134738	0.0445809	down	yes
ACSL1:ENST00000281455	"="	chr4	-	184755595	184825968	ENST00000281455	21	3712	MSTRG.28514	ACSL1	GO:0000038(very long-chain fatty acid metabolic process);GO:0000166(nucleotide binding);GO:0001676(long-chain fatty acid metabolic process);GO:0003824(catalytic activity);GO:0003996(acyl-CoA ligase activity);GO:0004467(long-chain fatty acid-CoA ligase activity);GO:0005524(ATP binding);GO:0005739(mitochondrion);GO:0005741(mitochondrial outer membrane);GO:0005777(peroxisome);GO:0005778(peroxisomal …	00061(Fatty acid biosynthesis);00071(Fatty acid degradation);03320(PPAR signaling pathway);04146(Peroxisome);04216(Ferroptosis);04714(Thermogenesis);04920(Adipocytokine signaling pathway)	K01897	EC:6.2.1.3	acyl-CoA synthetase long chain family member 1 [Source:HGNC Symbol;Acc:HGNC:3569]	protein_coding	12.2462	11.3688	0.156732	0.063483	0.093141	0.037411	122.513	6.93679	8.43847e-05	0.00694874	up	yes
ZFAND4:ENST00000374366	"="	chr10	-	45615501	45672732	ENST00000374366	11	3821	MSTRG.5185	ZFAND4	GO:0005515(protein binding);GO:0008270(zinc ion binding);GO:0046872(metal ion binding)	NA	K12163	NA	zinc finger AN1-type containing 4 [Source:HGNC Symbol;Acc:HGNC:23504]	protein_coding	1.89179	0.018943	1.3921	0.02201	0.006217	0.0001	116.597	6.86538	0.0011548	0.0392865	up	yes
ATP6AP2:ENST00000637482	"="	X	+	40580970	40606619	ENST00000637482	6	1648	MSTRG.283	ATP6AP2	GO:0000421(autophagosome membrane);GO:0002003(angiotensin maturation);GO:0003824(catalytic activity);GO:0005515(protein binding);GO:0005615(extracellular space);GO:0005764(lysosome);GO:0005765(lysosomal membrane);GO:0005783(endoplasmic reticulum);GO:0005789(endoplasmic reticulum membrane);GO:0005886(plasma membrane);GO:0007042(lysosomal lumen acidification);GO:0009897(external side of plasma memb…	04614(Renin-angiotensin system)	K19514	NA	ATPase H+ transporting accessory protein 2 [Source:HGNC Symbol;Acc:HGNC:18305]	protein_coding	0.0001	0.0001	0.0001	0.0001	0.962105	0.801295	0.000170116	-12.5212	0.00145847	0.0473607	down	yes
CA12:ENST00000344366	"="	chr15	-	63324688	63381835	ENST00000344366	10	2744	MSTRG.12842	CA12	GO:0004089(carbonate dehydratase activity);GO:0005886(plasma membrane);GO:0006730(one-carbon metabolic process);GO:0008270(zinc ion binding);GO:0015701(bicarbonate transport);GO:0016020(membrane);GO:0016021(integral component of membrane);GO:0016829(lyase activity);GO:0016836(hydro-lyase activity);GO:0046872(metal ion binding);GO:0055064(chloride ion homeostasis)	00910(Nitrogen metabolism)	NA	NA	carbonic anhydrase 12 [Source:HGNC Symbol;Acc:HGNC:1371]	protein_coding	98.2771	127.937	2.08955	0.758996	0.633767	0.566816	116.506	6.86427	1.38867e-05	0.0018685	up	yes
H4C9:ENST00000615353	"="	chr6	+	27138588	27139881	ENST00000615353	1	1294	MSTRG.30553	H4C9	GO:0000183(chromatin silencing at rDNA);GO:0000228(nuclear chromosome);GO:0000784(nuclear chromosome, telomeric region);GO:0000786(nucleosome);GO:0000788(nuclear nucleosome);GO:0003677(DNA binding);GO:0003723(RNA binding);GO:0005515(protein binding);GO:0005576(extracellular region);GO:0005634(nucleus);GO:0005654(nucleoplasm);GO:0005694(chromosome);GO:0006303(double-strand break repair via nonhomo…	05034(Alcoholism);05203(Viral carcinogenesis);05322(Systemic lupus erythematosus)	K11254	NA	H4 clustered histone 9 [Source:HGNC Symbol;Acc:HGNC:4793]	protein_coding	7.07011	6.74661	8.5752	64.4118	66.4249	119.454	0.0894637	-3.48255	0.00149453	0.0483222	down	yes
GFOD1:ENST00000379284	"="	chr6	-	13357830	13408137	ENST00000379284	2	8061	MSTRG.30366	GFOD1	GO:0005515(protein binding);GO:0005576(extracellular region);GO:0016491(oxidoreductase activity);GO:0055114(oxidation-reduction process)	NA	NA	NA	glucose-fructose oxidoreductase domain containing 1 [Source:HGNC Symbol;Acc:HGNC:21096]	protein_coding	0.0001	0.0001	0.005923	1.79467	1.70117	0.0001	0.00175146	-9.15723	0.00151248	0.0487972	down	yes
TM4SF4:ENST00000305354	"="	chr3	+	149474697	149503394	ENST00000305354	5	1491	MSTRG.26639	TM4SF4	GO:0005515(protein binding);GO:0016020(membrane);GO:0016021(integral component of membrane);GO:0042246(tissue regeneration)	NA	NA	NA	transmembrane 4 L six family member 4 [Source:HGNC Symbol;Acc:HGNC:11856]	protein_coding	0.14353	0.130933	0.027919	2.88978	3.40744	1.36881	0.0394444	-4.66404	0.00151766	0.0488592	down	yes
TOP1MT:ENST00000523676	"="	chr8	-	143309377	143334795	ENST00000523676	15	1982	MSTRG.35184	TOP1MT	GO:0003677(DNA binding);GO:0003916(DNA topoisomerase activity);GO:0003917(DNA topoisomerase type I (single strand cut, ATP-independent) activity);GO:0005654(nucleoplasm);GO:0005694(chromosome);GO:0005739(mitochondrion);GO:0006260(DNA replication);GO:0006265(DNA topological change);GO:0016853(isomerase activity);GO:0042645(mitochondrial nucleoid)	NA	K03163	EC:5.6.2.1	DNA topoisomerase I mitochondrial [Source:HGNC Symbol;Acc:HGNC:29787]	protein_coding	5.92784	5.73638	5.45739	0.107546	0.0001	0.041628	114.699	6.84171	0.000245268	0.0114814	up	yes
FUT2:ENST00000522966	"="	chr19	+	48695971	48704294	ENST00000522966	2	1449	MSTRG.20025	FUT2	GO:0001936(regulation of endothelial cell proliferation);GO:0005794(Golgi apparatus);GO:0005975(carbohydrate metabolic process);GO:0006486(protein glycosylation);GO:0006664(glycolipid metabolic process);GO:0008107(galactoside 2-alpha-L-fucosyltransferase activity);GO:0008417(fucosyltransferase activity);GO:0016020(membrane);GO:0016021(integral component of membrane);GO:0016740(transferase activit…	00601(Glycosphingolipid biosynthesis - lacto and neolacto series);00603(Glycosphingolipid biosynthesis - globo and isoglobo series)	K00718	EC:2.4.1.69	fucosyltransferase 2 [Source:HGNC Symbol;Acc:HGNC:4013]	protein_coding	0.0001	0.0001	0.0001	0.948001	1.1395	0.0001	0.000143705	-12.7646	0.00154755	0.049639	down	yes
TMBIM6:ENST00000547798	"="	chr12	+	49752964	49764723	ENST00000547798	8	2494	MSTRG.8882	TMBIM6	GO:0005515(protein binding);GO:0005634(nucleus);GO:0005737(cytoplasm);GO:0005783(endoplasmic reticulum);GO:0005789(endoplasmic reticulum membrane);GO:0005887(integral component of plasma membrane);GO:0006914(autophagy);GO:0006915(apoptotic process);GO:0006986(response to unfolded protein);GO:0010523(negative regulation of calcium ion transport into cytosol);GO:0016020(membrane);GO:0016021(integra…	NA	K21889	NA	transmembrane BAX inhibitor motif containing 6 [Source:HGNC Symbol;Acc:HGNC:11723]	protein_coding	3.54471	0.990159	3.70568	59.5317	160.284	1.38044	0.0372545	-4.74644	0.00155012	0.0496908	down	yes
DNM3:ENST00000520906	"="	chr1	+	171841529	172311284	ENST00000520906	16	4454	MSTRG.3879	DNM3	GO:0000166(nucleotide binding);GO:0000266(mitochondrial fission);GO:0001917(photoreceptor inner segment);GO:0003374(dynamin family protein polymerization involved in mitochondrial fission);GO:0003924(GTPase activity);GO:0005515(protein binding);GO:0005525(GTP binding);GO:0005737(cytoplasm);GO:0005794(Golgi apparatus);GO:0005856(cytoskeleton);GO:0005874(microtubule);GO:0005886(plasma membrane);GO:…	04072(Phospholipase D signaling pathway);04144(Endocytosis);04721(Synaptic vesicle cycle);04961(Endocrine and other factor-regulated calcium reabsorption);05100(Bacterial invasion of epithelial cells)	K01528	EC:3.6.5.5	dynamin 3 [Source:HGNC Symbol;Acc:HGNC:29125]	protein_coding	0.100674	0.020555	0.014377	0.917234	1.52857	1.52235	0.0341735	-4.87098	0.00155124	0.0496921	down	yes
SERPINA6:ENST00000341584	"="	chr14	-	94304248	94323336	ENST00000341584	5	1477	ENSG00000170099	SERPINA6	GO:0004867(serine-type endopeptidase inhibitor activity);GO:0005496(steroid binding);GO:0005576(extracellular region);GO:0005615(extracellular space);GO:0008211(glucocorticoid metabolic process);GO:0008289(lipid binding);GO:0010951(negative regulation of endopeptidase activity);GO:0070062(extracellular exosome)	NA	NA	NA	serpin family A member 6 [Source:HGNC Symbol;Acc:HGNC:1540]	protein_coding	0.0001	0.0001	0.0001	0.0001	1.06639	0.81615	0.000159351	-12.6155	0.00157657	0.050232	down	yes
INTS6:ENST00000398119	"="	chr13	-	51361565	51453207	ENST00000398119	19	7041	MSTRG.10453	INTS6	GO:0004888(transmembrane signaling receptor activity);GO:0005515(protein binding);GO:0005634(nucleus);GO:0005654(nucleoplasm);GO:0015629(actin cytoskeleton);GO:0016180(snRNA processing);GO:0032039(integrator complex);GO:0034472(snRNA 3'-end processing);GO:0042795(snRNA transcription by RNA polymerase II)	NA	K13143	NA	integrator complex subunit 6 [Source:HGNC Symbol;Acc:HGNC:14879]	protein_coding	0.024805	0.0001	0.0001	2.28505	0.774337	0.122526	0.00785849	-6.99153	0.0015799	0.0503077	down	yes
PTP4A1:ENST00000673199	"="	chr6	+	63563466	63583436	ENST00000673199	6	4276	MSTRG.31208	PTP4A1	GO:0004721(phosphoprotein phosphatase activity);GO:0004725(protein tyrosine phosphatase activity);GO:0005515(protein binding);GO:0005634(nucleus);GO:0005737(cytoplasm);GO:0005768(endosome);GO:0005769(early endosome);GO:0005783(endoplasmic reticulum);GO:0005819(spindle);GO:0005856(cytoskeleton);GO:0005886(plasma membrane);GO:0006470(protein dephosphorylation);GO:0007049(cell cycle);GO:0007275(mult…	NA	K18041	EC:3.1.3.48	protein tyrosine phosphatase 4A1 [Source:HGNC Symbol;Acc:HGNC:9634]	protein_coding	0.382614	27.6162	0.0001	0.001481	0.0001	0.248746	111.849	6.80541	0.0228854	0.408065	up	yes
AGK:ENST00000650006	"="	chr7	+	141555439	141650599	ENST00000650006	14	1201	MSTRG.33678	AGK	GO:0000166(nucleotide binding);GO:0001727(lipid kinase activity);GO:0001729(ceramide kinase activity);GO:0003951(NAD+ kinase activity);GO:0004143(diacylglycerol kinase activity);GO:0005524(ATP binding);GO:0005737(cytoplasm);GO:0005739(mitochondrion);GO:0005741(mitochondrial outer membrane);GO:0005743(mitochondrial inner membrane);GO:0005758(mitochondrial intermembrane space);GO:0005829(cytosol);G…	00561(Glycerolipid metabolism)	K09881	EC:2.7.1.94	acylglycerol kinase [Source:HGNC Symbol;Acc:HGNC:21869]	protein_coding	1.03428	9.10713	2.75696	0.0001	0.029958	0.090019	107.417	6.74709	0.000619692	0.0243855	up	yes
CDKN1A:ENST00000405375	"="	chr6	+	36678710	36687337	ENST00000405375	3	2267	MSTRG.30945	CDKN1A	GO:0000079(regulation of cyclin-dependent protein serine/threonine kinase activity);GO:0000082(G1/S transition of mitotic cell cycle);GO:0000086(G2/M transition of mitotic cell cycle);GO:0000307(cyclin-dependent protein kinase holoenzyme complex);GO:0004860(protein kinase inhibitor activity);GO:0004861(cyclin-dependent protein serine/threonine kinase inhibitor activity);GO:0005515(protein binding…	01522(Endocrine resistance);01524(Platinum drug resistance);04012(ErbB signaling pathway);04066(HIF-1 signaling pathway);04068(FoxO signaling pathway);04110(Cell cycle);04115(p53 signaling pathway);04151(PI3K-Akt signaling pathway);04218(Cellular senescence);04630(Jak-STAT signaling pathway);04921(Oxytocin signaling pathway);04928(Parathyroid hormone synthesis, secretion and action);04934(Cushing…	NA	NA	cyclin dependent kinase inhibitor 1A [Source:HGNC Symbol;Acc:HGNC:1784]	protein_coding	1.21741	0.515598	132.084	0.37542	0.714894	0.201457	103.592	6.69477	0.000568865	0.0229452	up	yes
MPI:ENST00000567177	"="	chr15	+	74890550	74897957	ENST00000567177	5	1068	MSTRG.13101	MPI	GO:0004476(mannose-6-phosphate isomerase activity);GO:0005737(cytoplasm);GO:0005829(cytosol);GO:0005975(carbohydrate metabolic process);GO:0006486(protein glycosylation);GO:0008270(zinc ion binding);GO:0009298(GDP-mannose biosynthetic process);GO:0016853(isomerase activity);GO:0046872(metal ion binding);GO:0061611(mannose to fructose-6-phosphate metabolic process);GO:0070062(extracellular exosome)	00051(Fructose and mannose metabolism);00520(Amino sugar and nucleotide sugar metabolism)	K01809	EC:5.3.1.8	mannose phosphate isomerase [Source:HGNC Symbol;Acc:HGNC:7216]	protein_coding	0.0001	0.0001	0.0001	1.41489	1.33773	0.0001	0.000108983	-13.1636	0.00162833	0.0513818	down	yes
TIRAP:ENST00000392680	"="	chr11	+	126283118	126294684	ENST00000392680	6	2068	MSTRG.8116	TIRAP	GO:0002376(immune system process);GO:0002755(MyD88-dependent toll-like receptor signaling pathway);GO:0005080(protein kinase C binding);GO:0005515(protein binding);GO:0005546(phosphatidylinositol-4,5-bisphosphate binding);GO:0005737(cytoplasm);GO:0005829(cytosol);GO:0005886(plasma membrane);GO:0006954(inflammatory response);GO:0007165(signal transduction);GO:0007166(cell surface receptor signalin…	04064(NF-kappa B signaling pathway);04620(Toll-like receptor signaling pathway);05133(Pertussis);05152(Tuberculosis);05161(Hepatitis B)	K05403	NA	TIR domain containing adaptor protein [Source:HGNC Symbol;Acc:HGNC:17192]	protein_coding	2.87855	0.739194	5.54101	0.0001	0.090895	0.0001	100.541	6.65164	0.00209496	0.0619004	up	yes
CDK7:ENST00000256443	"="	chr5	+	69234886	69277430	ENST00000256443	12	1426	MSTRG.29000	CDK7	GO:0000079(regulation of cyclin-dependent protein serine/threonine kinase activity);GO:0000082(G1/S transition of mitotic cell cycle);GO:0000086(G2/M transition of mitotic cell cycle);GO:0000166(nucleotide binding);GO:0000439(transcription factor TFIIH core complex);GO:0004672(protein kinase activity);GO:0004674(protein serine/threonine kinase activity);GO:0004693(cyclin-dependent protein serine/…	03022(Basal transcription factors);03420(Nucleotide excision repair);04110(Cell cycle)	NA	NA	cyclin dependent kinase 7 [Source:HGNC Symbol;Acc:HGNC:1778]	protein_coding	5.70506	0.0001	5.41441	0.0001	0.084024	0.028792	98.4765	6.62171	0.00675294	0.160638	up	yes
TSPAN14:ENST00000372158	"="	chr10	+	80454310	80533124	ENST00000372158	11	16221	MSTRG.5604	TSPAN14	GO:0005515(protein binding);GO:0005788(endoplasmic reticulum lumen);GO:0005886(plasma membrane);GO:0005887(integral component of plasma membrane);GO:0009986(cell surface);GO:0016020(membrane);GO:0016021(integral component of membrane);GO:0019899(enzyme binding);GO:0035579(specific granule membrane);GO:0043312(neutrophil degranulation);GO:0044267(cellular protein metabolic process);GO:0045747(posi…	NA	K17296	NA	tetraspanin 14 [Source:HGNC Symbol;Acc:HGNC:23303]	protein_coding	0.013482	0.002297	0.028333	1.16919	0.674362	0.071022	0.0230401	-5.43971	0.00168885	0.0528784	down	yes
CRYL1:ENST00000480748	"="	chr13	-	20426695	20489436	ENST00000480748	4	1035	MSTRG.10145	CRYL1	GO:0003857(3-hydroxyacyl-CoA dehydrogenase activity);GO:0005737(cytoplasm);GO:0005829(cytosol);GO:0006631(fatty acid metabolic process);GO:0016491(oxidoreductase activity);GO:0016616(oxidoreductase activity, acting on the CH-OH group of donors, NAD or NADP as acceptor);GO:0019640(glucuronate catabolic process to xylulose 5-phosphate);GO:0042803(protein homodimerization activity);GO:0050104(L-gulo…	00040(Pentose and glucuronate interconversions)	K13247	EC:1.1.1.45	crystallin lambda 1 [Source:HGNC Symbol;Acc:HGNC:18246]	protein_coding	0.045585	0.188286	0.112103	2.57477	2.10279	1.79358	0.0534642	-4.22528	0.00171111	0.0534476	down	yes
H2BC14:ENST00000621112	"="	chr6	+	27815022	27815489	ENST00000621112	1	468	MSTRG.30584	H2BC14	GO:0000786(nucleosome);GO:0003677(DNA binding);GO:0005634(nucleus);GO:0005654(nucleoplasm);GO:0005694(chromosome);GO:0005829(cytosol);GO:0006334(nucleosome assembly);GO:0016567(protein ubiquitination);GO:0046982(protein heterodimerization activity);GO:0070062(extracellular exosome)	05034(Alcoholism);05203(Viral carcinogenesis);05322(Systemic lupus erythematosus)	K11252	NA	H2B clustered histone 14 [Source:HGNC Symbol;Acc:HGNC:4750]	protein_coding	9.36744	12.5371	10.5804	104.248	105.226	172.212	0.0851092	-3.55454	0.00172332	0.0537971	down	yes
BCHE:ENST00000264381	"="	chr3	-	165772904	165837423	ENST00000264381	4	2405	MSTRG.26798	BCHE	GO:0001540(amyloid-beta binding);GO:0003824(catalytic activity);GO:0003990(acetylcholinesterase activity);GO:0004104(cholinesterase activity);GO:0005515(protein binding);GO:0005576(extracellular region);GO:0005615(extracellular space);GO:0005641(nuclear envelope lumen);GO:0005783(endoplasmic reticulum);GO:0005788(endoplasmic reticulum lumen);GO:0007584(response to nutrient);GO:0007612(learning);G…	NA	NA	NA	butyrylcholinesterase [Source:HGNC Symbol;Acc:HGNC:983]	protein_coding	0.0001	0.0001	0.0001	0.628001	0.0001	0.47408	0.000272188	-11.8431	0.00174013	0.0541942	down	yes
FGFR4:ENST00000393648	"="	chr5	+	177086905	177098022	ENST00000393648	18	2733	MSTRG.30094	FGFR4	GO:0000165(MAPK cascade);GO:0000166(nucleotide binding);GO:0004672(protein kinase activity);GO:0004713(protein tyrosine kinase activity);GO:0004714(transmembrane receptor protein tyrosine kinase activity);GO:0005007(fibroblast growth factor-activated receptor activity);GO:0005515(protein binding);GO:0005524(ATP binding);GO:0005576(extracellular region);GO:0005737(cytoplasm);GO:0005768(endosome);G…	04010(MAPK signaling pathway);04014(Ras signaling pathway);04015(Rap1 signaling pathway);04144(Endocytosis);04151(PI3K-Akt signaling pathway);04550(Signaling pathways regulating pluripotency of stem cells);04810(Regulation of actin cytoskeleton);05200(Pathways in cancer)	K05095	EC:2.7.10.1	fibroblast growth factor receptor 4 [Source:HGNC Symbol;Acc:HGNC:3691]	protein_coding	0.0001	0.0001	0.0001	0.0001	0.519142	0.435393	0.000314256	-11.6358	0.00174779	0.054367	down	yes
STK19:ENST00000375333	"="	chr6	+	31971944	31981446	ENST00000375333	8	1557	MSTRG.30857	STK19	GO:0000166(nucleotide binding);GO:0004674(protein serine/threonine kinase activity);GO:0005524(ATP binding);GO:0005634(nucleus);GO:0006468(protein phosphorylation);GO:0016301(kinase activity);GO:0016310(phosphorylation);GO:0016607(nuclear speck);GO:0016740(transferase activity);GO:0017016(Ras GTPase binding);GO:0046579(positive regulation of Ras protein signal transduction)	NA	K08880	EC:2.7.11.1	serine/threonine kinase 19 [Source:HGNC Symbol;Acc:HGNC:11398]	protein_coding	0.0001	0.0001	0.0001	0.649531	0.0001	1.02145	0.000179525	-12.4435	0.00175676	0.0545811	down	yes
ADAM15:ENST00000356955	"="	chr1	+	155051316	155062775	ENST00000356955	23	2936	MSTRG.3577	ADAM15	GO:0001525(angiogenesis);GO:0001669(acrosomal vesicle);GO:0001953(negative regulation of cell-matrix adhesion);GO:0002418(immune response to tumor cell);GO:0004222(metalloendopeptidase activity);GO:0005178(integrin binding);GO:0005515(protein binding);GO:0005886(plasma membrane);GO:0005912(adherens junction);GO:0005929(cilium);GO:0006508(proteolysis);GO:0007155(cell adhesion);GO:0007160(cell-matr…	NA	K06836	EC:3.4.24.-	ADAM metallopeptidase domain 15 [Source:HGNC Symbol;Acc:HGNC:193]	protein_coding	0.045278	0.0001	0.0001	1.18126	3.5131	0.207868	0.00927701	-6.75212	0.00176829	0.0548881	down	yes
SELENOF:ENST00000370554	"="	chr1	-	86862725	86914134	ENST00000370554	4	1220	MSTRG.2800	SELENOF	GO:0005515(protein binding);GO:0005783(endoplasmic reticulum);GO:0005788(endoplasmic reticulum lumen);GO:0016491(oxidoreductase activity);GO:0051084('de novo' posttranslational protein folding);GO:0055114(oxidation-reduction process)	NA	NA	NA	selenoprotein F [Source:HGNC Symbol;Acc:HGNC:17705]	protein_coding	0.943604	11.4255	37.2352	0.094256	0.061837	0.361944	95.7544	6.58127	0.000333133	0.0147949	up	yes
ATAD2B:ENST00000381024	"="	chr2	-	23748671	23819855	ENST00000381024	12	5579	MSTRG.20653	ATAD2B	GO:0000166(nucleotide binding);GO:0003682(chromatin binding);GO:0005515(protein binding);GO:0005524(ATP binding);GO:0005634(nucleus);GO:0005654(nucleoplasm);GO:0016887(ATPase activity);GO:0031936(negative regulation of chromatin silencing);GO:0042393(histone binding);GO:0045944(positive regulation of transcription by RNA polymerase II);GO:0070577(lysine-acetylated histone binding)	NA	K22531	EC:3.6.1.-	ATPase family AAA domain containing 2B [Source:HGNC Symbol;Acc:HGNC:29230]	protein_coding	0.921362	0.024406	1.112	0.0001	0.0001	0.021436	95.1086	6.5715	0.00378806	0.0998906	up	yes
LYSMD4:ENST00000409796	"="	chr15	-	99727405	99733339	ENST00000409796	3	2672	MSTRG.13522	LYSMD4	GO:0016020(membrane);GO:0016021(integral component of membrane)	NA	NA	NA	LysM domain containing 4 [Source:HGNC Symbol;Acc:HGNC:26571]	protein_coding	1.9792	0.062206	2.65136	0.0001	0.0001	0.053163	87.9404	6.45845	0.00517362	0.129541	up	yes
PRKAG1:ENST00000547306	"="	chr12	-	49002278	49018764	ENST00000547306	11	1531	MSTRG.8846	PRKAG1	GO:0000166(nucleotide binding);GO:0004672(protein kinase activity);GO:0004679(AMP-activated protein kinase activity);GO:0004691(cAMP-dependent protein kinase activity);GO:0005515(protein binding);GO:0005524(ATP binding);GO:0005634(nucleus);GO:0005654(nucleoplasm);GO:0005737(cytoplasm);GO:0005829(cytosol);GO:0006110(regulation of glycolytic process);GO:0006468(protein phosphorylation);GO:0006629(l…	04068(FoxO signaling pathway);04152(AMPK signaling pathway);04211(Longevity regulating pathway);04213(Longevity regulating pathway - multiple species);04371(Apelin signaling pathway);04530(Tight junction);04710(Circadian rhythm);04714(Thermogenesis);04910(Insulin signaling pathway);04920(Adipocytokine signaling pathway);04921(Oxytocin signaling pathway);04922(Glucagon signaling pathway);04931(Ins…	NA	NA	protein kinase AMP-activated non-catalytic subunit gamma 1 [Source:HGNC Symbol;Acc:HGNC:9385]	protein_coding	0.859274	0.276126	0.200423	9.06346	14.6831	5.88467	0.0450816	-4.47132	0.00181942	0.0561293	down	yes
H3C1:ENST00000613854	"="	chr6	+	26020451	26020958	ENST00000613854	1	508	MSTRG.30458	H3C1	GO:0000183(chromatin silencing at rDNA);GO:0000228(nuclear chromosome);GO:0000786(nucleosome);GO:0000788(nuclear nucleosome);GO:0003677(DNA binding);GO:0005515(protein binding);GO:0005576(extracellular region);GO:0005634(nucleus);GO:0005654(nucleoplasm);GO:0005694(chromosome);GO:0006325(chromatin organization);GO:0006334(nucleosome assembly);GO:0006335(DNA replication-dependent nucleosome assembl…	05034(Alcoholism);05202(Transcriptional misregulation in cancer);05322(Systemic lupus erythematosus)	K11253	NA	H3 clustered histone 1 [Source:HGNC Symbol;Acc:HGNC:4766]	protein_coding	22.9535	28.8078	30.8118	248.65	256.62	320.174	0.100035	-3.32143	0.00184344	0.0566142	down	yes
ST3GAL6:ENST00000483910	"="	chr3	+	98732255	98794362	ENST00000483910	10	1886	MSTRG.26074	ST3GAL6	GO:0000139(Golgi membrane);GO:0005794(Golgi apparatus);GO:0006464(cellular protein modification process);GO:0006486(protein glycosylation);GO:0006664(glycolipid metabolic process);GO:0008373(sialyltransferase activity);GO:0009311(oligosaccharide metabolic process);GO:0016020(membrane);GO:0016021(integral component of membrane);GO:0016740(transferase activity);GO:0016757(transferase activity, tran…	00601(Glycosphingolipid biosynthesis - lacto and neolacto series)	K03792	EC:2.4.99.6	ST3 beta-galactoside alpha-2,3-sialyltransferase 6 [Source:HGNC Symbol;Acc:HGNC:18080]	protein_coding	0.0001	0.0001	0.0001	0.663621	0.778543	0.0001	0.000208006	-12.2311	0.00184377	0.0566142	down	yes
DENND4A:ENST00000431932	"="	chr15	-	65661777	65792124	ENST00000431932	32	5875	MSTRG.12919	DENND4A	GO:0003677(DNA binding);GO:0005085(guanyl-nucleotide exchange factor activity);GO:0005515(protein binding);GO:0005634(nucleus);GO:0005829(cytosol);GO:0006355(regulation of transcription, DNA-templated);GO:0017112(Rab guanyl-nucleotide exchange factor activity)	NA	K20163	NA	DENN domain containing 4A [Source:HGNC Symbol;Acc:HGNC:24321]	protein_coding	0.0001	0.0001	0.0001	0.308611	0.164929	0.0001	0.000633392	-10.6246	0.00185782	0.0568793	down	yes
HLA-DMA:ENST00000395303	"="	chr6	-	32948613	32953108	ENST00000395303	5	1007	MSTRG.30831	HLA-DMA	GO:0002250(adaptive immune response);GO:0002376(immune system process);GO:0002503(peptide antigen assembly with MHC class II protein complex);GO:0002504(antigen processing and presentation of peptide or polysaccharide antigen via MHC class II);GO:0005515(protein binding);GO:0005764(lysosome);GO:0005765(lysosomal membrane);GO:0005768(endosome);GO:0006955(immune response);GO:0009986(cell surface);G…	04145(Phagosome);04514(Cell adhesion molecules (CAMs));04612(Antigen processing and presentation);04640(Hematopoietic cell lineage);04658(Th1 and Th2 cell differentiation);04659(Th17 cell differentiation);04672(Intestinal immune network for IgA production);04940(Type I diabetes mellitus);05140(Leishmaniasis);05145(Toxoplasmosis);05150(Staphylococcus aureus infection);05152(Tuberculosis);05164(Inf…	K06752	NA	major histocompatibility complex, class II, DM alpha [Source:HGNC Symbol;Acc:HGNC:4934]	protein_coding	0.0001	0.0001	0.0001	1.51154	1.18598	0.0001	0.000111209	-13.1344	0.001864	0.0569361	down	yes
TTC26:ENST00000495038	"="	chr7	+	139133764	139189665	ENST00000495038	15	1599	MSTRG.33642	TTC26	GO:0005515(protein binding);GO:0005813(centrosome);GO:0005929(cilium);GO:0007224(smoothened signaling pathway);GO:0007286(spermatid development);GO:0015031(protein transport);GO:0030992(intraciliary transport particle B);GO:0035082(axoneme assembly);GO:0035720(intraciliary anterograde transport);GO:0035735(intraciliary transport involved in cilium assembly);GO:0036064(ciliary basal body);GO:00420…	NA	K19685	NA	tetratricopeptide repeat domain 26 [Source:HGNC Symbol;Acc:HGNC:21882]	protein_coding	0.0001	0.0001	0.0001	1.09887	0.621018	0.0001	0.00017442	-12.4851	0.00187525	0.0570482	down	yes
SLC35D2:ENST00000490599	"="	chr9	-	96320998	96360192	ENST00000490599	8	867	MSTRG.36153	SLC35D2	GO:0000139(Golgi membrane);GO:0005338(nucleotide-sugar transmembrane transporter activity);GO:0005461(UDP-glucuronic acid transmembrane transporter activity);GO:0005462(UDP-N-acetylglucosamine transmembrane transporter activity);GO:0005463(UDP-N-acetylgalactosamine transmembrane transporter activity);GO:0005794(Golgi apparatus);GO:0006024(glycosaminoglycan biosynthetic process);GO:0008150(biologi…	NA	K15281	NA	solute carrier family 35 member D2 [Source:HGNC Symbol;Acc:HGNC:20799]	protein_coding	0.0001	0.0001	0.0001	1.53374	1.57535	0.0001	9.64882e-05	-13.3393	0.0018753	0.0570482	down	yes
PPP1R7:ENST00000272983	"="	chr2	+	241149658	241182985	ENST00000272983	9	1954	MSTRG.22776	PPP1R7	GO:0005515(protein binding);GO:0005634(nucleus);GO:0005694(chromosome);GO:0005737(cytoplasm);GO:0019888(protein phosphatase regulator activity);GO:0030234(enzyme regulator activity);GO:0035307(positive regulation of protein dephosphorylation);GO:0043666(regulation of phosphoprotein phosphatase activity);GO:0050790(regulation of catalytic activity);GO:0070062(extracellular exosome)	NA	NA	NA	protein phosphatase 1 regulatory subunit 7 [Source:HGNC Symbol;Acc:HGNC:9295]	protein_coding	0.0001	0.0001	0.0001	0.0001	0.862577	0.443081	0.000229752	-12.0876	0.00188748	0.0573281	down	yes
CLPP:ENST00000646643	"="	chr19	+	6364568	6368906	ENST00000646643	2	441	MSTRG.18622	CLPP	GO:0004175(endopeptidase activity);GO:0004176(ATP-dependent peptidase activity);GO:0004252(serine-type endopeptidase activity);GO:0005515(protein binding);GO:0005739(mitochondrion);GO:0005759(mitochondrial matrix);GO:0006508(proteolysis);GO:0006515(protein quality control for misfolded or incompletely synthesized proteins);GO:0008233(peptidase activity);GO:0008236(serine-type peptidase activity);…	NA	NA	NA	caseinolytic mitochondrial matrix peptidase proteolytic subunit [Source:HGNC Symbol;Acc:HGNC:2084]	protein_coding	0.0001	0.0001	0.0001	0.0001	2.94724	2.56485	5.44248e-05	-14.1654	0.00192132	0.0581448	down	yes
EME1:ENST00000338165	"="	chr17	+	50373229	50381483	ENST00000338165	9	2330	MSTRG.16952	EME1	GO:0000712(resolution of meiotic recombination intermediates);GO:0000790(nuclear chromatin);GO:0003677(DNA binding);GO:0004518(nuclease activity);GO:0004519(endonuclease activity);GO:0005515(protein binding);GO:0005634(nucleus);GO:0005654(nucleoplasm);GO:0005720(nuclear heterochromatin);GO:0005730(nucleolus);GO:0006281(DNA repair);GO:0006302(double-strand break repair);GO:0006310(DNA recombinatio…	03440(Homologous recombination);03460(Fanconi anemia pathway)	K10882	EC:3.1.22.-	essential meiotic structure-specific endonuclease 1 [Source:HGNC Symbol;Acc:HGNC:24965]	protein_coding	0.021678	0.0001	0.0001	0.721208	0.041735	1.39706	0.0101287	-6.62541	0.00193763	0.0585371	down	yes
SPAST:ENST00000647133	"="	chr2	+	32087502	32155716	ENST00000647133	15	2571	MSTRG.20812	SPAST	GO:0000166(nucleotide binding);GO:0000281(mitotic cytokinesis);GO:0001578(microtubule bundle formation);GO:0003824(catalytic activity);GO:0005515(protein binding);GO:0005524(ATP binding);GO:0005634(nucleus);GO:0005654(nucleoplasm);GO:0005737(cytoplasm);GO:0005768(endosome);GO:0005783(endoplasmic reticulum);GO:0005789(endoplasmic reticulum membrane);GO:0005811(lipid droplet);GO:0005813(centrosome)…	NA	K13254	EC:5.6.1.1	spastin [Source:HGNC Symbol;Acc:HGNC:11233]	protein_coding	0.0001	0.0001	0.0001	0.505608	0.502184	0.0001	0.000297651	-11.7141	0.00196746	0.0592676	down	yes
STING1:ENST00000652110	"="	chr5	-	139475788	139482299	ENST00000652110	6	1516	ENSG00000184584	STING1	GO:0000045(autophagosome assembly);GO:0000166(nucleotide binding);GO:0000421(autophagosome membrane);GO:0002218(activation of innate immune response);GO:0002230(positive regulation of defense response to virus by host);GO:0002376(immune system process);GO:0005515(protein binding);GO:0005654(nucleoplasm);GO:0005737(cytoplasm);GO:0005739(mitochondrion);GO:0005741(mitochondrial outer membrane);GO:00…	04621(NOD-like receptor signaling pathway);04622(RIG-I-like receptor signaling pathway);04623(Cytosolic DNA-sensing pathway);05163(Human cytomegalovirus infection);05168(Herpes simplex virus 1 infection);05170(Human immunodeficiency virus 1 infection)	K12654	NA	stimulator of interferon response cGAMP interactor 1 [Source:HGNC Symbol;Acc:HGNC:27962]	protein_coding	0.025951	0.0001	0.0001	0.739245	0.843743	0.653454	0.0116931	-6.4182	0.00197567	0.0594467	down	yes
TIPIN:ENST00000261881	"="	chr15	-	66336191	66356685	ENST00000261881	8	1728	MSTRG.12939	TIPIN	GO:0000076(DNA replication checkpoint);GO:0000077(DNA damage checkpoint);GO:0000790(nuclear chromatin);GO:0003677(DNA binding);GO:0005515(protein binding);GO:0005634(nucleus);GO:0005654(nucleoplasm);GO:0005737(cytoplasm);GO:0006260(DNA replication);GO:0006974(cellular response to DNA damage stimulus);GO:0007049(cell cycle);GO:0008284(positive regulation of cell population proliferation);GO:000941…	NA	K10904	NA	TIMELESS interacting protein [Source:HGNC Symbol;Acc:HGNC:30750]	protein_coding	0.0001	0.0001	0.0001	0.0001	0.790813	0.596467	0.000216235	-12.1751	0.00197746	0.0594632	down	yes
EXOSC4:ENST00000316052	"="	chr8	+	144078672	144080648	ENST00000316052	3	842	MSTRG.35230	EXOSC4	GO:0000175(3'-5'-exoribonuclease activity);GO:0000176(nuclear exosome (RNase complex));GO:0000177(cytoplasmic exosome (RNase complex));GO:0000178(exosome (RNase complex));GO:0000460(maturation of 5.8S rRNA);GO:0000956(nuclear-transcribed mRNA catabolic process);GO:0003723(RNA binding);GO:0005515(protein binding);GO:0005634(nucleus);GO:0005654(nucleoplasm);GO:0005730(nucleolus);GO:0005737(cytoplas…	03018(RNA degradation)	K11600	NA	exosome component 4 [Source:HGNC Symbol;Acc:HGNC:18189]	protein_coding	0.483326	0.365635	0.428613	0.764282	17.6451	21.6805	0.0318677	-4.97176	0.00202342	0.0603645	down	yes
H3C7:ENST00000618052	"="	chr6	-	26250142	26250635	ENST00000618052	1	494	MSTRG.30514	H3C7	GO:0000183(chromatin silencing at rDNA);GO:0000228(nuclear chromosome);GO:0000786(nucleosome);GO:0000788(nuclear nucleosome);GO:0003677(DNA binding);GO:0005515(protein binding);GO:0005576(extracellular region);GO:0005634(nucleus);GO:0005654(nucleoplasm);GO:0005694(chromosome);GO:0006325(chromatin organization);GO:0006334(nucleosome assembly);GO:0006335(DNA replication-dependent nucleosome assembl…	05034(Alcoholism);05202(Transcriptional misregulation in cancer);05322(Systemic lupus erythematosus)	K11253	NA	H3 clustered histone 7 [Source:HGNC Symbol;Acc:HGNC:4773]	protein_coding	14.3588	17.1531	15.5404	125.303	129.765	241.57	0.0947418	-3.39986	0.00202874	0.0604516	down	yes
NDUFB1:ENST00000605997	"="	chr14	-	92116123	92121706	ENST00000605997	3	317	MSTRG.11750	NDUFB1	GO:0003954(NADH dehydrogenase activity);GO:0005739(mitochondrion);GO:0005743(mitochondrial inner membrane);GO:0005747(mitochondrial respiratory chain complex I);GO:0006120(mitochondrial electron transport, NADH to ubiquinone);GO:0008137(NADH dehydrogenase (ubiquinone) activity);GO:0016020(membrane);GO:0016021(integral component of membrane);GO:0016607(nuclear speck);GO:0032981(mitochondrial respi…	00190(Oxidative phosphorylation);04714(Thermogenesis);04723(Retrograde endocannabinoid signaling);04932(Non-alcoholic fatty liver disease (NAFLD));05010(Alzheimer disease);05012(Parkinson disease);05016(Huntington disease)	K03957	NA	NADH:ubiquinone oxidoreductase subunit B1 [Source:HGNC Symbol;Acc:HGNC:7695]	protein_coding	0.488222	31.4198	35.0261	0.133272	0.275473	0.35415	87.737	6.45511	0.0006934	0.0265017	up	yes
PTPRD:ENST00000381196	"="	chr9	-	8314246	10033790	ENST00000381196	43	9911	MSTRG.35424	PTPRD	GO:0004721(phosphoprotein phosphatase activity);GO:0004725(protein tyrosine phosphatase activity);GO:0005001(transmembrane receptor protein tyrosine phosphatase activity);GO:0005102(signaling receptor binding);GO:0005515(protein binding);GO:0005886(plasma membrane);GO:0005887(integral component of plasma membrane);GO:0006470(protein dephosphorylation);GO:0006796(phosphate-containing compound meta…	NA	K06777	EC:3.1.3.48	protein tyrosine phosphatase receptor type D [Source:HGNC Symbol;Acc:HGNC:9668]	protein_coding	0.003059	0.0001	0.0001	0.0001	0.606764	0.399297	0.00323904	-8.27022	0.00205745	0.0611019	down	yes
ZFYVE16:ENST00000505560	"="	chr5	+	80408064	80483379	ENST00000505560	19	10805	MSTRG.29164	ZFYVE16	GO:0005515(protein binding);GO:0005545(1-phosphatidylinositol binding);GO:0005547(phosphatidylinositol-3,4,5-trisphosphate binding);GO:0005737(cytoplasm);GO:0005768(endosome);GO:0005769(early endosome);GO:0005829(cytosol);GO:0006622(protein targeting to lysosome);GO:0007165(signal transduction);GO:0016020(membrane);GO:0016050(vesicle organization);GO:0016197(endosomal transport);GO:0030100(regula…	04144(Endocytosis);04350(TGF-beta signaling pathway)	K04679	NA	zinc finger FYVE-type containing 16 [Source:HGNC Symbol;Acc:HGNC:20756]	protein_coding	0.006049	0.0001	0.0001	1.4509	1.63763	0.0001	0.00202323	-8.94913	0.00208983	0.0617837	down	yes
HIPK1:ENST00000369558	"="	chr1	+	113929710	113977804	ENST00000369558	16	8157	MSTRG.3099	HIPK1	GO:0000166(nucleotide binding);GO:0001654(eye development);GO:0003677(DNA binding);GO:0004672(protein kinase activity);GO:0004674(protein serine/threonine kinase activity);GO:0004713(protein tyrosine kinase activity);GO:0005515(protein binding);GO:0005524(ATP binding);GO:0005634(nucleus);GO:0005654(nucleoplasm);GO:0005737(cytoplasm);GO:0005813(centrosome);GO:0005829(cytosol);GO:0006468(protein ph…	04218(Cellular senescence)	K08826	EC:2.7.11.1	homeodomain interacting protein kinase 1 [Source:HGNC Symbol;Acc:HGNC:19006]	protein_coding	0.051698	0.846008	6.53168	0.052547	0.017949	0.01496	86.9382	6.44192	0.000564085	0.022805	up	yes
MLH1:ENST00000616768	"="	chr3	+	37020389	37050846	ENST00000616768	8	1408	MSTRG.25422	MLH1	GO:0000166(nucleotide binding);GO:0000289(nuclear-transcribed mRNA poly(A) tail shortening);GO:0000712(resolution of meiotic recombination intermediates);GO:0000793(condensed chromosome);GO:0000794(condensed nuclear chromosome);GO:0000795(synaptonemal complex);GO:0001673(male germ cell nucleus);GO:0002204(somatic recombination of immunoglobulin genes involved in immune response);GO:0003682(chroma…	01524(Platinum drug resistance);03430(Mismatch repair);03460(Fanconi anemia pathway);05200(Pathways in cancer);05210(Colorectal cancer);05213(Endometrial cancer);05226(Gastric cancer)	K08734	NA	mutL homolog 1 [Source:HGNC Symbol;Acc:HGNC:7127]	protein_coding	0.0001	0.0001	0.0001	0.0001	0.810682	0.785679	0.000187916	-12.3776	0.00210251	0.0620188	down	yes
TOMM40L:ENST00000545897	"="	chr1	+	161225939	161230744	ENST00000545897	9	2807	MSTRG.3735	TOMM40L	GO:0003674(molecular_function);GO:0005739(mitochondrion);GO:0005741(mitochondrial outer membrane);GO:0005742(mitochondrial outer membrane translocase complex);GO:0006811(ion transport);GO:0008150(biological_process);GO:0008320(protein transmembrane transporter activity);GO:0015031(protein transport);GO:0015288(porin activity);GO:0016020(membrane);GO:0016021(integral component of membrane);GO:0030…	05014(Amyotrophic lateral sclerosis (ALS))	K11518	NA	translocase of outer mitochondrial membrane 40 like [Source:HGNC Symbol;Acc:HGNC:25756]	protein_coding	0.0001	0.0001	0.000134	0.563235	0.0001	0.755779	0.0002532	-11.9474	0.00210674	0.0621085	down	yes
PTPRD:ENST00000356435	"="	chr9	-	8314247	8733949	ENST00000356435	35	9472	MSTRG.35424	PTPRD	GO:0004721(phosphoprotein phosphatase activity);GO:0004725(protein tyrosine phosphatase activity);GO:0005001(transmembrane receptor protein tyrosine phosphatase activity);GO:0005102(signaling receptor binding);GO:0005515(protein binding);GO:0005886(plasma membrane);GO:0005887(integral component of plasma membrane);GO:0006470(protein dephosphorylation);GO:0006796(phosphate-containing compound meta…	NA	K06777	EC:3.1.3.48	protein tyrosine phosphatase receptor type D [Source:HGNC Symbol;Acc:HGNC:9668]	protein_coding	1.3161	0.128455	0.88701	0.027435	0.0001	0.0001	84.3701	6.39866	0.00356674	0.094673	up	yes
GCNT3:ENST00000560585	"="	chr15	+	59611784	59620008	ENST00000560585	3	2360	MSTRG.12779	GCNT3	GO:0000139(Golgi membrane);GO:0002426(immunoglobulin production in mucosal tissue);GO:0003829(beta-1,3-galactosyl-O-glycosyl-glycoprotein beta-1,6-N-acetylglucosaminyltransferase activity);GO:0005794(Golgi apparatus);GO:0005975(carbohydrate metabolic process);GO:0006486(protein glycosylation);GO:0006493(protein O-linked glycosylation);GO:0008109(N-acetyllactosaminide beta-1,6-N-acetylglucosaminyl…	00512(Mucin type O-glycan biosynthesis)	K09662	EC:2.4.1.-	glucosaminyl (N-acetyl) transferase 3, mucin type [Source:HGNC Symbol;Acc:HGNC:4205]	protein_coding	2.20951	6.34641	40.7954	0.0001	0.0001	0.612809	80.5067	6.33104	0.0082798	0.189156	up	yes
ASF1B:ENST00000263382	"="	chr19	-	14119512	14136589	ENST00000263382	4	1689	MSTRG.18943	ASF1B	GO:0000785(chromatin);GO:0000790(nuclear chromatin);GO:0001835(blastocyst hatching);GO:0005515(protein binding);GO:0005634(nucleus);GO:0005654(nucleoplasm);GO:0006325(chromatin organization);GO:0006333(chromatin assembly or disassembly);GO:0006334(nucleosome assembly);GO:0006335(DNA replication-dependent nucleosome assembly);GO:0006336(DNA replication-independent nucleosome assembly);GO:0007275(m…	NA	K10753	NA	anti-silencing function 1B histone chaperone [Source:HGNC Symbol;Acc:HGNC:20996]	protein_coding	3.13333	3.42622	2.91777	34.6154	37.8079	30.5003	0.0920811	-3.44095	0.00218253	0.0636616	down	yes
UAP1:ENST00000367924	"="	chr1	+	162566037	162599831	ENST00000367924	10	2066	MSTRG.3770	UAP1	GO:0003977(UDP-N-acetylglucosamine diphosphorylase activity);GO:0005654(nucleoplasm);GO:0005737(cytoplasm);GO:0005829(cytosol);GO:0005886(plasma membrane);GO:0006047(UDP-N-acetylglucosamine metabolic process);GO:0006048(UDP-N-acetylglucosamine biosynthetic process);GO:0016740(transferase activity);GO:0016779(nucleotidyltransferase activity);GO:0030246(carbohydrate binding);GO:0042802(identical pr…	00520(Amino sugar and nucleotide sugar metabolism)	K00972	2.7.7.83;EC:2.7.7.23	UDP-N-acetylglucosamine pyrophosphorylase 1 [Source:HGNC Symbol;Acc:HGNC:12457]	protein_coding	0.0001	0.0001	0.0001	0.545017	0.0001	0.524913	0.000280366	-11.8004	0.00218859	0.0637694	down	yes
NKIRAS2:ENST00000479407	"="	chr17	+	42020078	42024265	ENST00000479407	5	992	MSTRG.16538	NKIRAS2	GO:0000166(nucleotide binding);GO:0003924(GTPase activity);GO:0005525(GTP binding);GO:0005575(cellular_component);GO:0005737(cytoplasm);GO:0007249(I-kappaB kinase/NF-kappaB signaling)	NA	K17197	NA	NFKB inhibitor interacting Ras like 2 [Source:HGNC Symbol;Acc:HGNC:17898]	protein_coding	0.0001	0.0001	0.0001	0.842685	0.0001	1.37615	0.0001352	-12.8526	0.00219882	0.0639625	down	yes
ETFRF1:ENST00000557540	"="	chr12	+	25195216	25205135	ENST00000557540	3	1259	MSTRG.8550	ETFRF1	GO:0005515(protein binding);GO:0005739(mitochondrion);GO:0022904(respiratory electron transport chain)	NA	NA	NA	electron transfer flavoprotein regulatory factor 1 [Source:HGNC Symbol;Acc:HGNC:27052]	protein_coding	0.890511	3.63127	0.431419	0.049066	0.016819	0.0001	75.0655	6.23008	0.000386011	0.0166994	up	yes
TMBIM6:ENST00000423828	"="	chr12	+	49741809	49764934	ENST00000423828	10	3254	MSTRG.8882	TMBIM6	GO:0005515(protein binding);GO:0005634(nucleus);GO:0005737(cytoplasm);GO:0005783(endoplasmic reticulum);GO:0005789(endoplasmic reticulum membrane);GO:0005887(integral component of plasma membrane);GO:0006914(autophagy);GO:0006915(apoptotic process);GO:0006986(response to unfolded protein);GO:0010523(negative regulation of calcium ion transport into cytosol);GO:0016020(membrane);GO:0016021(integra…	NA	K21889	NA	transmembrane BAX inhibitor motif containing 6 [Source:HGNC Symbol;Acc:HGNC:11723]	protein_coding	7.17478	40.2511	9.86021	0.0001	0.001851	0.76179	75.0072	6.22896	0.00489785	0.123984	up	yes
DDC:ENST00000357936	"="	chr7	-	50458436	50561054	ENST00000357936	15	1938	MSTRG.32630	DDC	GO:0003824(catalytic activity);GO:0004058(aromatic-L-amino-acid decarboxylase activity);GO:0005515(protein binding);GO:0005737(cytoplasm);GO:0005829(cytosol);GO:0006520(cellular amino acid metabolic process);GO:0006584(catecholamine metabolic process);GO:0007623(circadian rhythm);GO:0008021(synaptic vesicle);GO:0009636(response to toxic substance);GO:0010259(multicellular organism aging);GO:00158…	00350(Tyrosine metabolism);00360(Phenylalanine metabolism);00380(Tryptophan metabolism);04726(Serotonergic synapse);04728(Dopaminergic synapse);05030(Cocaine addiction);05031(Amphetamine addiction);05034(Alcoholism)	K01593	4.1.1.105;EC:4.1.1.28	dopa decarboxylase [Source:HGNC Symbol;Acc:HGNC:2719]	protein_coding	0.0001	0.0001	0.0001	0.0001	0.662505	0.454212	0.000268621	-11.8621	0.00224937	0.0652144	down	yes
H3C3:ENST00000612966	"="	chr6	+	26045384	26045869	ENST00000612966	1	486	MSTRG.30478	H3C3	GO:0000183(chromatin silencing at rDNA);GO:0000228(nuclear chromosome);GO:0000786(nucleosome);GO:0000788(nuclear nucleosome);GO:0003677(DNA binding);GO:0005515(protein binding);GO:0005576(extracellular region);GO:0005634(nucleus);GO:0005654(nucleoplasm);GO:0005694(chromosome);GO:0006325(chromatin organization);GO:0006334(nucleosome assembly);GO:0006335(DNA replication-dependent nucleosome assembl…	05034(Alcoholism);05202(Transcriptional misregulation in cancer);05322(Systemic lupus erythematosus)	K11253	NA	H3 clustered histone 3 [Source:HGNC Symbol;Acc:HGNC:4768]	protein_coding	44.3828	52.2347	59.4758	379.159	417.166	672.415	0.106277	-3.2341	0.00226364	0.0654834	down	yes
AURKA:ENST00000395913	"="	chr20	-	56369390	56392337	ENST00000395913	9	2169	MSTRG.23630	AURKA	GO:0000086(G2/M transition of mitotic cell cycle);GO:0000166(nucleotide binding);GO:0000212(meiotic spindle organization);GO:0000226(microtubule cytoskeleton organization);GO:0000278(mitotic cell cycle);GO:0000780(condensed nuclear chromosome, centromeric region);GO:0000922(spindle pole);GO:0004672(protein kinase activity);GO:0004674(protein serine/threonine kinase activity);GO:0004712(protein se…	04114(Oocyte meiosis);04914(Progesterone-mediated oocyte maturation)	K11481	EC:2.7.11.1	aurora kinase A [Source:HGNC Symbol;Acc:HGNC:11393]	protein_coding	0.050706	0.0001	0.0001	0.703312	2.70666	0.165877	0.0142361	-6.1343	0.0023154	0.0667231	down	yes
NTMT1:ENST00000613644	"="	chr9	+	129620213	129636131	ENST00000613644	4	1501	MSTRG.36652	NTMT1	GO:0005515(protein binding);GO:0005634(nucleus);GO:0005654(nucleoplasm);GO:0005737(cytoplasm);GO:0005829(cytosol);GO:0006480(N-terminal protein amino acid methylation);GO:0007051(spindle organization);GO:0007059(chromosome segregation);GO:0008168(methyltransferase activity);GO:0008276(protein methyltransferase activity);GO:0016571(histone methylation);GO:0016740(transferase activity);GO:0018011(N…	NA	K16219	EC:2.1.1.244	N-terminal Xaa-Pro-Lys N-methyltransferase 1 [Source:HGNC Symbol;Acc:HGNC:23373]	protein_coding	0.0001	0.0001	0.0001	0.631785	0.0001	0.75267	0.000216676	-12.1722	0.00233098	0.0670249	down	yes
WDR20:ENST00000556807	"="	chr14	+	102139893	102223671	ENST00000556807	3	2382	MSTRG.11870	WDR20	GO:0005515(protein binding);GO:0005654(nucleoplasm);GO:0016579(protein deubiquitination)	NA	NA	NA	WD repeat domain 20 [Source:HGNC Symbol;Acc:HGNC:19667]	protein_coding	0.52777	0.169225	0.383053	0.0001	0.0001	0.014254	74.7231	6.22348	0.00387132	0.101474	up	yes
TMEM222:ENST00000608611	"="	chr1	+	27322248	27336400	ENST00000608611	6	1511	MSTRG.1937	TMEM222	GO:0005515(protein binding);GO:0016020(membrane);GO:0016021(integral component of membrane)	NA	NA	NA	transmembrane protein 222 [Source:HGNC Symbol;Acc:HGNC:25363]	protein_coding	5.84155	1.67894	0.008414	0.098569	0.00204	0.00295	72.7016	6.18392	0.00389965	0.102013	up	yes
ERCC6L:ENST00000373657	"="	X	-	72204657	72239027	ENST00000373657	3	4344	MSTRG.595	ERCC6L	GO:0000166(nucleotide binding);GO:0000775(chromosome, centromeric region);GO:0000776(kinetochore);GO:0000777(condensed chromosome kinetochore);GO:0003677(DNA binding);GO:0003678(DNA helicase activity);GO:0004386(helicase activity);GO:0005515(protein binding);GO:0005524(ATP binding);GO:0005694(chromosome);GO:0005829(cytosol);GO:0007049(cell cycle);GO:0015616(DNA translocase activity);GO:0016020(me…	NA	K20093	EC:3.6.4.12	ERCC excision repair 6 like, spindle assembly checkpoint helicase [Source:HGNC Symbol;Acc:HGNC:20794]	protein_coding	0.476612	0.393429	0.478086	0.013211	0.001907	0.003565	72.158	6.17309	0.000123849	0.00855142	up	yes
PSMG2:ENST00000590217	"="	chr18	+	12703023	12724868	ENST00000590217	6	1036	MSTRG.17915	PSMG2	GO:0005515(protein binding);GO:0005634(nucleus);GO:0005829(cytosol);GO:0007094(mitotic spindle assembly checkpoint);GO:0043066(negative regulation of apoptotic process);GO:0043248(proteasome assembly);GO:0051131(chaperone-mediated protein complex assembly);GO:0051726(regulation of cell cycle);GO:0060090(molecular adaptor activity);GO:0101031(chaperone complex)	NA	K11876	NA	proteasome assembly chaperone 2 [Source:HGNC Symbol;Acc:HGNC:24929]	protein_coding	0.092797	0.161407	0.163302	2.7989	11.9643	0.241611	0.0278248	-5.16749	0.0024728	0.0699151	down	yes
TPM2:ENST00000647435	"="	chr9	-	35682937	35689925	ENST00000647435	9	1185	MSTRG.35686	TPM2	GO:0003779(actin binding);GO:0005737(cytoplasm);GO:0005829(cytosol);GO:0005856(cytoskeleton);GO:0005862(muscle thin filament tropomyosin);GO:0005884(actin filament);GO:0006936(muscle contraction);GO:0007015(actin filament organization);GO:0008307(structural constituent of muscle);GO:0015629(actin cytoskeleton);GO:0030049(muscle filament sliding);GO:0042802(identical protein binding);GO:0042803(pr…	04260(Cardiac muscle contraction);04261(Adrenergic signaling in cardiomyocytes);05410(Hypertrophic cardiomyopathy (HCM));05414(Dilated cardiomyopathy (DCM))	K10374	NA	tropomyosin 2 [Source:HGNC Symbol;Acc:HGNC:12011]	protein_coding	0.0001	0.0001	0.0001	0.952379	0.0001	0.725695	0.000178766	-12.4496	0.00248374	0.0701867	down	yes
MON1A:ENST00000645862	"="	chr3	-	49907160	49929541	ENST00000645862	6	3708	MSTRG.25713	MON1A	GO:0005085(guanyl-nucleotide exchange factor activity);GO:0005515(protein binding);GO:0005829(cytosol);GO:0006623(protein targeting to vacuole);GO:0009306(protein secretion);GO:0035658(Mon1-Ccz1 complex)	NA	K20195	NA	MON1 homolog A, secretory trafficking associated [Source:HGNC Symbol;Acc:HGNC:28207]	protein_coding	0.0001	0.0001	0.0001	0.220621	0.0001	0.303883	0.00057186	-10.7721	0.00253907	0.0713885	down	yes
MYBL2:ENST00000217026	"="	chr20	+	43667114	43716482	ENST00000217026	14	2668	MSTRG.23419	MYBL2	GO:0000278(mitotic cell cycle);GO:0000976(transcription regulatory region sequence-specific DNA binding);GO:0000978(RNA polymerase II cis-regulatory region sequence-specific DNA binding);GO:0000981(DNA-binding transcription factor activity, RNA polymerase II-specific);GO:0001228(DNA-binding transcription activator activity, RNA polymerase II-specific);GO:0003677(DNA binding);GO:0003700(DNA-bindin…	04218(Cellular senescence)	K21769	NA	MYB proto-oncogene like 2 [Source:HGNC Symbol;Acc:HGNC:7548]	protein_coding	6.46026	8.16029	8.72076	67.361	67.3336	76.1285	0.110715	-3.17508	0.00253987	0.0713885	down	yes
NRP1:ENST00000265371	"="	chr10	-	33177492	33336262	ENST00000265371	18	5882	MSTRG.5064	NRP1	GO:0001525(angiogenesis);GO:0001569(branching involved in blood vessel morphogenesis);GO:0001764(neuron migration);GO:0001938(positive regulation of endothelial cell proliferation);GO:0002040(sprouting angiogenesis);GO:0002042(cell migration involved in sprouting angiogenesis);GO:0002116(semaphorin receptor complex);GO:0003148(outflow tract septum morphogenesis);GO:0005021(vascular endothelial gr…	04360(Axon guidance);05166(Human T-cell leukemia virus 1 infection)	K06724	NA	neuropilin 1 [Source:HGNC Symbol;Acc:HGNC:8004]	protein_coding	14.3217	0.005507	0.004435	0.012844	0.010953	0.183577	69.11	6.11082	0.0150244	0.301268	up	yes
TCP1:ENST00000392168	"="	chr6	-	159778987	159789703	ENST00000392168	11	1878	MSTRG.31987	TCP1	GO:0000166(nucleotide binding);GO:0000242(pericentriolar material);GO:0000792(heterochromatin);GO:0001669(acrosomal vesicle);GO:0002199(zona pellucida receptor complex);GO:0003723(RNA binding);GO:0005515(protein binding);GO:0005524(ATP binding);GO:0005720(nuclear heterochromatin);GO:0005737(cytoplasm);GO:0005794(Golgi apparatus);GO:0005813(centrosome);GO:0005815(microtubule organizing center);GO:…	NA	K09493	NA	t-complex 1 [Source:HGNC Symbol;Acc:HGNC:11655]	protein_coding	27.9627	26.5916	21.3497	0.599173	0.501617	0.0001	68.9479	6.10744	0.000370009	0.0160866	up	yes
ARF1:ENST00000541182	"="	chr1	+	228083150	228099211	ENST00000541182	5	2006	MSTRG.4469	ARF1	GO:0000139(Golgi membrane);GO:0000166(nucleotide binding);GO:0000287(magnesium ion binding);GO:0002090(regulation of receptor internalization);GO:0003723(RNA binding);GO:0003924(GTPase activity);GO:0005515(protein binding);GO:0005525(GTP binding);GO:0005737(cytoplasm);GO:0005770(late endosome);GO:0005778(peroxisomal membrane);GO:0005794(Golgi apparatus);GO:0005802(trans-Golgi network);GO:0005829(…	04072(Phospholipase D signaling pathway);04144(Endocytosis);05110(Vibrio cholerae infection);05134(Legionellosis)	NA	NA	ADP ribosylation factor 1 [Source:HGNC Symbol;Acc:HGNC:652]	protein_coding	107.096	111.739	0.0001	0.000208	3.16265	0.017731	68.8032	6.1044	0.0188229	0.356717	up	yes
H4C4:ENST00000614247	"="	chr6	-	26188710	26189112	ENST00000614247	1	403	MSTRG.30501	H4C4	GO:0000183(chromatin silencing at rDNA);GO:0000228(nuclear chromosome);GO:0000784(nuclear chromosome, telomeric region);GO:0000786(nucleosome);GO:0000788(nuclear nucleosome);GO:0003677(DNA binding);GO:0003723(RNA binding);GO:0005515(protein binding);GO:0005576(extracellular region);GO:0005634(nucleus);GO:0005654(nucleoplasm);GO:0005694(chromosome);GO:0006303(double-strand break repair via nonhomo…	05034(Alcoholism);05203(Viral carcinogenesis);05322(Systemic lupus erythematosus)	K11254	NA	H4 clustered histone 4 [Source:HGNC Symbol;Acc:HGNC:4782]	protein_coding	163.89	176.219	198.235	1285.9	1346.4	2070.12	0.114482	-3.1268	0.00258194	0.0721718	down	yes
TNFSF13B:ENST00000375887	"="	chr13	+	108269718	108308484	ENST00000375887	6	2582	ENSG00000102524	TNFSF13B	GO:0001782(B cell homeostasis);GO:0002376(immune system process);GO:0002636(positive regulation of germinal center formation);GO:0005102(signaling receptor binding);GO:0005125(cytokine activity);GO:0005164(tumor necrosis factor receptor binding);GO:0005515(protein binding);GO:0005576(extracellular region);GO:0005615(extracellular space);GO:0005737(cytoplasm);GO:0005886(plasma membrane);GO:0006955…	04060(Cytokine-cytokine receptor interaction);04064(NF-kappa B signaling pathway);04672(Intestinal immune network for IgA production);05323(Rheumatoid arthritis)	K05476	NA	TNF superfamily member 13b [Source:HGNC Symbol;Acc:HGNC:11929]	protein_coding	0.881193	1.219	1.19624	0.0001	0.034869	0.013635	67.8222	6.08369	0.000296973	0.0134229	up	yes
KRT12:ENST00000251643	"="	chr17	-	40861303	40867223	ENST00000251643	8	1880	MSTRG.16496	KRT12	GO:0002009(morphogenesis of an epithelium);GO:0005198(structural molecule activity);GO:0005829(cytosol);GO:0005882(intermediate filament);GO:0007601(visual perception);GO:0031424(keratinization);GO:0061303(cornea development in camera-type eye);GO:0070062(extracellular exosome);GO:0070268(cornification)	04915(Estrogen signaling pathway)	K07604	NA	keratin 12 [Source:HGNC Symbol;Acc:HGNC:6414]	protein_coding	0.11866	0.061765	0.0001	1.51257	2.30513	1.8808	0.0316794	-4.98031	0.00260143	0.072536	down	yes
OTUD6B:ENST00000404789	"="	chr8	+	91070344	91087093	ENST00000404789	7	3148	MSTRG.34739	OTUD6B	GO:0004843(thiol-dependent ubiquitin-specific protease activity);GO:0006508(proteolysis);GO:0008233(peptidase activity);GO:0008234(cysteine-type peptidase activity);GO:0008283(cell population proliferation);GO:0016281(eukaryotic translation initiation factor 4F complex);GO:0016579(protein deubiquitination);GO:0016787(hydrolase activity);GO:0036459(thiol-dependent ubiquitinyl hydrolase activity);G…	NA	K18342	EC:3.4.19.12	OTU deubiquitinase 6B [Source:HGNC Symbol;Acc:HGNC:24281]	protein_coding	0.003123	2.94486	1.91826	0.067325	0.005721	0.0001	66.5278	6.05589	0.00752149	0.175188	up	yes
DNMBP:ENST00000324109	"="	chr10	-	99875577	100009947	ENST00000324109	17	6428	MSTRG.5835	DNMBP	GO:0005085(guanyl-nucleotide exchange factor activity);GO:0005089(Rho guanyl-nucleotide exchange factor activity);GO:0005515(protein binding);GO:0005737(cytoplasm);GO:0005794(Golgi apparatus);GO:0005795(Golgi stack);GO:0005856(cytoskeleton);GO:0005911(cell-cell junction);GO:0007568(aging);GO:0008360(regulation of cell shape);GO:0030054(cell junction);GO:0035556(intracellular signal transduction);…	NA	K20705	NA	dynamin binding protein [Source:HGNC Symbol;Acc:HGNC:30373]	protein_coding	3.37629	2.19433	1.98349	0.068677	0.021875	0.023053	66.4945	6.05516	8.50414e-05	0.00696543	up	yes
DNAJC27:ENST00000264711	"="	chr2	-	24943642	24971955	ENST00000264711	7	4847	MSTRG.20678	DNAJC27	GO:0000166(nucleotide binding);GO:0003924(GTPase activity);GO:0005515(protein binding);GO:0005525(GTP binding);GO:0005634(nucleus);GO:0006886(intracellular protein transport);GO:0043410(positive regulation of MAPK cascade);GO:0070374(positive regulation of ERK1 and ERK2 cascade);GO:0071701(regulation of MAPK export from nucleus)	NA	K19372	NA	DnaJ heat shock protein family (Hsp40) member C27 [Source:HGNC Symbol;Acc:HGNC:30290]	protein_coding	0.0001	0.0001	0.000723	0.599071	0.188328	0.0001	0.00117206	-9.73673	0.00264629	0.0736303	down	yes
LPAR1:ENST00000358883	"="	chr9	-	110874177	111038085	ENST00000358883	4	2687	MSTRG.36293	LPAR1	GO:0000187(activation of MAPK activity);GO:0001965(G-protein alpha-subunit binding);GO:0004930(G protein-coupled receptor activity);GO:0005515(protein binding);GO:0005543(phospholipid binding);GO:0005737(cytoplasm);GO:0005768(endosome);GO:0005886(plasma membrane);GO:0005887(integral component of plasma membrane);GO:0007165(signal transduction);GO:0007186(G protein-coupled receptor signaling pathw…	04015(Rap1 signaling pathway);04072(Phospholipase D signaling pathway);04080(Neuroactive ligand-receptor interaction);04151(PI3K-Akt signaling pathway);04540(Gap junction);04810(Regulation of actin cytoskeleton);05200(Pathways in cancer)	K04289	NA	lysophosphatidic acid receptor 1 [Source:HGNC Symbol;Acc:HGNC:3166]	protein_coding	3.94312	2.96684	9.90414	0.27297	0.006891	0.000653	59.9403	5.90545	0.00160797	0.0508926	up	yes
CNOT6L:ENST00000515506	"="	chr4	-	77718021	77819063	ENST00000515506	12	4024	MSTRG.27828	CNOT6L	GO:0000175(3'-5'-exoribonuclease activity);GO:0000288(nuclear-transcribed mRNA catabolic process, deadenylation-dependent decay);GO:0000289(nuclear-transcribed mRNA poly(A) tail shortening);GO:0004518(nuclease activity);GO:0004527(exonuclease activity);GO:0004535(poly(A)-specific ribonuclease activity);GO:0005515(protein binding);GO:0005634(nucleus);GO:0005737(cytoplasm);GO:0005829(cytosol);GO:00…	03018(RNA degradation)	K12603	EC:3.1.13.4	CCR4-NOT transcription complex subunit 6 like [Source:HGNC Symbol;Acc:HGNC:18042]	protein_coding	0.004815	0.070357	0.0001	1.28771	0.506407	1.53631	0.0226013	-5.46745	0.00268365	0.0744723	down	yes
ESD:ENST00000412582	"="	chr13	-	46775383	46784350	ENST00000412582	6	921	MSTRG.10402	ESD	GO:0005515(protein binding);GO:0005737(cytoplasm);GO:0005788(endoplasmic reticulum lumen);GO:0005829(cytosol);GO:0008150(biological_process);GO:0016787(hydrolase activity);GO:0016788(hydrolase activity, acting on ester bonds);GO:0018738(S-formylglutathione hydrolase activity);GO:0031410(cytoplasmic vesicle);GO:0042802(identical protein binding);GO:0046294(formaldehyde catabolic process);GO:004737…	NA	NA	NA	esterase D [Source:HGNC Symbol;Acc:HGNC:3465]	protein_coding	0.184177	0.203472	0.126268	3.64494	5.19839	0.825127	0.053154	-4.23368	0.00269675	0.0747609	down	yes
DCTN4:ENST00000447998	"="	chr5	-	150708440	150759017	ENST00000447998	13	4116	MSTRG.29861	DCTN4	GO:0000776(kinetochore);GO:0000922(spindle pole);GO:0001725(stress fiber);GO:0005515(protein binding);GO:0005634(nucleus);GO:0005737(cytoplasm);GO:0005813(centrosome);GO:0005815(microtubule organizing center);GO:0005829(cytosol);GO:0005856(cytoskeleton);GO:0005868(cytoplasmic dynein complex);GO:0005869(dynactin complex);GO:0005925(focal adhesion);GO:0005938(cell cortex);GO:0006888(endoplasmic ret…	04962(Vasopressin-regulated water reabsorption);05016(Huntington disease)	K10426	NA	dynactin subunit 4 [Source:HGNC Symbol;Acc:HGNC:15518]	protein_coding	1.22747	0.93335	0.913007	13.2628	13.1369	7.38982	0.0909698	-3.45847	0.00269861	0.0747689	down	yes
NUP107:ENST00000539906	"="	chr12	+	68687455	68742531	ENST00000539906	28	3004	MSTRG.9288	NUP107	GO:0000775(chromosome, centromeric region);GO:0000776(kinetochore);GO:0000777(condensed chromosome kinetochore);GO:0000973(posttranscriptional tethering of RNA polymerase II gene DNA at nuclear periphery);GO:0005515(protein binding);GO:0005634(nucleus);GO:0005635(nuclear envelope);GO:0005643(nuclear pore);GO:0005694(chromosome);GO:0005829(cytosol);GO:0006110(regulation of glycolytic process);GO:0…	03013(RNA transport)	K14301	NA	nucleoporin 107 [Source:HGNC Symbol;Acc:HGNC:29914]	protein_coding	2.21395	0.0001	3.74053	0.008562	0.0001	0.091203	59.6263	5.89788	0.0198088	0.3703	up	yes
PMF1:ENST00000368279	"="	chr1	+	156212993	156240040	ENST00000368279	5	1019	MSTRG.3619	PMF1	GO:0000444(MIS12/MIND type complex);GO:0000775(chromosome, centromeric region);GO:0000776(kinetochore);GO:0000777(condensed chromosome kinetochore);GO:0000818(nuclear MIS12/MIND complex);GO:0003713(transcription coactivator activity);GO:0005515(protein binding);GO:0005634(nucleus);GO:0005654(nucleoplasm);GO:0005667(transcription factor complex);GO:0005694(chromosome);GO:0005794(Golgi apparatus);G…	NA	K11546	NA	polyamine modulated factor 1 [Source:HGNC Symbol;Acc:HGNC:9112]	protein_coding	0.585898	1.50117	1.41193	26.1118	10.1252	19.4582	0.062824	-3.99254	0.00273181	0.0755293	down	yes
CASP7:ENST00000369321	"="	chr10	+	113679669	113730907	ENST00000369321	7	2620	MSTRG.6015	CASP7	GO:0004190(aspartic-type endopeptidase activity);GO:0004197(cysteine-type endopeptidase activity);GO:0005515(protein binding);GO:0005634(nucleus);GO:0005654(nucleoplasm);GO:0005737(cytoplasm);GO:0005829(cytosol);GO:0006508(proteolysis);GO:0006915(apoptotic process);GO:0007507(heart development);GO:0007568(aging);GO:0008233(peptidase activity);GO:0008234(cysteine-type peptidase activity);GO:000941…	04210(Apoptosis);04215(Apoptosis - multiple species);04668(TNF signaling pathway);04932(Non-alcoholic fatty liver disease (NAFLD));05010(Alzheimer disease);05133(Pertussis);05134(Legionellosis);05200(Pathways in cancer)	NA	NA	caspase 7 [Source:HGNC Symbol;Acc:HGNC:1508]	protein_coding	0.294627	6.37389	14.2148	0.18007	0.170358	0.0001	59.5768	5.89668	0.00297391	0.0811538	up	yes
H2BC10:ENST00000377733	"="	chr6	+	26272931	26273412	ENST00000377733	1	482	MSTRG.30518	H2BC10	GO:0000786(nucleosome);GO:0002227(innate immune response in mucosa);GO:0003677(DNA binding);GO:0005515(protein binding);GO:0005615(extracellular space);GO:0005634(nucleus);GO:0005654(nucleoplasm);GO:0005694(chromosome);GO:0005829(cytosol);GO:0006334(nucleosome assembly);GO:0016567(protein ubiquitination);GO:0019731(antibacterial humoral response);GO:0042742(defense response to bacterium);GO:00428…	05034(Alcoholism);05203(Viral carcinogenesis);05322(Systemic lupus erythematosus)	NA	NA	H2B clustered histone 10 [Source:HGNC Symbol;Acc:HGNC:4756]	protein_coding	25.3506	28.3937	32.0386	242.209	241.062	296.975	0.109943	-3.18517	0.00275059	0.0758886	down	yes
TGFBI:ENST00000508076	"="	chr5	+	136058849	136063815	ENST00000508076	6	1034	MSTRG.29621	TGFBI	GO:0001525(angiogenesis);GO:0002062(chondrocyte differentiation);GO:0005178(integrin binding);GO:0005201(extracellular matrix structural constituent);GO:0005515(protein binding);GO:0005518(collagen binding);GO:0005576(extracellular region);GO:0005604(basement membrane);GO:0005615(extracellular space);GO:0005802(trans-Golgi network);GO:0005886(plasma membrane);GO:0007155(cell adhesion);GO:0007162(…	NA	K19519	NA	transforming growth factor beta induced [Source:HGNC Symbol;Acc:HGNC:11771]	protein_coding	0.0001	0.0001	0.0001	0.810561	0.0001	0.873713	0.000178108	-12.455	0.00284913	0.07836	down	yes
C17orf80:ENST00000426147	"="	chr17	+	73232662	73245344	ENST00000426147	6	2075	MSTRG.17362	C17orf80	GO:0003674(molecular_function);GO:0008150(biological_process);GO:0016020(membrane);GO:0016021(integral component of membrane);GO:0070062(extracellular exosome)	NA	NA	NA	chromosome 17 open reading frame 80 [Source:HGNC Symbol;Acc:HGNC:29601]	protein_coding	0.025482	0.0001	0.0001	0.2735	0.957618	0.543427	0.0144724	-6.11055	0.002892	0.0794143	down	yes
EGLN3:ENST00000250457	"="	chr14	-	33924227	33951074	ENST00000250457	5	2706	MSTRG.11007	EGLN3	GO:0001666(response to hypoxia);GO:0005506(iron ion binding);GO:0005515(protein binding);GO:0005634(nucleus);GO:0005654(nucleoplasm);GO:0005737(cytoplasm);GO:0005829(cytosol);GO:0006915(apoptotic process);GO:0006919(activation of cysteine-type endopeptidase activity involved in apoptotic process);GO:0006974(cellular response to DNA damage stimulus);GO:0008198(ferrous iron binding);GO:0016491(oxid…	04066(HIF-1 signaling pathway);05200(Pathways in cancer);05211(Renal cell carcinoma)	K09592	EC:1.14.11.29	egl-9 family hypoxia inducible factor 3 [Source:HGNC Symbol;Acc:HGNC:14661]	protein_coding	1.67745	1.9116	2.12829	22.5874	17.7793	17.6461	0.0985533	-3.34295	0.00292076	0.0799971	down	yes
TMEFF1:ENST00000374879	"="	chr9	+	100473149	100577636	ENST00000374879	10	2575	MSTRG.36213	TMEFF1	GO:0005102(signaling receptor binding);GO:0005515(protein binding);GO:0005604(basement membrane);GO:0005886(plasma membrane);GO:0007275(multicellular organism development);GO:0008045(motor neuron axon guidance);GO:0009887(animal organ morphogenesis);GO:0009888(tissue development);GO:0016020(membrane);GO:0016021(integral component of membrane);GO:0016358(dendrite development)	NA	NA	NA	transmembrane protein with EGF like and two follistatin like domains 1 [Source:HGNC Symbol;Acc:HGNC:11866]	protein_coding	0.0001	0.0001	0.015421	1.68865	0.0001	0.841175	0.00617448	-7.33947	0.00292383	0.0800371	down	yes
VDR:ENST00000550325	"="	chr12	-	47842628	47905003	ENST00000550325	10	3925	MSTRG.8780	VDR	GO:0000122(negative regulation of transcription by RNA polymerase II);GO:0000790(nuclear chromatin);GO:0000902(cell morphogenesis);GO:0000977(RNA polymerase II regulatory region sequence-specific DNA binding);GO:0000981(DNA-binding transcription factor activity, RNA polymerase II-specific);GO:0001501(skeletal system development);GO:0003677(DNA binding);GO:0003700(DNA-binding transcription factor …	04928(Parathyroid hormone synthesis, secretion and action);04961(Endocrine and other factor-regulated calcium reabsorption);04978(Mineral absorption);05152(Tuberculosis)	K08539	NA	vitamin D receptor [Source:HGNC Symbol;Acc:HGNC:12679]	protein_coding	0.005304	0.044182	0.034172	0.420564	0.342263	0.708586	0.0568556	-4.13655	0.00294004	0.0803968	down	yes
LARP4:ENST00000518561	"="	chr12	+	50400956	50461487	ENST00000518561	12	1578	MSTRG.8908	LARP4	GO:0003676(nucleic acid binding);GO:0003723(RNA binding);GO:0005515(protein binding);GO:0005737(cytoplasm);GO:0005829(cytosol);GO:0005844(polysome);GO:0006412(translation);GO:0007010(cytoskeleton organization);GO:0008143(poly(A) binding);GO:0010494(cytoplasmic stress granule);GO:0016020(membrane);GO:0022604(regulation of cell morphogenesis);GO:0022627(cytosolic small ribosomal subunit);GO:0045727…	NA	K18763	NA	La ribonucleoprotein 4 [Source:HGNC Symbol;Acc:HGNC:24320]	protein_coding	0.054561	0.098458	0.23123	0.970536	2.67249	4.25985	0.0486214	-4.36226	0.00296732	0.0810161	down	yes
PRKAG1:ENST00000552212	"="	chr12	-	49002614	49018748	ENST00000552212	12	1497	MSTRG.8846	PRKAG1	GO:0000166(nucleotide binding);GO:0004672(protein kinase activity);GO:0004679(AMP-activated protein kinase activity);GO:0004691(cAMP-dependent protein kinase activity);GO:0005515(protein binding);GO:0005524(ATP binding);GO:0005634(nucleus);GO:0005654(nucleoplasm);GO:0005737(cytoplasm);GO:0005829(cytosol);GO:0006110(regulation of glycolytic process);GO:0006468(protein phosphorylation);GO:0006629(l…	04068(FoxO signaling pathway);04152(AMPK signaling pathway);04211(Longevity regulating pathway);04213(Longevity regulating pathway - multiple species);04371(Apelin signaling pathway);04530(Tight junction);04710(Circadian rhythm);04714(Thermogenesis);04910(Insulin signaling pathway);04920(Adipocytokine signaling pathway);04921(Oxytocin signaling pathway);04922(Glucagon signaling pathway);04931(Ins…	NA	NA	protein kinase AMP-activated non-catalytic subunit gamma 1 [Source:HGNC Symbol;Acc:HGNC:9385]	protein_coding	2.68103	35.5638	35.4013	0.662837	0.336042	0.251119	58.917	5.88061	9.26639e-05	0.00727119	up	yes
H4C2:ENST00000377745	"="	chr6	-	26026815	26027252	ENST00000377745	1	438	MSTRG.30473	H4C2	GO:0000183(chromatin silencing at rDNA);GO:0000228(nuclear chromosome);GO:0000784(nuclear chromosome, telomeric region);GO:0000786(nucleosome);GO:0000788(nuclear nucleosome);GO:0003677(DNA binding);GO:0003723(RNA binding);GO:0005515(protein binding);GO:0005576(extracellular region);GO:0005634(nucleus);GO:0005654(nucleoplasm);GO:0005694(chromosome);GO:0006303(double-strand break repair via nonhomo…	05034(Alcoholism);05203(Viral carcinogenesis);05322(Systemic lupus erythematosus)	NA	NA	H4 clustered histone 2 [Source:HGNC Symbol;Acc:HGNC:4789]	protein_coding	90.8845	96.2207	112.134	739.415	772	1003.28	0.118996	-3.07101	0.00298709	0.0814289	down	yes
RRM2:ENST00000304567	"="	chr2	+	10122739	10131414	ENST00000304567	10	3258	MSTRG.20555	RRM2	GO:0000083(regulation of transcription involved in G1/S transition of mitotic cell cycle);GO:0004748(ribonucleoside-diphosphate reductase activity, thioredoxin disulfide as acceptor);GO:0005515(protein binding);GO:0005737(cytoplasm);GO:0005829(cytosol);GO:0005971(ribonucleoside-diphosphate reductase complex);GO:0006260(DNA replication);GO:0008199(ferric iron binding);GO:0009262(deoxyribonucleotid…	00230(Purine metabolism);00240(Pyrimidine metabolism);00480(Glutathione metabolism);00983(Drug metabolism - other enzymes);04115(p53 signaling pathway)	K10808	EC:1.17.4.1	ribonucleotide reductase regulatory subunit M2 [Source:HGNC Symbol;Acc:HGNC:10452]	protein_coding	0.203613	0.06125	0.0001	4.83029	4.76703	1.72067	0.0234108	-5.41668	0.00303605	0.0825063	down	yes
VGLL4:ENST00000430365	"="	chr3	-	11556069	11643915	ENST00000430365	5	3775	MSTRG.25213	VGLL4	GO:0001223(transcription coactivator binding);GO:0005515(protein binding);GO:0005634(nucleus);GO:0006355(regulation of transcription, DNA-templated);GO:0030178(negative regulation of Wnt signaling pathway);GO:0030308(negative regulation of cell growth);GO:0035331(negative regulation of hippo signaling);GO:0045892(negative regulation of transcription, DNA-templated);GO:0060044(negative regulation …	NA	NA	NA	vestigial like family member 4 [Source:HGNC Symbol;Acc:HGNC:28966]	protein_coding	0.682937	0.744327	0.44264	14.4821	1.47705	10.5352	0.0705773	-3.82465	0.0031342	0.0849098	down	yes
TUBA1B:ENST00000336023	"="	chr12	-	49127782	49131395	ENST00000336023	4	1627	MSTRG.8850	TUBA1B	GO:0000166(nucleotide binding);GO:0000226(microtubule cytoskeleton organization);GO:0000278(mitotic cell cycle);GO:0003725(double-stranded RNA binding);GO:0003924(GTPase activity);GO:0005198(structural molecule activity);GO:0005200(structural constituent of cytoskeleton);GO:0005515(protein binding);GO:0005525(GTP binding);GO:0005737(cytoplasm);GO:0005856(cytoskeleton);GO:0005874(microtubule);GO:0…	04145(Phagosome);04210(Apoptosis);04530(Tight junction);04540(Gap junction);05130(Pathogenic Escherichia coli infection)	K07374	NA	tubulin alpha 1b [Source:HGNC Symbol;Acc:HGNC:18809]	protein_coding	11.5385	17.742	19.4301	127.855	122.929	166.973	0.1166	-3.10036	0.0032152	0.0867905	down	yes
SLC25A35:ENST00000579192	"="	chr17	-	8287763	8295343	ENST00000579192	7	2136	MSTRG.15676	SLC25A35	GO:0005739(mitochondrion);GO:0005743(mitochondrial inner membrane);GO:0016020(membrane);GO:0016021(integral component of membrane)	NA	K15117	NA	solute carrier family 25 member 35 [Source:HGNC Symbol;Acc:HGNC:31921]	protein_coding	0.0001	0.0001	0.059834	0.481854	0.658535	1.41394	0.0235028	-5.41102	0.00322582	0.0869855	down	yes
PDE4DIP:ENST00000313431	"="	chr1	+	148952124	148993880	ENST00000313431	19	5676	MSTRG.3430	PDE4DIP	GO:0005515(protein binding);GO:0005634(nucleus);GO:0005737(cytoplasm);GO:0005794(Golgi apparatus);GO:0005813(centrosome);GO:0005815(microtubule organizing center);GO:0005856(cytoskeleton);GO:0019899(enzyme binding);GO:0030016(myofibril);GO:0034622(cellular protein-containing complex assembly);GO:0060090(molecular adaptor activity);GO:1903358(regulation of Golgi organization)	NA	NA	NA	phosphodiesterase 4D interacting protein [Source:HGNC Symbol;Acc:HGNC:15580]	protein_coding	0.032738	0.0001	0.012498	1.59446	0.027856	1.00278	0.0172702	-5.85557	0.00323176	0.0870138	down	yes
MIGA1:ENST00000646892	"="	chr1	+	77779763	77878376	ENST00000646892	16	5563	MSTRG.2730	MIGA1	GO:0005515(protein binding);GO:0005739(mitochondrion);GO:0005741(mitochondrial outer membrane);GO:0005887(integral component of plasma membrane);GO:0008053(mitochondrial fusion);GO:0016020(membrane);GO:0016021(integral component of membrane);GO:0042803(protein homodimerization activity);GO:0046982(protein heterodimerization activity)	NA	NA	NA	mitoguardin 1 [Source:HGNC Symbol;Acc:HGNC:24741]	protein_coding	0.006972	0.0001	0.0001	1.02517	0.0001	0.561033	0.00452121	-7.78908	0.00327732	0.0880147	down	yes
CDCA5:ENST00000275517	"="	chr11	-	65077453	65084040	ENST00000275517	6	2475	MSTRG.7149	CDCA5	GO:0000278(mitotic cell cycle);GO:0000775(chromosome, centromeric region);GO:0000785(chromatin);GO:0000790(nuclear chromatin);GO:0003682(chromatin binding);GO:0005515(protein binding);GO:0005634(nucleus);GO:0005654(nucleoplasm);GO:0005694(chromosome);GO:0005737(cytoplasm);GO:0005829(cytosol);GO:0006302(double-strand break repair);GO:0007049(cell cycle);GO:0007064(mitotic sister chromatid cohesion…	05206(MicroRNAs in cancer)	K17390	NA	cell division cycle associated 5 [Source:HGNC Symbol;Acc:HGNC:14626]	protein_coding	3.50191	2.5893	4.43198	36.7647	35.5133	25.3804	0.107755	-3.21417	0.00331242	0.088821	down	yes
BCL7A:ENST00000261822	"="	chr12	+	122021884	122062044	ENST00000261822	6	3722	MSTRG.9907	BCL7A	GO:0003674(molecular_function);GO:0005515(protein binding);GO:0005575(cellular_component);GO:0045892(negative regulation of transcription, DNA-templated)	NA	NA	NA	BAF chromatin remodeling complex subunit BCL7A [Source:HGNC Symbol;Acc:HGNC:1004]	protein_coding	0.225484	6.34469	6.27477	0.116734	0.0001	0.10928	56.8074	5.82801	0.00366316	0.0968891	up	yes
H2AC17:ENST00000359611	"="	chr6	-	27892699	27893185	ENST00000359611	1	487	MSTRG.30594	H2AC17	GO:0000786(nucleosome);GO:0000790(nuclear chromatin);GO:0003677(DNA binding);GO:0005515(protein binding);GO:0005634(nucleus);GO:0005694(chromosome);GO:0006325(chromatin organization);GO:0006342(chromatin silencing);GO:0008150(biological_process);GO:0019899(enzyme binding);GO:0046982(protein heterodimerization activity);GO:0070062(extracellular exosome)	04217(Necroptosis);05034(Alcoholism);05322(Systemic lupus erythematosus)	K11251	NA	H2A clustered histone 17 [Source:HGNC Symbol;Acc:HGNC:4735]	protein_coding	105.447	111.123	121.594	847.764	832.409	1036.04	0.124499	-3.0058	0.00339544	0.0906765	down	yes
PPIA:ENST00000489459	"="	chr7	+	44796681	44801630	ENST00000489459	6	907	MSTRG.32590	PPIA	GO:0000187(activation of MAPK activity);GO:0000413(protein peptidyl-prolyl isomerization);GO:0001933(negative regulation of protein phosphorylation);GO:0001934(positive regulation of protein phosphorylation);GO:0003723(RNA binding);GO:0003755(peptidyl-prolyl cis-trans isomerase activity);GO:0005178(integrin binding);GO:0005515(protein binding);GO:0005576(extracellular region);GO:0005615(extracell…	04217(Necroptosis)	NA	NA	peptidylprolyl isomerase A [Source:HGNC Symbol;Acc:HGNC:9253]	protein_coding	349.894	2.12459	2.01925	2.46818	0.960105	2.98591	55.1959	5.78649	0.00224589	0.0651853	up	yes
CASK:ENST00000646087	"="	X	-	41519265	41665847	ENST00000646087	19	3392	MSTRG.291	CASK	GO:0000166(nucleotide binding);GO:0001953(negative regulation of cell-matrix adhesion);GO:0004385(guanylate kinase activity);GO:0004672(protein kinase activity);GO:0004674(protein serine/threonine kinase activity);GO:0005515(protein binding);GO:0005516(calmodulin binding);GO:0005524(ATP binding);GO:0005604(basement membrane);GO:0005634(nucleus);GO:0005652(nuclear lamina);GO:0005730(nucleolus);GO:…	NA	K06103	EC:2.7.11.1	calcium/calmodulin dependent serine protein kinase [Source:HGNC Symbol;Acc:HGNC:1497]	protein_coding	2.53414	3.23225	0.034231	0.042008	0.017797	0.045496	55.0861	5.78362	0.00180538	0.0557616	up	yes
ADAM12:ENST00000368679	"="	chr10	-	126012381	126388455	ENST00000368679	23	7938	MSTRG.6154	ADAM12	GO:0004222(metalloendopeptidase activity);GO:0005515(protein binding);GO:0005576(extracellular region);GO:0005654(nucleoplasm);GO:0005886(plasma membrane);GO:0006508(proteolysis);GO:0007155(cell adhesion);GO:0007520(myoblast fusion);GO:0008233(peptidase activity);GO:0008237(metallopeptidase activity);GO:0016020(membrane);GO:0016021(integral component of membrane);GO:0016787(hydrolase activity);GO…	NA	NA	NA	ADAM metallopeptidase domain 12 [Source:HGNC Symbol;Acc:HGNC:190]	protein_coding	0.00748	0.0001	0.0001	0.0001	0.684657	1.01112	0.00452862	-7.78671	0.0034845	0.0927243	down	yes
EEF1D:ENST00000530616	"="	chr8	-	143580513	143589222	ENST00000530616	6	749	MSTRG.35203	EEF1D	GO:0001650(fibrillar center);GO:0003677(DNA binding);GO:0003746(translation elongation factor activity);GO:0005085(guanyl-nucleotide exchange factor activity);GO:0005515(protein binding);GO:0005634(nucleus);GO:0005654(nucleoplasm);GO:0005737(cytoplasm);GO:0005783(endoplasmic reticulum);GO:0005829(cytosol);GO:0005853(eukaryotic translation elongation factor 1 complex);GO:0006412(translation);GO:00…	NA	K15410	NA	eukaryotic translation elongation factor 1 delta [Source:HGNC Symbol;Acc:HGNC:3211]	protein_coding	2.78039	0.256304	1.33747	0.025274	0.039498	0.014803	54.969	5.78055	0.00256376	0.0718291	up	yes
NPTN:ENST00000345330	"="	chr15	-	73560014	73633389	ENST00000345330	9	2420	MSTRG.13057	NPTN	GO:0001772(immunological synapse);GO:0001818(negative regulation of cytokine production);GO:0001934(positive regulation of protein phosphorylation);GO:0005105(type 1 fibroblast growth factor receptor binding);GO:0005515(protein binding);GO:0005886(plasma membrane);GO:0006874(cellular calcium ion homeostasis);GO:0007155(cell adhesion);GO:0007156(homophilic cell adhesion via plasma membrane adhesio…	NA	K22653	NA	neuroplastin [Source:HGNC Symbol;Acc:HGNC:17867]	protein_coding	0.119022	0.094401	0.124419	13.2866	0.806669	0.109374	0.0237873	-5.39366	0.00362124	0.0959254	down	yes
PCLAF:ENST00000300035	"="	chr15	-	64364304	64381441	ENST00000300035	4	2132	MSTRG.12877	PCLAF	GO:0003682(chromatin binding);GO:0005515(protein binding);GO:0005634(nucleus);GO:0005654(nucleoplasm);GO:0005737(cytoplasm);GO:0005813(centrosome);GO:0006260(DNA replication);GO:0006281(DNA repair);GO:0006974(cellular response to DNA damage stimulus);GO:0007098(centrosome cycle);GO:0009411(response to UV);GO:0019985(translesion synthesis);GO:0048471(perinuclear region of cytoplasm);GO:0051726(reg…	NA	NA	NA	PCNA clamp associated factor [Source:HGNC Symbol;Acc:HGNC:28961]	protein_coding	1.05587	0.600269	0.488266	11.5891	11.0666	6.19352	0.0743317	-3.74988	0.00366187	0.0968891	down	yes
IL18:ENST00000280357	"="	chr11	-	112143260	112164094	ENST00000280357	6	1115	MSTRG.7886	IL18	GO:0000165(MAPK cascade);GO:0001525(angiogenesis);GO:0005125(cytokine activity);GO:0005515(protein binding);GO:0005576(extracellular region);GO:0005615(extracellular space);GO:0005829(cytosol);GO:0006954(inflammatory response);GO:0006955(immune response);GO:0007165(signal transduction);GO:0007267(cell-cell signaling);GO:0008283(cell population proliferation);GO:0010628(positive regulation of gene…	04060(Cytokine-cytokine receptor interaction);04621(NOD-like receptor signaling pathway);04623(Cytosolic DNA-sensing pathway);05132(Salmonella infection);05134(Legionellosis);05143(African trypanosomiasis);05144(Malaria);05152(Tuberculosis);05164(Influenza A);05321(Inflammatory bowel disease (IBD));05323(Rheumatoid arthritis)	K05482	NA	interleukin 18 [Source:HGNC Symbol;Acc:HGNC:5986]	protein_coding	9.35757	6.75502	0.0001	0.060852	0.234021	0.0001	54.6243	5.77147	0.0157733	0.313175	up	yes
CAMK2G:ENST00000322635	"="	chr10	-	73812501	73874580	ENST00000322635	21	3720	MSTRG.5500	CAMK2G	GO:0000082(G1/S transition of mitotic cell cycle);GO:0000166(nucleotide binding);GO:0004672(protein kinase activity);GO:0004674(protein serine/threonine kinase activity);GO:0004683(calmodulin-dependent protein kinase activity);GO:0004723(calcium-dependent protein serine/threonine phosphatase activity);GO:0005515(protein binding);GO:0005516(calmodulin binding);GO:0005524(ATP binding);GO:0005654(nu…	04012(ErbB signaling pathway);04020(Calcium signaling pathway);04024(cAMP signaling pathway);04066(HIF-1 signaling pathway);04114(Oocyte meiosis);04217(Necroptosis);04261(Adrenergic signaling in cardiomyocytes);04310(Wnt signaling pathway);04360(Axon guidance);04713(Circadian entrainment);04720(Long-term potentiation);04722(Neurotrophin signaling pathway);04725(Cholinergic synapse);04728(Dopamine…	NA	NA	calcium/calmodulin dependent protein kinase II gamma [Source:HGNC Symbol;Acc:HGNC:1463]	protein_coding	0.0001	0.0001	0.018535	0.0001	2.50714	1.88598	0.00426452	-7.8734	0.0037691	0.0994906	down	yes
PPCS:ENST00000372556	"="	chr1	+	42456561	42460414	ENST00000372556	3	984	MSTRG.2298	PPCS	GO:0000166(nucleotide binding);GO:0003015(heart process);GO:0004632(phosphopantothenate--cysteine ligase activity);GO:0005524(ATP binding);GO:0005829(cytosol);GO:0006085(acetyl-CoA biosynthetic process);GO:0015937(coenzyme A biosynthetic process);GO:0016874(ligase activity);GO:0042802(identical protein binding);GO:0042803(protein homodimerization activity)	00770(Pantothenate and CoA biosynthesis)	K01922	EC:6.3.2.51	phosphopantothenoylcysteine synthetase [Source:HGNC Symbol;Acc:HGNC:25686]	protein_coding	3.0248	2.88568	2.15157	0.155424	0.0001	0.0001	51.8047	5.69501	0.00215444	0.0631599	up	yes
H4C8:ENST00000377727	"="	chr6	-	26285113	26285509	ENST00000377727	1	397	MSTRG.30520	H4C8	GO:0000183(chromatin silencing at rDNA);GO:0000228(nuclear chromosome);GO:0000784(nuclear chromosome, telomeric region);GO:0000786(nucleosome);GO:0000788(nuclear nucleosome);GO:0003677(DNA binding);GO:0003723(RNA binding);GO:0005515(protein binding);GO:0005576(extracellular region);GO:0005634(nucleus);GO:0005654(nucleoplasm);GO:0005694(chromosome);GO:0006303(double-strand break repair via nonhomo…	05034(Alcoholism);05203(Viral carcinogenesis);05322(Systemic lupus erythematosus)	NA	NA	H4 clustered histone 8 [Source:HGNC Symbol;Acc:HGNC:4788]	protein_coding	177.584	217.744	240.996	1417.85	1434.88	2161.25	0.12691	-2.97813	0.00381423	0.10048	down	yes
CNOT6:ENST00000261951	"="	chr5	+	180494379	180578358	ENST00000261951	12	6219	MSTRG.30178	CNOT6	GO:0000175(3'-5'-exoribonuclease activity);GO:0000289(nuclear-transcribed mRNA poly(A) tail shortening);GO:0003723(RNA binding);GO:0004518(nuclease activity);GO:0004527(exonuclease activity);GO:0004532(exoribonuclease activity);GO:0004535(poly(A)-specific ribonuclease activity);GO:0005515(protein binding);GO:0005634(nucleus);GO:0005737(cytoplasm);GO:0005829(cytosol);GO:0006417(regulation of trans…	03018(RNA degradation)	K12603	EC:3.1.13.4	CCR4-NOT transcription complex subunit 6 [Source:HGNC Symbol;Acc:HGNC:14099]	protein_coding	0.040268	0.296246	0.532045	0.0001	0.0001	0.016698	51.4001	5.6837	0.00772865	0.179217	up	yes
TACC3:ENST00000612220	"="	chr4	+	1721500	1745163	ENST00000612220	15	1732	MSTRG.27245	TACC3	GO:0000226(microtubule cytoskeleton organization);GO:0000922(spindle pole);GO:0005515(protein binding);GO:0005737(cytoplasm);GO:0005815(microtubule organizing center);GO:0005819(spindle);GO:0005829(cytosol);GO:0005856(cytoskeleton);GO:0007049(cell cycle);GO:0007052(mitotic spindle organization);GO:0007091(metaphase/anaphase transition of mitotic cell cycle);GO:0008283(cell population proliferatio…	03013(RNA transport)	K14283	NA	transforming acidic coiled-coil containing protein 3 [Source:HGNC Symbol;Acc:HGNC:11524]	protein_coding	0.009378	0.007471	0.172515	1.80121	1.22327	1.29292	0.0438608	-4.51093	0.00386996	0.101474	down	yes
C1QTNF6:ENST00000337843	"="	chr22	-	37180166	37188247	ENST00000337843	3	2893	MSTRG.24740	C1QTNF6	GO:0005515(protein binding);GO:0005576(extracellular region);GO:0005581(collagen trimer);GO:0005615(extracellular space);GO:0016020(membrane);GO:0016021(integral component of membrane);GO:0032991(protein-containing complex);GO:0042802(identical protein binding)	NA	K19470	NA	C1q and TNF related 6 [Source:HGNC Symbol;Acc:HGNC:14343]	protein_coding	1.60862	1.1635	1.2733	0.021543	0.042279	0.016566	50.3238	5.65317	0.000183566	0.00955636	up	yes
DMGDH:ENST00000523732	"="	chr5	-	79020672	79054240	ENST00000523732	12	2777	MSTRG.29139	DMGDH	GO:0003723(RNA binding);GO:0005515(protein binding);GO:0005737(cytoplasm);GO:0005739(mitochondrion);GO:0005759(mitochondrial matrix);GO:0006579(amino-acid betaine catabolic process);GO:0009055(electron transfer activity);GO:0016491(oxidoreductase activity);GO:0019695(choline metabolic process);GO:0022900(electron transport chain);GO:0042426(choline catabolic process);GO:0047865(dimethylglycine de…	00260(Glycine, serine and threonine metabolism)	K00315	EC:1.5.8.4	dimethylglycine dehydrogenase [Source:HGNC Symbol;Acc:HGNC:24475]	protein_coding	1.44457	1.49293	1.09416	0.0001	0.023885	0.058742	48.7345	5.60687	0.00146577	0.0475386	up	yes
SLC25A44:ENST00000423538	"="	chr1	+	156193932	156212795	ENST00000423538	4	3662	MSTRG.3618	SLC25A44	GO:0005347(ATP transmembrane transporter activity);GO:0005739(mitochondrion);GO:0006865(amino acid transport);GO:0009083(branched-chain amino acid catabolic process);GO:0015658(branched-chain amino acid transmembrane transporter activity);GO:0015803(branched-chain amino acid transport);GO:0015867(ATP transport);GO:0016020(membrane);GO:0016021(integral component of membrane);GO:0031966(mitochondri…	NA	K15121	NA	solute carrier family 25 member 44 [Source:HGNC Symbol;Acc:HGNC:29036]	protein_coding	0.084891	0.007977	0.061308	1.91351	0.480742	0.738927	0.0492076	-4.34498	0.00390231	0.102029	down	yes
ESD:ENST00000378697	"="	chr13	-	46771335	46797133	ENST00000378697	11	1079	MSTRG.10402	ESD	GO:0005515(protein binding);GO:0005737(cytoplasm);GO:0005788(endoplasmic reticulum lumen);GO:0005829(cytosol);GO:0008150(biological_process);GO:0016787(hydrolase activity);GO:0016788(hydrolase activity, acting on ester bonds);GO:0018738(S-formylglutathione hydrolase activity);GO:0031410(cytoplasmic vesicle);GO:0042802(identical protein binding);GO:0046294(formaldehyde catabolic process);GO:004737…	NA	NA	NA	esterase D [Source:HGNC Symbol;Acc:HGNC:3465]	protein_coding	0.060022	0.107127	0.178266	3.86106	5.28684	0.090077	0.0373908	-4.74117	0.00399184	0.10401	down	yes
IFNB1:ENST00000380232	"="	chr9	-	21077104	21077942	ENST00000380232	1	839	MSTRG.35485	IFNB1	GO:0002250(adaptive immune response);GO:0002286(T cell activation involved in immune response);GO:0002312(B cell activation involved in immune response);GO:0002323(natural killer cell activation involved in immune response);GO:0005125(cytokine activity);GO:0005126(cytokine receptor binding);GO:0005132(type I interferon receptor binding);GO:0005515(protein binding);GO:0005576(extracellular region)…	04060(Cytokine-cytokine receptor interaction);04151(PI3K-Akt signaling pathway);04217(Necroptosis);04380(Osteoclast differentiation);04620(Toll-like receptor signaling pathway);04621(NOD-like receptor signaling pathway);04622(RIG-I-like receptor signaling pathway);04623(Cytosolic DNA-sensing pathway);04630(Jak-STAT signaling pathway);04650(Natural killer cell mediated cytotoxicity);04668(TNF sign…	NA	NA	interferon beta 1 [Source:HGNC Symbol;Acc:HGNC:5434]	protein_coding	5.63107	6.41097	6.0616	0.0001	0.079057	0.295048	48.379	5.59631	0.0023547	0.0674482	up	yes
DDA1:ENST00000359866	"="	chr19	+	17309563	17323298	ENST00000359866	5	4043	MSTRG.19042	DDA1	GO:0000209(protein polyubiquitination);GO:0005515(protein binding);GO:0005654(nucleoplasm);GO:0016567(protein ubiquitination);GO:0032434(regulation of proteasomal ubiquitin-dependent protein catabolic process);GO:0032436(positive regulation of proteasomal ubiquitin-dependent protein catabolic process);GO:0043687(post-translational protein modification);GO:0080008(Cul4-RING E3 ubiquitin ligase com…	NA	K11792	NA	DET1 and DDB1 associated 1 [Source:HGNC Symbol;Acc:HGNC:28360]	protein_coding	3.01741	4.23295	4.51714	0.172696	0.056403	0.017122	47.7924	5.57871	0.000328958	0.0146914	up	yes
IP6K1:ENST00000321599	"="	chr3	-	49724294	49786542	ENST00000321599	6	4471	MSTRG.25699	IP6K1	GO:0000166(nucleotide binding);GO:0000827(inositol-1,3,4,5,6-pentakisphosphate kinase activity);GO:0000828(inositol hexakisphosphate kinase activity);GO:0000832(inositol hexakisphosphate 5-kinase activity);GO:0001650(fibrillar center);GO:0005515(protein binding);GO:0005524(ATP binding);GO:0005634(nucleus);GO:0005654(nucleoplasm);GO:0005737(cytoplasm);GO:0005829(cytosol);GO:0016301(kinase activity…	04070(Phosphatidylinositol signaling system)	K07756	EC:2.7.4.21	inositol hexakisphosphate kinase 1 [Source:HGNC Symbol;Acc:HGNC:18360]	protein_coding	0.048827	13.5821	16.9555	0.053952	0.126047	0.484165	46.0526	5.52521	0.00258199	0.0721718	up	yes
H3-2:ENST00000609879	"="	chr1	-	143902387	143905966	ENST00000609879	2	2616	MSTRG.3179	H3-2	GO:0000786(nucleosome);GO:0003677(DNA binding);GO:0005634(nucleus);GO:0046982(protein heterodimerization activity)	NA	NA	NA	H3.2 histone (putative) [Source:HGNC Symbol;Acc:HGNC:32060]	protein_coding	0.142886	0.153082	0.213755	0.317351	0.936749	12.5287	0.0369827	-4.75701	0.00413543	0.107219	down	yes
FARP2:ENST00000627550	"="	chr2	+	241356289	241465778	ENST00000627550	18	2122	MSTRG.22781	FARP2	GO:0005085(guanyl-nucleotide exchange factor activity);GO:0005089(Rho guanyl-nucleotide exchange factor activity);GO:0005737(cytoplasm);GO:0005829(cytosol);GO:0005856(cytoskeleton);GO:0007155(cell adhesion);GO:0008092(cytoskeletal protein binding);GO:0016322(neuron remodeling);GO:0016601(Rac protein signal transduction);GO:0022405(hair cycle process);GO:0030316(osteoclast differentiation);GO:0030…	04015(Rap1 signaling pathway);04520(Adherens junction)	K06082	NA	FERM, ARH/RhoGEF and pleckstrin domain protein 2 [Source:HGNC Symbol;Acc:HGNC:16460]	protein_coding	0.0001	0.129819	0.0001	2.02228	3.4453	1.96529	0.0174924	-5.83713	0.00414706	0.107467	down	yes
UBE2D1:ENST00000615793	"="	chr10	+	58334979	58370751	ENST00000615793	6	2621	MSTRG.5294	UBE2D1	GO:0000122(negative regulation of transcription by RNA polymerase II);GO:0000151(ubiquitin ligase complex);GO:0000166(nucleotide binding);GO:0000209(protein polyubiquitination);GO:0002756(MyD88-independent toll-like receptor signaling pathway);GO:0004842(ubiquitin-protein transferase activity);GO:0005515(protein binding);GO:0005524(ATP binding);GO:0005634(nucleus);GO:0005654(nucleoplasm);GO:00057…	04120(Ubiquitin mediated proteolysis);04141(Protein processing in endoplasmic reticulum)	K06689	EC:2.3.2.23	ubiquitin conjugating enzyme E2 D1 [Source:HGNC Symbol;Acc:HGNC:12474]	protein_coding	1.33709	0.0001	1.34578	0.003913	0.0001	0.058026	43.2465	5.43451	0.0198863	0.371372	up	yes
PTPRF:ENST00000414879	"="	chr1	+	43591450	43622842	ENST00000414879	25	4836	MSTRG.2306	PTPRF	GO:0004721(phosphoprotein phosphatase activity);GO:0004725(protein tyrosine phosphatase activity);GO:0005001(transmembrane receptor protein tyrosine phosphatase activity);GO:0005515(protein binding);GO:0005886(plasma membrane);GO:0005887(integral component of plasma membrane);GO:0006470(protein dephosphorylation);GO:0007155(cell adhesion);GO:0007185(transmembrane receptor protein tyrosine phospha…	04514(Cell adhesion molecules (CAMs));04520(Adherens junction);04910(Insulin signaling pathway);04931(Insulin resistance)	K05695	EC:3.1.3.48	protein tyrosine phosphatase receptor type F [Source:HGNC Symbol;Acc:HGNC:9670]	protein_coding	0.17394	0.0001	17.8941	0.075766	0.100689	0.250584	42.3102	5.40293	0.0184545	0.351641	up	yes
TP53:ENST00000504937	"="	chr17	-	7668402	7675493	ENST00000504937	7	2271	MSTRG.15623	TP53	GO:0000122(negative regulation of transcription by RNA polymerase II);GO:0000733(DNA strand renaturation);GO:0000790(nuclear chromatin);GO:0000976(transcription regulatory region sequence-specific DNA binding);GO:0000977(RNA polymerase II regulatory region sequence-specific DNA binding);GO:0000978(RNA polymerase II cis-regulatory region sequence-specific DNA binding);GO:0000981(DNA-binding transc…	01522(Endocrine resistance);01524(Platinum drug resistance);04010(MAPK signaling pathway);04071(Sphingolipid signaling pathway);04110(Cell cycle);04115(p53 signaling pathway);04137(Mitophagy - animal);04151(PI3K-Akt signaling pathway);04210(Apoptosis);04211(Longevity regulating pathway);04216(Ferroptosis);04218(Cellular senescence);04310(Wnt signaling pathway);04722(Neurotrophin signaling pathway…	K04451	NA	tumor protein p53 [Source:HGNC Symbol;Acc:HGNC:11998]	protein_coding	0.092032	0.004449	0.111494	3.86629	4.27732	0.067984	0.025327	-5.30318	0.00426765	0.110157	down	yes
CAPG:ENST00000409921	"="	chr2	-	85394767	85410370	ENST00000409921	10	1195	MSTRG.21395	CAPG	GO:0001726(ruffle);GO:0003779(actin binding);GO:0005515(protein binding);GO:0005546(phosphatidylinositol-4,5-bisphosphate binding);GO:0005615(extracellular space);GO:0005634(nucleus);GO:0005654(nucleoplasm);GO:0005730(nucleolus);GO:0005737(cytoplasm);GO:0005814(centriole);GO:0007417(central nervous system development);GO:0008154(actin polymerization or depolymerization);GO:0008290(F-actin capping…	NA	NA	NA	capping actin protein, gelsolin like [Source:HGNC Symbol;Acc:HGNC:1474]	protein_coding	0.157311	0.187402	0.0001	0.257809	2.31607	16.9281	0.0176809	-5.82167	0.00435309	0.112087	down	yes
ZBTB48:ENST00000377674	"="	chr1	+	6579994	6589280	ENST00000377674	11	2347	MSTRG.1456	ZBTB48	GO:0000781(chromosome, telomeric region);GO:0000976(transcription regulatory region sequence-specific DNA binding);GO:0003676(nucleic acid binding);GO:0003677(DNA binding);GO:0003691(double-stranded telomeric DNA binding);GO:0005515(protein binding);GO:0005634(nucleus);GO:0005654(nucleoplasm);GO:0005694(chromosome);GO:0005829(cytosol);GO:0010833(telomere maintenance via telomere lengthening);GO:0…	NA	K10519	NA	zinc finger and BTB domain containing 48 [Source:HGNC Symbol;Acc:HGNC:4930]	protein_coding	1.71714	1.76615	0.045273	0.010773	0.016608	0.05616	42.2375	5.40045	0.00243373	0.0690712	up	yes
LZTFL1:ENST00000536047	"="	chr3	-	45823320	45915724	ENST00000536047	12	4342	MSTRG.25589	LZTFL1	GO:0005515(protein binding);GO:0005737(cytoplasm);GO:0005829(cytosol);GO:0042802(identical protein binding);GO:0044877(protein-containing complex binding);GO:1903565(negative regulation of protein localization to cilium);GO:1903568(negative regulation of protein localization to ciliary membrane)	NA	K19400	NA	leucine zipper transcription factor like 1 [Source:HGNC Symbol;Acc:HGNC:6741]	protein_coding	0.0001	0.527354	0.695387	0.0001	0.0001	0.030027	40.4553	5.33826	0.0374073	0.570965	up	yes
LRG1:ENST00000306390	"="	chr19	-	4536402	4540036	ENST00000306390	2	2605	MSTRG.18566	LRG1	GO:0001938(positive regulation of endothelial cell proliferation);GO:0003674(molecular_function);GO:0005160(transforming growth factor beta receptor binding);GO:0005515(protein binding);GO:0005576(extracellular region);GO:0005615(extracellular space);GO:0008150(biological_process);GO:0009617(response to bacterium);GO:0016020(membrane);GO:0030511(positive regulation of transforming growth factor b…	NA	NA	NA	leucine rich alpha-2-glycoprotein 1 [Source:HGNC Symbol;Acc:HGNC:29480]	protein_coding	0.172172	0.037471	0.04216	1.04416	1.10994	1.71655	0.0650545	-3.94221	0.004764	0.121298	down	yes
NCLN:ENST00000246117	"="	chr19	+	3185930	3209575	ENST00000246117	15	3680	MSTRG.18528	NCLN	GO:0005515(protein binding);GO:0005783(endoplasmic reticulum);GO:0005789(endoplasmic reticulum membrane);GO:0009966(regulation of signal transduction);GO:0016020(membrane);GO:0016021(integral component of membrane);GO:0032991(protein-containing complex);GO:0043254(regulation of protein-containing complex assembly);GO:0050821(protein stabilization);GO:0061635(regulation of protein complex stabilit…	NA	NA	NA	nicalin [Source:HGNC Symbol;Acc:HGNC:26923]	protein_coding	7.10321	8.06703	0.316126	0.341467	0.023087	0.022291	40.0325	5.3231	0.00270646	0.0749467	up	yes
E2F2:ENST00000361729	"="	chr1	-	23506438	23531233	ENST00000361729	7	5196	MSTRG.1819	E2F2	GO:0000122(negative regulation of transcription by RNA polymerase II);GO:0000790(nuclear chromatin);GO:0000977(RNA polymerase II regulatory region sequence-specific DNA binding);GO:0000981(DNA-binding transcription factor activity, RNA polymerase II-specific);GO:0000987(cis-regulatory region sequence-specific DNA binding);GO:0001228(DNA-binding transcription activator activity, RNA polymerase II-…	01522(Endocrine resistance);04110(Cell cycle);04218(Cellular senescence);04934(Cushing syndrome);05160(Hepatitis C);05161(Hepatitis B);05163(Human cytomegalovirus infection);05166(Human T-cell leukemia virus 1 infection);05167(Kaposi sarcoma-associated herpesvirus infection);05169(Epstein-Barr virus infection);05200(Pathways in cancer);05206(MicroRNAs in cancer);05212(Pancreatic cancer);05214(Gli…	K09389	NA	E2F transcription factor 2 [Source:HGNC Symbol;Acc:HGNC:3114]	protein_coding	0.557375	0.505192	0.546874	5.86499	5.87315	4.46128	0.0993517	-3.33131	0.00487572	0.123565	down	yes
BCAR1:ENST00000418647	"="	chr16	-	75229159	75266007	ENST00000418647	8	3387	MSTRG.15084	BCAR1	GO:0001558(regulation of cell growth);GO:0001726(ruffle);GO:0005515(protein binding);GO:0005737(cytoplasm);GO:0005829(cytosol);GO:0005886(plasma membrane);GO:0005925(focal adhesion);GO:0007015(actin filament organization);GO:0007155(cell adhesion);GO:0007165(signal transduction);GO:0007169(transmembrane receptor protein tyrosine kinase signaling pathway);GO:0007173(epidermal growth factor recepto…	04015(Rap1 signaling pathway);04062(Chemokine signaling pathway);04510(Focal adhesion);04670(Leukocyte transendothelial migration);04810(Regulation of actin cytoskeleton);05100(Bacterial invasion of epithelial cells);05163(Human cytomegalovirus infection)	K05726	NA	BCAR1 scaffold protein, Cas family member [Source:HGNC Symbol;Acc:HGNC:971]	protein_coding	0.0001	0.351254	8.08424	0.017216	0.083457	0.116556	38.8327	5.2792	0.0213738	0.390534	up	yes
CD59:ENST00000415002	"="	chr11	-	33709635	33722710	ENST00000415002	3	1143	MSTRG.6731	CD59	GO:0000139(Golgi membrane);GO:0001848(complement binding);GO:0001971(negative regulation of activation of membrane attack complex);GO:0005515(protein binding);GO:0005576(extracellular region);GO:0005615(extracellular space);GO:0005789(endoplasmic reticulum membrane);GO:0005886(plasma membrane);GO:0005925(focal adhesion);GO:0006888(endoplasmic reticulum to Golgi vesicle-mediated transport);GO:0007…	04610(Complement and coagulation cascades);04640(Hematopoietic cell lineage)	NA	NA	CD59 molecule (CD59 blood group) [Source:HGNC Symbol;Acc:HGNC:1689]	protein_coding	0.246381	0.33955	0.392317	9.34717	0.552405	10.6019	0.0477159	-4.38939	0.00494598	0.125075	down	yes
EIF4A1:ENST00000582746	"="	chr17	+	7572842	7578990	ENST00000582746	10	1645	MSTRG.15648	EIF4A1	GO:0000166(nucleotide binding);GO:0000339(RNA cap binding);GO:0002183(cytoplasmic translational initiation);GO:0003676(nucleic acid binding);GO:0003723(RNA binding);GO:0003724(RNA helicase activity);GO:0003725(double-stranded RNA binding);GO:0003729(mRNA binding);GO:0003743(translation initiation factor activity);GO:0004386(helicase activity);GO:0005515(protein binding);GO:0005524(ATP binding);GO…	03013(RNA transport)	NA	NA	eukaryotic translation initiation factor 4A1 [Source:HGNC Symbol;Acc:HGNC:3282]	protein_coding	0.0001	0.0001	2.14272	110.82	3.91185	94.183	0.0102574	-6.60719	0.00494807	0.125075	down	yes
SCD:ENST00000370355	"="	chr10	+	100347233	100364826	ENST00000370355	6	5245	MSTRG.5839	SCD	GO:0004768(stearoyl-CoA 9-desaturase activity);GO:0005506(iron ion binding);GO:0005515(protein binding);GO:0005730(nucleolus);GO:0005783(endoplasmic reticulum);GO:0005789(endoplasmic reticulum membrane);GO:0006629(lipid metabolic process);GO:0006631(fatty acid metabolic process);GO:0006633(fatty acid biosynthetic process);GO:0006636(unsaturated fatty acid biosynthetic process);GO:0016020(membrane…	01040(Biosynthesis of unsaturated fatty acids);03320(PPAR signaling pathway);04152(AMPK signaling pathway)	K00507	EC:1.14.19.1	stearoyl-CoA desaturase [Source:HGNC Symbol;Acc:HGNC:10571]	protein_coding	96.1815	97.7795	102.428	809.849	821.758	518.964	0.137819	-2.85915	0.00505954	0.127244	down	yes
PXYLP1:ENST00000393010	"="	chr3	+	141231861	141294644	ENST00000393010	8	3160	MSTRG.26557	PXYLP1	GO:0000139(Golgi membrane);GO:0005515(protein binding);GO:0005794(Golgi apparatus);GO:0006024(glycosaminoglycan biosynthetic process);GO:0010909(positive regulation of heparan sulfate proteoglycan biosynthetic process);GO:0016020(membrane);GO:0016021(integral component of membrane);GO:0016311(dephosphorylation);GO:0016787(hydrolase activity);GO:0016791(phosphatase activity);GO:0050650(chondroitin…	NA	K21403	EC:3.1.3.-	2-phosphoxylose phosphatase 1 [Source:HGNC Symbol;Acc:HGNC:26303]	protein_coding	0.0001	0.038256	0.013246	2.81331	3.53133	0.0001	0.00813303	-6.94199	0.00507057	0.127374	down	yes
DHRS4L2:ENST00000397071	"="	chr14	+	23988818	24006408	ENST00000397071	5	1117	MSTRG.10904	DHRS4L2	GO:0005576(extracellular region);GO:0016491(oxidoreductase activity);GO:0055114(oxidation-reduction process)	00830(Retinol metabolism)	K11148	EC:1.1.-.-	dehydrogenase/reductase 4 like 2 [Source:HGNC Symbol;Acc:HGNC:19731]	protein_coding	0.283652	10.5878	9.28157	0.13082	0.065505	0.33077	38.2341	5.25679	0.00343081	0.0915279	up	yes
CCS:ENST00000310190	"="	chr11	+	66593241	66605919	ENST00000310190	8	942	MSTRG.7246	CCS	GO:0004784(superoxide dismutase activity);GO:0005507(copper ion binding);GO:0005515(protein binding);GO:0005576(extracellular region);GO:0005615(extracellular space);GO:0005634(nucleus);GO:0005737(cytoplasm);GO:0005829(cytosol);GO:0006801(superoxide metabolic process);GO:0015035(protein disulfide oxidoreductase activity);GO:0015680(protein maturation by copper ion transfer);GO:0019430(removal of …	05014(Amyotrophic lateral sclerosis (ALS))	K04569	NA	copper chaperone for superoxide dismutase [Source:HGNC Symbol;Acc:HGNC:1613]	protein_coding	1.8649	0.177953	1.27353	0.0001	0.0001	0.089922	36.7988	5.20159	0.0205596	0.379579	up	yes
GINS2:ENST00000253462	"="	chr16	-	85676198	85688954	ENST00000253462	5	2628	MSTRG.15233	GINS2	GO:0000727(double-strand break repair via break-induced replication);GO:0000811(GINS complex);GO:0005515(protein binding);GO:0005634(nucleus);GO:0005654(nucleoplasm);GO:0006260(DNA replication);GO:0006271(DNA strand elongation involved in DNA replication);GO:0031298(replication fork protection complex);GO:0032508(DNA duplex unwinding);GO:0043138(3'-5' DNA helicase activity)	NA	K10733	NA	GINS complex subunit 2 [Source:HGNC Symbol;Acc:HGNC:24575]	protein_coding	0.588365	0.713388	0.61845	9.09933	7.26133	5.79966	0.0866505	-3.52865	0.00517904	0.129541	down	yes
MLLT11:ENST00000368921	"="	chr1	+	151060397	151069544	ENST00000368921	2	2483	MSTRG.3445	MLLT11	GO:0003674(molecular_function);GO:0005515(protein binding);GO:0005634(nucleus);GO:0005654(nucleoplasm);GO:0005737(cytoplasm);GO:0005815(microtubule organizing center);GO:0005829(cytosol);GO:0005856(cytoskeleton);GO:0043065(positive regulation of apoptotic process);GO:0045893(positive regulation of transcription, DNA-templated);GO:0051901(positive regulation of mitochondrial depolarization);GO:009…	NA	NA	NA	MLLT11 transcription factor 7 cofactor [Source:HGNC Symbol;Acc:HGNC:16997]	protein_coding	1.48905	1.84092	1.02023	15.8014	14.5763	10.9551	0.105248	-3.24813	0.00517907	0.129541	down	yes
PIMREG:ENST00000571373	"="	chr17	+	6444443	6449938	ENST00000571373	5	1002	MSTRG.15564	PIMREG	GO:0005515(protein binding);GO:0005634(nucleus);GO:0005654(nucleoplasm);GO:0005730(nucleolus);GO:0007049(cell cycle);GO:0051301(cell division)	NA	NA	NA	PICALM interacting mitotic regulator [Source:HGNC Symbol;Acc:HGNC:25483]	protein_coding	0.046752	0.083638	0.074916	0.864615	1.65668	1.0718	0.0571389	-4.12938	0.0051834	0.129587	down	yes
PLOD2:ENST00000494950	"="	chr3	-	146070181	146160992	ENST00000494950	20	2908	MSTRG.26615	PLOD2	GO:0001666(response to hypoxia);GO:0005506(iron ion binding);GO:0005783(endoplasmic reticulum);GO:0005789(endoplasmic reticulum membrane);GO:0006464(cellular protein modification process);GO:0008475(procollagen-lysine 5-dioxygenase activity);GO:0016020(membrane);GO:0016491(oxidoreductase activity);GO:0016705(oxidoreductase activity, acting on paired donors, with incorporation or reduction of mole…	00310(Lysine degradation)	K13645	EC:1.14.11.4	procollagen-lysine,2-oxoglutarate 5-dioxygenase 2 [Source:HGNC Symbol;Acc:HGNC:9082]	protein_coding	0.069972	0.05483	0.0001	2.1311	1.06775	0.261449	0.0360958	-4.79203	0.00535749	0.133338	down	yes
ALDOC:ENST00000226253	"="	chr17	-	28573120	28576895	ENST00000226253	9	1608	MSTRG.16048	ALDOC	GO:0003824(catalytic activity);GO:0004332(fructose-bisphosphate aldolase activity);GO:0005515(protein binding);GO:0005576(extracellular region);GO:0005829(cytosol);GO:0005856(cytoskeleton);GO:0006000(fructose metabolic process);GO:0006094(gluconeogenesis);GO:0006096(glycolytic process);GO:0008092(cytoskeletal protein binding);GO:0016829(lyase activity);GO:0030388(fructose 1,6-bisphosphate metabol…	00010(Glycolysis / Gluconeogenesis);00030(Pentose phosphate pathway);00051(Fructose and mannose metabolism)	NA	NA	aldolase, fructose-bisphosphate C [Source:HGNC Symbol;Acc:HGNC:418]	protein_coding	0.0001	0.371495	0.0001	11.5687	7.08042	5.06257	0.0156756	-5.99534	0.00535884	0.133338	down	yes
SERPINH1:ENST00000533603	"="	chr11	+	75562056	75572783	ENST00000533603	6	2299	MSTRG.7526	SERPINH1	GO:0003433(chondrocyte development involved in endochondral bone morphogenesis);GO:0003723(RNA binding);GO:0004867(serine-type endopeptidase inhibitor activity);GO:0005518(collagen binding);GO:0005581(collagen trimer);GO:0005615(extracellular space);GO:0005737(cytoplasm);GO:0005783(endoplasmic reticulum);GO:0005788(endoplasmic reticulum lumen);GO:0005793(endoplasmic reticulum-Golgi intermediate c…	NA	NA	NA	serpin family H member 1 [Source:HGNC Symbol;Acc:HGNC:1546]	protein_coding	0.320453	8.97996	1.3978	0.0001	0.0001	0.29732	35.958	5.16824	0.0336987	0.536357	up	yes
PC:ENST00000529047	"="	chr11	-	66848417	66958383	ENST00000529047	23	4248	MSTRG.7277	PC	GO:0000166(nucleotide binding);GO:0003824(catalytic activity);GO:0004736(pyruvate carboxylase activity);GO:0005515(protein binding);GO:0005524(ATP binding);GO:0005737(cytoplasm);GO:0005739(mitochondrion);GO:0005759(mitochondrial matrix);GO:0005829(cytosol);GO:0006090(pyruvate metabolic process);GO:0006094(gluconeogenesis);GO:0006629(lipid metabolic process);GO:0006768(biotin metabolic process);GO…	00020(Citrate cycle (TCA cycle));00620(Pyruvate metabolism)	K01958	EC:6.4.1.1	pyruvate carboxylase [Source:HGNC Symbol;Acc:HGNC:8636]	protein_coding	0.009379	0.005877	0.048891	0.017497	1.15622	0.517302	0.0379339	-4.72037	0.00543723	0.134748	down	yes
MBP:ENST00000397863	"="	chr18	-	77012779	77131684	ENST00000397863	4	4800	MSTRG.18338	MBP	GO:0000165(MAPK cascade);GO:0002020(protease binding);GO:0005515(protein binding);GO:0005516(calmodulin binding);GO:0005634(nucleus);GO:0005886(plasma membrane);GO:0006955(immune response);GO:0007268(chemical synaptic transmission);GO:0007417(central nervous system development);GO:0007605(sensory perception of sound);GO:0008366(axon ensheathment);GO:0009636(response to toxic substance);GO:0009986…	NA	K17269	NA	myelin basic protein [Source:HGNC Symbol;Acc:HGNC:6925]	protein_coding	27.3004	3.08209	1.83798	0.021503	0.015635	0.870311	35.5066	5.15001	0.00619387	0.149783	up	yes
RRNAD1:ENST00000368218	"="	chr1	+	156728442	156736949	ENST00000368218	7	1802	MSTRG.3649	RRNAD1	GO:0000154(rRNA modification);GO:0000179(rRNA (adenine-N6,N6-)-dimethyltransferase activity);GO:0008649(rRNA methyltransferase activity);GO:0016020(membrane);GO:0016021(integral component of membrane);GO:0031167(rRNA methylation)	NA	NA	NA	ribosomal RNA adenine dimethylase domain containing 1 [Source:HGNC Symbol;Acc:HGNC:24273]	protein_coding	6.76553	2.75847	1.95349	0.002063	0.007876	0.32861	33.902	5.0833	0.00932603	0.208607	up	yes
THADA:ENST00000404790	"="	chr2	-	43556093	43596023	ENST00000404790	17	3043	MSTRG.20938	THADA	GO:0005515(protein binding);GO:0005829(cytosol);GO:0016020(membrane);GO:0016021(integral component of membrane);GO:0030488(tRNA methylation);GO:0032471(negative regulation of endoplasmic reticulum calcium ion concentration);GO:0055088(lipid homeostasis);GO:0098554(cytoplasmic side of endoplasmic reticulum membrane);GO:1901895(negative regulation of ATPase-coupled calcium transmembrane transporter…	NA	NA	NA	THADA armadillo repeat containing [Source:HGNC Symbol;Acc:HGNC:19217]	protein_coding	0.366145	0.314729	0.014873	0.01098	0.0001	0.009607	33.6321	5.07177	0.0137363	0.280041	up	yes
SLC25A3:ENST00000228318	"="	chr12	+	98593625	98601997	ENST00000228318	8	1678	MSTRG.9544	SLC25A3	GO:0005315(inorganic phosphate transmembrane transporter activity);GO:0005739(mitochondrion);GO:0005743(mitochondrial inner membrane);GO:0005887(integral component of plasma membrane);GO:0015293(symporter activity);GO:0015317(phosphate:proton symporter activity);GO:0016020(membrane);GO:0016021(integral component of membrane);GO:0031305(integral component of mitochondrial inner membrane);GO:003543…	NA	K15102	NA	solute carrier family 25 member 3 [Source:HGNC Symbol;Acc:HGNC:10989]	protein_coding	0.811686	7.82612	11.0516	0.050922	0.102199	0.451104	32.5861	5.02619	0.00406006	0.105525	up	yes
SNCG:ENST00000372017	"="	chr10	+	86958599	86963258	ENST00000372017	5	756	MSTRG.5639	SNCG	GO:0005515(protein binding);GO:0005737(cytoplasm);GO:0005813(centrosome);GO:0005815(microtubule organizing center);GO:0005819(spindle);GO:0005856(cytoskeleton);GO:0007268(chemical synaptic transmission);GO:0008344(adult locomotory behavior);GO:0009306(protein secretion);GO:0014059(regulation of dopamine secretion);GO:0016604(nuclear body);GO:0030424(axon);GO:0043025(neuronal cell body);GO:0045202…	NA	NA	NA	synuclein gamma [Source:HGNC Symbol;Acc:HGNC:11141]	protein_coding	0.095406	0.25181	0.111839	1.9407	1.86421	2.53629	0.0723924	-3.78802	0.00567062	0.139508	down	yes
PPP2CB:ENST00000518564	"="	chr8	-	30785616	30812597	ENST00000518564	3	691	MSTRG.34255	PPP2CB	GO:0000159(protein phosphatase type 2A complex);GO:0000775(chromosome, centromeric region);GO:0000922(spindle pole);GO:0004721(phosphoprotein phosphatase activity);GO:0004722(protein serine/threonine phosphatase activity);GO:0005515(protein binding);GO:0005634(nucleus);GO:0005694(chromosome);GO:0005737(cytoplasm);GO:0005829(cytosol);GO:0005856(cytoskeleton);GO:0006470(protein dephosphorylation);G…	03015(mRNA surveillance pathway);04071(Sphingolipid signaling pathway);04114(Oocyte meiosis);04136(Autophagy - other);04140(Autophagy - animal);04151(PI3K-Akt signaling pathway);04152(AMPK signaling pathway);04261(Adrenergic signaling in cardiomyocytes);04350(TGF-beta signaling pathway);04390(Hippo signaling pathway);04530(Tight junction);04728(Dopaminergic synapse);04730(Long-term depression);05…	NA	NA	protein phosphatase 2 catalytic subunit beta [Source:HGNC Symbol;Acc:HGNC:9300]	protein_coding	0.005614	0.005359	0.374914	9.1138	11.1102	0.066182	0.0190184	-5.71646	0.00567503	0.13953	down	yes
SUMF2:ENST00000342190	"="	chr7	+	56064255	56080670	ENST00000342190	8	1876	MSTRG.32677	SUMF2	GO:0005783(endoplasmic reticulum);GO:0005788(endoplasmic reticulum lumen);GO:0006687(glycosphingolipid metabolic process);GO:0043687(post-translational protein modification);GO:0046872(metal ion binding)	NA	NA	NA	sulfatase modifying factor 2 [Source:HGNC Symbol;Acc:HGNC:20415]	protein_coding	0.0001	0.0001	0.000861	0.489007	0.659642	0.0001	0.000923613	-10.0804	0.00567821	0.13953	down	yes
BCL2L15:ENST00000393316	"="	chr1	-	113876816	113887581	ENST00000393316	4	5005	MSTRG.3103	BCL2L15	GO:0005515(protein binding);GO:0005634(nucleus);GO:0005829(cytosol);GO:0006915(apoptotic process);GO:0042981(regulation of apoptotic process)	NA	NA	NA	BCL2 like 15 [Source:HGNC Symbol;Acc:HGNC:33624]	protein_coding	0.045289	0.0001	0.036425	0.629934	0.553225	0.458524	0.0498354	-4.32668	0.00573079	0.140396	down	yes
KYAT1:ENST00000302586	"="	chr9	-	128832942	128881950	ENST00000302586	13	1971	MSTRG.36597	KYAT1	GO:0003824(catalytic activity);GO:0005515(protein binding);GO:0005737(cytoplasm);GO:0005739(mitochondrion);GO:0005829(cytosol);GO:0006559(L-phenylalanine catabolic process);GO:0006569(tryptophan catabolic process);GO:0006575(cellular modified amino acid metabolic process);GO:0008483(transaminase activity);GO:0008652(cellular amino acid biosynthetic process);GO:0009058(biosynthetic process);GO:001…	00270(Cysteine and methionine metabolism);00380(Tryptophan metabolism);00450(Selenocompound metabolism);05204(Chemical carcinogenesis)	NA	NA	kynurenine aminotransferase 1 [Source:HGNC Symbol;Acc:HGNC:1564]	protein_coding	0.0001	5.04659	0.422433	0.00945	0.106447	0.055631	31.8847	4.99479	0.0195222	0.366528	up	yes
MED24:ENST00000394126	"="	chr17	-	40019097	40054092	ENST00000394126	25	3896	MSTRG.16476	MED24	GO:0000151(ubiquitin ligase complex);GO:0003712(transcription coregulator activity);GO:0003713(transcription coactivator activity);GO:0004402(histone acetyltransferase activity);GO:0005515(protein binding);GO:0005634(nucleus);GO:0005654(nucleoplasm);GO:0006366(transcription by RNA polymerase II);GO:0006367(transcription initiation from RNA polymerase II promoter);GO:0016567(protein ubiquitination…	04919(Thyroid hormone signaling pathway)	K15167	NA	mediator complex subunit 24 [Source:HGNC Symbol;Acc:HGNC:22963]	protein_coding	0.554284	8.59323	0.026572	0.019556	0.240038	0.031042	31.5655	4.98028	0.0131049	0.271172	up	yes
TYMS:ENST00000323274	"="	chr18	+	657653	673578	ENST00000323274	7	1613	MSTRG.17776	TYMS	GO:0000083(regulation of transcription involved in G1/S transition of mitotic cell cycle);GO:0000900(translation repressor activity, mRNA regulatory element binding);GO:0003729(mRNA binding);GO:0004799(thymidylate synthase activity);GO:0005542(folic acid binding);GO:0005634(nucleus);GO:0005730(nucleolus);GO:0005737(cytoplasm);GO:0005739(mitochondrion);GO:0005743(mitochondrial inner membrane);GO:0…	00240(Pyrimidine metabolism);00670(One carbon pool by folate);01523(Antifolate resistance)	NA	NA	thymidylate synthetase [Source:HGNC Symbol;Acc:HGNC:12441]	protein_coding	6.60217	5.82536	10.2071	62.2978	61.6875	50.0521	0.130056	-2.9428	0.00603169	0.14674	down	yes
WDR83OS:ENST00000596731	"="	chr19	-	12668073	12669415	ENST00000596731	4	619	MSTRG.18882	WDR83OS	GO:0005515(protein binding);GO:0016020(membrane);GO:0016021(integral component of membrane)	NA	NA	NA	WD repeat domain 83 opposite strand [Source:HGNC Symbol;Acc:HGNC:30203]	protein_coding	0.719896	10.851	14.9055	0.003073	0.009841	0.839225	31.0706	4.95748	0.0167289	0.326956	up	yes
FYN:ENST00000354650	"="	chr6	-	111660332	111873452	ENST00000354650	14	3628	ENSG00000010810	FYN	GO:0000165(MAPK cascade);GO:0000166(nucleotide binding);GO:0000304(response to singlet oxygen);GO:0001664(G protein-coupled receptor binding);GO:0001764(neuron migration);GO:0002223(stimulatory C-type lectin receptor signaling pathway);GO:0002250(adaptive immune response);GO:0002376(immune system process);GO:0003015(heart process);GO:0004672(protein kinase activity);GO:0004713(protein tyrosine ki…	04071(Sphingolipid signaling pathway);04072(Phospholipase D signaling pathway);04360(Axon guidance);04380(Osteoclast differentiation);04510(Focal adhesion);04520(Adherens junction);04611(Platelet activation);04650(Natural killer cell mediated cytotoxicity);04660(T cell receptor signaling pathway);04664(Fc epsilon RI signaling pathway);04725(Cholinergic synapse);05020(Prion diseases);05130(Pathoge…	NA	NA	FYN proto-oncogene, Src family tyrosine kinase [Source:HGNC Symbol;Acc:HGNC:4037]	protein_coding	0.0001	0.01838	0.00095	0.303527	0.076986	0.428042	0.0240305	-5.37899	0.0061222	0.148667	down	yes
SMG8:ENST00000578922	"="	chr17	+	59209867	59212044	ENST00000578922	1	2178	MSTRG.17079	SMG8	GO:0000184(nuclear-transcribed mRNA catabolic process, nonsense-mediated decay);GO:0005515(protein binding);GO:0005575(cellular_component);GO:0005829(cytosol);GO:0045859(regulation of protein kinase activity)	NA	K18734	NA	SMG8 nonsense mediated mRNA decay factor [Source:HGNC Symbol;Acc:HGNC:25551]	protein_coding	1.07434	1.67699	0.042298	0.029516	0.034668	0.026201	30.9081	4.94991	0.00241241	0.0686165	up	yes
CXorf56:ENST00000320339	"="	X	-	119538149	119565373	ENST00000320339	7	2372	MSTRG.852	CXorf56	GO:0005515(protein binding);GO:0005634(nucleus);GO:0005737(cytoplasm);GO:0044297(cell body)	NA	NA	NA	chromosome X open reading frame 56 [Source:HGNC Symbol;Acc:HGNC:26239]	protein_coding	2.04275	2.91751	3.58653	0.012516	0.0001	0.265251	30.7586	4.94292	0.0127501	0.266033	up	yes
MPDZ:ENST00000447879	"="	chr9	-	13106860	13250358	ENST00000447879	45	6262	MSTRG.35435	MPDZ	GO:0005515(protein binding);GO:0005737(cytoplasm);GO:0005886(plasma membrane);GO:0005923(bicellular tight junction);GO:0007155(cell adhesion);GO:0008022(protein C-terminus binding);GO:0014069(postsynaptic density);GO:0016020(membrane);GO:0016032(viral process);GO:0016324(apical plasma membrane);GO:0016327(apicolateral plasma membrane);GO:0030054(cell junction);GO:0030425(dendrite);GO:0031410(cyto…	04530(Tight junction)	K06095	NA	multiple PDZ domain crumbs cell polarity complex component [Source:HGNC Symbol;Acc:HGNC:7208]	protein_coding	0.352977	0.386984	0.0001	0.024222	0.0001	0.0001	30.303	4.92139	0.0483855	0.683282	up	yes
PFN1:ENST00000225655	"="	chr17	-	4945652	4948530	ENST00000225655	3	807	MSTRG.15518	PFN1	GO:0000774(adenyl-nucleotide exchange factor activity);GO:0001784(phosphotyrosine residue binding);GO:0001843(neural tube closure);GO:0003723(RNA binding);GO:0003779(actin binding);GO:0003785(actin monomer binding);GO:0005102(signaling receptor binding);GO:0005515(protein binding);GO:0005546(phosphatidylinositol-4,5-bisphosphate binding);GO:0005634(nucleus);GO:0005737(cytoplasm);GO:0005829(cytoso…	04015(Rap1 signaling pathway);04810(Regulation of actin cytoskeleton);05131(Shigellosis);05132(Salmonella infection)	K05759	NA	profilin 1 [Source:HGNC Symbol;Acc:HGNC:8881]	protein_coding	306.923	1.80435	82.0622	4.59041	5.15777	3.33406	29.8718	4.90071	0.00160711	0.0508926	up	yes
SDC1:ENST00000254351	"="	chr2	-	20200797	20225130	ENST00000254351	5	3165	MSTRG.20631	SDC1	GO:0001523(retinoid metabolic process);GO:0001657(ureteric bud development);GO:0005515(protein binding);GO:0005576(extracellular region);GO:0005796(Golgi lumen);GO:0005886(plasma membrane);GO:0005887(integral component of plasma membrane);GO:0006024(glycosaminoglycan biosynthetic process);GO:0006027(glycosaminoglycan catabolic process);GO:0006954(inflammatory response);GO:0008022(protein C-termin…	04512(ECM-receptor interaction);04514(Cell adhesion molecules (CAMs));05144(Malaria);05205(Proteoglycans in cancer);05418(Fluid shear stress and atherosclerosis)	NA	NA	syndecan 1 [Source:HGNC Symbol;Acc:HGNC:10658]	protein_coding	51.9187	4.69586	0.7548	0.963647	1.1241	0.001103	27.4646	4.7795	0.00978114	0.2153	up	yes
PI4KB:ENST00000368873	"="	chr1	-	151292132	151327411	ENST00000368873	12	3340	MSTRG.3462	PI4KB	GO:0000139(Golgi membrane);GO:0000166(nucleotide binding);GO:0004430(1-phosphatidylinositol 4-kinase activity);GO:0005515(protein binding);GO:0005524(ATP binding);GO:0005737(cytoplasm);GO:0005739(mitochondrion);GO:0005741(mitochondrial outer membrane);GO:0005768(endosome);GO:0005783(endoplasmic reticulum);GO:0005794(Golgi apparatus);GO:0005829(cytosol);GO:0006661(phosphatidylinositol biosynthetic…	00562(Inositol phosphate metabolism);04070(Phosphatidylinositol signaling system)	K19801	EC:2.7.1.67	phosphatidylinositol 4-kinase beta [Source:HGNC Symbol;Acc:HGNC:8984]	protein_coding	0.061557	0.125259	0.086437	4.90617	0.023144	2.95408	0.0346619	-4.85051	0.00640616	0.154135	down	yes
SPDEF:ENST00000374037	"="	chr6	-	34537802	34556329	ENST00000374037	6	1910	MSTRG.30886	SPDEF	GO:0000122(negative regulation of transcription by RNA polymerase II);GO:0000790(nuclear chromatin);GO:0000981(DNA-binding transcription factor activity, RNA polymerase II-specific);GO:0003677(DNA binding);GO:0003700(DNA-binding transcription factor activity);GO:0005515(protein binding);GO:0005634(nucleus);GO:0006355(regulation of transcription, DNA-templated);GO:0006357(regulation of transcripti…	NA	K09442	NA	SAM pointed domain containing ETS transcription factor [Source:HGNC Symbol;Acc:HGNC:17257]	protein_coding	0.312927	0.17615	0.453008	3.16087	4.52254	5.3457	0.0723062	-3.78974	0.00643771	0.154682	down	yes
PLSCR3:ENST00000576201	"="	chr17	-	7389733	7394535	ENST00000576201	7	1965	MSTRG.15611	PLSCR3	GO:0000287(magnesium ion binding);GO:0005509(calcium ion binding);GO:0005515(protein binding);GO:0005634(nucleus);GO:0005739(mitochondrion);GO:0005743(mitochondrial inner membrane);GO:0005829(cytosol);GO:0005886(plasma membrane);GO:0006915(apoptotic process);GO:0016020(membrane);GO:0016021(integral component of membrane);GO:0017121(plasma membrane phospholipid scrambling);GO:0017124(SH3 domain bi…	NA	NA	NA	phospholipid scramblase 3 [Source:HGNC Symbol;Acc:HGNC:16495]	protein_coding	2.18676	1.44091	0.003765	0.004887	0.000275	0.128543	27.16	4.76341	0.0216513	0.393548	up	yes
TOP1MT:ENST00000329245	"="	chr8	-	143309324	143334880	ENST00000329245	14	1942	MSTRG.35184	TOP1MT	GO:0003677(DNA binding);GO:0003916(DNA topoisomerase activity);GO:0003917(DNA topoisomerase type I (single strand cut, ATP-independent) activity);GO:0005654(nucleoplasm);GO:0005694(chromosome);GO:0005739(mitochondrion);GO:0006260(DNA replication);GO:0006265(DNA topological change);GO:0016853(isomerase activity);GO:0042645(mitochondrial nucleoid)	NA	K03163	EC:5.6.2.1	DNA topoisomerase I mitochondrial [Source:HGNC Symbol;Acc:HGNC:29787]	protein_coding	0.444516	0.276738	0.696233	5.98245	6.09478	6.20239	0.0775446	-3.68883	0.00662854	0.158588	down	yes
SELENOF:ENST00000331835	"="	chr1	-	86862445	86914126	ENST00000331835	5	1542	MSTRG.2800	SELENOF	GO:0005515(protein binding);GO:0005783(endoplasmic reticulum);GO:0005788(endoplasmic reticulum lumen);GO:0016491(oxidoreductase activity);GO:0051084('de novo' posttranslational protein folding);GO:0055114(oxidation-reduction process)	NA	NA	NA	selenoprotein F [Source:HGNC Symbol;Acc:HGNC:17705]	protein_coding	0.166738	0.187291	3.94729	12.3242	39.5079	20.1227	0.0597781	-4.06424	0.00663049	0.158588	down	yes
TRAIP:ENST00000331456	"="	chr3	-	49828601	49856564	ENST00000331456	15	2023	MSTRG.25709	TRAIP	GO:0004842(ubiquitin-protein transferase activity);GO:0005515(protein binding);GO:0005634(nucleus);GO:0005730(nucleolus);GO:0005737(cytoplasm);GO:0006915(apoptotic process);GO:0007165(signal transduction);GO:0010804(negative regulation of tumor necrosis factor-mediated signaling pathway);GO:0016567(protein ubiquitination);GO:0016740(transferase activity);GO:0032088(negative regulation of NF-kappa…	NA	K11985	EC:2.3.2.27	TRAF interacting protein [Source:HGNC Symbol;Acc:HGNC:30764]	protein_coding	0.04223	0.0001	0.0001	0.0001	3.79122	1.55387	0.00793798	-6.97701	0.0066438	0.15869	down	yes
VPS33B:ENST00000333371	"="	chr15	-	90998673	91022594	ENST00000333371	23	2501	MSTRG.13493	VPS33B	GO:0005515(protein binding);GO:0005737(cytoplasm);GO:0005764(lysosome);GO:0005765(lysosomal membrane);GO:0005768(endosome);GO:0005769(early endosome);GO:0005770(late endosome);GO:0005794(Golgi apparatus);GO:0006886(intracellular protein transport);GO:0006904(vesicle docking involved in exocytosis);GO:0007032(endosome organization);GO:0010008(endosome membrane);GO:0015031(protein transport);GO:001…	NA	K23281	NA	VPS33B late endosome and lysosome associated [Source:HGNC Symbol;Acc:HGNC:12712]	protein_coding	12.9714	12.2157	11.5925	1.09498	0.222132	0.044169	27.0184	4.75587	0.00115518	0.0392865	up	yes
BIRC5:ENST00000590449	"="	chr17	+	78214280	78215099	ENST00000590449	2	568	MSTRG.17530	BIRC5	GO:0000226(microtubule cytoskeleton organization);GO:0000228(nuclear chromosome);GO:0000775(chromosome, centromeric region);GO:0000776(kinetochore);GO:0000777(condensed chromosome kinetochore);GO:0004869(cysteine-type endopeptidase inhibitor activity);GO:0005515(protein binding);GO:0005634(nucleus);GO:0005654(nucleoplasm);GO:0005694(chromosome);GO:0005737(cytoplasm);GO:0005819(spindle);GO:0005829…	01524(Platinum drug resistance);04210(Apoptosis);04215(Apoptosis - multiple species);04390(Hippo signaling pathway);05161(Hepatitis B);05200(Pathways in cancer);05210(Colorectal cancer)	NA	NA	baculoviral IAP repeat containing 5 [Source:HGNC Symbol;Acc:HGNC:593]	protein_coding	0.400372	0.476239	1.85138	12.3878	14.9524	13.8026	0.0663054	-3.91473	0.00671331	0.160029	down	yes
H2BC5:ENST00000377777	"="	chr6	+	26158146	26158641	ENST00000377777	1	496	MSTRG.30496	H2BC5	GO:0000786(nucleosome);GO:0003674(molecular_function);GO:0003677(DNA binding);GO:0005515(protein binding);GO:0005634(nucleus);GO:0005654(nucleoplasm);GO:0005694(chromosome);GO:0005829(cytosol);GO:0006334(nucleosome assembly);GO:0016567(protein ubiquitination);GO:0046982(protein heterodimerization activity);GO:0070062(extracellular exosome)	05034(Alcoholism);05203(Viral carcinogenesis);05322(Systemic lupus erythematosus)	K11252	NA	H2B clustered histone 5 [Source:HGNC Symbol;Acc:HGNC:4747]	protein_coding	112.646	119.334	145.896	739.716	729.68	1085.65	0.147894	-2.75737	0.00673678	0.160399	down	yes
LHPP:ENST00000392757	"="	chr10	+	124461834	124498514	ENST00000392757	6	840	MSTRG.6124	LHPP	GO:0000287(magnesium ion binding);GO:0004427(inorganic diphosphatase activity);GO:0005515(protein binding);GO:0005634(nucleus);GO:0005737(cytoplasm);GO:0005829(cytosol);GO:0006470(protein dephosphorylation);GO:0006796(phosphate-containing compound metabolic process);GO:0009168(purine ribonucleoside monophosphate biosynthetic process);GO:0016311(dephosphorylation);GO:0016607(nuclear speck);GO:0016…	00190(Oxidative phosphorylation)	K11725	3.1.3.-;EC:3.6.1.1	phospholysine phosphohistidine inorganic pyrophosphate phosphatase [Source:HGNC Symbol;Acc:HGNC:30042]	protein_coding	0.007588	0.099309	0.0001	1.36991	0.298643	2.39954	0.0263015	-5.24871	0.00674957	0.160631	down	yes
TM9SF1:ENST00000261789	"="	chr14	-	24189149	24195441	ENST00000261789	6	2200	MSTRG.10938	TM9SF1	GO:0000421(autophagosome membrane);GO:0005764(lysosome);GO:0005765(lysosomal membrane);GO:0006914(autophagy);GO:0016020(membrane);GO:0016021(integral component of membrane);GO:0031410(cytoplasmic vesicle);GO:0072657(protein localization to membrane)	NA	K17085	NA	transmembrane 9 superfamily member 1 [Source:HGNC Symbol;Acc:HGNC:11864]	protein_coding	4.83596	33.4713	0.01761	1.22932	0.172864	0.019052	26.9659	4.75306	0.0176698	0.339724	up	yes
RPL15:ENST00000354811	"="	chr3	+	23917705	23919551	ENST00000354811	3	820	MSTRG.25337	RPL15	GO:0000184(nuclear-transcribed mRNA catabolic process, nonsense-mediated decay);GO:0002181(cytoplasmic translation);GO:0003723(RNA binding);GO:0003735(structural constituent of ribosome);GO:0005515(protein binding);GO:0005634(nucleus);GO:0005829(cytosol);GO:0005840(ribosome);GO:0006412(translation);GO:0006413(translational initiation);GO:0006614(SRP-dependent cotranslational protein targeting to …	03010(Ribosome)	K02877	NA	ribosomal protein L15 [Source:HGNC Symbol;Acc:HGNC:10306]	protein_coding	1.66695	1.04798	0.996075	0.74544	13.395	52.2075	0.0559325	-4.16017	0.00684437	0.162518	down	yes
[truncated: 37,076 more rows]

## Sheet: Sheet2
mRNA	class_code	chr	strand	start	end	log2(fc)	pval	qval
CLPTM1L:ENST00000630539	"="	chr5	-	1317892	1344887	-18.6653	6.85272e-14	7.8527e-10
PABPC1:ENST00000519004	"="	chr8	-	100703099	100722087	20.1729	6.51464e-07	0.000181842
HNRNPC:ENST00000420743	"="	chr14	-	21211106	21269425	17.8151	1.02045e-05	0.00148123
SPINT2:ENST00000587090	"="	chr19	+	38264576	38292451	17.7892	1.046e-05	0.00149972
[truncated: 37,633 more rows]
