# Supplementary material for: The Role of the LINC01376/miR-15b-3p_R-1/FGF2 Axis in A549 and H1299 Cells EMT Induced by LMW-PAHs
Source: Toxics. 2026 Jan 6;14(1):54. doi: 10.3390/toxics14010054 (PMC12846051; doi:10.3390/toxics14010054)
Supplement: Supplementary file 1 [file toxics-14-00054-s001.zip › scratch area.xlsx]

## Sheet: A549过表达第一次
	44641	A549										0h	4	1285055	251.073	0	255
0h	contrl	PAH	PAH+NC	PAH+MIMICS									5	1388240	250.742	0	255
	238.463	245.485	249.365	241.673									6	1513288	254.146	0	255
	240.581	246.081	249.077	245.165								PAH	7	2738433	245.197	0	255
	244.318	240.431	242.387	240.997		差值							8	1867368	247.775	0	255
						contrl	PAH	PAH+NC	PAH+MIMICS				9	2468111	252.13	0	255
						0.0122115	0.0524431	0.0711688	0.0490125			PAH+NC	1	2428964	252.115	0	255
						0.0223833	0.0331232	0.165832	0.101344				2	2014865	250.721	0	255
						0.0497671	0.0405896	0.0149348	0.0250626				3	1932843	250.687	0	255
					平均值	0.0281207	0.042052	0.0839786	0.058473			PAH+MIMICS	4	1685469	245.972	0	255	m222
	3、22												5	1255922	247.283	0	255	m333
24h	235.551	232.611	231.618	229.828									6	1787485	243.366	0	255
	235.196	237.93	207.772	220.319								24h
	232.159	230.672	238.767	234.957	0H
													1	1046666	244.352	0	255
													2	1432216	246.781	0	255
						0h	contrl	PAH	PAH+NC	PAH+MIMICS			3	1426509	249.802	0	255
							251.073	245.197	249.365	245.972		PAH	1	2819993	241.044	0	255
							250.742	247.775	249.077	247.283			2	2181859	242.386	0	255
							254.146	252.13	242.387	243.366			3	2866986	239.099	0	255
												PAH+NC	1	3400812	233.228	0	255
						24h	244.352	232.611	233.228	212.597			2	2148456	228.419	0	255
							246.781	237.93	228.419	208.137			3	2399688	217.238	0	255
							249.802	230.672	217.238	229.385		PAH+MIMICS	1	1803158	212.597	0	255	m222
													2	1770614	208.137	0	255	m333
						48h							3	2512698	229.385	0	255
												48H
													1	951028	244.377	0	255
													2	1204229	249.541	0	255
							差值						3	1069864	248.424	0	255
							contrl	PAH	PAH+NC	PAH+MIMICS		PAH	4	2729738	235.689	0	255
							0.0267691	0.0513302	0.0647124	0.135686			5	2078009	235.026	0	255
							0.0157971	0.0397336	0.0829382	0.158304			6	2701601	227.667	0	255
							0.0170925	0.0851069	0.103756	0.0574485		PAH+NC	1	2622898	229.962	0	255
						平均值	0.0198863	0.0587236	0.083802	0.117146			2	1934854	223.488	0	255
													3	2706056	232.817	0	255
												PAH+MIMICS

## Sheet: Sheet2
0h	CONTROL	11					PAH
	1	586769	246.546	0	255		1	3145	0.081	0	255
	2	3085438	203.344	0	255		2	16	255	255	255
	3	1411814	250.303	0	255		3	333	0	0	0
	4	1760936	254.207	0	255		4	161529	20.993	0	255
	5	1768379	254.19	0	255		5	4209057	216.324	0	255
	6	1399819	253.238	0	255		6	1992611	253.894	0	255
	7	3024699	244.199	0	255		7	1931951	251.855	0	255
	8	2342780	252.879	0	255		8	3003322	228.421	0	255
	9	1888968	253.899	0	255		9	3319052	246.511	0	255
	10	1893175	247.229	0	255		10	6696575	243.042	0	255
	11	1434376	254.04	0	255		11	2533642	253.704	0	255
	12	1392395	252.676	0	255		12	2925621	246.714	0	255
	13	1817161	246.416	0	255
	14	2597121	229.527	0	255
	20
24h	1	118552	7.918	0	255
	2	7272	0.771	0	255
	3	2816170	222.345	0	255
	4	7106	5.885	0	255
	5	6411	3.858	0	255
	6	718	0	0	0
	7	2437595	244.607	0	255
	8	974	0	0	0
	9	8771	0	0	0
	10	3296	0	0	0
	11	6751412	206.916	0	255
	12	56429	0.791	0	255

## Sheet: 2022.5.17
C31	AREA	MEAN					p
1	3524253	244.202	0	255			1	3614872	247.465	0	255		1	1979332	191.841	0	255		8	2253473	218.477	0	255
2	2783391	236.123	0	255			2	2753479	237.867	0	255		3	1541469	182.226	0	255		4	1663981	209.745	0	255
		8.079							9.598						9.615						8.732
2	3442114	247.722	0	255			4	2473838	246.1	0	255		10	2472389	230.975	0	255		1	2712119	239.217	0	255
1	2523192	243.289	0	255			7	2412990	235.82	0	255		11	1726751	217.229	0	255		2	2414914	231.397	0	255
		4.433							10.28						13.746						7.82
3	4264727	241.781	0	255			2	3942068	209.663	0	255		1	2569991	228.321	0	255		4	1783618	236.964	0	255
4	3360812	235.807	0	255			2	2616673	197.453	0	255		2	1468167	216.092	0	255		5	1742635	230.822	0	255
		5.974							12.21						12.229						6.142
		8.079	0.0330833						9.598	0.0387853					9.615	0.0501196				8.732	0.0399676
		4.433	0.0178951						10.28	0.0417716					13.746	0.0595129				7.82	0.03269
		5.974	0.0247083						12.21	0.0582363					9.779	0.0428301				6.142	0.0259195
		1.4944	0.00621148						10.696	0.0462644					11.0467	0.0508209				7.56467	0.032859
		6.162	0.0252289						1.10617	0.00855275					1.90989	0.00682878				1.07267	0.00573634
						P35	5	4111851	243.747	0	255
							13	3051540	232.7	0	255
									11.047
			s						9.598	0.0387853
									11.047	0.0453216
									12.21	0.0582363
									10.0183	0.0474477
									1.64496	0.00808191

## Sheet: 2022.6.10
0h	CONTROL					PAHS						PAHS+NC						PAH+MIMICS
3	198.597	21.335	2	255		1	196.588	22.018	0	255		16	194.18	21.606	0	255		1	202.038	21.635	0	255
4	200.102	16.205	0	255		13	194.408	228.584	0	255		3	208.643	195.59	0	255		4	197.283	18.347	0	255
8	212.429	15.172	0	255		3	195.428	18.29	0	255		4	202.242	219.89	0	255		5	201.514	20.09	0	255
24h
9	140.903	27.763	0	255		5	104.148	25.667	0	255		12	105.498	27.51	0	255		6	147.124	30.305	0	255
11	132.231	24.482	0	255		16	101.729	184.213	0	255		5	106.131	25.98	0	255		7	155.238	22.338	0	255
11	139.122	12.741	0	251		7	105.881	19.639	0	255		6	109.263	28.188	0	255		10	148.171	22.588	0	255
差值	57.694						92.44						88.682						54.914
	67.871						92.679						102.512						42.045
	73.307						89.547						92.979						53.343
比值	0.290508						0.470222						0.4567						0.2718
	0.339182						0.476724						0.491327						0.21312
	0.345089						0.45821						0.459741						0.264711
平均值	0.324926						0.468385						0.469256						0.249877
标准差	0.0244568	#DIV/0!	#DIV/0!	#DIV/0!	#DIV/0!	#DIV/0!	0.00766929	#DIV/0!	#DIV/0!	#DIV/0!	#DIV/0!	#DIV/0!	0.0156559	#DIV/0!	#DIV/0!	#DIV/0!	#DIV/0!	#DIV/0!	0.0261518	#DIV/0!	#DIV/0!	#DIV/0!	#DIV/0!	#DIV/0!	#DIV/0!	#DIV/0!	#DIV/0!	#DIV/0!	#DIV/0!	#DIV/0!	#DIV/0!	#DIV/0!	#DIV/0!	#DIV/0!	#DIV/0!	#DIV/0!	#DIV/0!	#DIV/0!	#DIV/0!	#DIV/0!	#DIV/0!	#DIV/0!	#DIV/0!	#DIV/0!	#DIV/0!	#DIV/0!

## Sheet: A549 four groups
A549,四组
1	183.37	23.233	0	255		13	180.227	23.349	0	255		1	197.136	23.708	0	255		11	189.334	28.292	0	255
2	175.509	22.715	0	255		19	180.218	22.092	0	255		2	203.193	29.247	0	255		12	205.903	19.953	0	255
3	183.164	23.246	0	255		7	190.693	17.986	0	255		3	200.008	15.102	0	255		13	192.455	19.71	0	255
1	128.829	37.282	0	255		17	121.676	22.155	0	255		2	123.808	24.257	0	255		14	169.021	27.902	0	255
2	131.361	32.596	0	255		21	120.118	19.142	0	255		3	133.502	26.001	0	255		11	184.083	22.33	0	255
21	135.191	24.054	0	255		4	130.088	25.396	0	255		5	136.777	17.192	0	255		1	160.636	22.716	0	255
差值	54.541						58.551						73.328
	44.148						60.1						69.691						20.313
	47.973						60.605						63.231						21.82
																			31.819
比值	0.297437						0.324874						0.371967						0.107287
	0.251543						0.333485						0.342979						0.105972
	0.261913						0.317814						0.316142						0.165332
	0.270297						0.325391						0.343696						0.165332
	0.0196519						0.00640791						0.0227958
																			0.0279825

## Sheet: A549 five groups
contrl						pah+nc						pah						pah+s1						pah+s2
2	158.348	28.048	0	255		9	191.688	22.074	0	255		1	162.107	25.294	0	255		4	214.143	19.315	0	255		7	205.417	24.325	0	255
3	198.921	16.678	0	255		10	212.638	29.621	0	255		2	156.641	29.15	0	255		5	215.574	22.799	0	255		8	199.553	21.598	0	255
4	155.551	21.314	0	255		11	125.864	30.12	0	255		3	168.289	24.889	0	255		1	237.438	19.926	0	255		9	207.248	29.135	0	255
												6	215.58	17.371	0	255
1	107.296	32.374	0	255		7	136.997	22.434	0	255		2	90.873	21.05	0	255		5	171.777	26.102	0	255		3	162.852	25.211	0	255
2	139.609	21.139	0	255		5	140.978	27.066	0	255		9	95.585	29.976	0	255		6	161.863	27.684	0	255		4	157.262	24.947	0	255
5	123.224	28.366	0	255		12	69.419	28.151	0	255		3	107.335	27.751	0	255		2	184.808	22.963	0	255		5	158.97	29.208	0	255
												2	146.871	18.132	0	255
	51.052						54.691						66.522						42.366						42.565
	59.312						71.66						61.056						53.711						42.291
	32.327						56.445						60.954						52.63						48.278
率													68.709
	0.322404						0.285313						0.410359						0.19784						0.207213
	0.298169						0.337005						0.389783						0.249153						0.211929
	0.207823						0.44846						0.362198	0.318717					0.221658						0.232948
	0.276132						0.356926						0.356899						0.222884						0.217363
	0.0493048						0.068078					#DIV/0!	0.0292535						0.0209666						0.0111871

## Sheet: H1299 five groups
1	207.064	34.885	0	255		1	214.611	21.085	0	255		7	209.134	25.724	0	255		3	178.348	21.878	0	255		4	217.436	17.529	0	255
2	223.9	18.109	0	255		5	218.25	21.588	0	255		9	212.391	21.93	0	255		1	181.315	23.244	0	255		5	188.158	29.758	0	255
3	213.762	36.324	0	255		6	202.516	25.237	0	255		10	200.525	28.979	0	255		2	185.07	25.011	0	255		6	202.206	20.652	0	255
7	154.624	64.549	0	255		12	145.587	67.167	0	254		1	136.059	33.635	0	255		1	140.241	26.595	0	255		9	166.565	24.942	0	255
8	169.149	68.054	0	255		15	129.418	68.137	0	254		21	122.11	23.18	0	255		4	141.161	24.783	0	255		7	154.584	28.85	0	255
9	149.742	67.301	0	255		13	134.993	68.61	0	255		8	124.234	29.436	0	255		9	135.77	24.507	0	255		8	149.912	23.418	0	255
差值
	52.44						69.024						73.075						38.107						50.871
	54.751						88.832						90.281						40.154						33.574
	64.02						67.523						76.291						49.3						52.294
率	0.253255						0.321624						0.349417						0.213667						0.233958
	0.244533						0.407019						0.42507						0.22146						0.178435
	0.299492						0.333421						0.380456						0.266386						0.258617
	0.26576						0.354021						0.384981						0.233837						0.22367
	0.0241163						0.0377836						0.0310504						0.023234						0.0335329

## Sheet: A549 all
1	205.611	23.98	0	255		6	196.267	21.679	0	255		6	183.535	18.801	0	255		4	169.05	27.64	0	255
3	209.872	22.487	0	255		7	205.251	22.965	0	255		7	211.519	20.551	0	255		5	199.393	22.867	0	255
2	195.505	20.394	0	255		8	200.024	20.771	0	255		8	213.959	26.309	0	255		6	199.914	20.515	0	255
1	172.417	31.574	0	255		5	188.208	29.282	0	255		1	156.293	26.634	0	255		1	149.503	30.92	0	255
5	180.253	25.519	0	255		3	185.766	25.576	0	255		1	179.208	28.401	0	255		7	182.77	33.008	0	255
4	156.345	26.647	0	255		4	186.789	31.093	0	255		3	167.102	27.364	0	255		8	180.797	23.924	0	255
	33.194						8.059						27.242						19.547
	29.619						19.485						32.311						16.623
	39.16						13.235						46.857						19.117
	0.161441					0	0.0410614						0.148429					0	0.115629
	0.141129					0	0.0949325						0.152757						0.083368
	0.200302					0	0.0661671						0.219						0.0956261
	0.167624					0	0.067387						0.173395					0	0.0982076
	0.0245497					0	0.0220097						0.0322956					0	0.0132962

## Sheet: H1299 
1	213.028	24.164	0	255		5	206.74	20.026	0	255		3	200.665	20.32	0	255		1	214.48	19.682	0	255
2	227.778	22.676	0	255		7	219.97	17.107	0	255		2	199.433	26.998	0	255		2	203.637	24.706	0	255
3	223.537	23.741	0	255		6	223.388	24.879	0	255		3	190.461	24.621	0	255		3	218.694	25.116	0	255
1	166.298	24.162	0	255		1	190.5	20.265	0	255		5	169.029	21.768	0	255		1	200.177	20.827	0	255
2	166.351	22.962	0	255		2	194.022	18.01	0	255		2	155.419	26.999	0	255		2	188.966	22.113	0	255
4	178.919	17.238	0	255		3	200.644	27.919	0	255		4	159.765	23.745	0	255		3	193.263	22.765	0	255
	46.73		0	0	0	4	16.24	-0.239	0	0	0	-2	31.636						14.303
	61.427						25.948						44.014						14.671
	44.618						22.744						30.696						25.431
	0.219361						0.0785528						0.157656					0	0.0666869
	0.269679						0.117962						0.220696					0	0.0720449
	0.1996						0.101814						0.161167					0	0.116286
	0.229547						0.0994427						0.179839					0	0.0850058
	0.0295024						0.0161757						0.0289253					0	0.0222262

## Sheet: transwell H1299
contrl		pahs		pahs+nc		pahs+s1		pahs+s2		pahs+mimics
25		169		150		38		34		30
21		153		115		37		22		39
16		132		127		52		35		32
20.6667	#DIV/0!	151.333	#DIV/0!	130.667	#DIV/0!	42.3333		30.3333		33.6667
3.68179	#DIV/0!	15.1511	#DIV/0!	14.522	#DIV/0!	6.84755		5.90668		3.85861
																			过表达
A		B		C			D
283		179		223			106
211		144		271			98
271		115		201			72
255		146		231.667			92
31.496		26.1661		29.2271			14.5144

[truncated: 1 more sheets: A549]
